# Supplementary material for: Using host species traits to understand the Wolbachia infection distribution across terrestrial beetles
Source: Sci Rep. 2019 Jan 29;9:847. doi: 10.1038/s41598-018-38155-5 (PMC6351630; doi:10.1038/s41598-018-38155-5)
Supplement: Supplementary file 2 — Supplementary Dataset 1 [file 41598_2018_38155_MOESM2_ESM.zip]

Archive with 2 entries (2 files):
- ftsZ_tree-Supplementary Figure 2.contree
- ftsZ_seq-Supplementary Figure 2.fas
