# Supplementary material for: Using host species traits to understand the Wolbachia infection distribution across terrestrial beetles
Source: Sci Rep. 2019 Jan 29;9:847. doi: 10.1038/s41598-018-38155-5 (PMC6351630; doi:10.1038/s41598-018-38155-5)
Supplement: Supplementary file 2 — Supplementary Dataset 1 [file 41598_2018_38155_MOESM2_ESM.zip › ftsZ_tree-Supplementary Figure 2.contree]

(Tanymecus_palliatus-Curculionidae-MG987966:0.0172499394,((((((((((((Sibinia_pellucens-Curculionidae-MG987967:0.0000000000,Sibinia_pellucens-Curculionidae-MG987972:0.0000000000):0.0000000000,Hylobius_abietis-Curculionidae-MG987971:0.0000000000):0.0000000000,Staphylinus_erythropteruserus-Staphylinidae-MG987973:0.0000000000):0.0000000000,Monochamus_sartor_urussovii-MF405533:0.0000000000):0.0000000000,Cryptocephalus_hypochoeridis-Chrysomelidae-MG987970:0.0000000000):0.0000020672,Dacne_rufifrons-Erotylidae-MG987969:0.0000020672)82:0.0000020672,Catapion_jaffense-Apionidae-MG988002:0.0000020672)70:0.0000020672,((Acromis_sparsa-Chrysomelidae-DQ842308:0.0045945621,(Crioceris_quatuordecimpunctata-Chrysomelidae-KY317379:0.0000020672,Crioceris_quinquepunctata-Chrysomelidae-KY317681:0.0000020672)69:0.0026082574)48:0.0025381345,(Altica_birmanensis-Chrysomelidae-KF163323:0.0000020672,(((Bembidion_varicolor-Carabidae-MF170785:0.0000020672,Bembidion_punctulatum-Carabidae-MF170790:0.0000020672)98:0.0014659815,((((((Neocoenorhinus_germanicus-Rhynchitidae-MG988029:0.0046162154,((((Combocerus_glaber-Erotylidae-MG988037:0.0000000000,Strophosoma_capitatum-Curculionidae-MF170880:0.0000000000):0.0000020672,Paederus_riparius-Staphylinidae-MG988038:0.0000020672)64:0.0000020672,((Mecinus_pascuorum-Curculionidae-MG988039:0.0022122882,((Anthaxia_anatolica-Buprestidae-KT199201:0.0000000000,Lasioderma_serricorne-_Anobiidae-KP762386:0.0000000000):0.0000000000,Neochlamisus_bebbianae-Chrysomelidae-GU207007:0.0000000000):0.0000020672)17:0.0000862942,((Strophosoma_melanogrammum-Curculionidae-MF170878:0.0021963232,Hygrotus_versicolor-Dytiscidae-KT199190:0.0091545223)29:0.0001043736,Lissorhoptrus_oryzophilus-Curculionidae-GU478334:0.0000020672)22:0.0000020672)14:0.0000020672)25:0.0000020672,Steriphus_variabilis-Curculionidae-KJ522445:0.0093740161)10:0.0000020672)49:0.0022967501,((Strophosoma_melanogrammum-Curculionidae-MF170879:0.0000020672,(((Altica_lythri-Chrysomelidae-KF163373:0.0000000000,Altica_engstroemi-Chrysomelidae-KF163336:0.0000000000):0.0000020672,Altica_quercetorum-Chrysomelidae-KF163333:0.0000020672)67:0.0000020672,Altica_lythri-Chrysomelidae-KF163352:0.0045653404)67:0.0000020672)77:0.0022902220,(Monochamus_sartor_sartor-MF405539:0.0000020690,Tribolium_confusum-Tenebrionidae-U97351:0.0000020672)97:0.0069846528)29:0.0000020672)9:0.0000020672,(((Pseudoperapion_ergenense-Apionidae-MG988030:0.0000000000,Monochamus_sartor_urussovii-MF405534:0.0000000000):0.0000000000,Aphodius_sticticus-Scarabaeidae-MG988032:0.0000000000):0.0000020672,Aphthona_venustula-Chrysomelidae-MG988031:0.0000020672)50:0.0000020672)3:0.0000020672,(((((((Aphodius_haemorrhoidalis-Scarabaeidae-MG988034:0.0000020672,Aphodius_granarius-Scarabaeidae-MG988040:0.0023108468)27:0.0000020672,Notoxus_monoceros-Anthicidae-MG988048:0.0070441626)32:0.0021821321,(Sitophilus_oryzae-Curculionidae-U28197:0.0045298484,((Chelymorpha_alternans-Chrysomelidae-AY566426:0.0000000000,Conotrachelus_nenuphar-Curculionidae-GU013554:0.0000000000):0.0000020672,Eurymetopus_fallax-Curculionidae-GU573908:0.0000020672)65:0.0000020672)100:0.0342262633)19:0.0001093594,(Agrilus_graminis-Buprestidae-KT199194:0.0000020672,Agrilus_ribesi-Buprestidae-KT199193:0.0000020672)98:0.0045301263)18:0.0000020672,(Crioceris_quatuordecimpunctata-Chrysomelidae-KY317378:0.0000020672,Crioceris_quinquepunctata-Chrysomelidae-KY317680:0.0000020672)99:0.0081159844)13:0.0000020672,(Stegobium_paniceum-Ptinidae-KP762390:0.0000020672,(Ellescus_bipunctatus-Curculionidae-GQ167654:0.0000020672,Sciaphobus_rubi-Curculionidae-GQ167639:0.0044585718)99:0.0090228605)97:0.0045030617)20:0.0000020672,(Aphthona_venustula-Chrysomelidae-MG988042:0.0021754675,Naupactus_cervinus-Curculionidae-GQ402144:0.0045472374)15:0.0001349285)5:0.0000020672)29:0.0026330844,((((Aphodius_ater-Chrysomelidae-MG988043:0.0000020672,Bembidion_varium-Carabidae-MG988045:0.0022804022)44:0.0019337631,Agrilus_derasofasciatus-Buprestidae-KT199200:0.0000020672)16:0.0000024057,((((((Agrilus_cuprescens-Buprestidae-KT199199:0.0000000000,Adalia_bipunctata-Coccinellidae-AJ130717:0.0000000000):0.0000000000,Hermaeophaga_mercurialis-Chrysomelidae-KF163372:0.0000000000):0.0000000000,Pityogenes_chalcographus-Curculionidae-FJ444854:0.0000000000):0.0000000000,Limnebius_atomus-Hydraenidae-KT199192:0.0000000000):0.0000000000,Harmonia_axyridis-Coccinellidae-KM288833:0.0000000000):0.0000000000,Ochthebius_minimus-Hydraenidae-KT199196:0.0000000000):0.0000020672)19:0.0000020672,(((((Lissorhoptrus_oryzophilus-Curculionidae-GU478335:0.0000000000,Conotrachelus_nenuphar-Curculionidae-GU013553:0.0000000000):0.0000000000,Sitophilus_oryzae-Curculionidae-KP762388:0.0000000000):0.0000020672,Chelymorpha_alternans-Curculionidae-AY566419:0.0000020672)58:0.0000020672,(Lissorhoptrus_oryzophilus-Curculionidae-DQ256472:0.0044669578,Mimographus_ocellatus-Curculionidae-GU573909:0.0090516738)41:0.0000020672)65:0.0000020672,(Dorytomus_rufatus-Curculionidae-GQ167638:0.0090410817,Brachyderes_incanus-Curculionidae-GQ167650:0.0044912597)42:0.0046496419)29:0.0044973503)9:0.0000159402)26:0.0037427434,(Adalia_bipunctata-Coccinellidae-EU627753:0.0000020672,Harmonia_axyridis-Coccinellidae-EU627750:0.0000020672)87:0.0000020672)100:0.0555648960)96:0.0113749671,Bembidion_varicolor-Carabidae-MF170787:0.0082551866)97:0.0483096126)40:0.0051394955)29:0.0000026132)38:0.0021746586,(Agrilus_araxenus-Buprestidae-KT199202:0.0288951159,Sphaerobothris_aghababiani-Buprestidae-KT199203:0.0257099268)100:0.1263803365)31:0.0000020517,((((Anthonomus_rubi-Curculionidae-MG987983:0.0000000000,Nebria_picicornis-Carabidae-MG987987:0.0000000000):0.0000000000,Chrysolina_herbacea-Chrysomelidae-MG987985:0.0000000000):0.0000020672,Cassida_viridis-Chrysomelidae-MG987984:0.0000020672)82:0.0000020672,Xylosandrus_germanus-Curculionidae-AB359047:0.0000020672)99:0.0021881596)6:0.0000020672,((((((((((Trachys_minuta-Buprestidae-MG987974:0.0000000000,Ceutorhynchus_typhae-Curculionidae-MG987976:0.0000000000):0.0000000000,Arhopalus_rusticus-Cerambycidae-MG987982:0.0000000000):0.0000000000,Trachys_minuta-Buprestidae-MG987981:0.0000000000):0.0000000000,Amara_similata-Carabidae-MG987979:0.0000000000):0.0000000000,Paederus_litoralis-Staphylinidae-MG987980:0.0000000000):0.0000000000,Trachys_minuta-Buprestidae-MG987978:0.0000000000):0.0000000000,Oiceoptoma_thoracica-Silphidae-MG988001:0.0000000000):0.0000000000,Abax_parallelus-Carabidae-_MG987977:0.0000000000):0.0000020672,Dromius_agilis-Carabidae-MG987975:0.0000020672)38:0.0000020672,(((((Ceutorhynchus_typhae-Curculionidae-MG987988:0.0021758795,Oreina_liturata-Chrysomelidae-HG970644:0.0044366026)19:0.0000015113,Pityogenes_chalcographus-Curculionidae-FJ444853:0.0000020672)7:0.0000020672,Diabrotica_cristata-Chrysomelidae-AY007556:0.0044331742)6:0.0000020672,((Psyllobora_vigintiduopunctata-Coccinellidae-MG988003:0.0024881758,(((((Phyllobius_maculicornis-Curculionidae-MG988004:0.0000020672,Phyllobius_glaucus-Curculionidae-MG988005:0.0000020672)85:0.0000020672,(((((Agabus_bipustulatus-Dytiscidae-KT199169:0.0000000000,Hydraena_iberica-Hydraenidae-KT199172:0.0000000000):0.0000000000,Hydraena_riberai-Hydraenidae-KT199171:0.0000000000):0.0000000000,Byturus_tomentosus-Byturidae-AJ250969:0.0000000000):0.0000020672,Limnebius_truncatellus-Hydraenidae-KT199173:0.0000020672)63:0.0000020672,((Ochthebius_tivelunus-Hydraenidae-KT199174:0.0000020672,Noterus_clavicornis-Noteridae-KT199175:0.0000020672)94:0.0000020672,Diabrotica_barberi-Chrysomelidae-KC578231:0.0045159349)97:0.0044959931)66:0.0000020672)76:0.0022155895,(Barypeithes_pellucidus-Curculionidae-GQ167640:0.0000020672,Paophilus_aflatus-Curculionidae-GQ167642:0.0000020672)91:0.0000020672)79:0.0022152880,Polydrusus_mollis-Curculionidae-GQ167649:0.0000020672)70:0.0025280241,(((Pedostrangalia_pubescens-Cerambycidae-MG988007:0.0043465083,(((((((((((((Diabrotica_barberi-Chrysomelidae-KC578074:0.0000000000,Altica_brevicollis-Chrysomeloidea-KF163365:0.0000000000):0.0000000000,Hydraena_morio-Hydraenidae-KT199167:0.0000000000):0.0000000000,Altica_aenescens-Chrysomeloidea-KF163359:0.0000000000):0.0000000000,Altica_lythri-Chrysomeloidea-KF163384:0.0000000000):0.0000000000,Diabrotica_lemniscata-Chrysomelidae-AY007555:0.0000000000):0.0000000000,Hydraena_gracilis-Hydraenidae-KT199165:0.0000000000):0.0000000000,Galeruca_tanaceti-Chrysomelidae-AM180554:0.0000000000):0.0000000000,Diabrotica_virgifera-Chrysomelidae-AY136551:0.0000000000):0.0000000000,Hydraena_corinna-Hydraenidae-KT199166:0.0000000000):0.0000000000,Altica_ericeti-Chrysomeloidea-KF163361:0.0000000000):0.0000000000,Hydraena_inapicipalpis-Hydraenidae-KT199164:0.0000000000):0.0000000000,Brachyderes_incanus-Curculionidae-GQ167651:0.0000000000):0.0000000000,Hydraena_pygmaea-Hydraenidae-KT199168:0.0000000000):0.0000020672)29:0.0000026703,(Diabrotica_barberi-Chrysomelidae-KC578219:0.0000020672,Polydrusus_pilosus-Curculionidae-GQ167652:0.0228376512)60:0.0044114519)16:0.0000382998,(((((((Pseudoperapion_ergenense-Apionidae-MG988009:0.0000000000,Strophosoma_capitatum-Curculionidae-MF170881:0.0000000000):0.0000000000,Triplax_aenea-Erotylidae-MG988012:0.0000000000):0.0000020672,Dacne_rufifrons-Erotylidae-MG988010:0.0000020672)70:0.0000020672,(((((((Anthonomus_rubi-Curculionidae-MG988013:0.0000020672,(Otiorhynchus_coecus-Curculionidae-GQ167648:0.0000020672,Diabrotica_barberi-Chrysomelidae-KC578233:0.0088104150)61:0.0043427557)30:0.0000020672,(((((((((((Agrilus_ater-Buprestidae-KT199186:0.0000000000,Eosomus_ovulum-Curculionidae-GQ167645:0.0000000000):0.0000000000,Otiorhynchus_singularis-Curculionidae-GQ167644:0.0000000000):0.0000000000,Copelatus_haemorrhoidalis-Dytiscidae-KT199184:0.0000000000):0.0000000000,Hydraena_brachymera-Hydraenidae-KT199183:0.0000000000):0.0000000000,Polydrusus_inustus-Curculionidae-JF304464:0.0000000000):0.0000000000,Ceutorhynchus_neglectus-Curculionidae-HQ602877:0.0000000000):0.0000000000,Parafoucartia_squamulata-Curculionidae-GQ167647:0.0000000000):0.0000000000,Sphenoptera_antiqua-Buprestidae-KT199187:0.0000000000):0.0000000000,Berosus_luridus-_Hydrophilidae-KT199182:0.0000000000):0.0000000000,Diabrotica_barberi-Chrysomelidae-KC578076:0.0000000000):0.0000000000,Dorytomus_carpathicus-Curculionidae-GQ167641:0.0000000000):0.0000020672)11:0.0000020672,Capnodis_tenebricosa-Buprestidae-KT199189:0.0087555065)11:0.0000020672,Lamprodila_mirifica-Buprestidae-KT199188:0.0000020672)10:0.0000020672,Chrysobothris_affinis-Buprestidae-KT199181:0.0043708769)17:0.0000020672,Polydrusus_inustus-Curculionidae-GQ167637:0.0043425524)27:0.0000026306,Harmonia_axyridis-Coccinellidae-KM288834:0.0043697055)42:0.0021554121)36:0.0000020672,Aphodius_granarius-Scarabaeidae-MG988014:0.0043705093)39:0.0021723913,((((Crepidodera_aurata-Chrysomelidae-MG988016:0.0021881079,((Batophila_rubi-Chrysomelidae-MG988017:0.0000020672,Luperus_flavipes-Chrysomelidae-MG988020:0.0000020672)89:0.0000020672,Luperus_luperus-Chrysomelidae-MG988018:0.0000020672)83:0.0000020672)75:0.0021853153,(Batophila_rubi-Chrysomelidae-MG988022:0.0000020672,(Onthophagus_similis-Scarabaeidae-MG988023:0.0000020672,Onthophagus_fracticornis-Scarabaeidae-MG988024:0.0022641236)46:0.0000020672)43:0.0000020672)33:0.0086980553,Diabrotica_barberi-Chrysomelidae-KC578220:0.0043935715)16:0.0001368039,Acalymma_vittatum-Chrysomelidae-AY007553:0.0000020672)38:0.0000020723)26:0.0000020672,((Luperus_flavipes-Chrysomelidae-MG988015:0.0043574180,Diabrotica_virgifera-Chrysomelidae-AY007552:0.0089751785)18:0.0000028452,Acalymma_blandulum-Chrysomelidae-AY007554:0.0044709280)13:0.0000020690)10:0.0043673658)36:0.0019572079)38:0.0021566209)71:0.0036163462,Tribolium_confusum-Tenebrionidae-U28192:0.0196865109)18:0.0027542800)3:0.0000020672,(((Paederus_riparius-Staphylinidae-MG987992:0.0000000000,Paederidus_ruficollis-Staphylinidae-MF170796:0.0000000000):0.0000020672,Paederus_limnophilus-Staphylinidae-MF170794:0.0000020672)99:0.0021844010,Neodynus_quadrimaculatus-Curculionidae-MG987989:0.0021796818)16:0.0000020672)5:0.0000020672)5:0.0000020672)4:0.0000020672,(((Onthophagus_taurus-Scarabaeidae-MG987994:0.0000020672,Onthophagus_ruficapillus-Scarabaeidae-MG988025:0.0000020672)98:0.0043894386,Callosobruchus_chinensis-Chrysomelidae-AB080665:0.0231108616)30:0.0000024840,(((((((((((((((((((((Trachys_minutus-Buprestidae-KT199180:0.0000000000,Altica_impressicollis-Chrysomelidae-KF163367:0.0000000000):0.0000000000,Cyanapion_spencii-Apionidae-KY618066:0.0000000000):0.0000000000,Podagrica_fuscipes-Chrysomelidae-KF163377:0.0000000000):0.0000000000,Altica_helianthemi-Chrysomelidae-KF163366:0.0000000000):0.0000000000,Altica_palustris-Chrysomelidae-KF163364:0.0000000000):0.0000000000,Altica_impressicollis-Chrysomelidae-KF163368:0.0000000000):0.0000000000,Xylosandrus_germanus-Curculionidae-AB359044:0.0000000000):0.0000000000,Altica_carinthiaca-Chrysomelidae-KF163355:0.0000000000):0.0000000000,Cyanapion_gyllenhalii-Apionidae-KY618058:0.0000000000):0.0000000000,Altica_oleracea-Chrysomelidae-KF163329:0.0000000000):0.0000000000,Altica_palustris-Chrysomelidae-KF163362:0.0000000000):0.0000000000,Ceutorhynchus_obstrictus-Curculionidae-HM012590:0.0000000000):0.0000000000,Oreina_liturata-Chrysomelidae-HG970638:0.0000000000):0.0000000000,Altica_quercetorum-Chrysomelidae-KF163334:0.0000000000):0.0000000000,Altica_helianthemi-Chrysomelidae-KF163371:0.0000000000):0.0000000000,Cyanapion_afer-Apionidae-KY618051:0.0000000000):0.0000000000,Haliplus_fluviatilis-Haliplidae-KT199178:0.0000000000):0.0000000000,Oreina_cacaliae-Chrysomelidae-HG325865:0.0000000000):0.0000000000,Gyrinus_suffriani-Gyrinidae-KT199176:0.0000000000):0.0000000000,Altica_lythri-Chrysomelidae-KF163346:0.0000000000):0.0000000000,Conotrachelus_nenuphar-Curculionidae-GU013555:0.0000000000):0.0000020672)10:0.0000020690)26:0.0000021356,(Staphylinus_erythropterus-Staphylinidae-MG987993:0.0000020672,(Aphthona_nigriscutis-Chrysomelidae-AY136550:0.0000020672,Agelastica_alni-Chrysomelidae-AM180553:0.0000020672)98:0.0000020672)92:0.0021822242);
