# Supplementary material for: Using host species traits to understand the Wolbachia infection distribution across terrestrial beetles
Source: Sci Rep. 2019 Jan 29;9:847. doi: 10.1038/s41598-018-38155-5 (PMC6351630; doi:10.1038/s41598-018-38155-5)
Supplement: Supplementary file 2 — Supplementary Dataset 1 [file 41598_2018_38155_MOESM2_ESM.zip › ftsZ_seq-Supplementary Figure 2.fas]

>Tanymecus_palliatus-Curculionidae-MG987966
ggtggtactggaaccggtgcagcaccggtaattgcaaaagcagccagagaagcaaaagct
tcagttaaggatagagcgccaaaagaaaaaaagatattgactgttggagttgtaactaaa
ccgttcggttttgaaggtgtgcgccgcatgcgcattgcagagcttggacttgaagaactg
caaaaatacgtggatacacttattgtcattccaaatcagaatttatttagaattgcaaat
gaaaaaattacattttctgatgcatttaaacttactgataatgttctgcatattggcatc
agaggagtaactgacttgatggtcatgacggggcttattaatcttgacttcgctgatata
gaaannnnnnnnnnnnnnnnnnnnnnnnnnnnnnnnnnnnnnnnnnnnnnnnnnnnnnnn
nnnnnnnnnnnnnnnnnnnnnnnnnnnnnnnnnnnnnn
>Sibinia pellucens-Curculionidae-MG987967
ggtggtaccggaaccggtgcagcaccggtaattgcaaaagcagccagagaagcaagagct
gcagttaaggatagagcgccaaaagaaaaaaagatattgactgttggagttgtaactaaa
ccgttcggttttgaaggtgtgcgccgcatgcgcattgcagagcttggacttgaagaactg
caaaaatacgtggatacacttattgtcattccaaatcagaatttatttagaattgcaaat
gaaaaaactacattttctgatgcatttaaacttgctgataatgttctgcatattggcatc
agaggagtaactgacttgatggtcatgccagggcttattaatcttgacttcgctgatata
gaaacagtaatgagcgagatgggcaaagcgatgatcggcaccggagaggcagaaggagaa
gatagagcaattagtgctgcggaagctgcaatatccaa
>Dacne rufifrons-Erotylidae-MG987969 
ggtggtaccggaaccggtgcagcaccggtaattgcaaaagcagccagagaagcaagagct
gcagttaaggatagagcgccaaaagaaaaaaagatattgactgttggagttgtaactaaa
ccgttcggttttgaaggtgtgcgccgcatgcgcattgcagagcttggacttgaagaactg
caaaaatacgtggatacacttattgtcattccaaatcagaatttatttagaattgcaaat
gaaaaaactacattttctgatgcatttaaacttgctgataatgttctgcatattggcatc
agaggagtaactgacttgatggtcatgccagggcttattaatcttgacttcgctgatata
gaaacagtaatgagcgagatgggcaaagcgatgatcggcaccggagaggcagaaggagaa
gatagagcaattagtgctgcggaagctgcaatatccaa
>Cryptocephalus hypochoeridis-Chrysomelidae-MG987970 
ggtggtaccggaaccggtgcagcaccggtaattgcaaaagcagccagagaagcaagagct
gcagttaaggatagagcgccaaaagaaaaaaagatattgactgttggagttgtaactaaa
ccgttcggttttgaaggtgtgcgccgcatgcgcattgcagagcttggacttgaagaactg
caaaaatacgtggatacacttattgtcattccaaatcagaatttatttagaattgcaaat
gaaaaaactacattttctgatgcatttaaacttgctgataatgttctgcatattggcatc
agaggagtaactgacttgatggtcatgccagggcttattaatcttgacttcgctgatata
gaaacagtaatgagcgagatgggcaaagcgatgatcggcaccggagaggcagaaggagaa
gatagagcaattagtgctgcggaagctgcaatatccaa
>Hylobius abietis-Curculionidae-MG987971 
ggtggtaccggaaccggtgcagcaccggtaattgcaaaagcagccagagaagcaagagct
gcagttaaggatagagcgccaaaagaaaaaaagatattgactgttggagttgtaactaaa
ccgttcggttttgaaggtgtgcgccgcatgcgcattgcagagcttggacttgaagaactg
caaaaatacgtggatacacttattgtcattccaaatcagaatttatttagaattgcaaat
gaaaaaactacattttctgatgcatttaaacttgctgataatgttctgcatattggcatc
agaggagtaactgacttgatggtcatgccagggcttattaatcttgacttcgctgatata
gaaacagtaatgagcgagatgggcaaagcgatgatcggcaccggagaggcagaaggagaa
gatagagcaattagtgctgcggaagctgcaatatccaa
>Sibinia pellucens-Curculionidae-MG987972 
ggtggtaccggaaccggtgcagcaccggtaattgcaaaagcagccagagaagcaagagct
gcagttaaggatagagcgccaaaagaaaaaaagatattgactgttggagttgtaactaaa
ccgttcggttttgaaggtgtgcgccgcatgcgcattgcagagcttggacttgaagaactg
caaaaatacgtggatacacttattgtcattccaaatcagaatttatttagaattgcaaat
gaaaaaactacattttctgatgcatttaaacttgctgataatgttctgcatattggcatc
agaggagtaactgacttgatggtcatgccagggcttattaatcttgacttcgctgatata
gaaacagtaatgagcgagatgggcaaagcgatgatcggcaccggagaggcagaaggagaa
gatagagcaattagtgctgcggaagctgcaatatccaa
>Staphylinus erythropteruserus-Staphylinidae-MG987973
ggtggtaccggaaccggtgcagcaccggtaattgcaaaagcagccagagaagcaagagct
gcagttaaggatagagcgccaaaagaaaaaaagatattgactgttggagttgtaactaaa
ccgttcggttttgaaggtgtgcgccgcatgcgcattgcagagcttggacttgaagaactg
caaaaatacgtggatacacttattgtcattccaaatcagaatttatttagaattgcaaat
gaaaaaactacattttctgatgcatttaaacttgctgataatgttctgcatattggcatc
agaggagtaactgacttgatggtcatgccagggcttattaatcttgacttcgctgatata
gaaacagtaatgagcgagatgggcaaagcgatgatcggcaccggagaggcagaaggagaa
gatagagcaattagtgctgcggaagctgcaatatccaa
>Catapion jaffense-Apionidae-MG988002
nntggtaccggaaccggtgcagcaccggtaattgcaaaagcagccagagaagcaagagct
gcagttaaggatagagcgccaaaagaaaaaaagatattgactgttggagttgtaactaaa
ccgttcggttttgaaggtgtgcgccgcatgcgcattgcagagcttggacttgaagaactg
caaaaatacgtggatacacttattgtcattccaaatcagaatttatttagaattgcaaat
gaaaaaactacattttctgatgcatttaaacttgctgataatgttctgcatattggcatc
agaggagtaactgacttgatggtcatgccagggcttattaatcttgacttcgctgatata
gaaacagtaatgagcgagatgggcaaagcgatgatcggcaccggagaggcagaaggagaa
gatagagcaattagtgctgcggaagctgcaatatccaa
>Trachys minuta-Buprestidae-MG987974
ggtggtactggaaccggtgcagcaccggtaattgcaaaagcagccagagaagcaagagct
gcagttaaggatagagcgccaaaagaaaaaaagatattgactgttggagttgtaactaaa
ccgttcggttttgaaggtgtgcgccgcatgcgcattgcagagcttggacttgaagaactg
caaaaatacgtggatacacttattgtcattccaaatcagaatttatttagaattgcaaat
gaaaaaactacattttctgatgcatttaaacttgctgataatgttctgcatattggcatc
agaggagtaactgacttgatggtcatgccagggcttattaatcttgacttcgctgatata
gaaacagtaatgagcgagatgggcaaagcgatgatcggcaccggagaggcagaaggagaa
gatagagcaattagtgctgcggaagctgcaatatccaa
>Dromius agilis-Carabidae-MG987975
ggtggtactggaaccggtgcagcaccggtaattgcaaaagcagccagagaagcaagagct
gcagttaaggatagagcgccaaaagaaaaaaagatattgactgttggagttgtaactaaa
ccgttcggttttgaaggtgtgcgccgcatgcgcattgcagagcttggacttgaagaactg
caaaaatacgtggatacacttattgtcattccaaatcagaatttatttagaattgcaaat
gaaaaaactacattttctgatgcatttaaacttgctgataatgttctgcatattggcatc
agaggagtaactgacttgatggtcatgccagggcttattaatcttgacttcgctgatata
gaaacagtaatgagcgagatgggcaaagcgatgatcggcaccggagaggcagaaggagaa
gatagagcaattagtgctgcggaagctgcaatatccaa
>Ceutorhynchus typhae-Curculionidae-MG987976 
ggtggtactggaaccggtgcagcaccggtaattgcaaaagcagccagagaagcaagagct
gcagttaaggatagagcgccaaaagaaaaaaagatattgactgttggagttgtaactaaa
ccgttcggttttgaaggtgtgcgccgcatgcgcattgcagagcttggacttgaagaactg
caaaaatacgtggatacacttattgtcattccaaatcagaatttatttagaattgcaaat
gaaaaaactacattttctgatgcatttaaacttgctgataatgttctgcatattggcatc
agaggagtaactgacttgatggtcatgccagggcttattaatcttgacttcgctgatata
gaaacagtaatgagcgagatgggcaaagcgatgatcggcaccggagaggcagaaggagaa
gatagagcaattagtgctgcggaagctgcaatatccaa
>Abax parallelus-Carabidae- MG987977
ggtggtactggaaccggtgcagcaccggtaattgcaaaagcagccagagaagcaagagct
gcagttaaggatagagcgccaaaagaaaaaaagatattgactgttggagttgtaactaaa
ccgttcggttttgaaggtgtgcgccgcatgcgcattgcagagcttggacttgaagaactg
caaaaatacgtggatacacttattgtcattccaaatcagaatttatttagaattgcaaat
gaaaaaactacattttctgatgcatttaaacttgctgataatgttctgcatattggcatc
agaggagtaactgacttgatggtcatgccagggcttattaatcttgacttcgctgatata
gaaacagtaatgagcgagatgggcaaagcgatgatcggcaccggagaggcagaaggagaa
gatagagcaattagtgctgcggaagctgcaatatccaa
>Trachys minuta-Buprestidae-MG987978
ggtggtactggaaccggtgcagcaccggtaattgcaaaagcagccagagaagcaagagct
gcagttaaggatagagcgccaaaagaaaaaaagatattgactgttggagttgtaactaaa
ccgttcggttttgaaggtgtgcgccgcatgcgcattgcagagcttggacttgaagaactg
caaaaatacgtggatacacttattgtcattccaaatcagaatttatttagaattgcaaat
gaaaaaactacattttctgatgcatttaaacttgctgataatgttctgcatattggcatc
agaggagtaactgacttgatggtcatgccagggcttattaatcttgacttcgctgatata
gaaacagtaatgagcgagatgggcaaagcgatgatcggcaccggagaggcagaaggagaa
gatagagcaattagtgctgcggaagctgcaatatccaa
>Amara similata-Carabidae-MG987979
ggtggtactggaaccggtgcagcaccggtaattgcaaaagcagccagagaagcaagagct
gcagttaaggatagagcgccaaaagaaaaaaagatattgactgttggagttgtaactaaa
ccgttcggttttgaaggtgtgcgccgcatgcgcattgcagagcttggacttgaagaactg
caaaaatacgtggatacacttattgtcattccaaatcagaatttatttagaattgcaaat
gaaaaaactacattttctgatgcatttaaacttgctgataatgttctgcatattggcatc
agaggagtaactgacttgatggtcatgccagggcttattaatcttgacttcgctgatata
gaaacagtaatgagcgagatgggcaaagcgatgatcggcaccggagaggcagaaggagaa
gatagagcaattagtgctgcggaagctgcaatatccaa
>Paederus litoralis-Staphylinidae-MG987980
ggtggtactggaaccggtgcagcaccggtaattgcaaaagcagccagagaagcaagagct
gcagttaaggatagagcgccaaaagaaaaaaagatattgactgttggagttgtaactaaa
ccgttcggttttgaaggtgtgcgccgcatgcgcattgcagagcttggacttgaagaactg
caaaaatacgtggatacacttattgtcattccaaatcagaatttatttagaattgcaaat
gaaaaaactacattttctgatgcatttaaacttgctgataatgttctgcatattggcatc
agaggagtaactgacttgatggtcatgccagggcttattaatcttgacttcgctgatata
gaaacagtaatgagcgagatgggcaaagcgatgatcggcaccggagaggcagaaggagaa
gatagagcaattagtgctgcggaagctgcaatatccaa
>Trachys minuta-Buprestidae-MG987981
ggtggtactggaaccggtgcagcaccggtaattgcaaaagcagccagagaagcaagagct
gcagttaaggatagagcgccaaaagaaaaaaagatattgactgttggagttgtaactaaa
ccgttcggttttgaaggtgtgcgccgcatgcgcattgcagagcttggacttgaagaactg
caaaaatacgtggatacacttattgtcattccaaatcagaatttatttagaattgcaaat
gaaaaaactacattttctgatgcatttaaacttgctgataatgttctgcatattggcatc
agaggagtaactgacttgatggtcatgccagggcttattaatcttgacttcgctgatata
gaaacagtaatgagcgagatgggcaaagcgatgatcggcaccggagaggcagaaggagaa
gatagagcaattagtgctgcggaagctgcaatatccaa
>Arhopalus rusticus-Cerambycidae-MG987982
ggtggtactggaaccggtgcagcaccggtaattgcaaaagcagccagagaagcaagagct
gcagttaaggatagagcgccaaaagaaaaaaagatattgactgttggagttgtaactaaa
ccgttcggttttgaaggtgtgcgccgcatgcgcattgcagagcttggacttgaagaactg
caaaaatacgtggatacacttattgtcattccaaatcagaatttatttagaattgcaaat
gaaaaaactacattttctgatgcatttaaacttgctgataatgttctgcatattggcatc
agaggagtaactgacttgatggtcatgccagggcttattaatcttgacttcgctgatata
gaaacagtaatgagcgagatgggcaaagcgatgatcggcaccggagaggcagaaggagaa
gatagagcaattagtgctgcggaagctgcaatatccaa
>Anthonomus rubi-Curculionidae-MG987983
ggtggtactggaaccggtgcagcaccggtaattgcaaaagcagccagagaagcaagagct
gcagttaaggatagagcgccaaaagaaaaaaagatattgactgttggagttgtaactaaa
ccgttcggttttgaaggtgtgcgccgcatgcgcattgcagagcttggacttgaagaactg
caaaaatacgtggatacacttattgtcattccaaatcagaatttatttagaattgcaaat
gaaaaaactacattttctgatgcatttaaacttgctgataatgttctgcatattggcatt
agaggagtaactgacttgatggtcatgccagggcttattaatcttgacttcgctgatata
gaaacagtaatgagcgagatgggcaaagcgatgatcggcaccggagaggcagaaggagaa
gatagagcaattagtgctgcggaagctgcaatatccaa
>Cassida viridis-Chrysomelidae-MG987984
ggtggtactggaaccggtgcagcaccggtaattgcaaaagcagccagagaagcaagagct
gcagttaaggatagagcgccaaaagaaaaaaagatattgactgttggagttgtaactaaa
ccgttcggttttgaaggtgtgcgccgcatgcgcattgcagagcttggacttgaagaactg
caaaaatacgtggatacacttattgtcattccaaatcagaatttatttagaattgcaaat
gaaaaaactacattttctgatgcatttaaacttgctgataatgttctgcatattggcatt
agaggagtaactgacttgatggtcatgccagggcttattaatcttgacttcgctgatata
gaaacagtaatgagcgagatgggcaaagcgatgatcggcaccggagaggcagaaggagaa
gatagagcaattagtgctgcggaagctgcaatatccaa
>Chrysolina herbacea-Chrysomelidae-MG987985
ggtggtactggaaccggtgcagcaccggtaattgcaaaagcagccagagaagcaagagct
gcagttaaggatagagcgccaaaagaaaaaaagatattgactgttggagttgtaactaaa
ccgttcggttttgaaggtgtgcgccgcatgcgcattgcagagcttggacttgaagaactg
caaaaatacgtggatacacttattgtcattccaaatcagaatttatttagaattgcaaat
gaaaaaactacattttctgatgcatttaaacttgctgataatgttctgcatattggcatt
agaggagtaactgacttgatggtcatgccagggcttattaatcttgacttcgctgatata
gaaacagtaatgagcgagatgggcaaagcgatgatcggcaccggagaggcagaaggagaa
gatagagcaattagtgctgcggaagctgcaatatccaa
>Nebria picicornis-Carabidae-MG987987
ggtggtactggaaccggtgcagcaccggtaattgcaaaagcagccagagaagcaagagct
gcagttaaggatagagcgccaaaagaaaaaaagatattgactgttggagttgtaactaaa
ccgttcggttttgaaggtgtgcgccgcatgcgcattgcagagcttggacttgaagaactg
caaaaatacgtggatacacttattgtcattccaaatcagaatttatttagaattgcaaat
gaaaaaactacattttctgatgcatttaaacttgctgataatgttctgcatattggcatt
agaggagtaactgacttgatggtcatgccagggcttattaatcttgacttcgctgatata
gaaacagtaatgagcgagatgggcaaagcgatgatcggcaccggagaggcagaaggagaa
gatagagcaattagtgctgcggaagctgcaatatccaa
>Ceutorhynchus typhae-Curculionidae-MG987988
ggtggtactggaaccggtgcagcaccggtaattgcaaaagcagccagagaagcaagagct
gcagttaaggatagagcgccaaaagaaaaaaagatattgactgttggagttgtaactaaa
ccgttcggttttgaaggtgtgcgccgcatgcgcattgcagagcttggacttgaagaactg
caaaaatacgtggatacacttattgtcattccaaatcagaatttatttagaattgcaaat
gaaaaaactacattttctgatgcatttaaacttgctgataatgttctgcatattggcatc
agaggagtaactgacttgatggtcatgccagggcttattaatcttgacttcgctgatata
gaaacagtaatgagcgagatgggcaaagcgatgatcggcaccggagaggcagaaggagag
gatagagcaattagtgctgcggaagctgcaatatccaa
>Paederus riparius-Staphylinidae-MG987992
ggtggtactggaaccggtgcagcaccggtaattgcaaaagcagccagagaagcaagagct
gcagttaaggatagagcgccaaaagaaaaaaagatattgactgttggagttgtaactaaa
ccgttcggttttgaaggtgtgcgccgcatgcgcattgcagagcttggacttgaagaactg
caaaaatacgtggatacacttattgtcattccaaatcagaatttatttagaattgcaaat
gaaaaaactacattttctgatgcatttaaacttgctgataatgttctgcatattggcatc
agaggagtaactgacttgatgatcatgccagggcttattaatcttgacttcgctgatata
gaaacagtaatgagcgagatgggcaaagcgatgatcggcaccggagaggcagaaggagaa
gatagagcaattagtgctgcggaagctgcaatatccaa
>Staphylinus erythropterus-Staphylinidae-MG987993
ggtggtactggaaccggtgcagcaccggtaattgcaaaagcagccagagaagcaagagct
gcagttaaggatagagcgccaaaagaaaaaaagatattgactgttggagttgtaactaaa
ccgttcggttttgaaggtgtgcgccgcatgcgcattgcagagcttggacttgaagaactg
caaaaatacgtggatacacttattgtcattccaaatcagaatttatttagaattgcaaat
gaaaaaactacattttctgatgcatttaaacttgctgataatgttctgcatattggcatc
agaggagtaactgacttgatggtcatgccagggcttattaatcttgacttcgctgatata
gaaacaataatgagcgagatgggcaaagcgatgatcggcaccggagaggcagaaggagaa
gatagagcaattagtgctgcggaagctgcaatatccaa
>Neodynus quadrimaculatus-Curculionidae-MG987989
ggtggtactggaaccggtgcagcaccggtaattgcaaaagcagccagagaagcaagagct
gcagttaaggatagagcgccaaaagaaaaaaagatattgactgttggagttgtaactaaa
ccgttcggttttgaaggtgtgcgccgcatgcgcattgcagagcttggacttgaagaactg
caaaaatacgtggatacacttattgtcattccaaatcagaatttatttagaatcgcaaat
gaaaaaactacattttctgatgcatttaaacttgctgataatgttctgcatattggcatc
agaggagtaactgacttgatggtcatgccagggcttattaatcttgacttcgctgatata
gaaacagtaatgagcgagatgggcaaagcgatgatcggcaccggagaggcagaaggagaa
gatagagcaattagtgctgcggaagctgcaatatccaa
>Oiceoptoma thoracica-Silphidae-MG988001
ggtggtactggaaccggtgcagcaccggtaattgcaaaagcagccagagaagcaagagct
gcagttaaggatagagcgccaaaagaaaaaaagatattgactgttggagttgtaactaaa
ccgttcggttttgaaggtgtgcgccgcatgcgcattgcagagcttggacttgaagaactg
caaaaatacgtggatacacttattgtcattccaaatcagaatttatttagaattgcaaat
gaaaaaactacattttctgatgcatttaaacttgctgataatgttctgcatattggcatc
agaggagtaactgacttgatggtcatgccagggcttattaatcttgacttcgctgatata
gaaacagtaatgagcgagatgggcaaagcgatgatcggcaccggagaggcagaaggagaa
gatagagcaattagtgctgcggaagctgcaatatccaa
>Onthophagus taurus-Scarabaeidae-MG987994
ggtggtactggaaccggtgcagcaccggtaattgcaaaagcagccagagaagcaagagct
gcagttaaggatagagcgccaaaagaaaaaaagatattgactgttggagttgtaactaaa
ccgttcggttttgaaggtgtgcgccgcatgcgcattgcagagcttggacttgaagaactg
caaaaatacgtggatacacttattgtcattccaaatcagaatttatttagaattgcaaat
gaaaaaactacattttctgatgcatttaaacttgctgataatgttctgcatattggcatc
agaggagtaactgacttgatggtcatgccagggcttattaatcttgacttcgctgatata
gaaacagtaatgagcgagatgggcaaagcgatgatcggcactggagaggcagaaggagaa
gatagagcaattggtgctgcggaagctgcaatatccaa
>Onthophagus ruficapillus-Scarabaeidae-MG988025
nnnnnnnnnnnnnnnnntgcagcaccggtaattgcaaaagcagccagagaagcaagagct
gcagttaaggatagagcgccaaaagaaaaaaagatattgactgttggagttgtaactaaa
ccgttcggttttgaaggtgtgcgccgcatgcgcattgcagagcttggacttgaagaactg
caaaaatacgtggatacacttattgtcattccaaatcagaatttatttagaattgcaaat
gaaaaaactacattttctgatgcatttaaacttgctgataatgttctgcatattggcatc
agaggagtaactgacttgatggtcatgccagggcttattaatcttgacttcgctgatata
gaaacagtaatgagcgagatgggcaaagcgatgatcggcactggagaggcagaaggagaa
gatagagcaattggtgctgcggaagctgcaatatccaa
>Psyllobora vigintiduopunctata-Coccinellidae-MG988003
ggtggtactggaaccggtgcagcaccggtaattgcaaaagcagccagagaagcaagagcc
gcagttaaggatagagtgccaaaagaaaaaaagatattgactgttggagttgtaactaaa
ccgttcggttttgaaggtgtgcgccgcatgcgcattgcagagcttggacttgaagaattg
caaaaatacgtggatacacttattgtcattccaaatcagaatttatttagaattgcaaat
gaaaaaactacattttctgatgcatttaaacttgctgataatgttctgcacattggcatc
agaggagtaactgacttgatggtcatgccagggcttattaatcttgacttcgctgatata
gaaacagtaatgagcgagatgggcaaagcgatgatcggcaccggagaggcagaaggagaa
gatagagcaattagtgctgcggaagctgcaatatccaa
>Phyllobius maculicornis-Curculionidae-MG988004
ggtggtactggaaccggtgcagcaccggtaattgcaaaagcagccagagaagcaagagcc
gcagttaaggatagagcgccaaaagaaaaaaagatattgactgttggagttgtaactaaa
ccgttcggttttgaaggtgtgcgccgtatgcgcactgcagagtttggacttgaagaattg
caaaaatacgtggatacacttattgtcattccaaatcagaatttatttagaattgcaaat
gaaaaaactacattttctgatgcatttaaacttgctgataatgttctgcacattggcatc
agaggagtaactgacttgatggtcatgccagggcttattaatcttgacttcgctgatata
gaaacaataatgagcgagatgggcaaagcgatgatcggcaccggagaggcagaaggagaa
gatagagcaattagtgctgcggaagctgcaatatccaa
>Phyllobius glaucus-Curculionidae-MG988005
ggtggtactggaaccggtgcagcaccggtaattgcaaaagcagccagagaagcaagagcc
gcagttaaggatagagcgccaaaagaaaaaaagatattgactgttggagttgtaactaaa
ccgttcggttttgaaggtgtgcgccgtatgcgcactgcagagtttggacttgaagaattg
caaaaatacgtggatacacttattgtcattccaaatcagaatttatttagaattgcaaat
gaaaaaactacattttctgatgcatttaaacttgctgataatgttctgcacattggcatc
agaggagtaactgacttgatggtcatgccagggcttattaatcttgacttcgctgatata
gaaacaataatgagcgagatgggcaaagcgatgatcggcaccggagaggcagaaggagaa
gatagagcaattagtgctgcggaagctgcaatatccaa
>Pedostrangalia pubescens-Cerambycidae-MG988007
ggtggtactggaaccggtgcagccccggtaattgcaaaagcagccagagaagcaagagcc
gcagttaaggatagagcaccaaaagaaaaaaagatattgactgttggagttgtaactaaa
ccgttcggttttgaaggtgtgcgccgtatgcgcattgcagagcttggacttgaagaactg
caaaaatacgtggatacacttattgtcattccaaatcagaatttatttagaattgcaaat
gaaaaaactacattttctgatgcatttaaacttgctgataatgttctgcacattggcatc
agaggagtaactgacttgatggtcatgccagggcttattaatcttgacttcgctgatata
gaaacagtaatgagcgagatgggcaaagcgatgatcggcaccggagaggcagaaggagaa
gatagagcaattagtgctgcggaagctgcaatatccaa
>Pseudoperapion ergenense-Apionidae-MG988009
ggtggtactggaaccggtgcagcaccggtaattgcaaaagcagccagagaagcaagagcc
gcagttaaggatagagcgccaaaagaaaaaaagatattgactgttggagttgtaactaaa
ccgttcggttttgaaggtgtgcgccgtatgcgcattgcagagcttggacttgaagaactg
caaaaatacgtggatacacttattgtcattccaaatcagaatttatttagaattgcaaat
gaaaaaactacattttctgatgcatttaaacttgctgataatgttctgcacattggcatc
agaggagtaactgacttgatggtcatgccagggcttatcaatcttgacttcgctgatata
gaaacagtaatgagcgagatgggcaaagcgatgatcggcaccggagaggcagaaggagaa
gatagagcaattagtgctgcagaggctgcaatatccaa
>Dacne rufifrons-Erotylidae-MG988010
ggtggtactggaaccggtgcagcaccggtaattgcaaaagcagccagagaagcaagagcc
gcagttaaggatagagcgccaaaagaaaaaaagatattgactgttggagttgtaactaaa
ccgttcggttttgaaggtgtgcgccgtatgcgcattgcagagcttggacttgaagaactg
caaaaatacgtggatacacttattgtcattccaaatcagaatttatttagaattgcaaat
gaaaaaactacattttctgatgcatttaaacttgctgataatgttctgcacattggcatc
agaggagtaactgacttgatggtcatgccagggcttatcaatcttgacttcgctgatata
gaaacagtaatgagcgagatgggcaaagcgatgatcggcaccggagaggcagaaggagaa
gatagagcaattagtgctgcagaggctgcaatatccaa
>Triplax aenea-Erotylidae-MG988012
ggtggtactggaaccggtgcagcaccggtaattgcaaaagcagccagagaagcaagagcc
gcagttaaggatagagcgccaaaagaaaaaaagatattgactgttggagttgtaactaaa
ccgttcggttttgaaggtgtgcgccgtatgcgcattgcagagcttggacttgaagaactg
caaaaatacgtggatacacttattgtcattccaaatcagaatttatttagaattgcaaat
gaaaaaactacattttctgatgcatttaaacttgctgataatgttctgcacattggcatc
agaggagtaactgacttgatggtcatgccagggcttatcaatcttgacttcgctgatata
gaaacagtaatgagcgagatgggcaaagcgatgatcggcaccggagaggcagaaggagaa
gatagagcaattagtgctgcagaggctgcaatatccaa
>Anthonomus rubi-Curculionidae-MG988013
ggtggtactggaaccggtgcagcaccggtaattgcaaaagcagccagagaagcaagagcc
gcagttaaggatagagcgccaaaagaaaaaaagatattgactgttggagttgtaactaaa
ccgttcggttttgaaggtgtgcgccgtatgcgcattgcagagcttggacttgaagaactg
caaaaatacgtggatacacttattgtcattccaaatcagaatttatttagaattgcaaat
gaaaaaactacattttctgatgcatttaaacttgctgataatgttctgcacattggcatc
agaggagtaactgacttgatggtcatgccagggcttatcaatcttgacttcgctgatata
gaaacagtaatgagcgagatgggcaaagcgatgatcggcaccggagaggcagaaggagaa
gatagagcaattagtgctgcagaggctgcaatatctaa
>Aphodius granarius-Scarabaeidae-MG988014
ggtggtactggaaccggtgcagcaccggtaattgcaaaagcagccagagaagcaagagcc
gcagttaaggatagagcgccaaaagaaaaaaagatattgactgttggagttgtaactaaa
ccgttcggttttgaaggtgtgcgccgtatgcgcattgcagagcttggacttgaagaactg
caaaaatacgtggatacacttattgtcattccaaatcagaatttatttagaattgcaaat
gaaaaaactacattttctgatgcatttaaacttgctgataatgttctgcacattggtatc
agaggagtaactgacttgatggtcatgccagggcttatcaatcttgacttcgctgatata
gaaacagtaatgagcgagatgggcaaagcgatgatcggtaccggagaggcagaaggagaa
gatagagcaattagtgctgcagaggctgcaatatccaa
>Luperus flavipes-Chrysomelidae-MG988015
ggtggtaccggaaccggtgcagcaccggtaattgcaaaagcagccagagaagcaagaacc
gcagttaaggatagagcgccaaaagaaaaaaagatattgactgttggagttgtaactaaa
ccgttcggttttgaaggtgtgcgccgtatgcgcattgcagagcttggacttgaagaactg
caaaaatacgtggatacacttattgtcattccaaatcagaatttatttagaattgcaaat
gaaaaaactacattttctgatgcatttaaacttgctgataatgttctgcacattggcatc
agaggagtaactgacttgatggtcatgccagggcttattaatcttgacttcgctgatata
gaaacagtaatgagcgagatgggcaaagcgatgatcggcaccggagaggcagaaggagaa
gatagagcaattagtgctgcagaggctgcaatatccaa
>Crepidodera aurata-Chrysomelidae-MG988016
ggtggtactggaaccggtgcagcaccggtaattgcaaaagcagccagagaagcaagagcc
gcagttaaggatagggcgccaaaagaaaaaaagatattgactgttggagttgtaactaaa
ccgttcggctttgaaggtgtacgccgtatgcgtattgcagagcttggacttgaagaactg
caaaaatacgtggatacacttattgtcattccaaatcagaatttatttagaattgcaaat
gaaaaaactacattttctgatgcatttaaacttgctgataatgttctgcacattggcatc
agaggagtaactgacttgatggtcatgccagggcttattaatcttgacttcgctgatata
gaaacagtaatgagcgagatgggcaaagcaatgatcggcactggagaggcagaaggagaa
gatagagcaattagtgctgcagaggctgcaatatccaa
>Batophila rubi-Chrysomelidae-MG988017
ggtggtactggaaccggtgcagcaccggtaattgcaaaagcagccagagaagcaagagcc
gcagttaaggatagggcgccaaaagaaaaaaagatattgactgttggagttgtaactaaa
ccgttcggctttgaaggtgtgcgccgtatgcgtattgcagagcttggacttgaagaactg
caaaaatacgtggatacacttattgtcattccaaatcagaatttatttagaattgcaaat
gaaaaaactacattttctgatgcatttaaacttgctgataatgttctgcacattggcatc
agaggagtaactgacttgatggtcatgccagggcttattaatcttgacttcgctgatata
gaaacagtaatgagcgagatgggcaaagcaatgatcggcactggagaggcagaaggagaa
gatagagcaattagtgctgcagaggctgcaatatccaa
>Luperus luperus-Chrysomelidae-MG988018
ggtggtactggaaccggtgcagcaccggtaattgcaaaagcagccagagaagcaagagcc
gcagttaaggatagggcgccaaaagaaaaaaagatattgactgttggagttgtaactaaa
ccgttcggctttgaaggtgtgcgccgtatgcgtattgcagagcttggacttgaagaactg
caaaaatacgtggatacacttattgtcattccaaatcagaatttatttagaattgcaaat
gaaaaaactacattttctgatgcatttaaacttgctgataatgttctgcacattggcatc
agaggagtaactgacttgatggtcatgccagggcttattaatcttgacttcgctgatata
gaaacagtaatgagcgagatgggcaaagcaatgatcggcactggagaggcagaaggagaa
gatagagcaattagtgctgcagaggctgcaatatcnnn
>Luperus flavipes-Chrysomelidae-MG988020
ggtggtactggaaccggtgcagcaccggtaattgcaaaagcagccagagaagcaagagcc
gcagttaaggatagggcgccaaaagaaaaaaagatattgactgttggagttgtaactaaa
ccgttcggctttgaaggtgtgcgccgtatgcgtattgcagagcttggacttgaagaactg
caaaaatacgtggatacacttattgtcattccaaatcagaatttatttagaattgcaaat
gaaaaaactacattttctgatgcatttaaacttgctgataatgttctgcacattggcatc
agaggagtaactgacttgatggtcatgccagggcttattaatcttgacttcgctgatata
gaaacagtaatgagcgagatgggcaaagcaatgatcggcactggagaggcagaaggagaa
gatagagcaattagtgctgcagaggctgcaatatccaa
>Batophila rubi-Chrysomelidae-MG988022
ggtggtactggaaccggtgcagcaccggtaattgcaaaagcagccagagaagcaagagcc
gcagttaaggatagggcgccaaaagaaaaaaagatattgactgttggagttgtaactaaa
ccgttcggctttgaaggtgtgcgccgtatgcgtattgcagagcttggacttgaagaactg
caaaaatacgtggatacacttattgtcattccaaatcagaatttatttagaattgcaaat
gaaaaaactacattttctgatgcatttaaacttgctgataatgttctgcacattggcatc
agaggagtaactgacttgatggtcatgccagggcttattaatcttgacttcgctgatata
gaaacagtaatgagcgagatgggcaaagcgatgatcggcactggagaggcagaaggagaa
gatagagcaattagtgctgcagaggctgcaatatccaa
>Onthophagus similis-Scarabaeidae-MG988023
nnnnnnnnnnnnnncggtgcagcaccggtaattgcaaaagcagccagagaagcaagagcc
gcagttaaggatagggcgccaaaagaaaaaaagatattgactgttggagttgtaactaaa
ccgttcggctttgaaggtgtgcgccgtatgcgtattgcagagcttggacttgaagaactg
caaaaatacgtggatacacttattgtcattccaaatcagaatttatttagaattgcaaat
gaaaaaactacattttctgatgcatttaaacttgctgataatgttctgcacattggcatc
agaggagtaactgacttgatggtcatgccagggcttattaatcttgacttcgctgatata
gaaacagtaatgagcgagatgggcaaagcgatgatcggcactggagaggcagaaggagaa
gatagagcaattagtgctgcagaggctgcaatatccaa
>Onthophagus fracticornis-Scarabaeidae-MG988024
nnnnnnnnnnnnnnnnntgcagcaccggtcattgcaaaagcagccagagaagcaagagcc
gcagttaaggatagggcgccaaaagaaaaaaagatattgactgttggagttgtaactaaa
ccgttcggctttgaaggtgtgcgccgtatgcgtattgcagagcttggacttgaagaactg
caaaaatacgtggatacacttattgtcattccaaatcagaatttatttagaattgcaaat
gaaaaaactacattttctgatgcatttaaacttgctgataatgttctgcacattggcatc
agaggagtaactgacttgatggtcatgccagggcttattaatcttgacttcgctgatata
gaaacagtaatgagcgagatgggcaaagcgatgatcggcactggagaggcagaaggagaa
gatagagcaattagtgctgcagaggctgcaatatccaa
>Strophosoma capitatum-Curculionidae-MF170881
ggtggtactggaaccggtgcagcaccggtaattgcaaaagcagccagagaagcaagagcc
gcagttaaggatagagcgccaaaagaaaaaaagatattgactgttggagttgtaactaaa
ccgttcggttttgaaggtgtgcgccgtatgcgcattgcagagcttggacttgaagaactg
caaaaatacgtggatacacttattgtcattccaaatcagaatttatttagaattgcaaat
gaaaaaactacattttctgatgcatttaaacttgctgataatgttctgcacattggcatc
agaggagtaactgacttgatggtcatgccagggcttatcaatcttgacttcgctgatata
gaaacagtaatgagcgagatgggcaaagcgatgatcggcaccggagaggcagaaggagaa
gatagagcaattagtgctgcagaggctgcaatatccaa
>Paederus limnophilus-Staphylinidae-MF170794
ggtggtactggaaccggtgcagcaccggtaattgcaaaagcagccagagaagcaagagct
gcagttaaggatagagcgccaaaagaaaaaaagatattgactgttggagttgtaactaaa
ccgttcggttttgaaggtgtgcgccgcatgcgcattgcagagcttggacttgaagaactg
caaaaatacgtggatacacttattgtcattccaaatcagaatttatttagaattgcaaat
gaaaaaactacattttctgatgcatttaaacttgctgataatgttctgcatattggcatc
agaggagtaactgacttgatgatcatgccagggcttattaatcttgacttcgctgatata
gaaacagtaatgagcgagatgggcaaagcgatgatcggcaccggagaggcagaaggagaa
gatagagcaattagtgctgcggaagctgcaatatccaa
>Paederidus ruficollis-Staphylinidae-MF170796
ggtggtactggaaccggtgcagcaccggtaattgcaaaagcagccagagaagcaagagct
gcagttaaggatagagcgccaaaagaaaaaaagatattgactgttggagttgtaactaaa
ccgttcggttttgaaggtgtgcgccgcatgcgcattgcagagcttggacttgaagaactg
caaaaatacgtggatacacttattgtcattccaaatcagaatttatttagaattgcaaat
gaaaaaactacattttctgatgcatttaaacttgctgataatgttctgcatattggcatc
agaggagtaactgacttgatgatcatgccagggcttattaatcttgacttcgctgatata
gaaacagtaatgagcgagatgggcaaagcgatgatcggcaccggagaggcagaaggagaa
gatagagcaattagtgctgcggaagctgcaatatccaa
>Monochamus sartor urussovii-MF405533
ggtggtaccggaaccggtgcagcaccggtaattgcaaaagcagccagagaagcaagagct
gcagttaaggatagagcgccaaaagaaaaaaagatattgactgttggagttgtaactaaa
ccgttcggttttgaaggtgtgcgccgcatgcgcattgcagagcttggacttgaagaactg
caaaaatacgtggatacacttattgtcattccaaatcagaatttatttagaattgcaaat
gaaaaaactacattttctgatgcatttaaacttgctgataatgttctgcatattggcatc
agaggagtaactgacttgatggtcatgccagggcttattaatcttgacttcgctgatata
gaaacagtaatgagcgagatgggcaaagcgatgatcggcaccggagaggcagaaggagaa
gatagagcaattagtgctgcggaagctgcaatatccaa
>Agrilus ater-Buprestidae-KT199186
nnnnnnnnnnnnnnnnnnnnnnnnnnnnnnnnnnnnnnnnnnnnnnnnnnnnnnnnnnnn
nnnnnnnnnnnnnnnnnnnnnnnnnnnnnnnnnnnnnnnnnnnnnnnnnnnnnnnnnnnn
nnnnnnnnnnnnnnnnnnnnnnnnnnnnnnnnnnttgcagagcttggacttgaagaactg
caaaaatacgtggatacacttattgtcattccaaatcagaatttatttagaattgcaaat
gaaaaaactacattttctgatgcatttaaacttgctgataatgttctgcacattggcatc
agaggagtaactgacttgatggtcatgccagggcttatcaatcttgacttcgctgatata
gaaacagtaatgagcgagatgggcaaagcgatgatnnnnnnnnnnnnnnnnnnnnnnnnn
nnnnnnnnnnnnnnnnnnnnnnnnnnnnnnnnnnnnnn
>Lamprodila mirifica-Buprestidae-KT199188
nnnnnnnnnnnnnnnnnnnnnnnnnnnnnnnnnnnnnnnnnnnnnnnnnnnnnnnnnnnn
nnnnnnnnnnnnnnnnnnnnnnnnnnnnnnnnnnnnnnnnnnnnnnnnnnnnnnnnnnnn
nnnnnnnnnnnnnnnnnnnnnnnnnnnnnnnnnnttgcagagcttggacttgaagaactg
caaaaatacgtggatacacttattgtcattccaaatcagaatttatttagaattgcaaat
gaaaaaactacattttctgatgcatttaaacttgctgataatgttctgcacattggcatc
agaggagtaactgacttgatggtcatgccagggcttatcaatcttgacttcgctgatata
gaaacagtaatgagcgagatgggcaaagcgatgatnnnnnnnnnnnnnnnnnnnnnnnnn
nnnnnnnnnnnnnnnnnnnnnnnnnnnnnnnnnnnnnn
>Sphenoptera antiqua-Buprestidae-KT199187 
nnnnnnnnnnnnnnnnnnnnnnnnnnnnnnnnnnnnnnnnnnnnnnnnnnnnnnnnnnnn
nnnnnnnnnnnnnnnnnnnnnnnnnnnnnnnnnnnnnnnnnnnnnnnnnnnnnnnnnnnn
nnnnnnnnnnnnnnnnnnnnnnnnnnnnnnnnnnttgcagagcttggacttgaagaactg
caaaaatacgtggatacacttattgtcattccaaatcagaatttatttagaattgcaaat
gaaaaaactacattttctgatgcatttaaacttgctgataatgttctgcacattggcatc
agaggagtaactgacttgatggtcatgccagggcttatcaatcttgacttcgctgatata
gaaacagtaatgagcgagatgggcaaagcgatgatnnnnnnnnnnnnnnnnnnnnnnnnn
nnnnnnnnnnnnnnnnnnnnnnnnnnnnnnnnnnnnnn
>Copelatus haemorrhoidalis-Dytiscidae-KT199184 
nnnnnnnnnnnnnnnnnnnnnnnnnnnnnnnnnnnnnnnnnnnnnnnnnnnnnnnnnnnn
nnnnnnnnnnnnnnnnnnnnnnnnnnnnnnnnnnnnnnnnnnnnnnnnnnnnnnnnnnnn
nnnnnnnnnnnnnnnnnnnnnnnnnnnnnnnnnnttgcagagcttggacttgaagaactg
caaaaatacgtggatacacttattgtcattccaaatcagaatttatttagaattgcaaat
gaaaaaactacattttctgatgcatttaaacttgctgataatgttctgcacattggcatc
agaggagtaactgacttgatggtcatgccagggcttatcaatcttgacttcgctgatata
gaaacagtaatgagcgagatgggcaaagcgatgatnnnnnnnnnnnnnnnnnnnnnnnnn
nnnnnnnnnnnnnnnnnnnnnnnnnnnnnnnnnnnnnn
>Hydraena brachymera-Hydraenidae-KT199183 
nnnnnnnnnnnnnnnnnnnnnnnnnnnnnnnnnnnnnnnnnnnnnnnnnnnnnnnnnnnn
nnnnnnnnnnnnnnnnnnnnnnnnnnnnnnnnnnnnnnnnnnnnnnnnnnnnnnnnnnnn
nnnnnnnnnnnnnnnnnnnnnnnnnnnnnnnnnnttgcagagcttggacttgaagaactg
caaaaatacgtggatacacttattgtcattccaaatcagaatttatttagaattgcaaat
gaaaaaactacattttctgatgcatttaaacttgctgataatgttctgcacattggcatc
agaggagtaactgacttgatggtcatgccagggcttatcaatcttgacttcgctgatata
gaaacagtaatgagcgagatgggcaaagcgatgatnnnnnnnnnnnnnnnnnnnnnnnnn
nnnnnnnnnnnnnnnnnnnnnnnnnnnnnnnnnnnnnn
>Berosus luridus- Hydrophilidae-KT199182
nnnnnnnnnnnnnnnnnnnnnnnnnnnnnnnnnnnnnnnnnnnnnnnnnnnnnnnnnnnn
nnnnnnnnnnnnnnnnnnnnnnnnnnnnnnnnnnnnnnnnnnnnnnnnnnnnnnnnnnnn
nnnnnnnnnnnnnnnnnnnnnnnnnnnnnnnnnnttgcagagcttggacttgaagaactg
caaaaatacgtggatacacttattgtcattccaaatcagaatttatttagaattgcaaat
gaaaaaactacattttctgatgcatttaaacttgctgataatgttctgcacattggcatc
agaggagtaactgacttgatggtcatgccagggcttatcaatcttgacttcgctgatata
gaaacagtaatgagcgagatgggcaaagcgatgatnnnnnnnnnnnnnnnnnnnnnnnnn
nnnnnnnnnnnnnnnnnnnnnnnnnnnnnnnnnnnnnn
>Diabrotica barberi-Chrysomelidae-KC578076
nnnnnnnnnnnnnnnnnnnnnnnnnnnnnnnnnnnnnnnnnnnnnnnnnnnnnnnnnnnn
nnnnnnnnnnnnnnnnnnnnnnnnnnnnnnnnnnnnnnnnnnnnnnnnnnnnnnnnnnnn
nnnnnnnnnnnnnnnnnnnnnnnnnnnnnnnnnnttgcagagcttggacttgaagaactg
caaaaatacgtggatacacttattgtcattccaaatcagaatttatttagaattgcaaat
gaaaaaactacattttctgatgcatttaaacttgctgataatgttctgcacattggcatc
agaggagtaactgacttgatggtcatgccagggcttatcaatcttgacttcgctgatata
gaaacagtaatgagcgagatgggcaaagcgatgatnnnnnnnnnnnnnnnnnnnnnnnnn
nnnnnnnnnnnnnnnnnnnnnnnnnnnnnnnnnnnnnn
>Ceutorhynchus neglectus-Curculionidae-HQ602877
nnnnnnnnnnnnnnnnnnnnnnnnnnnnnnnnnnnnnnnnnnnnnnnnnnnnnnnnnnnn
nnnnnnnnnnnnnnnnnnnnnnnnnnnnnnnnnnnnnnnnnnnnnnnnnnnnnnnnnnnn
nnnnnnnnnnnnnnnnnnnnnnnnnnnnnnnnnnttgcagagcttggacttgaagaactg
caaaaatacgtggatacacttattgtcattccaaatcagaatttatttagaattgcaaat
gaaaaaactacattttctgatgcatttaaacttgctgataatgttctgcacattggcatc
agaggagtaactgacttgatggtcatgccagggcttatcaatcttgacttcgctgatata
gaaacagtaatgagcgagatgggcaaagcgatgatnnnnnnnnnnnnnnnnnnnnnnnnn
nnnnnnnnnnnnnnnnnnnnnnnnnnnnnnnnnnnnnn
>Dorytomus carpathicus-Curculionidae-GQ167641
nnnnnnnnnnnnnnnnnnnnnnnnnnnnnnnnnnnnnnnnnnnnnnnnnnnnnnnnnnnn
nnnnnnnnnnnnnnnnnnnnnnnnnnnnnnnnnnnnnnnnnnnnnnnnnnnnnnnnnnnn
nnnnnnnnnnnnnnnnnnnnnnnnnnnnnnnnnnttgcagagcttggacttgaagaactg
caaaaatacgtggatacacttattgtcattccaaatcagaatttatttagaattgcaaat
gaaaaaactacattttctgatgcatttaaacttgctgataatgttctgcacattggcatc
agaggagtaactgacttgatggtcatgccagggcttatcaatcttgacttcgctgatata
gaaacagtaatgagcgagatgggcaaagcgatgatnnnnnnnnnnnnnnnnnnnnnnnnn
nnnnnnnnnnnnnnnnnnnnnnnnnnnnnnnnnnnnnn
>Eosomus ovulum-Curculionidae-GQ167645
nnnnnnnnnnnnnnnnnnnnnnnnnnnnnnnnnnnnnnnnnnnnnnnnnnnnnnnnnnnn
nnnnnnnnnnnnnnnnnnnnnnnnnnnnnnnnnnnnnnnnnnnnnnnnnnnnnnnnnnnn
nnnnnnnnnnnnnnnnnnnnnnnnnnnnnnnnnnttgcagagcttggacttgaagaactg
caaaaatacgtggatacacttattgtcattccaaatcagaatttatttagaattgcaaat
gaaaaaactacattttctgatgcatttaaacttgctgataatgttctgcacattggcatc
agaggagtaactgacttgatggtcatgccagggcttatcaatcttgacttcgctgatata
gaaacagtaatgagcgagatgggcaaagcgatgatnnnnnnnnnnnnnnnnnnnnnnnnn
nnnnnnnnnnnnnnnnnnnnnnnnnnnnnnnnnnnnnn
>Parafoucartia squamulata-Curculionidae-GQ167647
nnnnnnnnnnnnnnnnnnnnnnnnnnnnnnnnnnnnnnnnnnnnnnnnnnnnnnnnnnnn
nnnnnnnnnnnnnnnnnnnnnnnnnnnnnnnnnnnnnnnnnnnnnnnnnnnnnnnnnnnn
nnnnnnnnnnnnnnnnnnnnnnnnnnnnnnnnnnttgcagagcttggacttgaagaactg
caaaaatacgtggatacacttattgtcattccaaatcagaatttatttagaattgcaaat
gaaaaaactacattttctgatgcatttaaacttgctgataatgttctgcacattggcatc
agaggagtaactgacttgatggtcatgccagggcttatcaatcttgacttcgctgatata
gaaacagtaatgagcgagatgggcaaagcgatgatnnnnnnnnnnnnnnnnnnnnnnnnn
nnnnnnnnnnnnnnnnnnnnnnnnnnnnnnnnnnnnnn
>Polydrusus inustus-Curculionidae-JF304464 
nnnnnnnnnnnnnnnnnnnnnnnnnnnnnnnnnnnnnnnnnnnnnnnnnnnnnnnnnnnn
nnnnnnnnnnnnnnnnnnnnnnnnnnnnnnnnnnnnnnnnnnnnnnnnnnnnnnnnnnnn
nnnnnnnnnnnnnnnnnnnnnnnnnnnnnnnnnnttgcagagcttggacttgaagaactg
caaaaatacgtggatacacttattgtcattccaaatcagaatttatttagaattgcaaat
gaaaaaactacattttctgatgcatttaaacttgctgataatgttctgcacattggcatc
agaggagtaactgacttgatggtcatgccagggcttatcaatcttgacttcgctgatata
gaaacagtaatgagcgagatgggcaaagcgatgatnnnnnnnnnnnnnnnnnnnnnnnnn
nnnnnnnnnnnnnnnnnnnnnnnnnnnnnnnnnnnnnn
>Otiorhynchus singularis-Curculionidae-GQ167644
nnnnnnnnnnnnnnnnnnnnnnnnnnnnnnnnnnnnnnnnnnnnnnnnnnnnnnnnnnnn
nnnnnnnnnnnnnnnnnnnnnnnnnnnnnnnnnnnnnnnnnnnnnnnnnnnnnnnnnnnn
nnnnnnnnnnnnnnnnnnnnnnnnnnnnnnnnnnttgcagagcttggacttgaagaactg
caaaaatacgtggatacacttattgtcattccaaatcagaatttatttagaattgcaaat
gaaaaaactacattttctgatgcatttaaacttgctgataatgttctgcacattggcatc
agaggagtaactgacttgatggtcatgccagggcttatcaatcttgacttcgctgatata
gaaacagtaatgagcgagatgggcaaagcgatgatnnnnnnnnnnnnnnnnnnnnnnnnn
nnnnnnnnnnnnnnnnnnnnnnnnnnnnnnnnnnnnnn
>Harmonia axyridis-Coccinellidae-KM288834 
nnnnnnnnnnnnnnnnnnnnnnnnnnnnnnnnnnnnnnnnnnnnnnnnnnnnnnnnnnnn
nnnnnnnnnnnnnnnnnnnnnnnnnnnnnnnnnnnnnnnnnnnnnnnnnnnnnnnnnnnn
nnnnnnnnnnnnnnnnnnnnnnnnnnnnnnnnnnttgcagagcttggacttgaagaactg
caaaaatacgtggatacacttattgtcattccaaatcagaatttatttagaattgcaaat
gaaaaaactacattttctgatgcatttaaacttgctgataatgttctgcacattggcatc
agaggagtaactgacttgatggtcatgccagggcttatcaatcttgacttcgctgatata
gaaacagtaatgagcgagatgggcaaagcaatgatnnnnnnnnnnnnnnnnnnnnnnnnn
nnnnnnnnnnnnnnnnnnnnnnnnnnnnnnnnnnnnnn
>Otiorhynchus coecus-Curculionidae-GQ167648
nnnnnnnnnnnnnnnnnnnnnnnnnnnnnnnnnnnnnnnnnnnnnnnnnnnnnnnnnnnn
nnnnnnnnnnnnnnnnnnnnnnnnnnnnnnnnnnnnnnnnnnnnnnnnnnnnnnnnnnnn
nnnnnnnnnnnnnnnnnnnnnnnnnnnnnnnnnnctgcagagcttggacttgaagaactg
caaaaatacgtggatacacttattgtcattccaaatcagaatttatttagaattgcaaat
gaaaaaactacattttctgatgcatttaaacttgctgataatgttctgcacattggcatc
agaggagtaactgacttgatggtcatgccagggcttatcaatcttgacttcgctgatata
gaaacagtaatgagcgagatgggcaaagcgatgatnnnnnnnnnnnnnnnnnnnnnnnnn
nnnnnnnnnnnnnnnnnnnnnnnnnnnnnnnnnnnnnn
>Polydrusus inustus-Curculionidae-GQ167637
nnnnnnnnnnnnnnnnnnnnnnnnnnnnnnnnnnnnnnnnnnnnnnnnnnnnnnnnnnnn
nnnnnnnnnnnnnnnnnnnnnnnnnnnnnnnnnnnnnnnnnnnnnnnnnnnnnnnnnnnn
nnnnnnnnnnnnnnnnnnnnnnnnnnnnnnnnnnttgcagagcctggacttgaagaactg
caaaaatacgtggatacacttattgtcattccaaatcagaatttatttagaattgcaaat
gaaaaaactacattttctgatgcatttaaacttgctgataatgttctgcacattggcatc
agaggagtaactgacttgatggtcatgccagggcttatcaatcttgacttcgctgatata
gaaacagtaatgagcgagatgggcaaagcgatgatnnnnnnnnnnnnnnnnnnnnnnnnn
nnnnnnnnnnnnnnnnnnnnnnnnnnnnnnnnnnnnnn
>Diabrotica barberi-Chrysomelidae-KC578074
nnnnnnnnnnnnnnnnnnnnnnnnnnnnnnnnnnnnnnnnnnnnnnnnnnnnnnnnnnnn
nnnnnnnnnnnnnnnnnnnnnnnnnnnnnnnnnnnnnnnnnnnnnnnnnnnnnnnnnnnn
nnnnnnnnnnnnnnnnnnnnnnnnnnnnnnnnnnttgcagagcttggacttgaagaactg
caaaaatacgtggatacacttattgtcattccaaatcagaatttatttagaattgcaaat
gaaaaaactacattttctgatgcatttaaacttgctgataatgttctgcacattggcatc
agaggagtaactgacttgatggtcatgccagggcttattaatcttgacttcgctgatata
gaaacagtaatgagcgagatgggcaaagcgatgatnnnnnnnnnnnnnnnnnnnnnnnnn
nnnnnnnnnnnnnnnnnnnnnnnnnnnnnnnnnnnnnn
>Acalymma vittatum-Chrysomelidae-AY007553
nnnnnnnnnnnnnnnnnnnnnnnnnnnnnnnnnnnnnnnnnnnnnnnnnnnnnnnnnnnn
nnnnnnnnnnnnnnnnnnnnnnnnnnnnnnnnnnnnnnnnnnnnnnnnnnnnnnnnnnnn
nnnnnnnnnnnnnnnnnnnnnnnnnnnnnnnnnnttgcagagcttggacttgaagaactg
caaaaatacgtggatacacttattgtcattccaaatcagaatttatttagaattgcaaat
gaaaaaactacattttctgatgcatttaaacttgctgataatgttctgcacattggcatc
agaggagtaactgacttgatggtcatgccagggcttattaatcttgacttcgctgatata
gaaacagtaatgagcgagatgggcaaagcgatgatnnnnnnnnnnnnnnnnnnnnnnnnn
nnnnnnnnnnnnnnnnnnnnnnnnnnnnnnnnnnnnnn
>Diabrotica lemniscata-Chrysomelidae-AY007555 
nnnnnnnnnnnnnnnnnnnnnnnnnnnnnnnnnnnnnnnnnnnnnnnnnnnnnnnnnnnn
nnnnnnnnnnnnnnnnnnnnnnnnnnnnnnnnnnnnnnnnnnnnnnnnnnnnnnnnnnnn
nnnnnnnnnnnnnnnnnnnnnnnnnnnnnnnnnnttgcagagcttggacttgaagaactg
caaaaatacgtggatacacttattgtcattccaaatcagaatttatttagaattgcaaat
gaaaaaactacattttctgatgcatttaaacttgctgataatgttctgcacattggcatc
agaggagtaactgacttgatggtcatgccagggcttattaatcttgacttcgctgatata
gaaacagtaatgagcgagatgggcaaagcgatgatnnnnnnnnnnnnnnnnnnnnnnnnn
nnnnnnnnnnnnnnnnnnnnnnnnnnnnnnnnnnnnnn
>Diabrotica virgifera-Chrysomelidae-AY136551 
nnnnnnnnnnnnnnnnnnnnnnnnnnnnnnnnnnnnnnnnnnnnnnnnnnnnnnnnnnnn
nnnnnnnnnnnnnnnnnnnnnnnnnnnnnnnnnnnnnnnnnnnnnnnnnnnnnnnnnnnn
nnnnnnnnnnnnnnnnnnnnnnnnnnnnnnnnnnttgcagagcttggacttgaagaactg
caaaaatacgtggatacacttattgtcattccaaatcagaatttatttagaattgcaaat
gaaaaaactacattttctgatgcatttaaacttgctgataatgttctgcacattggcatc
agaggagtaactgacttgatggtcatgccagggcttattaatcttgacttcgctgatata
gaaacagtaatgagcgagatgggcaaagcgatgatnnnnnnnnnnnnnnnnnnnnnnnnn
nnnnnnnnnnnnnnnnnnnnnnnnnnnnnnnnnnnnnn
>Brachyderes incanus-Curculionidae-GQ167651
nnnnnnnnnnnnnnnnnnnnnnnnnnnnnnnnnnnnnnnnnnnnnnnnnnnnnnnnnnnn
nnnnnnnnnnnnnnnnnnnnnnnnnnnnnnnnnnnnnnnnnnnnnnnnnnnnnnnnnnnn
nnnnnnnnnnnnnnnnnnnnnnnnnnnnnnnnnnttgcagagcttggacttgaagaactg
caaaaatacgtggatacacttattgtcattccaaatcagaatttatttagaattgcaaat
gaaaaaactacattttctgatgcatttaaacttgctgataatgttctgcacattggcatc
agaggagtaactgacttgatggtcatgccagggcttattaatcttgacttcgctgatata
gaaacagtaatgagcgagatgggcaaagcgatgatnnnnnnnnnnnnnnnnnnnnnnnnn
nnnnnnnnnnnnnnnnnnnnnnnnnnnnnnnnnnnnnn
>Altica aenescens-Chrysomeloidea-KF163359
nnnnnnnnnnnnnnnnnnnnnnnnnnnnnnnnnnnnnnnnnnnnnnnnnnnnnnnnnnnn
nnnnnnnnnnnnnnnnnnnnnnnnnnnnnnnnnnnnnnnnnnnnnnnnnnnnnnnnnnnn
nnnnnnnnnnnnnnnnnnnnnnnnnnnnnnnnnnttgcagagcttggacttgaagaactg
caaaaatacgtggatacacttattgtcattccaaatcagaatttatttagaattgcaaat
gaaaaaactacattttctgatgcatttaaacttgctgataatgttctgcacattggcatc
agaggagtaactgacttgatggtcatgccagggcttattaatcttgacttcgctgatata
gaaacagtaatgagcgagatgggcaaagcgatgatnnnnnnnnnnnnnnnnnnnnnnnnn
nnnnnnnnnnnnnnnnnnnnnnnnnnnnnnnnnnnnnn
>Altica lythri-Chrysomeloidea-KF163384 
nnnnnnnnnnnnnnnnnnnnnnnnnnnnnnnnnnnnnnnnnnnnnnnnnnnnnnnnnnnn
nnnnnnnnnnnnnnnnnnnnnnnnnnnnnnnnnnnnnnnnnnnnnnnnnnnnnnnnnnnn
nnnnnnnnnnnnnnnnnnnnnnnnnnnnnnnnnnttgcagagcttggacttgaagaactg
caaaaatacgtggatacacttattgtcattccaaatcagaatttatttagaattgcaaat
gaaaaaactacattttctgatgcatttaaacttgctgataatgttctgcacattggcatc
agaggagtaactgacttgatggtcatgccagggcttattaatcttgacttcgctgatata
gaaacagtaatgagcgagatgggcaaagcgatgatnnnnnnnnnnnnnnnnnnnnnnnnn
nnnnnnnnnnnnnnnnnnnnnnnnnnnnnnnnnnnnnn
>Altica ericeti-Chrysomeloidea-KF163361 
nnnnnnnnnnnnnnnnnnnnnnnnnnnnnnnnnnnnnnnnnnnnnnnnnnnnnnnnnnnn
nnnnnnnnnnnnnnnnnnnnnnnnnnnnnnnnnnnnnnnnnnnnnnnnnnnnnnnnnnnn
nnnnnnnnnnnnnnnnnnnnnnnnnnnnnnnnnnttgcagagcttggacttgaagaactg
caaaaatacgtggatacacttattgtcattccaaatcagaatttatttagaattgcaaat
gaaaaaactacattttctgatgcatttaaacttgctgataatgttctgcacattggcatc
agaggagtaactgacttgatggtcatgccagggcttattaatcttgacttcgctgatata
gaaacagtaatgagcgagatgggcaaagcgatgatnnnnnnnnnnnnnnnnnnnnnnnnn
nnnnnnnnnnnnnnnnnnnnnnnnnnnnnnnnnnnnnn
>Altica brevicollis-Chrysomeloidea-KF163365
nnnnnnnnnnnnnnnnnnnnnnnnnnnnnnnnnnnnnnnnnnnnnnnnnnnnnnnnnnnn
nnnnnnnnnnnnnnnnnnnnnnnnnnnnnnnnnnnnnnnnnnnnnnnnnnnnnnnnnnnn
nnnnnnnnnnnnnnnnnnnnnnnnnnnnnnnnnnttgcagagcttggacttgaagaactg
caaaaatacgtggatacacttattgtcattccaaatcagaatttatttagaattgcaaat
gaaaaaactacattttctgatgcatttaaacttgctgataatgttctgcacattggcatc
agaggagtaactgacttgatggtcatgccagggcttattaatcttgacttcgctgatata
gaaacagtaatgagcgagatgggcaaagcgatgatnnnnnnnnnnnnnnnnnnnnnnnnn
nnnnnnnnnnnnnnnnnnnnnnnnnnnnnnnnnnnnnn
>Hydraena corinna-Hydraenidae-KT199166 
nnnnnnnnnnnnnnnnnnnnnnnnnnnnnnnnnnnnnnnnnnnnnnnnnnnnnnnnnnnn
nnnnnnnnnnnnnnnnnnnnnnnnnnnnnnnnnnnnnnnnnnnnnnnnnnnnnnnnnnnn
nnnnnnnnnnnnnnnnnnnnnnnnnnnnnnnnnnttgcagagcttggacttgaagaactg
caaaaatacgtggatacacttattgtcattccaaatcagaatttatttagaattgcaaat
gaaaaaactacattttctgatgcatttaaacttgctgataatgttctgcacattggcatc
agaggagtaactgacttgatggtcatgccagggcttattaatcttgacttcgctgatata
gaaacagtaatgagcgagatgggcaaagcgatgatnnnnnnnnnnnnnnnnnnnnnnnnn
nnnnnnnnnnnnnnnnnnnnnnnnnnnnnnnnnnnnnn
>Hydraena inapicipalpis-Hydraenidae-KT199164
nnnnnnnnnnnnnnnnnnnnnnnnnnnnnnnnnnnnnnnnnnnnnnnnnnnnnnnnnnnn
nnnnnnnnnnnnnnnnnnnnnnnnnnnnnnnnnnnnnnnnnnnnnnnnnnnnnnnnnnnn
nnnnnnnnnnnnnnnnnnnnnnnnnnnnnnnnnnttgcagagcttggacttgaagaactg
caaaaatacgtggatacacttattgtcattccaaatcagaatttatttagaattgcaaat
gaaaaaactacattttctgatgcatttaaacttgctgataatgttctgcacattggcatc
agaggagtaactgacttgatggtcatgccagggcttattaatcttgacttcgctgatata
gaaacagtaatgagcgagatgggcaaagcgatgatnnnnnnnnnnnnnnnnnnnnnnnnn
nnnnnnnnnnnnnnnnnnnnnnnnnnnnnnnnnnnnnn
>Hydraena morio-Hydraenidae-KT199167
nnnnnnnnnnnnnnnnnnnnnnnnnnnnnnnnnnnnnnnnnnnnnnnnnnnnnnnnnnnn
nnnnnnnnnnnnnnnnnnnnnnnnnnnnnnnnnnnnnnnnnnnnnnnnnnnnnnnnnnnn
nnnnnnnnnnnnnnnnnnnnnnnnnnnnnnnnnnttgcagagcttggacttgaagaactg
caaaaatacgtggatacacttattgtcattccaaatcagaatttatttagaattgcaaat
gaaaaaactacattttctgatgcatttaaacttgctgataatgttctgcacattggcatc
agaggagtaactgacttgatggtcatgccagggcttattaatcttgacttcgctgatata
gaaacagtaatgagcgagatgggcaaagcgatgatnnnnnnnnnnnnnnnnnnnnnnnnn
nnnnnnnnnnnnnnnnnnnnnnnnnnnnnnnnnnnnnn
>Hydraena pygmaea-Hydraenidae-KT199168
nnnnnnnnnnnnnnnnnnnnnnnnnnnnnnnnnnnnnnnnnnnnnnnnnnnnnnnnnnnn
nnnnnnnnnnnnnnnnnnnnnnnnnnnnnnnnnnnnnnnnnnnnnnnnnnnnnnnnnnnn
nnnnnnnnnnnnnnnnnnnnnnnnnnnnnnnnnnttgcagagcttggacttgaagaactg
caaaaatacgtggatacacttattgtcattccaaatcagaatttatttagaattgcaaat
gaaaaaactacattttctgatgcatttaaacttgctgataatgttctgcacattggcatc
agaggagtaactgacttgatggtcatgccagggcttattaatcttgacttcgctgatata
gaaacagtaatgagcgagatgggcaaagcgatgatnnnnnnnnnnnnnnnnnnnnnnnnn
nnnnnnnnnnnnnnnnnnnnnnnnnnnnnnnnnnnnnn
>Hydraena gracilis-Hydraenidae-KT199165 
nnnnnnnnnnnnnnnnnnnnnnnnnnnnnnnnnnnnnnnnnnnnnnnnnnnnnnnnnnnn
nnnnnnnnnnnnnnnnnnnnnnnnnnnnnnnnnnnnnnnnnnnnnnnnnnnnnnnnnnnn
nnnnnnnnnnnnnnnnnnnnnnnnnnnnnnnnnnttgcagagcttggacttgaagaactg
caaaaatacgtggatacacttattgtcattccaaatcagaatttatttagaattgcaaat
gaaaaaactacattttctgatgcatttaaacttgctgataatgttctgcacattggcatc
agaggagtaactgacttgatggtcatgccagggcttattaatcttgacttcgctgatata
gaaacagtaatgagcgagatgggcaaagcgatgatnnnnnnnnnnnnnnnnnnnnnnnnn
nnnnnnnnnnnnnnnnnnnnnnnnnnnnnnnnnnnnnn
>Galeruca tanaceti-Chrysomelidae-AM180554
nnnnnnnnnnnnnnnnnnnnnnnnnnnnnnnnnnnnnnnnnnnnnnnnnnnnnnnnnnnn
nnnnnnnnnnnnnnnnnnnnnnnnnnnnnnnnnnnnnnnnnnnnnnnnnnnnnnnnnnnn
nnnnnnnnnnnnnnnnnnnnnnnnnnnnnnnnnnttgcagagcttggacttgaagaactg
caaaaatacgtggatacacttattgtcattccaaatcagaatttatttagaattgcaaat
gaaaaaactacattttctgatgcatttaaacttgctgataatgttctgcacattggcatc
agaggagtaactgacttgatggtcatgccagggcttattaatcttgacttcgctgatata
gaaacagtaatgagcgagatgggcaaagcgatgatnnnnnnnnnnnnnnnnnnnnnnnnn
nnnnnnnnnnnnnnnnnnnnnnnnnnnnnnnnnnnnnn
>Diabrotica barberi-Chrysomelidae-KC578220 
nnnnnnnnnnnnnnnnnnnnnnnnnnnnnnnnnnnnnnnnnnnnnnnnnnnnnnnnnnnn
nnnnnnnnnnnnnnnnnnnnnnnnnnnnnnnnnnnnnnnnnnnnnnnnnnnnnnnnnnnn
nnnnnnnnnnnnnnnnnnnnnnnnnnnnnnnnnnttgcagagcttggacttgaagaactg
caaaaatacgtggatacacttattgtcattccaaatcagaatttatttagaattgcaaat
gaaaaaactacattttctgatgcatttaaacttgctgataatgttctgcacattggcatc
agaggagtaactgacttgatggtcatgccagggcttattaatcttgactccgctgatata
gaaacagtaatgagcgagatgggcaaagcgatgatnnnnnnnnnnnnnnnnnnnnnnnnn
nnnnnnnnnnnnnnnnnnnnnnnnnnnnnnnnnnnnnn
>Trachys minutus-Buprestidae-KT199180 
nnnnnnnnnnnnnnnnnnnnnnnnnnnnnnnnnnnnnnnnnnnnnnnnnnnnnnnnnnnn
nnnnnnnnnnnnnnnnnnnnnnnnnnnnnnnnnnnnnnnnnnnnnnnnnnnnnnnnnnnn
nnnnnnnnnnnnnnnnnnnnnnnnnnnnnnnnnnttgcagagcttggacttgaagaactg
caaaaatacgtggatacacttattgtcattccaaatcagaatttatttagaattgcaaat
gaaaaaactacattttctgatgcatttaaacttgctgataatgttctgcatattggcatc
agaggagtaactgacttgatggtcatgccagggcttattaatcttgacttcgctgatata
gaaacagtaatgagcgagatgggcaaagcgatgatnnnnnnnnnnnnnnnnnnnnnnnnn
nnnnnnnnnnnnnnnnnnnnnnnnnnnnnnnnnnnnnn
>Pityogenes chalcographus-Curculionidae-FJ444853
nnnnnnnnnnnnnnnnnnnnnnnnnnnnnnnnnnnnnnnnnnnnnnnnnnnnnnnnnnnn
nnnnnnnnnnnnnnnnnnnnnnnnnnnnnnnnnnnnnnnnnnnnnnnnnnnnnnnnnnnn
nnnnnnnnnnnnnnnnnnnnnnnnnnnnnnnnnnttgcagagcttggacttgaagaactg
caaaaatacgtggatacacttattgtcattccaaatcagaatttatttagaattgcaaat
gaaaaaactacattttctgatgcatttaaacttgctgataatgttctgcatattggcatc
agaggagtaactgacttgatggtcatgccagggcttattaatcttgacttcgctgatata
gaaacagtaatgagcgagatgggcaaagcgatgatnnnnnnnnnnnnnnnnnnnnnnnnn
nnnnnnnnnnnnnnnnnnnnnnnnnnnnnnnnnnnnnn
>Haliplus fluviatilis-Haliplidae-KT199178
nnnnnnnnnnnnnnnnnnnnnnnnnnnnnnnnnnnnnnnnnnnnnnnnnnnnnnnnnnnn
nnnnnnnnnnnnnnnnnnnnnnnnnnnnnnnnnnnnnnnnnnnnnnnnnnnnnnnnnnnn
nnnnnnnnnnnnnnnnnnnnnnnnnnnnnnnnnnttgcagagcttggacttgaagaactg
caaaaatacgtggatacacttattgtcattccaaatcagaatttatttagaattgcaaat
gaaaaaactacattttctgatgcatttaaacttgctgataatgttctgcatattggcatc
agaggagtaactgacttgatggtcatgccagggcttattaatcttgacttcgctgatata
gaaacagtaatgagcgagatgggcaaagcgatgatnnnnnnnnnnnnnnnnnnnnnnnnn
nnnnnnnnnnnnnnnnnnnnnnnnnnnnnnnnnnnnnn
>Gyrinus suffriani-Gyrinidae-KT199176 
nnnnnnnnnnnnnnnnnnnnnnnnnnnnnnnnnnnnnnnnnnnnnnnnnnnnnnnnnnnn
nnnnnnnnnnnnnnnnnnnnnnnnnnnnnnnnnnnnnnnnnnnnnnnnnnnnnnnnnnnn
nnnnnnnnnnnnnnnnnnnnnnnnnnnnnnnnnnttgcagagcttggacttgaagaactg
caaaaatacgtggatacacttattgtcattccaaatcagaatttatttagaattgcaaat
gaaaaaactacattttctgatgcatttaaacttgctgataatgttctgcatattggcatc
agaggagtaactgacttgatggtcatgccagggcttattaatcttgacttcgctgatata
gaaacagtaatgagcgagatgggcaaagcgatgatnnnnnnnnnnnnnnnnnnnnnnnnn
nnnnnnnnnnnnnnnnnnnnnnnnnnnnnnnnnnnnnn
>Oreina cacaliae-Chrysomelidae-HG325865   
nnnnnnnnnnnnnnnnnnnnnnnnnnnnnnnnnnnnnnnnnnnnnnnnnnnnnnnnnnnn
nnnnnnnnnnnnnnnnnnnnnnnnnnnnnnnnnnnnnnnnnnnnnnnnnnnnnnnnnnnn
nnnnnnnnnnnnnnnnnnnnnnnnnnnnnnnnnnttgcagagcttggacttgaagaactg
caaaaatacgtggatacacttattgtcattccaaatcagaatttatttagaattgcaaat
gaaaaaactacattttctgatgcatttaaacttgctgataatgttctgcatattggcatc
agaggagtaactgacttgatggtcatgccagggcttattaatcttgacttcgctgatata
gaaacagtaatgagcgagatgggcaaagcgatgatnnnnnnnnnnnnnnnnnnnnnnnnn
nnnnnnnnnnnnnnnnnnnnnnnnnnnnnnnnnnnnnn
>Ceutorhynchus obstrictus-Curculionidae-HM012590 
nnnnnnnnnnnnnnnnnnnnnnnnnnnnnnnnnnnnnnnnnnnnnnnnnnnnnnnnnnnn
nnnnnnnnnnnnnnnnnnnnnnnnnnnnnnnnnnnnnnnnnnnnnnnnnnnnnnnnnnnn
nnnnnnnnnnnnnnnnnnnnnnnnnnnnnnnnnnttgcagagcttggacttgaagaactg
caaaaatacgtggatacacttattgtcattccaaatcagaatttatttagaattgcaaat
gaaaaaactacattttctgatgcatttaaacttgctgataatgttctgcatattggcatc
agaggagtaactgacttgatggtcatgccagggcttattaatcttgacttcgctgatata
gaaacagtaatgagcgagatgggcaaagcgatgatnnnnnnnnnnnnnnnnnnnnnnnnn
nnnnnnnnnnnnnnnnnnnnnnnnnnnnnnnnnnnnnn
>Oreina liturata-Chrysomelidae-HG970638 
nnnnnnnnnnnnnnnnnnnnnnnnnnnnnnnnnnnnnnnnnnnnnnnnnnnnnnnnnnnn
nnnnnnnnnnnnnnnnnnnnnnnnnnnnnnnnnnnnnnnnnnnnnnnnnnnnnnnnnnnn
nnnnnnnnnnnnnnnnnnnnnnnnnnnnnnnnnnttgcagagcttggacttgaagaactg
caaaaatacgtggatacacttattgtcattccaaatcagaatttatttagaattgcaaat
gaaaaaactacattttctgatgcatttaaacttgctgataatgttctgcatattggcatc
agaggagtaactgacttgatggtcatgccagggcttattaatcttgacttcgctgatata
gaaacagtaatgagcgagatgggcaaagcgatgatnnnnnnnnnnnnnnnnnnnnnnnnn
nnnnnnnnnnnnnnnnnnnnnnnnnnnnnnnnnnnnnn
>Altica palustris-Chrysomelidae-KF163362 
nnnnnnnnnnnnnnnnnnnnnnnnnnnnnnnnnnnnnnnnnnnnnnnnnnnnnnnnnnnn
nnnnnnnnnnnnnnnnnnnnnnnnnnnnnnnnnnnnnnnnnnnnnnnnnnnnnnnnnnnn
nnnnnnnnnnnnnnnnnnnnnnnnnnnnnnnnnnttgcagagcttggacttgaagaactg
caaaaatacgtggatacacttattgtcattccaaatcagaatttatttagaattgcaaat
gaaaaaactacattttctgatgcatttaaacttgctgataatgttctgcatattggcatc
agaggagtaactgacttgatggtcatgccagggcttattaatcttgacttcgctgatata
gaaacagtaatgagcgagatgggcaaagcgatgatnnnnnnnnnnnnnnnnnnnnnnnnn
nnnnnnnnnnnnnnnnnnnnnnnnnnnnnnnnnnnnnn
>Altica helianthemi-Chrysomelidae-KF163371 
nnnnnnnnnnnnnnnnnnnnnnnnnnnnnnnnnnnnnnnnnnnnnnnnnnnnnnnnnnnn
nnnnnnnnnnnnnnnnnnnnnnnnnnnnnnnnnnnnnnnnnnnnnnnnnnnnnnnnnnnn
nnnnnnnnnnnnnnnnnnnnnnnnnnnnnnnnnnttgcagagcttggacttgaagaactg
caaaaatacgtggatacacttattgtcattccaaatcagaatttatttagaattgcaaat
gaaaaaactacattttctgatgcatttaaacttgctgataatgttctgcatattggcatc
agaggagtaactgacttgatggtcatgccagggcttattaatcttgacttcgctgatata
gaaacagtaatgagcgagatgggcaaagcgatgatnnnnnnnnnnnnnnnnnnnnnnnnn
nnnnnnnnnnnnnnnnnnnnnnnnnnnnnnnnnnnnnn
>Altica carinthiaca-Chrysomelidae-KF163355
nnnnnnnnnnnnnnnnnnnnnnnnnnnnnnnnnnnnnnnnnnnnnnnnnnnnnnnnnnnn
nnnnnnnnnnnnnnnnnnnnnnnnnnnnnnnnnnnnnnnnnnnnnnnnnnnnnnnnnnnn
nnnnnnnnnnnnnnnnnnnnnnnnnnnnnnnnnnttgcagagcttggacttgaagaactg
caaaaatacgtggatacacttattgtcattccaaatcagaatttatttagaattgcaaat
gaaaaaactacattttctgatgcatttaaacttgctgataatgttctgcatattggcatc
agaggagtaactgacttgatggtcatgccagggcttattaatcttgacttcgctgatata
gaaacagtaatgagcgagatgggcaaagcgatgatnnnnnnnnnnnnnnnnnnnnnnnnn
nnnnnnnnnnnnnnnnnnnnnnnnnnnnnnnnnnnnnn
>Altica helianthemi-Chrysomelidae-KF163366 
nnnnnnnnnnnnnnnnnnnnnnnnnnnnnnnnnnnnnnnnnnnnnnnnnnnnnnnnnnnn
nnnnnnnnnnnnnnnnnnnnnnnnnnnnnnnnnnnnnnnnnnnnnnnnnnnnnnnnnnnn
nnnnnnnnnnnnnnnnnnnnnnnnnnnnnnnnnnttgcagagcttggacttgaagaactg
caaaaatacgtggatacacttattgtcattccaaatcagaatttatttagaattgcaaat
gaaaaaactacattttctgatgcatttaaacttgctgataatgttctgcatattggcatc
agaggagtaactgacttgatggtcatgccagggcttattaatcttgacttcgctgatata
gaaacagtaatgagcgagatgggcaaagcgatgatnnnnnnnnnnnnnnnnnnnnnnnnn
nnnnnnnnnnnnnnnnnnnnnnnnnnnnnnnnnnnnnn
>Altica impressicollis-Chrysomelidae-KF163367  
nnnnnnnnnnnnnnnnnnnnnnnnnnnnnnnnnnnnnnnnnnnnnnnnnnnnnnnnnnnn
nnnnnnnnnnnnnnnnnnnnnnnnnnnnnnnnnnnnnnnnnnnnnnnnnnnnnnnnnnnn
nnnnnnnnnnnnnnnnnnnnnnnnnnnnnnnnnnttgcagagcttggacttgaagaactg
caaaaatacgtggatacacttattgtcattccaaatcagaatttatttagaattgcaaat
gaaaaaactacattttctgatgcatttaaacttgctgataatgttctgcatattggcatc
agaggagtaactgacttgatggtcatgccagggcttattaatcttgacttcgctgatata
gaaacagtaatgagcgagatgggcaaagcgatgatnnnnnnnnnnnnnnnnnnnnnnnnn
nnnnnnnnnnnnnnnnnnnnnnnnnnnnnnnnnnnnnn
>Altica lythri-Chrysomelidae-KF163346 
nnnnnnnnnnnnnnnnnnnnnnnnnnnnnnnnnnnnnnnnnnnnnnnnnnnnnnnnnnnn
nnnnnnnnnnnnnnnnnnnnnnnnnnnnnnnnnnnnnnnnnnnnnnnnnnnnnnnnnnnn
nnnnnnnnnnnnnnnnnnnnnnnnnnnnnnnnnnttgcagagcttggacttgaagaactg
caaaaatacgtggatacacttattgtcattccaaatcagaatttatttagaattgcaaat
gaaaaaactacattttctgatgcatttaaacttgctgataatgttctgcatattggcatc
agaggagtaactgacttgatggtcatgccagggcttattaatcttgacttcgctgatata
gaaacagtaatgagcgagatgggcaaagcgatgatnnnnnnnnnnnnnnnnnnnnnnnnn
nnnnnnnnnnnnnnnnnnnnnnnnnnnnnnnnnnnnnn
>Altica quercetorum-Chrysomelidae-KF163334 
nnnnnnnnnnnnnnnnnnnnnnnnnnnnnnnnnnnnnnnnnnnnnnnnnnnnnnnnnnnn
nnnnnnnnnnnnnnnnnnnnnnnnnnnnnnnnnnnnnnnnnnnnnnnnnnnnnnnnnnnn
nnnnnnnnnnnnnnnnnnnnnnnnnnnnnnnnnnttgcagagcttggacttgaagaactg
caaaaatacgtggatacacttattgtcattccaaatcagaatttatttagaattgcaaat
gaaaaaactacattttctgatgcatttaaacttgctgataatgttctgcatattggcatc
agaggagtaactgacttgatggtcatgccagggcttattaatcttgacttcgctgatata
gaaacagtaatgagcgagatgggcaaagcgatgatnnnnnnnnnnnnnnnnnnnnnnnnn
nnnnnnnnnnnnnnnnnnnnnnnnnnnnnnnnnnnnnn
>Altica impressicollis-Chrysomelidae-KF163368 
nnnnnnnnnnnnnnnnnnnnnnnnnnnnnnnnnnnnnnnnnnnnnnnnnnnnnnnnnnnn
nnnnnnnnnnnnnnnnnnnnnnnnnnnnnnnnnnnnnnnnnnnnnnnnnnnnnnnnnnnn
nnnnnnnnnnnnnnnnnnnnnnnnnnnnnnnnnnttgcagagcttggacttgaagaactg
caaaaatacgtggatacacttattgtcattccaaatcagaatttatttagaattgcaaat
gaaaaaactacattttctgatgcatttaaacttgctgataatgttctgcatattggcatc
agaggagtaactgacttgatggtcatgccagggcttattaatcttgacttcgctgatata
gaaacagtaatgagcgagatgggcaaagcgatgatnnnnnnnnnnnnnnnnnnnnnnnnn
nnnnnnnnnnnnnnnnnnnnnnnnnnnnnnnnnnnnnn
>Altica oleracea-Chrysomelidae-KF163329 
nnnnnnnnnnnnnnnnnnnnnnnnnnnnnnnnnnnnnnnnnnnnnnnnnnnnnnnnnnnn
nnnnnnnnnnnnnnnnnnnnnnnnnnnnnnnnnnnnnnnnnnnnnnnnnnnnnnnnnnnn
nnnnnnnnnnnnnnnnnnnnnnnnnnnnnnnnnnttgcagagcttggacttgaagaactg
caaaaatacgtggatacacttattgtcattccaaatcagaatttatttagaattgcaaat
gaaaaaactacattttctgatgcatttaaacttgctgataatgttctgcatattggcatc
agaggagtaactgacttgatggtcatgccagggcttattaatcttgacttcgctgatata
gaaacagtaatgagcgagatgggcaaagcgatgatnnnnnnnnnnnnnnnnnnnnnnnnn
nnnnnnnnnnnnnnnnnnnnnnnnnnnnnnnnnnnnnn
>Altica palustris-Chrysomelidae-KF163364
nnnnnnnnnnnnnnnnnnnnnnnnnnnnnnnnnnnnnnnnnnnnnnnnnnnnnnnnnnnn
nnnnnnnnnnnnnnnnnnnnnnnnnnnnnnnnnnnnnnnnnnnnnnnnnnnnnnnnnnnn
nnnnnnnnnnnnnnnnnnnnnnnnnnnnnnnnnnttgcagagcttggacttgaagaactg
caaaaatacgtggatacacttattgtcattccaaatcagaatttatttagaattgcaaat
gaaaaaactacattttctgatgcatttaaacttgctgataatgttctgcatattggcatc
agaggagtaactgacttgatggtcatgccagggcttattaatcttgacttcgctgatata
gaaacagtaatgagcgagatgggcaaagcgatgatnnnnnnnnnnnnnnnnnnnnnnnnn
nnnnnnnnnnnnnnnnnnnnnnnnnnnnnnnnnnnnnn
>Podagrica fuscipes-Chrysomelidae-KF163377 
nnnnnnnnnnnnnnnnnnnnnnnnnnnnnnnnnnnnnnnnnnnnnnnnnnnnnnnnnnnn
nnnnnnnnnnnnnnnnnnnnnnnnnnnnnnnnnnnnnnnnnnnnnnnnnnnnnnnnnnnn
nnnnnnnnnnnnnnnnnnnnnnnnnnnnnnnnnnttgcagagcttggacttgaagaactg
caaaaatacgtggatacacttattgtcattccaaatcagaatttatttagaattgcaaat
gaaaaaactacattttctgatgcatttaaacttgctgataatgttctgcatattggcatc
agaggagtaactgacttgatggtcatgccagggcttattaatcttgacttcgctgatata
gaaacagtaatgagcgagatgggcaaagcgatgatnnnnnnnnnnnnnnnnnnnnnnnnn
nnnnnnnnnnnnnnnnnnnnnnnnnnnnnnnnnnnnnn
>Conotrachelus nenuphar-Curculionidae-GU013555 
nnnnnnnnnnnnnnnnnnnnnnnnnnnnnnnnnnnnnnnnnnnnnnnnnnnnnnnnnnnn
nnnnnnnnnnnnnnnnnnnnnnnnnnnnnnnnnnnnnnnnnnnnnnnnnnnnnnnnnnnn
nnnnnnnnnnnnnnnnnnnnnnnnnnnnnnnnnnttgcagagcttggacttgaagaactg
caaaaatacgtggatacacttattgtcattccaaatcagaatttatttagaattgcaaat
gaaaaaactacattttctgatgcatttaaacttgctgataatgttctgcatattggcatc
agaggagtaactgacttgatggtcatgccagggcttattaatcttgacttcgctgatata
gaaacagtaatgagcgagatgggcaaagcgatgatnnnnnnnnnnnnnnnnnnnnnnnnn
nnnnnnnnnnnnnnnnnnnnnnnnnnnnnnnnnnnnnn
>Xylosandrus germanus-Curculionidae-AB359044 
nnnnnnnnnnnnnnnnnnnnnnnnnnnnnnnnnnnnnnnnnnnnnnnnnnnnnnnnnnnn
nnnnnnnnnnnnnnnnnnnnnnnnnnnnnnnnnnnnnnnnnnnnnnnnnnnnnnnnnnnn
nnnnnnnnnnnnnnnnnnnnnnnnnnnnnnnnnnttgcagagcttggacttgaagaactg
caaaaatacgtggatacacttattgtcattccaaatcagaatttatttagaattgcaaat
gaaaaaactacattttctgatgcatttaaacttgctgataatgttctgcatattggcatc
agaggagtaactgacttgatggtcatgccagggcttattaatcttgacttcgctgatata
gaaacagtaatgagcgagatgggcaaagcgatgatnnnnnnnnnnnnnnnnnnnnnnnnn
nnnnnnnnnnnnnnnnnnnnnnnnnnnnnnnnnnnnnn
>Cyanapion afer-Apionidae-KY618051
nnnnnnnnnnnnnnnnnnnnnnnnnnnnnnnnnnnnnnnnnnnnnnnnnnnnnnnnnnnn
nnnnnnnnnnnnnnnnnnnnnnnnnnnnnnnnnnnnnnnnnnnnnnnnnnnnnnnnnnnn
nnnnnnnnnnnnnnnnnnnnnnnnnnnnnnnnnnttgcagagcttggacttgaagaactg
caaaaatacgtggatacacttattgtcattccaaatcagaatttatttagaattgcaaat
gaaaaaactacattttctgatgcatttaaacttgctgataatgttctgcatattggcatc
agaggagtaactgacttgatggtcatgccagggcttattaatcttgacttcgctgatata
gaaacagtaatgagcgagatgggcaaagcgatgatnnnnnnnnnnnnnnnnnnnnnnnnn
nnnnnnnnnnnnnnnnnnnnnnnnnnnnnnnnnnnnnn
>Cyanapion gyllenhalii-Apionidae-KY618058
nnnnnnnnnnnnnnnnnnnnnnnnnnnnnnnnnnnnnnnnnnnnnnnnnnnnnnnnnnnn
nnnnnnnnnnnnnnnnnnnnnnnnnnnnnnnnnnnnnnnnnnnnnnnnnnnnnnnnnnnn
nnnnnnnnnnnnnnnnnnnnnnnnnnnnnnnnnnttgcagagcttggacttgaagaactg
caaaaatacgtggatacacttattgtcattccaaatcagaatttatttagaattgcaaat
gaaaaaactacattttctgatgcatttaaacttgctgataatgttctgcatattggcatc
agaggagtaactgacttgatggtcatgccagggcttattaatcttgacttcgctgatata
gaaacagtaatgagcgagatgggcaaagcgatgatnnnnnnnnnnnnnnnnnnnnnnnnn
nnnnnnnnnnnnnnnnnnnnnnnnnnnnnnnnnnnnnn
>Cyanapion spencii-Apionidae-KY618066
nnnnnnnnnnnnnnnnnnnnnnnnnnnnnnnnnnnnnnnnnnnnnnnnnnnnnnnnnnnn
nnnnnnnnnnnnnnnnnnnnnnnnnnnnnnnnnnnnnnnnnnnnnnnnnnnnnnnnnnnn
nnnnnnnnnnnnnnnnnnnnnnnnnnnnnnnnnnttgcagagcttggacttgaagaactg
caaaaatacgtggatacacttattgtcattccaaatcagaatttatttagaattgcaaat
gaaaaaactacattttctgatgcatttaaacttgctgataatgttctgcatattggcatc
agaggagtaactgacttgatggtcatgccagggcttattaatcttgacttcgctgatata
gaaacagtaatgagcgagatgggcaaagcgatgatnnnnnnnnnnnnnnnnnnnnnnnnn
nnnnnnnnnnnnnnnnnnnnnnnnnnnnnnnnnnnnnn
>Oreina liturata-Chrysomelidae-HG970644 
nnnnnnnnnnnnnnnnnnnnnnnnnnnnnnnnnnnnnnnnnnnnnnnnnnnnnnnnnnnn
nnnnnnnnnnnnnnnnnnnnnnnnnnnnnnnnnnnnnnnnnnnnnnnnnnnnnnnnnnnn
nnnnnnnnnnnnnnnnnnnnnnnnnnnnnnnnnnttgcagagcttggacttgaaaaactg
caaaaatacgtggatacacttattgtcattccaaatcagaatttatttagaattgcaaat
gaaaaaactacattttctgatgcatttaaacttgctgataatgttctgcatattggcatc
agaggagtaactgacttgatggtcatgccagggcttattaatcttgacttcgctgatata
gaaacagtaatgagcgagatgggcaaagcgatgatnnnnnnnnnnnnnnnnnnnnnnnnn
nnnnnnnnnnnnnnnnnnnnnnnnnnnnnnnnnnnnnn
>Aphthona nigriscutis-Chrysomelidae-AY136550 
nnnnnnnnnnnnnnnnnnnnnnnnnnnnnnnnnnnnnnnnnnnnnnnnnnnnnnnnnnnn
nnnnnnnnnnnnnnnnnnnnnnnnnnnnnnnnnnnnnnnnnnnnnnnnnnnnnnnnnnnn
nnnnnnnnnnnnnnnnnnnnnnnnnnnnnnnnnnttgcagagcttggacttgaagaactg
caaaaatacgtggatacacttattgtcattccaaatcagaatttatttagaattgcaaat
gaaaaaactacattttctgatgcatttaaacttgctgataatgttctgcatattggcatc
agaggagtaactgacttgatggtcatgccagggcttattaatcttgacttcgctgatata
gaaacaataatgagcgagatgggcaaagcgatgatnnnnnnnnnnnnnnnnnnnnnnnnn
nnnnnnnnnnnnnnnnnnnnnnnnnnnnnnnnnnnnnn
>Agelastica alni-Chrysomelidae-AM180553
nnnnnnnnnnnnnnnnnnnnnnnnnnnnnnnnnnnnnnnnnnnnnnnnnnnnnnnnnnnn
nnnnnnnnnnnnnnnnnnnnnnnnnnnnnnnnnnnnnnnnnnnnnnnnnnnnnnnnnnnn
nnnnnnnnnnnnnnnnnnnnnnnnnnnnnnnnnnttgcagagcttggacttgaagaactg
caaaaatacgtggatacacttattgtcattccaaatcagaatttatttagaattgcaaat
gaaaaaactacattttctgatgcatttaaacttgctgataatgttctgcatattggcatc
agaggagtaactgacttgatggtcatgccagggcttattaatcttgacttcgctgatata
gaaacaataatgagcgagatgggcaaagcgatgatnnnnnnnnnnnnnnnnnnnnnnnnn
nnnnnnnnnnnnnnnnnnnnnnnnnnnnnnnnnnnnnn
>Xylosandrus germanus-Curculionidae-AB359047 
nnnnnnnnnnnnnnnnnnnnnnnnnnnnnnnnnnnnnnnnnnnnnnnnnnnnnnnnnnnn
nnnnnnnnnnnnnnnnnnnnnnnnnnnnnnnnnnnnnnnnnnnnnnnnnnnnnnnnnnnn
nnnnnnnnnnnnnnnnnnnnnnnnnnnnnnnnnnttgcagagcttggacttgaagaactg
caaaaatacgtggatacacttattgtcattccaaatcagaatttatttagaattgcaaat
gaaaaaactacattttctgatgcatttaaacttgctgataatgttctgcatattggcatt
agaggagtaactgacttgatggtcatgccagggcttattaatcttgacttcgctgatata
gaaacagtaatgagcgagatgggcaaagcgatgatnnnnnnnnnnnnnnnnnnnnnnnnn
nnnnnnnnnnnnnnnnnnnnnnnnnnnnnnnnnnnnnn
>Diabrotica barberi-Chrysomelidae-KC578233 
nnnnnnnnnnnnnnnnnnnnnnnnnnnnnnnnnnnnnnnnnnnnnnnnnnnnnnnnnnnn
nnnnnnnnnnnnnnnnnnnnnnnnnnnnnnnnnnnnnnnnnnnnnnnnnnnnnnnnnnnn
nnnnnnnnnnnnnnnnnnnnnnnnnnnnnnnnnnctgcagagtttggacttgaagaactg
caaaaatacgtggatacacttattgtcattccaaatcagaatttatttagaattgcaaat
gaaaaaactacattttctgatgcatttaaacttgctgataatgttctgcacattggcatc
agaggagtaactgacttgatggtcatgccagggcttattaatcttgacttcgctgatata
gaaacagtaatgagcgagatgggcaaagcgatgatnnnnnnnnnnnnnnnnnnnnnnnnn
nnnnnnnnnnnnnnnnnnnnnnnnnnnnnnnnnnnnnn
>Agabus bipustulatus-Dytiscidae-KT199169
nnnnnnnnnnnnnnnnnnnnnnnnnnnnnnnnnnnnnnnnnnnnnnnnnnnnnnnnnnnn
nnnnnnnnnnnnnnnnnnnnnnnnnnnnnnnnnnnnnnnnnnnnnnnnnnnnnnnnnnnn
nnnnnnnnnnnnnnnnnnnnnnnnnnnnnnnnnnctgcagagtttggacttgaagaattg
caaaaatacgtggatacacttattgtcattccaaatcagaatttatttagaattgcaaat
gaaaaaactacattttctgatgcatttaaacttgctgataatgttctgcacattggcatc
agaggagtaactgacttgatggtcatgccagggcttattaatcttgacttcgctgatata
gaaacaataatgagcgagatgggcaaagcgatgatnnnnnnnnnnnnnnnnnnnnnnnnn
nnnnnnnnnnnnnnnnnnnnnnnnnnnnnnnnnnnnnn
>Limnebius truncatellus-Hydraenidae-KT199173 
nnnnnnnnnnnnnnnnnnnnnnnnnnnnnnnnnnnnnnnnnnnnnnnnnnnnnnnnnnnn
nnnnnnnnnnnnnnnnnnnnnnnnnnnnnnnnnnnnnnnnnnnnnnnnnnnnnnnnnnnn
nnnnnnnnnnnnnnnnnnnnnnnnnnnnnnnnnnctgcagagtttggacttgaagaattg
caaaaatacgtggatacacttattgtcattccaaatcagaatttatttagaattgcaaat
gaaaaaactacattttctgatgcatttaaacttgctgataatgttctgcacattggcatc
agaggagtaactgacttgatggtcatgccagggcttattaatcttgacttcgctgatata
gaaacaataatgagcgagatgggcaaagcgatgatnnnnnnnnnnnnnnnnnnnnnnnnn
nnnnnnnnnnnnnnnnnnnnnnnnnnnnnnnnnnnnnn
>Hydraena riberai-Hydraenidae-KT199171 
nnnnnnnnnnnnnnnnnnnnnnnnnnnnnnnnnnnnnnnnnnnnnnnnnnnnnnnnnnnn
nnnnnnnnnnnnnnnnnnnnnnnnnnnnnnnnnnnnnnnnnnnnnnnnnnnnnnnnnnnn
nnnnnnnnnnnnnnnnnnnnnnnnnnnnnnnnnnctgcagagtttggacttgaagaattg
caaaaatacgtggatacacttattgtcattccaaatcagaatttatttagaattgcaaat
gaaaaaactacattttctgatgcatttaaacttgctgataatgttctgcacattggcatc
agaggagtaactgacttgatggtcatgccagggcttattaatcttgacttcgctgatata
gaaacaataatgagcgagatgggcaaagcgatgatnnnnnnnnnnnnnnnnnnnnnnnnn
nnnnnnnnnnnnnnnnnnnnnnnnnnnnnnnnnnnnnn
>Hydraena iberica-Hydraenidae-KT199172
nnnnnnnnnnnnnnnnnnnnnnnnnnnnnnnnnnnnnnnnnnnnnnnnnnnnnnnnnnnn
nnnnnnnnnnnnnnnnnnnnnnnnnnnnnnnnnnnnnnnnnnnnnnnnnnnnnnnnnnnn
nnnnnnnnnnnnnnnnnnnnnnnnnnnnnnnnnnctgcagagtttggacttgaagaattg
caaaaatacgtggatacacttattgtcattccaaatcagaatttatttagaattgcaaat
gaaaaaactacattttctgatgcatttaaacttgctgataatgttctgcacattggcatc
agaggagtaactgacttgatggtcatgccagggcttattaatcttgacttcgctgatata
gaaacaataatgagcgagatgggcaaagcgatgatnnnnnnnnnnnnnnnnnnnnnnnnn
nnnnnnnnnnnnnnnnnnnnnnnnnnnnnnnnnnnnnn
>Byturus tomentosus-Byturidae-AJ250969
nnnnnnnnnnnnnnnnnnnnnnnnnnnnnnnnnnnnnnnnnnnnnnnnnnnnnnnnnnnn
nnnnnnnnnnnnnnnnnnnnnnnnnnnnnnnnnnnnnnnnnnnnnnnnnnnnnnnnnnnn
nnnnnnnnnnnnnnnnnnnnnnnnnnnnnnnnnnctgcagagtttggacttgaagaattg
caaaaatacgtggatacacttattgtcattccaaatcagaatttatttagaattgcaaat
gaaaaaactacattttctgatgcatttaaacttgctgataatgttctgcacattggcatc
agaggagtaactgacttgatggtcatgccagggcttattaatcttgacttcgctgatata
gaaacaataatgagcgagatgggcaaagcgatgatnnnnnnnnnnnnnnnnnnnnnnnnn
nnnnnnnnnnnnnnnnnnnnnnnnnnnnnnnnnnnnnn
>Ochthebius tivelunus-Hydraenidae-KT199174 
nnnnnnnnnnnnnnnnnnnnnnnnnnnnnnnnnnnnnnnnnnnnnnnnnnnnnnnnnnnn
nnnnnnnnnnnnnnnnnnnnnnnnnnnnnnnnnnnnnnnnnnnnnnnnnnnnnnnnnnnn
nnnnnnnnnnnnnnnnnnnnnnnnnnnnnnnnnnctgcagagtttggacttgaagaattg
caaaaatacgtggatacacttattgtcattccaaatcagaatttatttagaattgcaaat
gaaaaaactacattttctgatgcatttaaacttgctgataatgttctgcacattggcatc
agaggagtaactgacttgatggtcatgccagggcttattaatcttgacttcgctgatata
gaaacaataatgagcgagatgggtaaagcgatgatnnnnnnnnnnnnnnnnnnnnnnnnn
nnnnnnnnnnnnnnnnnnnnnnnnnnnnnnnnnnnnnn
>Noterus clavicornis-Noteridae-KT199175 
nnnnnnnnnnnnnnnnnnnnnnnnnnnnnnnnnnnnnnnnnnnnnnnnnnnnnnnnnnnn
nnnnnnnnnnnnnnnnnnnnnnnnnnnnnnnnnnnnnnnnnnnnnnnnnnnnnnnnnnnn
nnnnnnnnnnnnnnnnnnnnnnnnnnnnnnnnnnctgcagagtttggacttgaagaattg
caaaaatacgtggatacacttattgtcattccaaatcagaatttatttagaattgcaaat
gaaaaaactacattttctgatgcatttaaacttgctgataatgttctgcacattggcatc
agaggagtaactgacttgatggtcatgccagggcttattaatcttgacttcgctgatata
gaaacaataatgagcgagatgggtaaagcgatgatnnnnnnnnnnnnnnnnnnnnnnnnn
nnnnnnnnnnnnnnnnnnnnnnnnnnnnnnnnnnnnnn
>Diabrotica barberi-Chrysomelidae-KC578231 
nnnnnnnnnnnnnnnnnnnnnnnnnnnnnnnnnnnnnnnnnnnnnnnnnnnnnnnnnnnn
nnnnnnnnnnnnnnnnnnnnnnnnnnnnnnnnnnnnnnnnnnnnnnnnnnnnnnnnnnnn
nnnnnnnnnnnnnnnnnnnnnnnnnnnnnnnnnnctgcagagtttggacttgaagaattg
caaaaatacgtggatacacttattgtcattccagatcagaatttatttagaattgcaaat
gaaaaaactacattttctgatgcatttaaacttgctgataatgttctgcacattggcatc
agaggagtaactgacttgatggtcatgccagggcttattaatcttgacttcgctgatata
gaaacaataatgagcgagatgggtaaagcgatgatnnnnnnnnnnnnnnnnnnnnnnnnn
nnnnnnnnnnnnnnnnnnnnnnnnnnnnnnnnnnnnnn
>Barypeithes pellucidus-Curculionidae-GQ167640 
nnnnnnnnnnnnnnnnnnnnnnnnnnnnnnnnnnnnnnnnnnnnnnnnnnnnnnnnnnnn
nnnnnnnnnnnnnnnnnnnnnnnnnnnnnnnnnnnnnnnnnnnnnnnnnnnnnnnnnnnn
nnnnnnnnnnnnnnnnnnnnnnnnnnnnnnnnnnctgcagagcttggacttgaagaattg
caaaaatacgtggatacacttattgtcattccaaatcagaatttatttagaattgcaaat
gaaaaaactacattttctgatgcatttaaacttgctgataatgttctgcacattggcatc
agaggagtaactgacttgatggtcatgccagggcttattaatcttgacttcgctgatata
gaaacaataatgagcgagatgggcaaagcgatgatnnnnnnnnnnnnnnnnnnnnnnnnn
nnnnnnnnnnnnnnnnnnnnnnnnnnnnnnnnnnnnnn
>Paophilus aflatus-Curculionidae-GQ167642
nnnnnnnnnnnnnnnnnnnnnnnnnnnnnnnnnnnnnnnnnnnnnnnnnnnnnnnnnnnn
nnnnnnnnnnnnnnnnnnnnnnnnnnnnnnnnnnnnnnnnnnnnnnnnnnnnnnnnnnnn
nnnnnnnnnnnnnnnnnnnnnnnnnnnnnnnnnnctgcagagcttggacttgaagaattg
caaaaatacgtggatacacttattgtcattccaaatcagaatttatttagaattgcaaat
gaaaaaactacattttctgatgcatttaaacttgctgataatgttctgcacattggcatc
agaggagtaactgacttgatggtcatgccagggcttattaatcttgacttcgctgatata
gaaacaataatgagcgagatgggcaaagcgatgatnnnnnnnnnnnnnnnnnnnnnnnnn
nnnnnnnnnnnnnnnnnnnnnnnnnnnnnnnnnnnnnn
>Polydrusus mollis-Curculionidae-GQ167649
nnnnnnnnnnnnnnnnnnnnnnnnnnnnnnnnnnnnnnnnnnnnnnnnnnnnnnnnnnnn
nnnnnnnnnnnnnnnnnnnnnnnnnnnnnnnnnnnnnnnnnnnnnnnnnnnnnnnnnnnn
nnnnnnnnnnnnnnnnnnnnnnnnnnnnnnnnnnttgcagagcttggacttgaagaattg
caaaaatacgtggatacacttattgtcattccaaatcagaatttatttagaattgcaaat
gaaaaaactacattttctgatgcatttaaacttgctgataatgttctgcacattggcatc
agaggagtaactgacttgatggtcatgccagggcttattaatcttgacttcgctgatata
gaaacaataatgagcgagatgggcaaagcgatgatnnnnnnnnnnnnnnnnnnnnnnnnn
nnnnnnnnnnnnnnnnnnnnnnnnnnnnnnnnnnnnnn
>Acalymma blandulum-Chrysomelidae-AY007554
nnnnnnnnnnnnnnnnnnnnnnnnnnnnnnnnnnnnnnnnnnnnnnnnnnnnnnnnnnnn
nnnnnnnnnnnnnnnnnnnnnnnnnnnnnnnnnnnnnnnnnnnnnnnnnnnnnnnnnnnn
nnnnnnnnnnnnnnnnnnnnnnnnnnnnnnnnnnttgcagagcttggacttgaagaactg
caaaaatacgtggatacacttattgtcattccaaatcagaatttatttagaattgcaaat
gaaaaaactacattttctgatgcatttaaacttgctgataatgttctgcacattggcatc
agaggagtaactgacttgatggtcatgccagggcttattaatcttgtcttcgctgatata
gaaacagtaatgagcgagatgggcaaagcgatgatnnnnnnnnnnnnnnnnnnnnnnnnn
nnnnnnnnnnnnnnnnnnnnnnnnnnnnnnnnnnnnnn
>Diabrotica barberi-Chrysomelidae-KC578219 
nnnnnnnnnnnnnnnnnnnnnnnnnnnnnnnnnnnnnnnnnnnnnnnnnnnnnnnnnnnn
nnnnnnnnnnnnnnnnnnnnnnnnnnnnnnnnnnnnnnnnnnnnnnnnnnnnnnnnnnnn
nnnnnnnnnnnnnnnnnnnnnnnnnnnnnnnnnnttgcagagcttggacttgaagaactg
caaaaatacgtggatacacttattgtcattcccaatcagaatttatttagaattgcaaat
gaaaaaactacattttctgatgcatttaaacttgctgataatgttctgcacattggcatc
agaggagtaactgacttgatggtcatgccagggcttattaatcttgacttcgctgatata
gaaacagtaatgagcgagatgggcaaagcgatgatnnnnnnnnnnnnnnnnnnnnnnnnn
nnnnnnnnnnnnnnnnnnnnnnnnnnnnnnnnnnnnnn
>Acromis sparsa-Chrysomelidae-DQ842308 
nnnnnnnnnnnnnnnnnnnnnnnnnnnnnnnnnnnnnnnnnnnnnnnnnnnnnnnnnnnn
nnnnnnnnnnnnnnnnnnnnnnnnnnnnnnnnnnnnnnnnnnnnnnnnnnnnnnnnnnnn
nnnnnnnnnnnnnnnnnnnnnnnnnnnnnnnnnnttgcagagcttggacttgaagaactg
caaaaatacgtggatacacttattgtcattccaaatcagaatttatttagaattgcaaat
gaaaaaactacattttctgatgcatttaaacttgctgataatgttctgcatattggcatc
agaggagtaactgacttgatggtcatgccaggacttattaatcttgacttcgctgatata
gaaacagtaatgagcgagatgggtaaagcgatgatnnnnnnnnnnnnnnnnnnnnnnnnn
nnnnnnnnnnnnnnnnnnnnnnnnnnnnnnnnnnnnnn
>Altica birmanensis-Chrysomelidae-KF163323 
nnnnnnnnnnnnnnnnnnnnnnnnnnnnnnnnnnnnnnnnnnnnnnnnnnnnnnnnnnnn
nnnnnnnnnnnnnnnnnnnnnnnnnnnnnnnnnnnnnnnnnnnnnnnnnnnnnnnnnnnn
nnnnnnnnnnnnnnnnnnnnnnnnnnnnnnnnnnttgcagagcttggacttgaagaactg
caaaaatacgtggatacacttattgtcattccaaatcagaatttatttagaattgcaaat
gaaaaaactacattttctgatgcatttaaacttgctgataatgttctgcatattggcatc
agaggagtaactgacttgatggtcatgccagggctgattaatcttgacttcgctgatata
gaaacagtaatgagcgagatgggcaaagcgatgatnnnnnnnnnnnnnnnnnnnnnnnnn
nnnnnnnnnnnnnnnnnnnnnnnnnnnnnnnnnnnnnn
>Diabrotica cristata-Chrysomelidae-AY007556 
nnnnnnnnnnnnnnnnnnnnnnnnnnnnnnnnnnnnnnnnnnnnnnnnnnnnnnnnnnnn
nnnnnnnnnnnnnnnnnnnnnnnnnnnnnnnnnnnnnnnnnnnnnnnnnnnnnnnnnnnn
nnnnnnnnnnnnnnnnnnnnnnnnnnnnnnnnnnttgcagagcttggccttgaagaactg
caaaaatacgtggatacacttattgtcattccaaatcagaatttatttagaattgcaaat
gaaaaaactacattttctgatgcatttaaacttgctgataatgttctgcatattggcatc
agaggagtaactgacttgatggtcatgccagggcttattaatcttgacttcgctgatata
gaaacagtaatgagcgagatgggcaaagcgatgatnnnnnnnnnnnnnnnnnnnnnnnnn
nnnnnnnnnnnnnnnnnnnnnnnnnnnnnnnnnnnnnn
>Capnodis tenebricosa-Buprestidae-KT199189
nnnnnnnnnnnnnnnnnnnnnnnnnnnnnnnnnnnnnnnnnnnnnnnnnnnnnnnnnnnn
nnnnnnnnnnnnnnnnnnnnnnnnnnnnnnnnnnnnnnnnnnnnnnnnnnnnnnnnnnnn
nnnnnnnnnnnnnnnnnnnnnnnnnnnnnnnnnnttgcagagcttggacttgaagaactg
caaaaatacgtggatacacttatcgtcattccaaatcagaatttatttagaattgcaaat
gaaaaaactgcattttctgatgcatttaaacttgctgataatgttctgcacattggcatc
agaggagtaactgacttgatggtcatgccagggcttatcaatcttgacttcgctgatata
gaaacagtaatgagcgagatgggcaaagcgatgatnnnnnnnnnnnnnnnnnnnnnnnnn
nnnnnnnnnnnnnnnnnnnnnnnnnnnnnnnnnnnnnn
>Chrysobothris affinis-Buprestidae-KT199181 
nnnnnnnnnnnnnnnnnnnnnnnnnnnnnnnnnnnnnnnnnnnnnnnnnnnnnnnnnnnn
nnnnnnnnnnnnnnnnnnnnnnnnnnnnnnnnnnnnnnnnnnnnnnnnnnnnnnnnnnnn
nnnnnnnnnnnnnnnnnnnnnnnnnnnnnnnnnnttgcagagcttggacttgaagaactg
caaaaatacgtggatacacttattgtcattccaaatcagaatttatttagaattgcaaat
gaaaaaactacattttctgatgcatttaaacttgctgataatgttctgcacattggcatc
agaggagtaactgacttgatggtcatgccagggcttatcaatcttgacttccctgatata
gaaacagtaatgagcgagatgggcaaagcgatgatnnnnnnnnnnnnnnnnnnnnnnnnn
nnnnnnnnnnnnnnnnnnnnnnnnnnnnnnnnnnnnnn
>Diabrotica virgifera-Chrysomelidae-AY007552
nnnnnnnnnnnnnnnnnnnnnnnnnnnnnnnnnnnnnnnnnnnnnnnnnnnnnnnnnnnn
nnnnnnnnnnnnnnnnnnnnnnnnnnnnnnnnnnnnnnnnnnnnnnnnnnnnnnnnnnnn
nnnnnnnnnnnnnnnnnnnnnnnnnnnnnnnnnnttgcagagcttggacttgaagaactg
caaaaatacgtggatacacttattgtcattccaaatcagaatttatttagaattgcaaat
gaaaaaactacattttctgatgcatttaaacttgctgataatgttctgcacattggcatc
agaggagtaactgacttgatggtcatgccagggcttattaatctttgcttcgctgatata
gaaacagtaatgagcgagatgggcaaagcgatgatnnnnnnnnnnnnnnnnnnnnnnnnn
nnnnnnnnnnnnnnnnnnnnnnnnnnnnnnnnnnnnnn
>Tribolium confusum-Tenebrionidae-U28192
nnnnnnnnnnnnnnnnnnnnnnnnnnnnnnnnnnnnnnnnnnnnnnnnnnnnnnnnnnnn
nnnnnnnnnnnnnnnnnnnnnnnnnnnnnnnnnnnnnnnnnnnnnnnnnnnnnnnnnnnn
nnnnnnnnnnnnnnnnnnnnnnnnnnnnnnnnnnttgcagaacttggacttgaagaattg
caaaaatacgtagatacacttattgtcattccaaatcagaatttatttaggattgcaaat
gaaaaaactacattttctgatgcatttaaacttgctgataatgttctgcatattggcatc
agaggagtaactgacttgatggtcatgccaggacttattaatcttgacttcgctgatata
gaaacagtaatgagcgagatgggcaaagcgatgatnnnnnnnnnnnnnnnnnnnnnnnnn
nnnnnnnnnnnnnnnnnnnnnnnnnnnnnnnnnnnnnn
>Callosobruchus chinensis-Chrysomelidae-AB080665 
nnnnnnnnnnnnnnnnnnnnnnnnnnnnnnnnnnnnnnnnnnnnnnnnnnnnnnnnnnnn
nnnnnnnnnnnnnnnnnnnnnnnnnnnnnnnnnnnnnnnnnnnnnnnnnnnnnnnnnnnn
nnnnnnnnnnnnnnnnnnnnnnnnnnnnnnnnnnttgcagagcttggatttgaagaactg
caaaaatacgtggatacatttattgtcattccaaatcagaatttatttagaattgcaaat
gaaaaaactacattttctgatgcatttaaacttgctgataatattctgcatattggcatc
agaggagtaactgacttggtggtcatgccagggcttattaatcttgacttcgctgatatc
gaaacagtaatgagcgagatgggcaaagcgatgatnnnnnnnnnnnnnnnnnnnnnnnnn
nnnnnnnnnnnnnnnnnnnnnnnnnnnnnnnnnnnnnn
>Polydrusus pilosus-Curculionidae-GQ167652
nnnnnnnnnnnnnnnnnnnnnnnnnnnnnnnnnnnnnnnnnnnnnnnnnnnnnnnnnnnn
nnnnnnnnnnnnnnnnnnnnnnnnnnnnnnnnnnnnnnnnnnnnnnnnnnnnnnnnnnnn
nnnnnnnnnnnnnnnnnnnnnnnnnnnnnnnnnnttgcagagcttggccctgaagaattg
caaaaatacgtggatacacttattgtcattcccaatcagaatttatttagaattgcaaat
gaaaaaactacattttctgatgcatttaaactggctgataatgttctgcacattggcatc
agaggagtaactgacttgatggtcatgccagggcttatcaatcttgacttcgctgatata
gaaacagtaatgagcgagatgggcaaagcgatgatnnnnnnnnnnnnnnnnnnnnnnnnn
nnnnnnnnnnnnnnnnnnnnnnnnnnnnnnnnnnnnnn
>Crioceris quatuordecimpunctata-Chrysomelidae-KY317379
ggtggtaccggaaccggtgcagcaccggtaattgcaaaagcagccagagaagcaagagct
gcagttaaggatagagcgccaaaagaaaaaaagatattgactgttggagttgtaactaaa
ccgttcggttttgaaggtgtgcgccgcatgcgcattgcagagcttggacttgaagaactg
caaaaatacgtggatacacttattgtcattccaaatcagaatttatttagaattgcaaat
gaaaaaactacattttctgatgcatttaaacttgctgataatgttctgcatattggcatc
agaggagtaactgacttgatggtcatgccagggcttattaatcttgacttcgctgatata
gaaacagtaatgagcgagatgggtaaagcaatgatnnnnnnnnnnnnnnnnnnnnnnnnn
nnnnnnnnnnnnnnnnnnnnnnnnnnnnnnnnnnnnnn
>Crioceris quinquepunctata-Chrysomelidae-KY317681
ggtggtaccggaaccggtgcagcaccggtaattgcaaaagcagccagagaagcaagagct
gcagttaaggatagagcgccaaaagaaaaaaagatattgactgttggagttgtaactaaa
ccgttcggttttgaaggtgtgcgccgcatgcgcattgcagagcttggacttgaagaactg
caaaaatacgtggatacacttattgtcattccaaatcagaatttatttagaattgcaaat
gaaaaaactacattttctgatgcatttaaacttgctgataatgttctgcatattggcatc
agaggagtaactgacttgatggtcatgccagggcttattaatcttgacttcgctgatata
gaaacagtaatgagcgagatgggtaaagcaatgatnnnnnnnnnnnnnnnnnnnnnnnnn
nnnnnnnnnnnnnnnnnnnnnnnnnnnnnnnnnnnnnn
>Bembidion varicolor-Carabidae-MF170785
ggtggtaccggaacaggtgctgcaccggtaattgcaaaggcagccagagaagcaagagct
gcagttaaagataaaggactaaaagaaaaaaagatactgaccgttggagttgtaactaaa
ccgttcggttttgaaggtgtgcgccgcatgcgcattgcagagcttggacttgaagaactg
caaaaatacgtggatacacttattgtcattccaaatcagaatttatttagaattgcaaat
gaaaaaactacattttctgatgcatttaaacttgctgataatgttctgcatattggcatc
agaggagtaactgatttgatgatcatgccaggactgattaatcttgattttgctgatata
gaaacagtaatgagtgagatgggtaaagcaatgattggtactggagaggcagaaggagaa
gatagggcaattagtgctgcagaggctgcgatatccaa
>Bembidion punctulatum-Carabidae-MF170790
ggtggtaccggaacaggtgctgcaccggtaattgcaaaggcagccagagaagcaagagct
gcagttaaagataaaggactaaaagaaaaaaagatactgaccgttggagttgtaactaaa
ccgttcggttttgaaggtgtgcgccgcatgcgcattgcagagcttggacttgaagaactg
caaaaatacgtggatacacttattgtcattccaaatcagaatttatttagaattgcaaat
gaaaaaactacattttctgatgcatttaaacttgctgataatgttctgcatattggcatc
agaggagtaactgatttgatgatcatgccaggactgattaatcttgattttgctgatata
gaaacagtaatgagtgagatgggtaaagcaatgattggtactggagaggcagaaggagaa
gatagggcaattagtgctgcagaggctgcgatatccaa
>Bembidion varicolor-Carabidae-MF170787
ggtggtaccggaaccggtgctgcaccggtaattgcaaaggcagccagagaagcaagagcc
gcagttaaggataaaggaccaaaagaaaaaaagatactgaccgttggagttgtaactaaa
ccgttcggttttgaaggtgtgcgccgcatgcgcattgcagagtttggacttgaagaattg
caaaaatacgtggatacacttattgtcattccaaatcagaatttatttagaattgcaaat
gaaaaaactacattttctgatgcatttaaacttgctgataatgttctgcatattggcatc
agaggagtaactgatttgatgatcatgccaggactgattaatcttgattttgctgatata
gaaacaataatgagtgagatgggtaaagcaatgattggtaccggagaggcagaaggagaa
gatagggcaattagtgctgcagaggctgcaatatccaa
>Neocoenorhinus germanicus-Rhynchitidae-MG988029
ggtggtactggaacaggtgctgcaccggtaattgcaaaagcagccagagaagcaagagcg
gtagttaaagataagggagcaaaagaaaaaaagatactgactgttggagttgtaactaag
ccgttcggttttgaaggtgtgcgacgtatgcgcattgcagagcttggacttgaagagttg
caaaaatacgtagatacacttattgtcattcccaatcaaaatttatttagaattgctaac
gagaaaactacatttgctgacgcatttcaactcgccgataatgttctacatattggcata
agaggagtaactgatttgatgatcatgccaggactgattaatcttgattttgctgatata
gaaacagtaatgagtgagatgggtaaagcaatgattggtactggagaggcagaaggagaa
gatagggcaattagtgctgcagaagctgcgatatccaa
>Pseudoperapion ergenense-Apionidae-MG988030
ggtggtactggaacaggtgctgcaccggtaattgcaaaagcagccagagaagcaagagcg
gtagttaaagataaaggagcaaaagaaaaaaagatactgactgttggagttgtaactaag
ccgttcggttttgaaggtgtgcgacgtatgcgcattgcagagcttggacttgaagagttg
caaaaatacgtagatacacttattgtcattcccaatcaaaatttatttagaattgctaac
gagaaaactacatttgctgacgcatttcaactcgccgataatgttctgcatattggcata
agaggagtaactgatttgatgatcatgccaggactgattaatcttgattttgctgatata
gaaacagtaatgagtgagatgggtaaagcaatgattggtactggagaggcagaaggagaa
gatagggcaattagtgctgcagaggctgcgatatccaa
>Aphthona venustula-Chrysomelidae-MG988031
ggtggtactggaacaggtgctgcaccggtaattgcaaaagcagccagagaagcaagagcg
gtagttaaagataaaggagcaaaagaaaaaaagatactgactgttggagttgtaactaag
ccgttcggttttgaaggtgtgcgacgtatgcgcattgcagagcttggacttgaagagttg
caaaaatacgtagatacacttattgtcattcccaatcaaaatttatttagaattgctaac
gagaaaactacatttgctgacgcatttcaactcgccgataatgttctgcatattggcata
agaggagtaactgatttgatgatcatgccaggactgattaatcttgattttgctgatata
gaaacagtaatgagtgagatgggtaaagcaatgattggtactggagaggcagaaggagaa
gatagggcaattagtgctgcagaggctgcgatatccaa
>Aphodius sticticus-Scarabaeidae-MG988032
ggtggtactggaacaggtgctgcaccggtaattgcaaaagcagccagagaagcaagagcg
gtagttaaagataaaggagcaaaagaaaaaaagatactgactgttggagttgtaactaag
ccgttcggttttgaaggtgtgcgacgtatgcgcattgcagagcttggacttgaagagttg
caaaaatacgtagatacacttattgtcattcccaatcaaaatttatttagaattgctaac
gagaaaactacatttgctgacgcatttcaactcgccgataatgttctgcatattggcata
agaggagtaactgatttgatgatcatgccaggactgattaatcttgattttgctgatata
gaaacagtaatgagtgagatgggtaaagcaatgattggtactggagaggcagaaggagaa
gatagggcaattagtgctgcagaggctgcgatatccaa
>Aphodius haemorrhoidalis-Scarabaeidae-MG988034
ggtggtactggaacaggtgctgcaccggtaattgcaaaagcagccagagaagcaagagcg
gtagttaaagataaaggagcaaaagaaaaaaagatactgactgttggagttgtaactaag
ccgttcggttttgaaggtgtgcgacgtatgcgcattgcagagcttggacttgaagagttg
caaaaatacgtagatacacttattgtcattcccaatcaaaatttatttagaattgctaac
gagaaaactacatttgctgacgcatttcaactcgccgataatgttctgcatattggcata
agaggagtaactgatttgatgatcatgccaggactgattaatcttgattttgctgatata
gaaacagtaatgagtgagatgggtaaagcaatgattggtactggagaggcagaaggagaa
gatagggcaattagtgctgcagaagctgcgatatccaa
>Combocerus glaber-Erotylidae-MG988037
ggtggtactggaacaggtgctgcaccggtaattgcaaaagcagccagagaagcaagagcg
gtagttaaagataaaggagcaaaagaaaaaaagatactgactgttggagttgtaactaag
ccgttcggttttgaaggtgtgcgacgtatgcgcattgcagagcttggacttgaagagttg
caaaaatacgtagatacacttattgtcattcccaatcaaaatttatttagaattgctaac
gagaaaactacatttgctgacgcatttcaactcgccgataatgttctacatattggcata
agaggagtaactgatttgatgatcatgccaggactgattaatcttgattttgctgatata
gaaacagtaatgagtgagatgggtaaagcaatgattggtactggagaggcagaaggagaa
gatagggcaattagtgctgcagaggctgcgatatccaa
>Paederus riparius-Staphylinidae-MG988038
ggtggtactggaacaggtgctgcaccggtaattgcaaaagcagccagagaagcaagagcg
gtagttaaagataaaggagcaaaagaaaaaaagatactgactgttggagttgtaactaag
ccgttcggttttgaaggtgtgcgacgtatgcgcattgcagagcttggacttgaagagttg
caaaaatacgtagatacacttattgtcattcccaatcaaaatttatttagaattgctaac
gagaaaactacatttgctgacgcatttcaactcgccgataatgttctacatattggcata
agaggagtaactgatttgatgatcatgccaggactgattaatcttgattttgctgatata
gaaacagtaatgagtgagatgggtaaagcaatgattggtactggagaggcagaaggagaa
gatagggcaattagtgctgcagaggctgcgatatccaa
>Mecinus pascuorum-Curculionidae-MG988039
ggtggtactggaacaggtgctgcaccggtaattgcaaaagcagccagagaagcaagagcg
gtagttaaagataaaggagcaaaagaaaaaaagatactgactgttggagttgtaactaag
ccgttcggttttgaaggtgtgcgacgtatgcgcattgcagagcttggacttgaagagttg
caaaaatacgtagatacacttattgtcattcccaatcaaaatttatttagaattgctaac
gagaaaactacatttgctgacgcatttcaactcgccgataatgttctacatattggcata
agaggagtaactgatttgatgatcatgccaggactgattaatcttgattttgctgatata
gaaacagtaatgagtgagatgggtaaagcaatgattggtactggagaggcagaaggagaa
gatagggcaattagtgctgcagaggctgcaatatccaa
>Aphodius granarius-Scarabaeidae-MG988040
ggtggtactggaacaggtgctgcaccggtaattgcaaaagcagcaagagaagcaagagcg
gtagttaaagataaaggagcaaaagaaaaaaagatactgactgttggagttgtaactaag
ccgttcggttttgaaggtgtgcgacgtatgcgcattgcagagcttggacttgaagagttg
caaaaatacgtagatacacttattgtcattcccaatcaaaatttatttagaattgctaac
gagaaaactacatttgctgacgcatttcaactcgccgataatgttctgcatattggcata
agaggagtaactgatttgatgatcatgccaggactgattaatcttgattttgctgatata
gaaacagtaatgagtgagatgggtaaagcaatgattggtactggagaggcagaaggagaa
gatagggcaattagtgctgcagaagctgcgatatccaa
>Aphthona venustula-Chrysomelidae-MG988042
ggtggtactggaacaggtgctgcaccggtaattgcaaaagcagccagagtagcaagagcg
gtagttaaagataaaggagcaaaagaaaaaaagatactgactgttggagttgtaactaag
ccgttcggttttgaaggtgtgcgacgtatgcgcattgcagagcttggacttgaagagttg
caaaaatacgtagatacacttattgtcattcccaatcaaaatttatttagaattgctaac
gagaaaactacatttgctgacgcatttcaactcgccgataatgttctgcatattggcata
agaggagtaactgatttgatgatcatgccaggactgattaatcttgattttgctgatata
gaaacagtaatgagtgagatgggtaaagcaatgattggtactggagaggcagaaggagaa
gatagggcaattagtgctgcagaggctgcgatatccaa
>Aphodius ater-Chrysomelidae-MG988043
ggtggtactggaacaggtgctgcaccggtaattgcaaaagcagccagagaagcaagagcg
gtagttaaagataagggagcaaaagaaaaaaagatactgactgttggagttgtaactaag
ccgttcggttttgaaggtgtgcgccgtatgcgcattgcagagcttggacttgaagagttg
caaaaatacgtagatacacttattgtcattcccaatcaaaatttatttagaattgctaac
gagaaaactacatttgctgacgcatttcaactcgccgataatgttctgcatattggcata
agaggagtaactgatttgatgatcatgccaggactgattaatcttgattttgctgatata
gaaacagtaatgagtgagatgggtaaagcaatgattggtactggagaggcagaaggagaa
gatagggcaattagtgctgcagaggctgcgatatccaa
>Bembidion varium-Carabidae-MG988045
ggtggtactggaacaggtgctgcaccggtaattgcaaaagcagccagagaagcaagagtg
gtagttaaagataagggagcaaaagaaaaaaagatactgactgttggagttgtaactaag
ccgttcggttttgaaggtgtgcgccgtatgcgcattgcagagcttggacttgaagagttg
caaaaatacgtagatacacttattgtcattcccaatcaaaatttatttagaattgctaac
gagaaaactacatttgctgacgcatttcaactcgccgataatgttctgcatattggcata
agaggagtaactgatttgatgatcatgccaggactgattaatcttgattttgctgatata
gaaacagtaatgagtgagatgggtaaagcaatgattggtactggagaggcagaaggagaa
gatagggcaattagtgctgcagaggctgcgatatccaa
>Notoxus monoceros-Anthicidae-MG988048
ggtggtactggaacaggtgctgcaccggtaattgcaaaagcagccagagaagcaagagcg
gtagttaaagataaaggagtaaaagaaaaaaagatactgactgttggagttgtaactaag
ccgtttggttttgaaggtgtgcgacgtatgcgcattgcagagcttggacttgaagagttg
caaaaatacgtagatacacttattgtcattcccaatcaaaatttatttagaattgctaac
gagaaaactacatttgctgacgcatttcaactcgccgataatgttctgcatattggaata
agaggagtaactgatttgatgatcatgccaggactgattaatcttgattttgctgatata
gaaacagtaatgagtgagatgggtaaagcaatgattggtactggagaggcagaaggagaa
gatagggcaattagtgctgcagaagctgcgatatccaa
>Strophosoma melanogrammum-Curculionidae-MF170878
ggtggtactggaacaggtgctgcaccggtaattgcaaaagcagccagagaagcaagagcg
gtagttaaagataaaggagcaaaagaaaaaaagatactgactgttggagttgtaactaag
ccgttcggttttgaaggtgtgcgacgtatgcgcattgcagagcttggacttgaagagttg
caaaaatacgtagatacacttattgtcattcccaatcaaaatttatttagaattgctaac
gagaaaactacatttgctgacgcatttcaactcgccgataatgttctacatattggcata
agaggagtaactgatttgatgatcatgccaggactgattaatcttgattttgctgatata
gaaacagtaatgagtgagatgggtaaagcaatgattggtactggagaggcagaaggagaa
gatagggcaattagtgctgcagaggctgcgatatctaa
>Strophosoma capitatum-Curculionidae-MF170880
ggtggtactggaacaggtgctgcaccggtaattgcaaaagcagccagagaagcaagagcg
gtagttaaagataaaggagcaaaagaaaaaaagatactgactgttggagttgtaactaag
ccgttcggttttgaaggtgtgcgacgtatgcgcattgcagagcttggacttgaagagttg
caaaaatacgtagatacacttattgtcattcccaatcaaaatttatttagaattgctaac
gagaaaactacatttgctgacgcatttcaactcgccgataatgttctacatattggcata
agaggagtaactgatttgatgatcatgccaggactgattaatcttgattttgctgatata
gaaacagtaatgagtgagatgggtaaagcaatgattggtactggagaggcagaaggagaa
gatagggcaattagtgctgcagaggctgcgatatccaa
>Strophosoma melanogrammum-Curculionidae-MF170879
ggtggtactggaacaggtgctgcaccggtaattgcaaaagcagccagagaagcaagagcg
gtagttaaagataaaggagcaaaagaaaaaaagatactgactgttggagttgtaactaag
ccgttcggttttgaaggtgtgcgacgtatgcgcattgcagagcttggacttgaagagttg
caaaaatacgtagatacacttatcgtcattcccaatcaaaatttatttagaattgctaac
gagaaaactacatttgctgacgcatttcaactcgccgataatgttctgcatattggcata
agaggagtaactgatttgatgatcatgccaggactgattaatcttgattttgctgatata
gaaacagtaatgagtgagatgggtaaagcaatgattggtactggagaggcagaaggagaa
gatagggcaattagtgctgcagaggctgcgatatccaa
>Monochamus sartor urussovii-MF405534
ggtggtactggaacaggtgctgcaccggtaattgcaaaagcagccagagaagcaagagcg
gtagttaaagataaaggagcaaaagaaaaaaagatactgactgttggagttgtaactaag
ccgttcggttttgaaggtgtgcgacgtatgcgcattgcagagcttggacttgaagagttg
caaaaatacgtagatacacttattgtcattcccaatcaaaatttatttagaattgctaac
gagaaaactacatttgctgacgcatttcaactcgccgataatgttctgcatattggcata
agaggagtaactgatttgatgatcatgccaggactgattaatcttgattttgctgatata
gaaacagtaatgagtgagatgggtaaagcaatgattggtactggagaggcagaaggagaa
gatagggcaattagtgctgcagaggctgcgatatccaa
>Monochamus sartor sartor-MF405539
ggtggtactggaacaggtgctgcaccggtaattgcaaaagcagccagagaagcaagagcg
gtagttaaagataaaggagcaaaagaaaaaaagatactgactgttggagttgtaactaag
ccgttcggttttgaaggtgtgcgacgtatgcgcattgcagagcttggacttgaagagttg
caaaaatacgtagatacacttattgtcattcccaatcaaaatttatttagaattgctaac
gagaaaactacatttgctgacgcatttcaactcgccgataatgttctgcatattggcata
agaggagtaactgatttgatgatcatgccaggactgattaatcttgattttgctgatata
gaaacagtaatgagtgagatgggtaaggcaatgattggtactggggaggcagaaggagaa
gatagggctattagtgctgcagaggctgcgatatccaa
>Agrilus cuprescens-Buprestidae-KT199199 
nnnnnnnnnnnnnnnnnnnnnnnnnnnnnnnnnnnnnnnnnnnnnnnnnnnnnnnnnnnn
nnnnnnnnnnnnnnnnnnnnnnnnnnnnnnnnnnnnnnnnnnnnnnnnnnnnnnnnnnnn
nnnnnnnnnnnnnnnnnnnnnnnnnnnnnnnnnnttgcagagcttggacttgaagagttg
caaaaatacgtagatacacttattgtcattcccaatcaaaatttatttagaattgctaac
gagaaaactacatttgctgacgcatttcaactcgccgataatgttctgcatattggcata
agaggagtaactgatttgatgatcatgccaggactgattaatcttgattttgctgatata
gaaacagtaatgagtgagatgggtaaagcaatgatnnnnnnnnnnnnnnnnnnnnnnnnn
nnnnnnnnnnnnnnnnnnnnnnnnnnnnnnnnnnnnnn
>Agrilus derasofasciatus-Buprestidae-KT199200
nnnnnnnnnnnnnnnnnnnnnnnnnnnnnnnnnnnnnnnnnnnnnnnnnnnnnnnnnnnn
nnnnnnnnnnnnnnnnnnnnnnnnnnnnnnnnnnnnnnnnnnnnnnnnnnnnnnnnnnnn
nnnnnnnnnnnnnnnnnnnnnnnnnnnnnnnnnnttgcagagcttggacttgaagagttg
caaaaatacgtagatacacttattgtcattcccaatcaaaatttatttagaattgctaac
gagaaaactacatttgctgacgcatttcaactcgccgataatgttctgcatattggcata
agaggagtaactgatttgatgatcatgccaggactgattaatcttgattttgctgatata
gaaacagtaatgagtgagatgggtaaagcaatgatnnnnnnnnnnnnnnnnnnnnnnnnn
nnnnnnnnnnnnnnnnnnnnnnnnnnnnnnnnnnnnnn
>Harmonia axyridis-Coccinellidae-KM288833
nnnnnnnnnnnnnnnnnnnnnnnnnnnnnnnnnnnnnnnnnnnnnnnnnnnnnnnnnnnn
nnnnnnnnnnnnnnnnnnnnnnnnnnnnnnnnnnnnnnnnnnnnnnnnnnnnnnnnnnnn
nnnnnnnnnnnnnnnnnnnnnnnnnnnnnnnnnnttgcagagcttggacttgaagagttg
caaaaatacgtagatacacttattgtcattcccaatcaaaatttatttagaattgctaac
gagaaaactacatttgctgacgcatttcaactcgccgataatgttctgcatattggcata
agaggagtaactgatttgatgatcatgccaggactgattaatcttgattttgctgatata
gaaacagtaatgagtgagatgggtaaagcaatgatnnnnnnnnnnnnnnnnnnnnnnnnn
nnnnnnnnnnnnnnnnnnnnnnnnnnnnnnnnnnnnnn
>Pityogenes chalcographus-Curculionidae-FJ444854 
nnnnnnnnnnnnnnnnnnnnnnnnnnnnnnnnnnnnnnnnnnnnnnnnnnnnnnnnnnnn
nnnnnnnnnnnnnnnnnnnnnnnnnnnnnnnnnnnnnnnnnnnnnnnnnnnnnnnnnnnn
nnnnnnnnnnnnnnnnnnnnnnnnnnnnnnnnnnttgcagagcttggacttgaagagttg
caaaaatacgtagatacacttattgtcattcccaatcaaaatttatttagaattgctaac
gagaaaactacatttgctgacgcatttcaactcgccgataatgttctgcatattggcata
agaggagtaactgatttgatgatcatgccaggactgattaatcttgattttgctgatata
gaaacagtaatgagtgagatgggtaaagcaatgatnnnnnnnnnnnnnnnnnnnnnnnnn
nnnnnnnnnnnnnnnnnnnnnnnnnnnnnnnnnnnnnn
>Ochthebius minimus-Hydraenidae-KT199196 
nnnnnnnnnnnnnnnnnnnnnnnnnnnnnnnnnnnnnnnnnnnnnnnnnnnnnnnnnnnn
nnnnnnnnnnnnnnnnnnnnnnnnnnnnnnnnnnnnnnnnnnnnnnnnnnnnnnnnnnnn
nnnnnnnnnnnnnnnnnnnnnnnnnnnnnnnnnnttgcagagcttggacttgaagagttg
caaaaatacgtagatacacttattgtcattcccaatcaaaatttatttagaattgctaac
gagaaaactacatttgctgacgcatttcaactcgccgataatgttctgcatattggcata
agaggagtaactgatttgatgatcatgccaggactgattaatcttgattttgctgatata
gaaacagtaatgagtgagatgggtaaagcaatgatnnnnnnnnnnnnnnnnnnnnnnnnn
nnnnnnnnnnnnnnnnnnnnnnnnnnnnnnnnnnnnnn
>Limnebius atomus-Hydraenidae-KT199192 
nnnnnnnnnnnnnnnnnnnnnnnnnnnnnnnnnnnnnnnnnnnnnnnnnnnnnnnnnnnn
nnnnnnnnnnnnnnnnnnnnnnnnnnnnnnnnnnnnnnnnnnnnnnnnnnnnnnnnnnnn
nnnnnnnnnnnnnnnnnnnnnnnnnnnnnnnnnnttgcagagcttggacttgaagagttg
caaaaatacgtagatacacttattgtcattcccaatcaaaatttatttagaattgctaac
gagaaaactacatttgctgacgcatttcaactcgccgataatgttctgcatattggcata
agaggagtaactgatttgatgatcatgccaggactgattaatcttgattttgctgatata
gaaacagtaatgagtgagatgggtaaagcaatgatnnnnnnnnnnnnnnnnnnnnnnnnn
nnnnnnnnnnnnnnnnnnnnnnnnnnnnnnnnnnnnnn
>Hermaeophaga mercurialis-Chrysomelidae-KF163372
nnnnnnnnnnnnnnnnnnnnnnnnnnnnnnnnnnnnnnnnnnnnnnnnnnnnnnnnnnnn
nnnnnnnnnnnnnnnnnnnnnnnnnnnnnnnnnnnnnnnnnnnnnnnnnnnnnnnnnnnn
nnnnnnnnnnnnnnnnnnnnnnnnnnnnnnnnnnttgcagagcttggacttgaagagttg
caaaaatacgtagatacacttattgtcattcccaatcaaaatttatttagaattgctaac
gagaaaactacatttgctgacgcatttcaactcgccgataatgttctgcatattggcata
agaggagtaactgatttgatgatcatgccaggactgattaatcttgattttgctgatata
gaaacagtaatgagtgagatgggtaaagcaatgatnnnnnnnnnnnnnnnnnnnnnnnnn
nnnnnnnnnnnnnnnnnnnnnnnnnnnnnnnnnnnnnn
>Adalia bipunctata-Coccinellidae-AJ130717
nnnnnnnnnnnnnnnnnnnnnnnnnnnnnnnnnnnnnnnnnnnnnnnnnnnnnnnnnnnn
nnnnnnnnnnnnnnnnnnnnnnnnnnnnnnnnnnnnnnnnnnnnnnnnnnnnnnnnnnnn
nnnnnnnnnnnnnnnnnnnnnnnnnnnnnnnnnnttgcagagcttggacttgaagagttg
caaaaatacgtagatacacttattgtcattcccaatcaaaatttatttagaattgctaac
gagaaaactacatttgctgacgcatttcaactcgccgataatgttctgcatattggcata
agaggagtaactgatttgatgatcatgccaggactgattaatcttgattttgctgatata
gaaacagtaatgagtgagatgggtaaagcaatgatnnnnnnnnnnnnnnnnnnnnnnnnn
nnnnnnnnnnnnnnnnnnnnnnnnnnnnnnnnnnnnnn
>Naupactus cervinus-Curculionidae-GQ402144 
nnnnnnnnnnnnnnnnnnnnnnnnnnnnnnnnnnnnnnnnnnnnnnnnnnnnnnnnnnnn
nnnnnnnnnnnnnnnnnnnnnnnnnnnnnnnnnnnnnnnnnnnnnnnnnnnnnnnnnnnn
nnnnnnnnnnnnnnnnnnnnnnnnnnnnnnnnnnttgcagagcttggacttgaagagttg
caaaaatacgtagatacacttattgtcattcctaatcaaaatttatttagaattgctaac
gagaaaactacatttgctgacgcatttcaactcgccgataatgttctgcatattggcata
agaggagtaactgatttgatgatcatgccaggactgattaatcttgattttgctgatata
gaaacagtaatgagtgagatgggtaaagcaatgatnnnnnnnnnnnnnnnnnnnnnnnnn
nnnnnnnnnnnnnnnnnnnnnnnnnnnnnnnnnnnnnn
>Tribolium confusum-Tenebrionidae-U97351
nnnnnnnnnnnnnnnnnnnnnnnnnnnnnnnnnnnnnnnnnnnnnnnnnnnnnnnnnnnn
nnnnnnnnnnnnnnnnnnnnnnnnnnnnnnnnnnnnnnnnnnnnnnnnnnnnnnnnnnnn
nnnnnnnnnnnnnnnnnnnnnnnnnnnnnnnnnnttgcagagcttggacttgaagagttg
caaaaatacgtagatacacttattgtcattcccaatcaaaatttatttagaattgctaac
gagaaaactacatttgctgacgcatttcaactcgccgataatgttctgcatattggcata
agaggagtaactgatttgatgatcatgccaggactgattaatcttgattttgctgatata
gaaacagtaatgagtgagatgggtaaggcaatgatnnnnnnnnnnnnnnnnnnnnnnnnn
nnnnnnnnnnnnnnnnnnnnnnnnnnnnnnnnnnnnnn
>Agrilus graminis-Buprestidae-KT199194 
nnnnnnnnnnnnnnnnnnnnnnnnnnnnnnnnnnnnnnnnnnnnnnnnnnnnnnnnnnnn
nnnnnnnnnnnnnnnnnnnnnnnnnnnnnnnnnnnnnnnnnnnnnnnnnnnnnnnnnnnn
nnnnnnnnnnnnnnnnnnnnnnnnnnnnnnnnnnttgcagagcttggacttgaagagttg
caaaaatacgtagatacacttattgtcattcccaatcaaaatttatttagaattgctaac
gagaaaactacatttgctgacgcatttcaactcgccgataatgttctgcatattggcata
agaggagtaactgatttaatgatcatgccaggactgattaatcttgattttgctgatata
gaaacagtaatgagtgagatgggtaaagcaatgatnnnnnnnnnnnnnnnnnnnnnnnnn
nnnnnnnnnnnnnnnnnnnnnnnnnnnnnnnnnnnnnn
>Agrilus ribesi-Buprestidae-KT199193 
nnnnnnnnnnnnnnnnnnnnnnnnnnnnnnnnnnnnnnnnnnnnnnnnnnnnnnnnnnnn
nnnnnnnnnnnnnnnnnnnnnnnnnnnnnnnnnnnnnnnnnnnnnnnnnnnnnnnnnnnn
nnnnnnnnnnnnnnnnnnnnnnnnnnnnnnnnnnttgcagagcttggacttgaagagttg
caaaaatacgtagatacacttattgtcattcccaatcaaaatttatttagaattgctaac
gagaaaactacatttgctgacgcatttcaactcgccgataatgttctgcatattggcata
agaggagtaactgatttaatgatcatgccaggactgattaatcttgattttgctgatata
gaaacagtaatgagtgagatgggtaaagcaatgatnnnnnnnnnnnnnnnnnnnnnnnnn
nnnnnnnnnnnnnnnnnnnnnnnnnnnnnnnnnnnnnn
>Anthaxia anatolica-Buprestidae-KT199201 
nnnnnnnnnnnnnnnnnnnnnnnnnnnnnnnnnnnnnnnnnnnnnnnnnnnnnnnnnnnn
nnnnnnnnnnnnnnnnnnnnnnnnnnnnnnnnnnnnnnnnnnnnnnnnnnnnnnnnnnnn
nnnnnnnnnnnnnnnnnnnnnnnnnnnnnnnnnnttgcagagcttggacttgaagagttg
caaaaatacgtagatacacttattgtcattcccaatcaaaatttatttagaattgctaac
gagaaaactacatttgctgacgcatttcaactcgccgataatgttctacatattggcata
agaggagtaactgatttgatgatcatgccaggactgattaatcttgattttgctgatata
gaaacagtaatgagtgagatgggtaaagcaatgatnnnnnnnnnnnnnnnnnnnnnnnnn
nnnnnnnnnnnnnnnnnnnnnnnnnnnnnnnnnnnnnn
>Lissorhoptrus oryzophilus-Curculionidae-GU478334 
nnnnnnnnnnnnnnnnnnnnnnnnnnnnnnnnnnnnnnnnnnnnnnnnnnnnnnnnnnnn
nnnnnnnnnnnnnnnnnnnnnnnnnnnnnnnnnnnnnnnnnnnnnnnnnnnnnnnnnnnn
nnnnnnnnnnnnnnnnnnnnnnnnnnnnnnnnnnttgcagagcttggacttgaagagttg
caaaaatacgtagatacacttattgtcattcccaatcaaaatttatttagaattgctaac
gagaaaactacatttgctgacgcatttcaactcgccgataatgttctacatattggcata
agaggagtaactgatttgatgatcatgccaggactgattaatcttgattttgctgatata
gaaacagtaatgagtgagatgggtaaagcaatgatnnnnnnnnnnnnnnnnnnnnnnnnn
nnnnnnnnnnnnnnnnnnnnnnnnnnnnnnnnnnnnnn
>Lasioderma serricorne-	Anobiidae-KP762386 
nnnnnnnnnnnnnnnnnnnnnnnnnnnnnnnnnnnnnnnnnnnnnnnnnnnnnnnnnnnn
nnnnnnnnnnnnnnnnnnnnnnnnnnnnnnnnnnnnnnnnnnnnnnnnnnnnnnnnnnnn
nnnnnnnnnnnnnnnnnnnnnnnnnnnnnnnnnnttgcagagcttggacttgaagagttg
caaaaatacgtagatacacttattgtcattcccaatcaaaatttatttagaattgctaac
gagaaaactacatttgctgacgcatttcaactcgccgataatgttctacatattggcata
agaggagtaactgatttgatgatcatgccaggactgattaatcttgattttgctgatata
gaaacagtaatgagtgagatgggtaaagcaatgatnnnnnnnnnnnnnnnnnnnnnnnnn
nnnnnnnnnnnnnnnnnnnnnnnnnnnnnnnnnnnnnn
>Neochlamisus bebbianae-Chrysomelidae-GU207007
nnnnnnnnnnnnnnnnnnnnnnnnnnnnnnnnnnnnnnnnnnnnnnnnnnnnnnnnnnnn
nnnnnnnnnnnnnnnnnnnnnnnnnnnnnnnnnnnnnnnnnnnnnnnnnnnnnnnnnnnn
nnnnnnnnnnnnnnnnnnnnnnnnnnnnnnnnnnttgcagagcttggacttgaagagttg
caaaaatacgtagatacacttattgtcattcccaatcaaaatttatttagaattgctaac
gagaaaactacatttgctgacgcatttcaactcgccgataatgttctacatattggcata
agaggagtaactgatttgatgatcatgccaggactgattaatcttgattttgctgatata
gaaacagtaatgagtgagatgggtaaagcaatgatnnnnnnnnnnnnnnnnnnnnnnnnn
nnnnnnnnnnnnnnnnnnnnnnnnnnnnnnnnnnnnnn
>Altica lythri-Chrysomelidae-KF163373 
nnnnnnnnnnnnnnnnnnnnnnnnnnnnnnnnnnnnnnnnnnnnnnnnnnnnnnnnnnnn
nnnnnnnnnnnnnnnnnnnnnnnnnnnnnnnnnnnnnnnnnnnnnnnnnnnnnnnnnnnn
nnnnnnnnnnnnnnnnnnnnnnnnnnnnnnnnnnttgcagagcttggacttgaagagttg
caaaaatacgtagatacacttatcgtcattcccaatcaaaatttatttagaattgctaac
gagaaaactacatttgctgacgcatttcaactcgccgataatgttctgcatattggcata
agaggagtaactgatttgatgatcatgccaggactgattaatcttgattttgctgatata
gaaacagtaatgagtgagatgggtaaagcaatgatnnnnnnnnnnnnnnnnnnnnnnnnn
nnnnnnnnnnnnnnnnnnnnnnnnnnnnnnnnnnnnnn
>Altica quercetorum-Chrysomelidae-KF163333 
nnnnnnnnnnnnnnnnnnnnnnnnnnnnnnnnnnnnnnnnnnnnnnnnnnnnnnnnnnnn
nnnnnnnnnnnnnnnnnnnnnnnnnnnnnnnnnnnnnnnnnnnnnnnnnnnnnnnnnnnn
nnnnnnnnnnnnnnnnnnnnnnnnnnnnnnnnnnttgcagagcttggacttgaagagttg
caaaaatacgtagatacacttatcgtcattcccaatcaaaatttatttagaattgctaac
gagaaaactacatttgctgacgcatttcaactcgccgataatgttctgcatattggcata
agaggagtaactgatttgatgatcatgccaggactgattaatcttgattttgctgatata
gaaacagtaatgagtgagatgggtaaagcaatgatnnnnnnnnnnnnnnnnnnnnnnnnn
nnnnnnnnnnnnnnnnnnnnnnnnnnnnnnnnnnnnnn
>Altica engstroemi-Chrysomelidae-KF163336 
nnnnnnnnnnnnnnnnnnnnnnnnnnnnnnnnnnnnnnnnnnnnnnnnnnnnnnnnnnnn
nnnnnnnnnnnnnnnnnnnnnnnnnnnnnnnnnnnnnnnnnnnnnnnnnnnnnnnnnnnn
nnnnnnnnnnnnnnnnnnnnnnnnnnnnnnnnnnttgcagagcttggacttgaagagttg
caaaaatacgtagatacacttatcgtcattcccaatcaaaatttatttagaattgctaac
gagaaaactacatttgctgacgcatttcaactcgccgataatgttctgcatattggcata
agaggagtaactgatttgatgatcatgccaggactgattaatcttgattttgctgatata
gaaacagtaatgagtgagatgggtaaagcaatgatnnnnnnnnnnnnnnnnnnnnnnnnn
nnnnnnnnnnnnnnnnnnnnnnnnnnnnnnnnnnnnnn
>Adalia bipunctata-Coccinellidae-EU627753 
nnnnnnnnnnnnnnnnnnnnnnnnnnnnnnnnnnnnnnnnnnnnnnnnnnnnnnnnnnnn
nnnnnnnnnnnnnnnnnnnnnnnnnnnnnnnnnnnnnnnnnnnnnnnnnnnnnnnnnnnn
nnnnnnnnnnnnnnnnnnnnnnnnnnnnnnnnnnttgcagagcttggacttgaagaattg
caaaaatacgtagatacacttattgtcattcccaatcaaaatttatttagaattgctaac
gagaaaactacatttgctgacgcatttcaactcgccgataatgttctgcatattggcata
agaggagtaactgatttgatgatcatgccaggactgattaatcttgattttgctgatata
gaaacagtaatgagtgagatgggtaaagcaatgatnnnnnnnnnnnnnnnnnnnnnnnnn
nnnnnnnnnnnnnnnnnnnnnnnnnnnnnnnnnnnnnn
>Harmonia axyridis-Coccinellidae-EU627750
nnnnnnnnnnnnnnnnnnnnnnnnnnnnnnnnnnnnnnnnnnnnnnnnnnnnnnnnnnnn
nnnnnnnnnnnnnnnnnnnnnnnnnnnnnnnnnnnnnnnnnnnnnnnnnnnnnnnnnnnn
nnnnnnnnnnnnnnnnnnnnnnnnnnnnnnnnnnttgcagagcttggacttgaagaattg
caaaaatacgtagatacacttattgtcattcccaatcaaaatttatttagaattgctaac
gagaaaactacatttgctgacgcatttcaactcgccgataatgttctgcatattggcata
agaggagtaactgatttgatgatcatgccaggactgattaatcttgattttgctgatata
gaaacagtaatgagtgagatgggtaaagcaatgatnnnnnnnnnnnnnnnnnnnnnnnnn
nnnnnnnnnnnnnnnnnnnnnnnnnnnnnnnnnnnnnn
>Stegobium paniceum-Ptinidae-KP762390
nnnnnnnnnnnnnnnnnnnnnnnnnnnnnnnnnnnnnnnnnnnnnnnnnnnnnnnnnnnn
nnnnnnnnnnnnnnnnnnnnnnnnnnnnnnnnnnnnnnnnnnnnnnnnnnnnnnnnnnnn
nnnnnnnnnnnnnnnnnnnnnnnnnnnnnnnnnnttgcagagcttggacttgaagagttg
caaaaatacgtagacacacttattgtcattcccaatcaaaatttatttagaattgctaac
gagaaaactacatttgctgacgcatttcaactcgccgataatgttctgcatattggcata
agaggagtaactgatttgatgatcatgccaggactgattaatcttgattttgctgatata
gaaacagtaatgagtgagatgggtaaagcaatgatnnnnnnnnnnnnnnnnnnnnnnnnn
nnnnnnnnnnnnnnnnnnnnnnnnnnnnnnnnnnnnnn
>Lissorhoptrus oryzophilus-Curculionidae-GU478335
nnnnnnnnnnnnnnnnnnnnnnnnnnnnnnnnnnnnnnnnnnnnnnnnnnnnnnnnnnnn
nnnnnnnnnnnnnnnnnnnnnnnnnnnnnnnnnnnnnnnnnnnnnnnnnnnnnnnnnnnn
nnnnnnnnnnnnnnnnnnnnnnnnnnnnnnnnnnttgcagagcttggacttgaagagctg
caaaaatacgtagatacacttattgtcattcccaatcaaaatttatttagaattgctaac
gagaaaactacatttgctgacgcatttcaactcgccgataatgttctgcatattggcata
agaggagtaactgatttgatgatcatgccaggactgattaatcttgattttgctgatata
gaaacagtaatgagtgagatgggtaaagcaatgatnnnnnnnnnnnnnnnnnnnnnnnnn
nnnnnnnnnnnnnnnnnnnnnnnnnnnnnnnnnnnnnn
>Chelymorpha alternans-Curculionidae-AY566419
nnnnnnnnnnnnnnnnnnnnnnnnnnnnnnnnnnnnnnnnnnnnnnnnnnnnnnnnnnnn
nnnnnnnnnnnnnnnnnnnnnnnnnnnnnnnnnnnnnnnnnnnnnnnnnnnnnnnnnnnn
nnnnnnnnnnnnnnnnnnnnnnnnnnnnnnnnnnttgcagagcttggacttgaagagctg
caaaaatacgtagatacacttattgtcattcccaatcaaaatttatttagaattgctaac
gagaaaactacatttgctgacgcatttcaactcgccgataatgttctgcatattggcata
agaggagtaactgatttgatgatcatgccaggactgattaatcttgattttgctgatata
gaaacagtaatgagtgagatgggtaaagcaatgatnnnnnnnnnnnnnnnnnnnnnnnnn
nnnnnnnnnnnnnnnnnnnnnnnnnnnnnnnnnnnnnn
>Conotrachelus nenuphar-Curculionidae-GU013553 
nnnnnnnnnnnnnnnnnnnnnnnnnnnnnnnnnnnnnnnnnnnnnnnnnnnnnnnnnnnn
nnnnnnnnnnnnnnnnnnnnnnnnnnnnnnnnnnnnnnnnnnnnnnnnnnnnnnnnnnnn
nnnnnnnnnnnnnnnnnnnnnnnnnnnnnnnnnnttgcagagcttggacttgaagagctg
caaaaatacgtagatacacttattgtcattcccaatcaaaatttatttagaattgctaac
gagaaaactacatttgctgacgcatttcaactcgccgataatgttctgcatattggcata
agaggagtaactgatttgatgatcatgccaggactgattaatcttgattttgctgatata
gaaacagtaatgagtgagatgggtaaagcaatgatnnnnnnnnnnnnnnnnnnnnnnnnn
nnnnnnnnnnnnnnnnnnnnnnnnnnnnnnnnnnnnnn
>Sitophilus oryzae-Curculionidae-KP762388
nnnnnnnnnnnnnnnnnnnnnnnnnnnnnnnnnnnnnnnnnnnnnnnnnnnnnnnnnnnn
nnnnnnnnnnnnnnnnnnnnnnnnnnnnnnnnnnnnnnnnnnnnnnnnnnnnnnnnnnnn
nnnnnnnnnnnnnnnnnnnnnnnnnnnnnnnnnnttgcagagcttggacttgaagagctg
caaaaatacgtagatacacttattgtcattcccaatcaaaatttatttagaattgctaac
gagaaaactacatttgctgacgcatttcaactcgccgataatgttctgcatattggcata
agaggagtaactgatttgatgatcatgccaggactgattaatcttgattttgctgatata
gaaacagtaatgagtgagatgggtaaagcaatgatnnnnnnnnnnnnnnnnnnnnnnnnn
nnnnnnnnnnnnnnnnnnnnnnnnnnnnnnnnnnnnnn
>Lissorhoptrus oryzophilus-Curculionidae-DQ256472   
nnnnnnnnnnnnnnnnnnnnnnnnnnnnnnnnnnnnnnnnnnnnnnnnnnnnnnnnnnnn
nnnnnnnnnnnnnnnnnnnnnnnnnnnnnnnnnnnnnnnnnnnnnnnnnnnnnnnnnnnn
nnnnnnnnnnnnnnnnnnnnnnnnnnnnnnnnnnttgcagagcttggacttgaagagctg
caaaaatacgtagatacacttattgtcattcccaatcaaaatttatttagaattgctaac
gagaaaactacatttgctgacgcatttcaactcgccgataatgttctgcatattggcata
agaggagtaactgatttgatgatcatgccaggactgattaatcttgattttgctgatata
gaaacagtgatgagtgagatgggtaaagcaatgatnnnnnnnnnnnnnnnnnnnnnnnnn
nnnnnnnnnnnnnnnnnnnnnnnnnnnnnnnnnnnnnn
>Mimographus ocellatus-Curculionidae-GU573909
nnnnnnnnnnnnnnnnnnnnnnnnnnnnnnnnnnnnnnnnnnnnnnnnnnnnnnnnnnnn
nnnnnnnnnnnnnnnnnnnnnnnnnnnnnnnnnnnnnnnnnnnnnnnnnnnnnnnnnnnn
nnnnnnnnnnnnnnnnnnnnnnnnnnnnnnnnnnttgcagagcttggacttaaaaagctg
caaaaatacgtagatacacttattgtcattcccaatcaaaatttatttagaattgctaac
gagaaaactacatttgctgacgcatttcaactcgccgataatgttctgcatattggcata
agaggagtaactgatttgatgatcatgccaggactgattaatcttgattttgctgatata
gaaacagtaatgagtgagatgggtaaagcaatgatnnnnnnnnnnnnnnnnnnnnnnnnn
nnnnnnnnnnnnnnnnnnnnnnnnnnnnnnnnnnnnnn
>Ellescus bipunctatus-Curculionidae-GQ167654
nnnnnnnnnnnnnnnnnnnnnnnnnnnnnnnnnnnnnnnnnnnnnnnnnnnnnnnnnnnn
nnnnnnnnnnnnnnnnnnnnnnnnnnnnnnnnnnnnnnnnnnnnnnnnnnnnnnnnnnnn
nnnnnnnnnnnnnnnnnnnnnnnnnnnnnnnnnnttgcagagcttggacttgaagagttg
caaaaatatgtagacacactcattgtcattcccaatcaaaatttatttagaattgctaac
gagaaaactacatttgctgacgcatttcaactcgccgataatgttctgcatattggcata
agaggagtaactgatttgatgatcatgccaggactgattaatcttgattttgctgatata
gaaacagtaatgagtgagatgggtaaagcaatgatnnnnnnnnnnnnnnnnnnnnnnnnn
nnnnnnnnnnnnnnnnnnnnnnnnnnnnnnnnnnnnnn
>Sciaphobus rubi-Curculionidae-GQ167639
nnnnnnnnnnnnnnnnnnnnnnnnnnnnnnnnnnnnnnnnnnnnnnnnnnnnnnnnnnnn
nnnnnnnnnnnnnnnnnnnnnnnnnnnnnnnnnnnnnnnnnnnnnnnnnnnnnnnnnnnn
nnnnnnnnnnnnnnnnnnnnnnnnnnnnnnnnnnttgcagagcttggacttgaagagttg
caaaaatatgtagacacactcattgtcattcccaatccaaatttatttagaattgctaac
gagaaaactacatttgctgacgcatttcaactcgccgataatgttctgcatattggcata
agaggagtaactgatttgatgatcatgccaggactgattaatcttgattttgctgatata
gaaacagtaatgagtgagatgggtaaagcaatgatnnnnnnnnnnnnnnnnnnnnnnnnn
nnnnnnnnnnnnnnnnnnnnnnnnnnnnnnnnnnnnnn
>Altica lythri-Chrysomelidae-KF163352 
nnnnnnnnnnnnnnnnnnnnnnnnnnnnnnnnnnnnnnnnnnnnnnnnnnnnnnnnnnnn
nnnnnnnnnnnnnnnnnnnnnnnnnnnnnnnnnnnnnnnnnnnnnnnnnnnnnnnnnnnn
nnnnnnnnnnnnnnnnnnnnnnnnnnnnnnnnnnttgcagagcttggacttgaagagttg
caaaaatacgtagatacacttatcgtcattcccaatcaaaatttatttagaattgctaac
gagaaaactacattttctgacgcatttcaactcgccgataatgttctgcatattggcata
agaggagtaactgatttgatgatcatgccaggactgattaatcttgattttgctgatata
gaaacagtaatgagtgagatgggtaaagcaatgatnnnnnnnnnnnnnnnnnnnnnnnnn
nnnnnnnnnnnnnnnnnnnnnnnnnnnnnnnnnnnnnn
>Steriphus variabilis-Curculionidae-KJ522445
nnnnnnnnnnnnnnnnnnnnnnnnnnnnnnnnnnnnnnnnnnnnnnnnnnnnnnnnnnnn
nnnnnnnnnnnnnnnnnnnnnnnnnnnnnnnnnnnnnnnnnnnnnnnnnnnnnnnnnnnn
nnnnnnnnnnnnnnnnnnnnnnnnnnnnnnnnnnttgcagagcttggacttgaagagttg
caaaaatacgtagatacacttattgtcattcccaatcaaaatttatttagaattgctaat
gagaaaactacattttctgacgcatttcaactcgccgataatgttctacatattggcata
agaggagtaactgatttgatgatcatgccaggactgattaatcttgattttgctgatata
gaaacagtaatgagtgagatgggtaaagcaatgatnnnnnnnnnnnnnnnnnnnnnnnnn
nnnnnnnnnnnnnnnnnnnnnnnnnnnnnnnnnnnnnn
>Dorytomus rufatus-Curculionidae-GQ167638
nnnnnnnnnnnnnnnnnnnnnnnnnnnnnnnnnnnnnnnnnnnnnnnnnnnnnnnnnnnn
nnnnnnnnnnnnnnnnnnnnnnnnnnnnnnnnnnnnnnnnnnnnnnnnnnnnnnnnnnnn
nnnnnnnnnnnnnnnnnnnnnnnnnnnnnnnnnnttgcagagcctggacttgaagagttg
caaaaatacgtagatacacttattgtcattcccaatcaaaatttatttagaattgctaac
gagaaaactacatttgctgacgcatttcaactcgccgataatgttctgcatattggcata
agaggagtaactgatttgaggatcatgccaggactgattaatcttgattttgctgatata
gaaacagtaatgagtgagatgggtaaagcaatgatnnnnnnnnnnnnnnnnnnnnnnnnn
nnnnnnnnnnnnnnnnnnnnnnnnnnnnnnnnnnnnnn
>Brachyderes incanus-Curculionidae-GQ167650
nnnnnnnnnnnnnnnnnnnnnnnnnnnnnnnnnnnnnnnnnnnnnnnnnnnnnnnnnnnn
nnnnnnnnnnnnnnnnnnnnnnnnnnnnnnnnnnnnnnnnnnnnnnnnnnnnnnnnnnnn
nnnnnnnnnnnnnnnnnnnnnnnnnnnnnnnnnnttgcagagcttggacttgaagaactg
caaaaatacgtagatacacttattgtcattcccaatcaaaatttatttagaattgctaac
gagaaaactacatttgctgacgcatttcaactcgccgataatgttctgcatattggcata
agaggagtaactgatttgaggatcatgccaggactgattaatcttgattttgctgatata
gaaacagtaatgagtgagatgggtaaagcaatgatnnnnnnnnnnnnnnnnnnnnnnnnn
nnnnnnnnnnnnnnnnnnnnnnnnnnnnnnnnnnnnnn
>Hygrotus versicolor-Dytiscidae-KT199190 
nnnnnnnnnnnnnnnnnnnnnnnnnnnnnnnnnnnnnnnnnnnnnnnnnnnnnnnnnnnn
nnnnnnnnnnnnnnnnnnnnnnnnnnnnnnnnnnnnnnnnnnnnnnnnnnnnnnnnnnnn
nnnnnnnnnnnnnnnnnnnnnnnnnnnnnnnnnnttgcagagcttggacttgaagagttg
caaaaatacgtagatacacttattgtcattcccaatcaaaatttatttagaattgctaac
gagaaaactacatttgctgacgcatttcaactcgccgataatgttctacatattggcata
agaggagtaactgatttgatgatcatgccgggactgattaatcttgattttgctgatata
caaacagtaatgagtgagatgggtaaagcaatgatnnnnnnnnnnnnnnnnnnnnnnnnn
nnnnnnnnnnnnnnnnnnnnnnnnnnnnnnnnnnnnnn
>Sitophilus oryzae-Curculionidae-U28197 
nnnnnnnnnnnnnnnnnnnnnnnnnnnnnnnnnnnnnnnnnnnnnnnnnnnnnnnnnnnn
nnnnnnnnnnnnnnnnnnnnnnnnnnnnnnnnnnnnnnnnnnnnnnnnnnnnnnnnnnnn
nnnnnnnnnnnnnnnnnnnnnnnnnnnnnnnnnnttgcagaacttggacttgaagagttg
caaaaatacgtagatacacttattgtcattcccaatcaaaatttatttagaattgctaat
gagaaaactacatttgctgacgcatttcaactcgccgataatgttctgcatattggcata
agaggagtaactgatctgatggttatgccagggcttattaaccttgattttgctgatata
gaaacagtaatgagtgagatgggtaaagcaatgatnnnnnnnnnnnnnnnnnnnnnnnnn
nnnnnnnnnnnnnnnnnnnnnnnnnnnnnnnnnnnnnn
>Chelymorpha alternans-Chrysomelidae-AY566426
nnnnnnnnnnnnnnnnnnnnnnnnnnnnnnnnnnnnnnnnnnnnnnnnnnnnnnnnnnnn
nnnnnnnnnnnnnnnnnnnnnnnnnnnnnnnnnnnnnnnnnnnnnnnnnnnnnnnnnnnn
nnnnnnnnnnnnnnnnnnnnnnnnnnnnnnnnnnttgcagagcttggacttgaagagttg
caaaaatacgtagatacacttattgtcattcccaatcaaaatttatttagaattgctaat
gagaaaactacatttgctgacgcatttcaactcgccgataatgttctgcatattggcata
agaggagtaactgatctgatggttatgccagggcttattaaccttgattttgctgatata
gaaacagtaatgagtgagatgggtaaagcaatgatnnnnnnnnnnnnnnnnnnnnnnnnn
nnnnnnnnnnnnnnnnnnnnnnnnnnnnnnnnnnnnnn
>Eurymetopus fallax-Curculionidae-GU573908
nnnnnnnnnnnnnnnnnnnnnnnnnnnnnnnnnnnnnnnnnnnnnnnnnnnnnnnnnnnn
nnnnnnnnnnnnnnnnnnnnnnnnnnnnnnnnnnnnnnnnnnnnnnnnnnnnnnnnnnnn
nnnnnnnnnnnnnnnnnnnnnnnnnnnnnnnnnnttgcagagcttggacttgaagagttg
caaaaatacgtagatacacttattgtcattcccaatcaaaatttatttagaattgctaat
gagaaaactacatttgctgacgcatttcaactcgccgataatgttctgcatattggcata
agaggagtaactgatctgatggttatgccagggcttattaaccttgattttgctgatata
gaaacagtaatgagtgagatgggtaaagcaatgatnnnnnnnnnnnnnnnnnnnnnnnnn
nnnnnnnnnnnnnnnnnnnnnnnnnnnnnnnnnnnnnn
>Conotrachelus nenuphar-Curculionidae-GU013554 
nnnnnnnnnnnnnnnnnnnnnnnnnnnnnnnnnnnnnnnnnnnnnnnnnnnnnnnnnnnn
nnnnnnnnnnnnnnnnnnnnnnnnnnnnnnnnnnnnnnnnnnnnnnnnnnnnnnnnnnnn
nnnnnnnnnnnnnnnnnnnnnnnnnnnnnnnnnnttgcagagcttggacttgaagagttg
caaaaatacgtagatacacttattgtcattcccaatcaaaatttatttagaattgctaat
gagaaaactacatttgctgacgcatttcaactcgccgataatgttctgcatattggcata
agaggagtaactgatctgatggttatgccagggcttattaaccttgattttgctgatata
gaaacagtaatgagtgagatgggtaaagcaatgatnnnnnnnnnnnnnnnnnnnnnnnnn
nnnnnnnnnnnnnnnnnnnnnnnnnnnnnnnnnnnnnn
>Agrilus araxenus-Buprestidae-KT199202 
nnnnnnnnnnnnnnnnnnnnnnnnnnnnnnnnnnnnnnnnnnnnnnnnnnnnnnnnnnnn
nnnnnnnnnnnnnnnnnnnnnnnnnnnnnnnnnnnnnnnnnnnnnnnnnnnnnnnnnnnn
nnnnnnnnnnnnnnnnnnnnnnnnnnnnnnnnnnttgcagaacttggacttgaggaatta
caaaaatacgtagacactctcattgttatcccaaaccaaaacttgtttagaattgccaat
gagaaaactacattctctgatgcatttaaacttgctgataatgtcctgcatattggtatc
agaggagtgactgacttaatggttatgccagggctcattaatcttgattttgctgatata
gaaacagtaatgagcgaaatgggcaaagcaatgatnnnnnnnnnnnnnnnnnnnnnnnnn
nnnnnnnnnnnnnnnnnnnnnnnnnnnnnnnnnnnnnn
>Sphaerobothris aghababiani-Buprestidae-KT199203
nnnnnnnnnnnnnnnnnnnnnnnnnnnnnnnnnnnnnnnnnnnnnnnnnnnnnnnnnnnn
nnnnnnnnnnnnnnnnnnnnnnnnnnnnnnnnnnnnnnnnnnnnnnnnnnnnnnnnnnnn
nnnnnnnnnnnnnnnnnnnnnnnnnnnnnnnnnnttgcagagcttggacttgaggaatta
caaaaatacgtggacactctcattgttattccaaaccaaaacttatttagaattgccaat
gaaaaaactacattctctgatgcatttaaacttgctgataatgtcctgcatattggtata
agaggagtgactgatttaatggttatgcctgggctcattaatcttgattttgctgatata
gaaacagtgatgagcgagatgggcaaggcaatgatnnnnnnnnnnnnnnnnnnnnnnnnn
nnnnnnnnnnnnnnnnnnnnnnnnnnnnnnnnnnnnnn
>Crioceris quatuordecimpunctata-Chrysomelidae-KY317378
ggtggtactggaacaggtgctgcaccggtaattgcaaaagcagccagagaagcaagagcg
gtagttaaagataaaggagcaaaagaaaaaaagatactgactgttggagtcgtaactaag
ccgttcggttttgaaggtgtgcggcgtatgcgcattgcagagcttggacttgaagagttg
caaaaatacgtagatacacttattgtcattcccaatcaaaatttatttagaattgctaac
gagaaaactacatttgctgacgcatttcaactcgccgataatgttctgcatattggcata
agaggagtaactgatttgatgatcatgccaggactgattaatcttgattttgctgatata
gaaacagtcatgagtgagatgggtaaagcaatgatnnnnnnnnnnnnnnnnnnnnnnnnn
nnnnnnnnnnnnnnnnnnnnnnnnnnnnnnnnnnnnnn
>Crioceris quinquepunctata-Chrysomelidae-KY317680
ggtggtactggaacaggtgctgcaccggtaattgcaaaagcagccagagaagcaagagcg
gtagttaaagataaaggagcaaaagaaaaaaagatactgactgttggagtcgtaactaag
ccgttcggttttgaaggtgtgcggcgtatgcgcattgcagagcttggacttgaagagttg
caaaaatacgtagatacacttattgtcattcccaatcaaaatttatttagaattgctaac
gagaaaactacatttgctgacgcatttcaactcgccgataatgttctgcatattggcata
agaggagtaactgatttgatgatcatgccaggactgattaatcttgattttgctgatata
gaaacagtcatgagtgagatgggtaaagcaatgatnnnnnnnnnnnnnnnnnnnnnnnnn
nnnnnnnnnnnnnnnnnnnnnnnnnnnnnnnnnnnnnn
