# Supplementary material for: Using host species traits to understand the Wolbachia infection distribution across terrestrial beetles
Source: Sci Rep. 2019 Jan 29;9:847. doi: 10.1038/s41598-018-38155-5 (PMC6351630; doi:10.1038/s41598-018-38155-5)
Supplement: Supplementary file 3 — Supplementary Dataset 2 [file 41598_2018_38155_MOESM3_ESM.zip]

Archive with 8 entries (8 files):
- COI_3_seq.fas
- COI_5_seq.fas
- coxA_seq.fas
- fbpA_seq.fas
- ftsZ_seq.fas
- gatB_seq.fas
- hcpA_seq.fas
- wsp_seq.fas
