# Supplementary material for: Using host species traits to understand the Wolbachia infection distribution across terrestrial beetles
Source: Sci Rep. 2019 Jan 29;9:847. doi: 10.1038/s41598-018-38155-5 (PMC6351630; doi:10.1038/s41598-018-38155-5)
Supplement: Supplementary file 3 — Supplementary Dataset 2 [file 41598_2018_38155_MOESM3_ESM.zip › COI_3_seq.fas]

>Phyllobius_brevis_W00010a_MH020253
ggaacctctttaagagtcctaattcgtattgaattaggaaatccgggctctcttattgga
gatgaccaaatctataatgtaattgtaactgcccatgcttttattataattttctttata
gttatacctataataatcggaggatttggaaattggttagtcccactgatactaggagct
cccgacatagctttcccgcgtcttaacaatataagattctgattattgcccccatcttta
tcccttcttttaataagaagaatcgtagataagggggcagggacgggctgaactgtgtac
cctcccctatcagctaatattgcccatgaaggctcttcagtagacctagctatttttaga
ctacatatagcgggagtttcctctattcttggggcgattaattttatctcaacagttatt
aatatacgacccataggcatatcccctgatcggatatctctttttatctgagcagtaaaa
attactgcaatcctattgttactctctctacccgtattagcaggggcaattacaatatta
ttaacagatcgaaacataaatacatcgtttttcgaccctgcaggggggggtgatcccatt
ctttaccaacacttattttga
>Phyllobius_brevis_W00010b_MH020254
ggaacctctttaagagtcctaattcgtattgaattaggaaatccgggctctcttattgga
gatgaccaaatctataatgtaattgtaactgcccatgcttttattataattttctttata
gttatacctataataatcggaggatttggaaattggttagtcccactgatactaggagct
cccgacatagctttcccgcgtcttaacaatataagattctgattattgcccccatcttta
tcccttcttttaataagaagaatcgtagataagggggcagggacgggctgaactgtgtac
cctcccctatcagctaatattgcccatgaaggctcttcagtagacctagctatttttaga
ctacatatagcgggagtttcctctattcttggggcgattaattttatctcaacagttatt
aatatacgacccataggcatatcccctgatcggatatctctttttatctgagcagtaaaa
attactgcaatcctattgttactctctctacccgtattagcaggggcaattacaatatta
ttaacagatcgaaacataaatacatcgtttttcgaccctgcaggggggggtgatcccatt
ctttaccaacacttattttga
>Phyllobius_brevis_W00010c_MH020255
ggaacctctttaagagtcctaattcgtattgaattaggaaatccgggctctcttattgga
gatgaccaaatctataatgtaattgtaactgcccatgcttttattataattttctttata
gttatacctataataatcggaggatttggaaattggttagtcccactgatactaggagct
cccgacatagctttcccgcgtcttaacaatataagattctgattattgcccccatcttta
tcccttcttttaataagaagaatcgtagataagggggcagggacgggctgaactgtgtac
cctcccctatcagctaatattgcccatgaaggctcttcagtagacctagctatttttaga
ctacatatagcgggagtttcctctattcttggggcgattaattttatctcaacagttatt
aatatacgacccataggcatatcccctgatcggatatctctttttatctgagcagtaaaa
attactgcaatcctattgttactctctctacccgtattagcaggggcaattacaatatta
ttaacagatcgaaacataaatacatcgtttttcgaccctgcaggggggggtgatcccatt
ctttaccaacacttattttga
>Phyllobius_glaucus_W00296a_MH020256
ggaacctccttaagagtcctaatccgggcagaattaggtaatcctggatctttaattgga
gatgaccaaatttataatgtaattgtaacagctcatgcctttattataattttttttata
gttatacctataataattgggggatttggtaactgactagtacccctaatactaggggct
ccagatatggcattcccacgtcttaataatataagattttggctactacccccctcttta
tctcttttattaataagaagaattgtagataaaggagcagggactgggtgaactgtatac
ccccctttatcagcaaacatcgcccatgaaggagcttccgtagacttagctatttttagt
ctacatatagcaggagtatcatcaattctaggagcaattaacttcatctctacagttatt
aatatacgaccattaggaatatctcctgaccgaatatctctttttatctgagcagtaaaa
attactgcgattttgttgcttctttccttacctgtactagcaggagctatcacaatacta
ttgacagatcgaaacctcaatacatcattttttgatcctgcaggaggaggcgatccaatt
ctataccaacacttattttga
>Phyllobius_glaucus_W00296b_MH020257
ggaacctccttaagagtcctaatccgggcagaattaggtaatcctggatctttaattgga
gatgaccaaatttataatgtaattgtaacagctcatgcctttattataattttttttata
gttatacctataataattgggggatttggtaactgactagtacccctaatactaggggct
ccagatatggcattcccacgtcttaataatataagattttggctactacccccctcttta
tctcttttattaataagaagaattgtagataaaggagcagggactgggtgaactgtatac
ccccctttatcagcaaacatcgcccatgaaggagcttccgtagacttagctatttttagt
ctacatatagcaggagtatcatcaattctaggagcaattaacttcatctctacagttatt
aatatacgaccattaggaatatctcctgaccgaatatctctttttatctgagcagtaaaa
attactgcgattttgttgcttctttccttacctgtactagcaggagctatcacaatacta
ttgacagatcgaaacctcaatacatcattttttgatcctgcaggaggaggcgatccaatt
ctataccaacacttattttga
>Phyllobius_maculicornis_W00017a_MH020258
gggacttctttaagtatcctaattcgagttgaattgggtaaccctggatccttaattggc
gatgatcaaatttataatgtaattgtaacagctcatgcctttattataatcttttttata
gttatgccaataataatcggaggattcggaaattggttagtacccttaatactgggagcg
cccgatatagcctttccccgattaaataatataagattctgacttcttcctccctcactc
tccctccttctaataagaagaattgtagataaaggagcagggactggttgaactgtgtat
ccccccctatctgcaaatatcgcccatgagggctcatcagtagatttagcaattttcagt
ctccatatagccggagtaagatcgattttaggggcaattaattttatttctacagttatt
aatatacgacctaggggtatatcacctgatcgaatatccctttttatttgggccgtaaaa
attactgcaatcttactattactatctttacccgtattggccggtgctattacaatacta
ctcacagatcgaaatataaatacatcatttttcgaccctgcaggggggggagacccaatt
ttataccaacacttattttga
>Phyllobius_maculicornis_W00017b_MH020259
ggtttgtccttaagaatcctaattcgagttgaattgggaaaacctggaactttatttggg
gatgatcaaatttataatgtaattgtaacagctcatgcctttattataatcttttttata
gttataccaataataatcggaggatttggaaattgattagtgcccttaatactgggggcg
cccgatatagcctttccccgattaaataatataagattctggcttcttccaccgtcactc
tcccttcttctgataagaagaattgtagataaaggagcaggaactggttgaactgtatac
ccccccttatctgccaatatcgcccatgagggctcatcagtagatttagcaatttttagt
ctccatatagccggagtaagatcgattttaggggcaattaattttatttctacagttatt
aatatacgacctaggggtatatcacctgatcgaatatccctttttatttgagccgtaaag
attactgcaatcttactattgctatctttacccgtattggccggtgctattacaatacta
cttacagatcgaaatataaatacatcatttttcgaccccgcaggagggggggacccaatt
ttataccaacacttattttga
>Phyllobius_maculicornis_W00017c_MH020260
ggaacttccttaagaatcctaattcgagttgaattagggaaccccggatctttaattggc
gatgatcaaatttataatgtaattgtaacagctcatgcctttattataatcttttttata
gttataccaataataatcggaggattcggaaattgattagtgcccttaatactgggggcg
cccgatatagcctttccccgattaaataatataagattctggcttcttcccccgtcactc
tcccttcttctgataagaagaattgtagataaaggagcaggaactggttgaactgtatac
ccccccttatctgccaatatcgcccatgagggctcatcagtagatttagcaatttttagt
ctccatatagccggagtaagatcgattttaggggcaattaattttatttctacagttatt
aatatacgacctaggggtatatcacctgatcgaatatccctttttatttgagccgtaaag
attactgcaatcttactattgctatctttacccgtattggccggtgctattacaatacta
cttacagatcgaaatataaatacatcatttttcgaccccgcaggagggggggacccaatt
ttataccaacacttattttga
>Anthonomus_rubi_W00016a_MH020261
ggaacttcccttagagtattaattcgtactgaattaggtacccctggatctctaattgga
gatgatcaaatctacaacgtaattgttactgctcatgcatttattataattttctttata
gttatacctataataattgggggattcggaaattgacttgtacctcttatactaggagcc
ccagatatagcattcccacgattgaataatataagattttgattattacctccatcaatc
tctttactccttataagaagaattgttgataaaggagtaggaactggctgaacagtatat
ccccctctatcagctaatattgcccatgaaggagcagcagttgatttagcaatttttagt
ttacatatagcaggagtttcatcaatcctaggagctattaattttatctctactattatt
aatatacgacctaatggaatatctccagatcaaatatccttatttatttgagcagtaaaa
attactgccattttactcctactatctctcccagtattagccggagctattacaatatta
ttaacagatcgtaatattaatacatccttttttgatccagccggaggaggagacccaatt
ttataccaacacttattttga
>Bruchus_affinis_W00019a_MH020262
ggaacttcacttaggatattaattcgagcagaattaggaaatcctggttctttaattggg
aatgatcagatttataatgtaattgttacagctcatgcattcattataattttttttata
gttataccaattataattggaggctttggtaattgactagtacccctaatattaggagct
cctgacatagcttttcctcgaataaataatataagattttgactcctacccccctctctt
acccttcttttaataagaagattagttgaaagaggagcaggaactggatgaacagtttac
cctcctttagctagtaatattgcccatggaggatcttcagtagatttagccatttttagg
ctccatctagcaggaatttcctcaattctaggggcagttaattttattacaacagtaatt
aatatgcgaccgagaggaataaggatagaccgaatacctttattttcttgagctgtagta
attactgctattctcctccttctttctttacctgttttagctggagctatcactatgtta
ttaactgatcgaaacctaaatacatcattttttgaccctgcgggaggaggggaccctatt
ttatatcaacatttattttga
>Bruchus_affinis_W00019b_MH020263
ggaacttcacttaggatattaattcgagcagaattaggaaatcctggttctttaattggg
aatgatcagatttataatgtaattgttacagctcatgcattcattataattttttttata
gttataccaattataattggaggctttggtaattgactagtacccctaatattaggagct
cctgacatagctttccctcgaataaataatataagattttgactcctacccccctctctt
acccttcttttaataagaagattagttgaaagaggagcaggaactggatgaacagtttac
cctcctttagctagtaatattgcccatggaggatcttcagtagatttagccatttttagg
ctccatctagcaggaatttcctcaattctaggggcagttaattttattacaacagtaatt
aatatgcgaccgagaggaataaggatagaccgaatacctttattttcttgagctgtagta
attactgctattctcctccttctttctttacctgttttagctggagctatcactatgtta
ttaactgatcgaaacctaaatacatcattttttgaccctgcgggaggaggggaccctatt
ttatatcaacatttattttga
>Bruchus_viciae_W00022a_MH020264
ggaacttcacttaggatattaattcgagcagaattaggaaatcctggttctttaattggg
aatgatcaaatttataatgtaattgttacagctcatgcattcattataattttttttata
gttataccaattataattggaggctttggtaattgactagtacccctaatattaggggct
cctgatatagctttccctcgaataaataatataagattttgactcctgcccccctctctt
acccttcttttaataagaagattagttgaaagaggggcaggaacgggatgaacagtttac
ccccctttagctagtaatattgcccatggaggatcttcagtagatttagccatttttagg
ctccatctagcaggaatttcctcaattctaggggcagttaattttattacaacagtaatt
aatatgcgaccgagaggaataaggatagaccgaatacctttattttcttgagctgtagta
attactgctattctcctccttctttctttacctgttttagccggagctatcactatgtta
ttaactgaccgaaacctaaatacatcattttttgaccctgcaggaggaggagaccctatt
ttatatcaacatttattttga
>Bruchus_viciae_W00022b_MH020265
ggaacttcacttaggatattaattcgagcagaattaggaaatcctggttctttaattggg
aatgatcagatttataatgtaattgttacagctcatgcattcattataattttttttata
gttataccaattataattggaggctttggtaattgactagtacccctaatattaggggct
cctgatatagctttccctcgaataaataatataagattttgactcctgcccccctctctt
acccttcttttaataagaagattagttgaaagaggggcaggaacgggatgaacagtttac
ccccctttagctagtaatattgcccatggaggatcttcagtagatttagccatttttagg
ctccatctagcaggaatttcctcaattctaggggcagttaattttattacaacagtaatt
aatatgcgaccgagaggaataaggatagaccgaatacctttattttcttgagctgtagta
attactgctattctcctccttctttctttacctgttttagccggagctatcactatgtta
ttaactgaccgaaacctaaatacatcattttttgaccctgcgggaggaggagaccctatt
ttataccaacatttattttga
>Bruchus_viciae_W00022c_MH020266
ggaacttcacttaggatattaattcgagcagaattaggaaatcctggttctttaattggg
aatgatcagatttataatgtaattgttacagctcatgcattcattataattttttttata
gttataccaattataattggaggttttggtaattgactagtacccctaatattaggggct
cctgatatagctttccctcgaataaataatataagattttgacttctgcccccctctctt
acccttcttttaataagaagattagttgaaagaggggcaggaacgggatgaacagtttac
cctcctttagctagtaatattgcccatggaggatcttcagtagatttagccatttttagg
cttcatctggcaggaatttcctcaattctaggggcagttaattttattacaacagtaatt
aatatacgaccgagaggaataaggatagaccgaatacctttattttcttgagctgtagta
attactgccattctcctccttctttctttacctgttttagctggagctatcactatgtta
ttaactgaccgaaacctaaatacatcattttttgaccctgcaggaggaggggaccctatt
ttatatcaacatttattttga
>Bruchus_loti_W00021a_MH020267
ggaacttctcttaggatattaattcgagcagaattaggaaacccaggttcattaattggg
aatgaccaaatttataacgtaattgtaacagctcatgcatttattataattttttttata
gtaataccaattataattggagggtttggtaattgattagtccccctaatattaggggcc
cctgatatagcattccctcgaataaataatataagattttgacttttacctccttcctta
acccttcttttaataagaagattagttgaaagaggggcaggaactggatgaacagtttat
cctcctttggctagtaatattgcccatggcggatcctctgtagatttagcaatttttaga
cttcatctagctgggatttcttcaattttaggggcagttaattttattacaacagtaatt
aatatacgaccaagaggaataagaatagaccgaatacccctgttttcttgagctgtagta
attacggctattctccttcttctatcccttcctgtcttagctggagctatcactatatta
ttaactgaccgaaatttaaatacatccttcttcgacccggcaggaggaggtgaccctatt
ttataccagcatttattttga
>Bruchus_loti_W00021b_MH020268
ggaacttctcttaggatattaattcgagcagaattaggaaacccaggttcattaattgga
aatgaccaaatttataacgtaattgtaacagctcatgcatttattataattttttttata
gtaataccaattataattggagggtttggtaattgattagtccccctaatattaggggcc
cctgatatagcattccctcgaataaataatataagattttgacttttacctccttcctta
acccttcttttaataagaagattagttgaaagaggggcaggaactggatgaacagtttat
cctcctttggctagtaatattgcccatggcggatcctctgtagatttagcaatttttaga
cttcatctagctgggatttcttcaattttaggggcagttaattttattacaacagtaatt
aatatacgaccaagaggaataagaatagaccgaatacccctgttttcttgagctgtagta
attacggctattctccttcttctatccctccctgtcttagctggagctatcactatatta
ttaactgaccgaaatttaaatacatccttcttcgacccggcaggaggaggtgaccctatt
ttataccagcatttattttga
>Bruchus_loti_W00021c_MH020269
ggaacttctcttaggatattaattcgagcagaattaggaaacccaggttcattaattgga
aatgaccaaatttataacgtaattgtaacagctcatgcatttattataattttttttata
gtaataccaattataattggagggtttggtaattgattagtccccctaatattaggggcc
cctgatatagcattccctcgaataaataatataagattttgacttttacctccttcctta
acccttcttttaataagaagattagttgaaagaggggcaggaactggatgaacagtttat
cctcctttggctagtaatattgcccatggcggatcctctgtagatttagcaatttttaga
cttcatctagctgggatttcttcaattttaggggcagttaattttattacaacagtaatt
aatatacgaccaagaggaataagaatagaccgaatacccctgttttcttgagctgtagta
attacggctattctccttcttctatcccttcctgtcttagctggagctatcactatatta
ttaactgaccgaaatttaaatacatccttcttcgacccggcaggaggaggtgaccctatt
ttataccagcatttattttga
>Bruchus_brachialis_W00038a_MH020270
ggaacttctcttaggattttaattcgggcagaacttggaaatccaggttcattaattgga
aatgaccaaatttataatgtaattgtcacagctcatgcatttattatgattttttttata
gtaataccaatcataattgggggatttggaaattgattagtacctttaatacttggagct
cctgatatagcttttcctcgaataaacaatataagattttgacttcttcccccttctcta
actcttcttttgataagaagattagtagaaagaggggcaggtactggttggacggtttac
cctcccttagccagaaatattgcccacgggggatcatcagttgatttagcaatttttagg
ctacacttagcaggaatttcatcaatcttgggagcagttaattttattactacagtaatt
aatatacggccaataggaataagaatagaccgaataccactattttcctgagctgtagta
attacagctattcttcttcttctttccttaccagtattagctggggcaatcactatatta
ctaacggaccgaaatttaaatacctcattttttgaccctgcgggaggtggagacccaatt
ctttaccaacatttattctga
>Bruchidius_varius_W00037a_MH020271
ggaacatctctaagaattttaattcgagctgaactaggaaatccaggatcattaattggt
aatgatcaaatttataatgtaattgttactgctcatgctttcattataattttttttata
gttatacctatcataattgggggatttggcaactgattagttcctttaatattaggagct
cctgatatagcattccctcgaataaataatataagattttgactactacccccttcatta
acccttcttttaataagaagattagttgaaagaggggccggaactggatgaacagtttac
cctcctttagccagaaatattgctcatggaggttcttctgtagatttagctattttcagg
ctacacttagctggtatttcttctattttaggagcagtaaattttattactacagtgatt
aatatgcgacctcatggaataagaatagaccgaatacctctattttcttgggcagtagta
attactgccattcttttacttctatcccttcctgtcttagcaggtgccattactatacta
ttaaccgaccgtaatttaaatacctctttttttgaccctgctggagggggagaccctatt
ttatatcaacatcttttttga
>Notoxus_monoceros_W00157a_MH020272
ggaacatctttaagattattaattcgttcagaacttggaaatccaggatctttaattggt
gatgaccaaatttataatgttattgtgactgctcatgcctttatcataattttctttata
gttataccaattgtaattggtggtttcggaaactggcttgtacctttaatactaggagct
ccagatatagcatttcctcgaatgaacaatataagattctgacttttacctccctcttta
acgttattaattataagaagaattgtagaaaacggggcagggacaggatgaacagtatat
cctcctttatcatctaatattgctcatagaggatcatctgtagatttagcaatttttaga
ttacacttagcaggtgtgtcttcaattttaggagcagtaaactttattacaactgtaatt
aatatacgaccttctggaatatcatttgaccgaatacctttatttgtttgagctgtagta
attacagcagttttacttcttttatcattacctgtactagcaggtgcaattacaatactt
cttacagatcggaatctaaatacatcattttttgacccagctggaggaggagaccctatt
ttatatcaacacctattttga
>Notoxus_monoceros_W00157b_MH020273
ggaacatctttaagattattaattcgttcagaacttggaaatccaggatctttaattggt
gatgaccaaatttataatgttattgtgactgctcatgcctttatcataattttctttata
gttataccaattgtaattggtggtttcggaaactggcttgtacctttaatactaggagct
ccagatatagcatttcctcgaatgaacaatataagattctgacttttacctccctcttta
acgttattaattataagaagaattgtagaaaacggggcagggacaggatgaacagtatat
cctcctttatcatctaatattgctcatagaggatcatctgtagatttagcaatttttaga
ttacacttagcaggtgtgtcttcaattttaggagcagtaaactttattacaactgtaatt
aatatacgaccttctggaatatcatttgaccgaatacctttatttgtttgagctgtagta
attacagcagttttacttcttttatcattacctgtactagcaggtgcaattacaatactt
cttacagatcggaatctaaatacatcattttttgacccagctggaggaggagaccctatt
ttatatcaacacctattttga
>Notoxus_monoceros_W00157d_MH020274
ggaacatctttaagattattaattcgttcagaacttggaaatccaggatctttaattggt
gatgaccaaatttataatgttattgtgactgctcatgcctttatcataattttctttata
gttataccaattgtaattggtggtttcggaaactggcttgtacctttaatactaggagct
ccagatatagcatttcctcgaatgaacaatataagattctgacttttacctccctcttta
acgttattaattataagaagaattgtagaaaacggggcagggacaggatgaacagtatat
cctcctttatcatctaatattgctcatagaggatcatctgtagatttagcaatttttaga
ttacacttagcaggtgtgtcttcaattttaggagcagtaaactttattacaactgtaatt
aatatacgaccttctggaatatcatttgaccgaatacctttatttgtttgagctgtagta
attacagcagttttacttcttttatcattacctgtactagcaggtgcaattacaatactt
cttacagatcggaatctaaatacatcattttttgacccagctggaggaggagaccctatt
ttatatcaacacctattttga
>Anaspis_frontalis_W00166a_MH020275
ggaacctcccttagcctactaattcgatcagaattaggaactccaggttctttaattgga
gacgatcaaatttataacgttattgtaacagctcacgcatttattataattttttttata
gttatgcctattttaattggaggattcggaaactgattagttcctctaatattaggtgct
cctgatatagcttttcctcgaataaataatataagattttgattacttcccccatcttta
acattattaattataagaagagtagtagaaaatggagctggaacaggctgaactgtttac
cccccactagctgccaatattgctcacagaggatcttctgtagatttagcaattttcaga
cttcatttagctggagtctcttcaattttaggagctgtaaattttattactacagtaatt
aatatacgtcctcaaggaataactttagaccgaatacccttatttgtttgagcagtagta
attactgctgtattacttttactttcactaccggttctagcaggagctattacaatatta
ctaacagatcgaaatttaaatacttctttttttgacccagcaggaggaggagatccaatt
ttataccaacacctattttga
>Anaspis_frontalis_W00166c_MH020276
ggaacctcccttagcctactaattcgatcagaattaggaactccaggttctttaattgga
gacgatcaaatttataacgttattgtaacagctcacgcatttattataattttttttata
gttatgcctattttaattggaggattcggaaactgattagttcctctaatattaggtgct
cctgatatagcttttcctcgaataaataatataagattttgattacttcccccatcttta
acattattaattataagaagagtagtagaaaatggagctggaacaggctgaactgtttac
cccccactagctgccaatattgctcacagaggatcttctgtagatttagcaattttcaga
cttcatttagctggagtctcttcaattttaggagctgtaaattttattactacagtaatt
aatatacgtcctcaaggaataactttagaccgaatacccttatttgtttgagcagtagta
attactgctgtattacttttactttcactaccggttctagcaggagctattacaatatta
ctaacagatcgaaatttaaatacttctttttttgacccagcaggaggaggagatccaatt
ttataccaacacctattttga
>Anaspis_frontalis_W00166b_MH020277
ggaacctcccttagcctactaattcgatcagaattaggaactccaggttctttaattgga
gatgatcaaatttataacgttattgtaacagctcacgcatttattataattttttttata
gttatgcctattttaattggaggattcggaaactgattagttcctctaatattaggtgct
cctgatatagcttttcctcgaataaataatataagattttgattacttcccccatcttta
acattattaattataagaagagtagtagaaaatggagctggaacaggctgaactgtttac
cccccactagctgccaatattgctcacagaggatcttctgtagatttagcaattttcaga
cttcatttagctggagtctcttcaattttaggagctgtaaattttattactacagtaatt
aatatgcgtcctcaaggaataactttagaccgaatacccttatttgtttgagcagtagta
attactgctgtattacttttactttcactaccagttctagcaggagctattacaatatta
ctaacagatcgaaatttaaatacttctttttttgacccagcaggaggcggagatccaatt
ttataccaacacctattttga
>Anaspis_brunnipes_W00167a_MH020278
ggaacttcactaagtttactaattcgatcagaacttggaacacctggatctctaattgga
gacgaccaaatttataacgttattgtaacagctcacgcttttattataattttctttata
gttatgccgattctaattggaggattcggaaattgattagtaccactaatattaggagcc
ccagatatagcattcccccgaataaataatataagattttgattactgcccccatcatta
actttattaattataagaagagttgtagaaaatggggcagggacaggttgaacagtatac
ccacccctagcagctaatattgctcacagaggttcttctgtagacctagcaatttttaga
ttacatttagcaggggtttcctcaattttaggagcagtaaattttattactactgttatt
aatatacgaccccaaggaataacacttgatcgaatacctttatttgtatgagccgtagta
attacagctattttattactactttctttacctgtacttgcaggagcaattactatactt
ctaacagaccgaaacctaaacacttctttctttgacccagcaggaggaggagatcctatt
ttataccaacacctattttga
>Anaspis_brunnipes_W00167c_MH020279
ggaacttcactaagtttactaattcgatcagaacttggaacacctggatctctaattgga
gacgaccaaatttataacgttattgtaacagctcacgcttttattataattttctttata
gttatgccgattctaattggaggattcggaaattgattagtaccactaatattaggagcc
ccagatatagcattcccccgaataaataatataagattttgattactgcccccatcatta
actttattaattataagaagagttgtagaaaatggggcagggacaggttgaacagtatac
ccacccctagcagctaatattgctcacagaggttcttctgtagacctagcaatttttaga
ttacatttagcaggggtttcctcaattttaggagcagtaaattttattactactgttatt
aatatacgaccccaaggaataacacttgatcgaatacctttatttgtatgagccgtagta
attacagctattttattactactttctttacctgtacttgcaggagcaattactatactt
ctaacagaccgaaacctaaacacttctttctttgacccagcaggaggaggagatcctatt
ttatatcaacacctattttga
>Anaspis_brunnipes_W00167b_MH020280
ggaacttcactaagtttactaattcgatcagaacttggaacacctggatctctaattgga
gacgaccaaatttataacgttattgtaacagctcacgcttttattataattttctttata
gttatgccgattctaattggaggattcggaaattgattagtaccactaatattaggagcc
ccagatatagcattcccccgaataaataatataagattttgattactacccccatcatta
actttattaattataagaagaattgtagaaaatggggcagggacaggttgaacagtatat
ccacccttagcagctaatattgctcacagaggttcttctgtagacctagcaatttttaga
ttacatttagcaggggtttcctcaattttaggagcagtaaattttattactactgttatt
aatatacgacctcaaggaataacacttgatcgaatgcctttatttgtatgagccgtagta
attacagctattttattactactttctttacctgtacttgcaggagcaattactatactt
ctaacagaccgaaacctaaacacttctttctttgacccagcaggaggaggagatcctatt
ttatatcaacacctattttga
>Serropalpus_barbatus_W00077b_MH020281
ggaacttcattaagtttattaattcgatcagaattaggaaaccctggatctttaattggt
aatgatcaaatttacaatgttattgttacagctcatgcttttattataattttttttata
gttatacctattataattgggggatttggaaattgattaattcctttaatattaggagcc
cctgatatagcttttccacgattaaataatataagattttgattattacctccatcttta
actttattaattataagaagacttgtagaaagaggagctggaacaggatgaacagtttat
ccaccactttcttctaatattactcatggaggttcttcagttgatttagctatttttagt
cttcatttagctggaatttcttcaattttgggagctattaattttattacaacagtaatt
aatatacatcctaaaggtataacctttgatcgaatacctctttttgtttgagctgttgtt
attacagcaattttattacttttatctttacctgttttagctggggctattactatatta
ttaactgatcgaaatttaaatacatcattttttgatccagctggaggaggagatcctatt
ttataccaacatttattttga
>Prionus_coriarius_W00115a_MH020282
ggaacttcattaagtttattaattcgatcagaattaggaaatcctggatctttaattggt
aacgatcaaatttacaatgttattgttacagctcatgcttttattataattttttttata
gttatacctattataattggtggatttggaaattgattagttcctttaatattaggggct
cctgatatagcttttccacgattaaataatataagattttgattattacccccatcttta
actttattaattataagaagagctgtagaaagaggagctggaacaggatgaacagtttat
ccaccactttcttctaatattgctcatggaggttcttcagttgatttagctatttttagt
cttcatttagctggaatttcctcaattttaggagctattaattttattacaacagtaatt
aatatacgtcctaaaggtataacctttgaccgaatacctctttttgtttgagctgttgtt
attacagcaattttattacttttatctttacctgttttagctggagctattactatatta
ttaactgatcgaaatttaaatacatcattttttgatccagccggaggaggtgatcctatt
ttatatcaacatttattttga
>Prionus_coriarius_W00115b_MH020283
ggaacttcattaagtttattaattcgatcagaattaggaaatcctggatctttaattggt
aatgatcaaatttacaatgttattgttacagctcatgcttttattataattttttttata
gttatacctattataattggtggatttggaaattgattaattcctttaatattaggagcc
cctgatatagcttttccacgattaaataatataagattttgattattacctccatcttta
actttattaattataagaagacttgtagaaagaggagctggaacaggatgaacagtttat
ccaccactttcttctaatattactcatggaggttcttcagttgatttagctatttttagt
cttcatttagctggaatttcttcaattttgggagctattaattttattacaacagtaatt
aatatacatcctaaaggtataacctttgatcgaatacctctttttgtttgagctgttgtt
attacagcaattttattacttttatctttacctgttttagctggggctattactatatta
ttaactgatcgaaatttaaatacatcattttttgatccagctggaggaggagatcctatt
ttataccaacatttattttga
>Pachyta_quadrimaculata_W00265a_MH020284
ggaacatctttaagtttactaattcgatcagaattaggaaatcctggttcattaattggt
gatgatcaaatttataatgttattgttacagctcatgctttcatcataattttttttata
gttatacctattataattggaggattcggtaattgattagtacctttaatattaggtgct
cctgatatagctttccctcgaataaataatataagattttgattattacctccttcattg
actttattaattataagaagaattgtagaaagaggtgcaggaacaggatgaacagtgtat
cccccactttcatctaatattgcccatggcggttcatcagttgatttggcaattttcaga
cttcatttagcaggtatttcctctattttaggggctgtaaattttattacaactgttatt
aatatgcgcccagtaggaataactcttgatcgtatgcctctttttgtatgggctgtagtg
attacagctattctattacttttatctttacctgttttagccggagcaattactatactt
ttaactgatcgaaatttaaatacttcattttttgatccggcaggaggaggagatccaatt
ctttatcaacatttattttga
>Pachyta_quadrimaculata_W00265b_MH020285
ggaacatctttaagtttactaattcgatcagaattaggaaatcctggttcattaattggt
gatgatcaaatttataatgttattgttacagctcatgctttcatcataattttttttata
gttatacctattataattggaggattcggtaattgattagtacctttaatattaggtgct
cctgatatagctttccctcgaataaataatataagattttgattattacctccttcattg
actttattaattataagaagaattgtagaaagaggtgcaggaacaggatgaacagtgtat
cccccactttcatctaatattgcccatggcggttcatcagttgatttggcaattttcaga
cttcatttagcaggtatttcctctattttaggggctgtaaattttattacaactgttatt
aatatgcgcccagtaggaataactcttgatcgtatgcctctttttgtatgggctgtagtg
attacagctattctattacttttatctttacctgttttagccggagcaattactatactt
ttaactgatcgaaatttaaatacttcattttttgatccggcaggaggaggagatccaatt
ctttatcaacatttattttga
>Clerus_mutillarius_W00127a_MH020286
gggacttctttaagattattaattcgagcagaattaggaaaccctggatctttaattgga
gatgatcaaatttataatgctattgtaacagctcatgcttttattataattttttttata
gttatacctattataattggaggatttggaaattgattagtacctttaatattaggagcc
cctgatatagcttttcctcgaataaataatataagattttgattgttacccccttcttta
actttattaatttcaagaagaattgtagaaaatggggctggaacaggatgaactgtttac
ccccctttatcttctaaaattgcccacggagggaagtctgttgatttagctattttttca
ttacatttagctggaatttcctcaattttaggagctattaattttattacaacaattatt
aatatacgatcaaatggaatatcttttgatcaaatacccttatttgtttgagctgtagga
attacagcatttttactactactatcattacctgtgttagctggagcaattactatacta
ttaactgatcgaaatttaaatacatcattttttgatcctgccggaggaggagacccaatt
ctataccaacacttattttga
>Clerus_mutillarius_W00127b_MH020287
gggacatctttaagattattaattcgatcagagcttggaacccctgggaccttaattggt
aatgatcaaatttacaatgtaattgttacagctcatgcttttattataattttctttata
gttatacctattataattggtggatttggtaattgattagtacctttaatattaggagcc
cctgatatagcttttcctcgaataaataatataagattttgattgttgcccccttcatta
actttattattaataagaagaatagtagaaagcggggctggtacaggatgaactgtttac
ccccctctgtcttctaatatcgcacatggtggctcttctgtagatttagctatttttagc
ttacatttagcaggagtctcctctattctaggagctgtaaactttattacaacagtaatt
aatatacgacctgaaggaataactttagatcgaacacccttatttgtttgagctgttgca
attactgctcttttactactactttcattacctgtgttagcgggtgcaattacaatacta
ttaacagaccgtaatttaaatacatctttttttgatccagccggcgggggagaccctatt
ttataccaacatttattttga
>Thanasimus_formicarius_W00128a_MH020288
ggaacttctttaagattattaattcgatcagaattaggaactcccggaaccttgattgga
aacgatcaaatctataacgtgattgttacagctcatgcatttattataattttctttata
gttatacctatcataatcgggggttttggaaattgactagtccctttaatgttaggggct
cctgatatagcttttccccgaataaataatataagattttgattgttacccccttcttta
actctattactaataagaagaatagttgaaaatggagcaggaactgggtgaactgtttat
ccacctctttcatccaatattgcccatggaggatcatcagttgatttagctatttttaga
ttacatttggctggggtttcttctattctaggagcagtaaattttattactacagttatt
aatatacgaccggaaggtataaccttagatcgaatacccctatttgtgtgagcagttgct
attacagcactattactacttctttccttacccgttctggccggagcaattacaatactc
ttaacagaccgaaatctaaacacctcttttttcgaccctgctggaggaggtgatcctatt
ttataccaacacttattttga
>Thanasimus_formicarius_W00128b_MH020289
ggaacttctttaagattattaattcgatcagaattaggaactcccggaaccttgattggg
aacgatcaaatttataacgtgattgttacagctcatgcatttattataattttctttata
gttatacctatcataatcgggggttttggaaactgactagtccctttaatgttaggggct
cctgatatagcttttccccgaataaataatataagattttgattgttacccccttcttta
actctattactaataagaagaatagttgaaaatggggcaggaactggatgaactgtttat
ccacctctttcatccaatattgcccatggaggatcatcagttgatttagctatttttaga
ttacatttggctggggtttcttctattctaggagcagtaaattttattactacagttatt
aatatacgaccggaaggtataaccttagatcgaatacctctatttgtgtgagcagttgct
attacagcactattactacttctttcattacctgttctggccggagcaattacaatactc
ttaacagaccgaaatctaaacacctcttttttcgaccctgctggaggaggtgatcctatt
ttataccaacacttattttga
>Thanasimus_formicarius_W00277a_MH020290
gggacttctttaagactattaattcgatccgaattaggaacccctggaactttgattgga
aatgatcaaatttataatgtaattgttactgctcatgcatttattataattttctttata
gttatacctattataattgggggatttggaaactgattagttcctttaatactaggagca
cctgatatagcattccctcgaataaataatataagattttgattattacctccttcatta
actttactattaataacaacaatagttgaaaacggcgcaggaacaggatgaactgtttac
ccacctctttcatctaatattgctcatggaggttcatcagttgatttagctatttttaga
ttacatttagccggggtttcttctatcctaggggcagtaaattttattactacagttatt
aatatacgccctgagggtataaccttagaccgaatgccattatttgtttgagcagtagct
attacagctctcttattgttgctttctttaccagtattagctggggcaattacaatactt
ttaacagatcgaaatttaaatacctctttttttgaccctgccggaggaggtgaccctatt
ttataccaacatttattttga
>Pidonia_lurida_W00097a_MH020291
ggaacatctttaagattattaattcgtacagaattaggaaaccccggatctttaattggt
gatgatcaaatttataatgtaattgtaacagcccatgcttttattatgattttttttata
gttatacctattataattggaggattcggaaattgattagttccccttatattaggagct
cctgatatagcttttccccgaataaacaatataagattttgattacttcccccttctctt
actcttttattaataaggagaattgtagaaaaaggagcaggaactggatgaacggtttat
ccccccctttcatcaaatattgctcatggcggttcttctgttgatttagctatttttaga
ttacatttagcaggaatttcatcaattttaggagcagtaaattttattacaacaattatt
aatatacgaccagcaggaatacatcctgatcaaatacctctttttgtttgagctgtatta
attacagccgttttacttcttctatcccttcctgttttagctggagctattactatactt
ttaactgatcgaaatttaaatacttcattttttgatccggcgggaggtggggatccaatt
ctttaccaacacttattttga
>Pidonia_lurida_W00097b_MH020292
ggaacatctttaagattattaattcgtacagaattaggaaaccccggatctttaattggt
gatgatcaaatttataatgtaattgtaacagcccatgcttttattatgattttttttata
gttatacctattataattggaggattcggaaattgattagttccccttatattaggagct
cctgatatagcttttccccgaataaacaatataagattttgattacttcccccttctctt
actcttttattaataaggagaattgtagaaaaaggagcaggaactggatgaacggtttat
ccccccctttcatcaaatattgctcatggaggttcttctgttgatttagctatttttaga
ttacatttagcaggaatttcatcaattttaggagcagtaaattttattacaacaattatt
aatatacgaccagcaggaatacatcctgatcaaatacccctttttgtttgagctgtatta
attacagccgttttacttcttctatcccttcctgttttagctggagctattactatactt
ttaactgatcgaaatttaaatacttcattttttgatccggcgggaggtggggatccaatt
ctttaccaacacttattttga
>Pidonia_lurida_W00097c_MH020293
ggaacatctttaagattattaattcgtacagaattaggaaaccccggatctttaattggt
gatgatcaaatttataatgtaattgtaacagcccatgcttttattatgattttttttata
gttatacctattataattggaggattcggaaattgattagttccccttatattaggagct
cctgatatagcttttccccgaataaacaatataagattttgattacttcccccttctctt
actcttttattaataaggagaattgtagaaaaaggagcaggaactggatgaacggtttat
ccccccctttcatcaaatattgctcatggaggttcttctgttgatttagctatttttaga
ttacatttagcaggaatttcatcaattttaggagcagtaaattttattacaacaattatt
aatatacgaccagcaggaatacatcctgatcaaatacctctttttgtttgagctgtatta
attacagccgttttacttcttctatcccttcctgttttagctggagctattactatactt
ttaactgatcgaaatttaaatacttcattttttgatccggcgggaggtggggatccaatt
ctttaccaacacttattttga
>Nivellia_sanguinosa_W00101a_MH020294
ggaacatccttaagtttattaattcgttcagaattaggaaatcctggatccttaattgga
aatgatcaaatttataatgtaatcgttacagctcatgcttttgtgataattttttttata
gtaatacctattataattggaggatttggaaattgattagttccattaatactaggagct
cctgatatagcattccctcgaataaataatataagattttgattattacccccatcctta
agtttattaattataagaagaatcgttgaaaaaggtgccggaactggatgaacagtttat
ccaccactttcagctaatattgctcatagtggatcttctgtagatttagctatttttagt
ttacatttagctggaatttcatcaattctaggagctgttaattttattacaactgtaatt
aatatacgaccatcaggaataagatttgatcgtatacctctttttgtttgagctgttgta
attacagcagttttattgcttctttcattacctgttttagctggtgccattaccatactt
ttaacagatcgaaatattaatacctctttttttgacccggcaggaggaggtgatccgatt
ttataccaacatttattttga
>Nivellia_sanguinosa_W00101b_MH020295
ggaacatccttaagtttattaattcgttcagaattaggaaatcctggatccttaattgga
aatgatcaaatttataatgtaatcgttacagctcatgcttttgtgataattttttttata
gtaatacctattataattggaggatttggaaattgattagttccattaatactaggagct
cctgatatagcattccctcgaataaataatataagattttgattattacccccatcctta
agtttattaattataagaagaatcgttgaaaaaggtgccggaactggatgaacagtttat
ccaccactttcagctaatattgctcatagtggatcttctgtagatttagctatttttagt
ttacatttagctggaatttcatcaattctaggagctgttaattttattacaactgtaatt
aatatacgaccatcaggaataagatttgatcgtatacctctttttgtttgagctgttgta
attacagcagttttattgcttctttcattacctgttttagctggtgccattaccatactt
ttaacagatcgaaatattaatacctctttttttgacccggcaggaggaggtgatccgatt
ttataccaacatttattttga
>Mycetophagus_multipunctatus_W00185a_MH020296
ggaacttccctaagcctattaattcgttctgaacttggaaatccaggttctttaattgga
gacgatcaaatttataatgtaattgttactgcccatgcttttattataatttttttcata
gttatgcctattataatagggggatttggaaattgattagtccctttaatattaggcgcc
cctgatatagcttttccccgaataaataatataagattttgattgctcccaccttcatta
actttattaattataagaagaattgttgaaaatggggctggtacaggatgaacagtttac
ccacctttatctgctaatattgcccatagaggatcttctgtagatttagctatttttaga
ctacatttagctggaatttcttctattttaggtgctgtaaattttattactacaattatt
aacatacggccaaaaggaataacttttgatcgcatacctttatttgtttgagcagtagct
attactgctttattacttcttctttctttacctgttcttgctggagcaattactatactt
ttaacagatcgaaatttaaatacttcattttttgatcctgcaggaggaggtgatccaatt
ttatatcaacatttattttga
>Mycetophagus_ater_W00186a_MH020297
ggaacttccctaagcctattaatccggtcagagctaggaactccaggttctttaattgga
gatgatcaaatttacaatgtaattgttacagcccatgcttttattataattttttttata
gttatacctatcataataggcggatttggtaattgattagtacctctaatactaggagct
cctgatatagcatttcctcgaataaataacataagattctgactactacccccttctcta
actcttctaattataagaagaattgttgaaaatggtgcaggaactggatgaacagtttat
ccccccctttcttccaatattgcccatagaggttcttctgtagatttagctattttcaga
ctacatttagcaggtatctcatcaattctaggagcagtaaattttattactactattatt
aatatacgacctcaaggaataacctttgatcgaataccattatttgtttgagcagtaggt
attactgctcttcttcttttattatcattaccagtccttgccggagcaattactatatta
ttaacagatcgaaatttaaatacttcattttttgatcctgctgggggaggagacccaatt
ttatatcaacatttattttga
>Mycetophagus_quadripustulatus_W00187a_MH020298
gggacttccctaagcctattaatccgatcagagctaggaactccaggttctttaattgga
gatgatcaaatttataatgtaattgttacagcccatgcttttattataattttttttata
gttatacctattataataggtggatttggtaattgactagtacccctaatactaggagcc
cctgatatagcattccctcgaataaataatataagattctgattactccctccttcttta
actcttctaatcataagaagaattgttgaaaatggtgcaggaactggatgaacagtttat
cccccactgtcctccaatattgcacatagaggttcttctgttgatctagctatttttaga
ttacatttagctggtatttcatctattcttggagcagtaaattttattactactattatt
aatatacgacctcaaggaataacctttgatcgaataccattatttgtttgggcagtaggt
attactgctcttcttcttcttttatcattaccagttcttgccggagcaattactatatta
ttaacagatcgaaacttaaatacttcattttttgatcctgctggaggaggagatccaatt
ttatatcaacatttattttga
>Mycetophagus_quadripustulatus_W00187b_MH020299
gggacttccctaagcctattaatccgatcagagctaggaactccaggttctttaattgga
gatgatcaaatttataatgtaattgttacagcccatgcttttattataattttttttata
gttatacctattataataggtggatttggtaattgactagtacccctaatactaggagcc
cctgatatagcattccctcgaataaataatataagattctgattactccctccttcttta
actcttctaattataagaagaattgttgaaaatggtgcaggaactggatgaacagtttat
cccccactgtcctccaatattgcacatagaggttcttctgttgatctagctatttttaga
ttacatttagctggtatttcatctattcttggagcagtaaattttattactactattatt
aatatacgacctcaaggaataacctttgatcgaataccattatttgtttgggcagtaggt
attactgctcttcttcttcttttatcattaccagttcttgccggagcaattactatatta
ttaacagatcgaaacttaaatacttcattttttgatcctgctggaggaggagatccaatt
ttatatcaacatttattttga
>Mycetophagus_quadripustulatus_W00286a_MH020300
gggacttccctaagcctattaatccgatcagagctaggaactccaggttctttaattgga
gatgatcaaatttataatgtaattgttacagcccatgcttttattataattttttttata
gttatacctattataataggtggatttggtaattgactagtacccctaatactaggagcc
cctgatatagcattccctcgaataaataatataagattctgattactccctccttcttta
actcttctaatcataagaagaattgttgaaaatggtgcaggaactggatgaacagtttat
cccccactgtcctccaatattgcacatagaggttcttctgttgatctagctatttttaga
ttacatttagctggtatttcatctattcttggagcagtaaattttattactactattatt
aatatacgacctcaaggaataacctttgatcgaataccattatttgtttgggcagtaggt
attactgctcttcttcttcttttatcattaccagttcttgccggagcaattactatatta
ttaacagatcgaaacttaaatacttcattttttgatcctgctggaggaggagatccaatt
ttatatcaacatttattttga
>Mycetophagus_piceus_W00287a_MH020301
ggaacttccctaagcctactaattcgctcagaattaggtactcctggatcactcattgga
gatgatcaaatttataatgtaattgtaactgctcatgcttttattataattttttttata
gttatacctattataataggggggtttggtaactgattagtccctttaatattaggagct
cctgatatagctttccctcgaataaataatataagattttgattatgacccccttcatta
actttactaattataagaagaatcgttgaagatggagcaggaacaggatgaacagtttat
ccccccctttcatcaaatattgctcatagaggttcttctgtagatttagcaatttttagt
ctacaccttgctgggatttcttctattttaggtgcggtaaatttcattaccacaattatt
aatatacgcccacaaggaataacttttgaccgaataccattatttgtttgagctgttggt
attacagctttgcttctacttctttctttacctgtattagctggtgctattacaatgtta
ttaacagaccgaaatttaaatacttcattttttgatcctgctggaggaggtgatcctatt
ctatatcaacatttattctga
>Bitoma_crenata_W00134a_MH020302
ggaacttctttaagactcttaattcgtgctgaacttggaaatccaggctctttaattggt
gacgatcaaatttataatgtaattgttacagctcatgcttttattataatttttttcata
gtaataccaatcataattgggggatttggaaactgattagttccattaatattaggggct
cctgatatagctttcccacgaataaataatataagattttgacttcttcccccttcttta
actttattactaataagaagaattgtagaaaatggtgcaggaacaggatgaactgtttat
cctccattatcttctaatattgctcatggaggttcctctgttgatttagctatttttaga
cttcatttagcaggtatttcttccattttaggtgctgttaattttattacaacagtaatt
aacatacgaccatcaggaatatcttttgatcgaatacctttattcgcttgagcagtagtt
attactgctgttcttcttctcttatctctaccagtattggcaggagctattactatatta
ttaactgatcgaaatttaaatacttctttttttgatccggcaggaggaggagatcctatt
ttatatcaacatttattttga
>Bitoma_crenata_W00134b_MH020303
ggaacttctttaagactcttaattcgtgctgaacttggaaatccaggttctttaattggt
gacgatcaaatttataatgtaattgttacagctcatgcttttattataatttttttcata
gtaataccaatcataatcgggggatttggaaactgattagttccattaatattaggagct
cctgatatagctttcccacgaataaataatataagattttgacttcttcccccttcttta
actttattactaataagaagaattgtagaaaatggtgcaggaacaggatgaactgtttat
cctccattatcttctaatattgctcatggaggttcttctgttgatttagctatttttaga
cttcatttagcaggtatttcttccattttaggtgctgttaattttattacaacagtaatt
aatatacgaccatcaggaatatcttttgatcgaatacctttattcgcttgagcagtagtt
attactgctgttcttcttctcttatctctaccagtattagcaggagctattactatatta
ttaactgatcgaaatttaaatacttctttttttgatccagcaggaggaggagatccaatt
ttatatcaacatttattttga
>Caccobius_schreberi_W00094b_MH020304
ggaacttctttaagtttattgattcgggctgaattaggtaatcctggaactttaattggt
gatgatcaaatttataatgtaattgttactgctcatgcatttattataattttttttatg
gttatacctattttaattggaggatttggaaattgacttgttcctttaatattaggtgct
ccagatatagcttttcctcgaataaataatataagattttgattattacccccatcatta
actttattattaataagaagaatagttgaaagaggagcaggaactggttgaactgtttat
cctcctttatcttctaatattgctcatggaggagcttcagttgatttagcgatttttagt
ttacatctagcaggaatttcatctattttaggagctgtaaattttattaccactgtaatt
aatatacgaacaactggaataactttcgatcgaatacctttattcgcttgagcagtagct
attacagctttattattacttttatctttaccagttttagctggagctattacaatatta
ttaactgatcggaatttaaatacttctttttttgatcctataggaggaggagatcctatt
ttatatcaacatttattttga
>Aphodius_fossor_W00124a_MH020305
ggaacatcactaagtttattaattcgagctgaattaggaaaccctggcacattaatcggc
gatgaccaaatttataatgtaattgttactgctcatgctttcgtaataattttttttatg
gttataccaatccttattggtggattcggtaattgattagtaccactaatattaggagca
ccagatatagcttttcctcgtataaataatataagattttgattacttccaccttcttta
actttacttttaataagaagaatagttgaaagaggcgctggtactggatgaacagtttat
ccacctttatcttctaatattgctcatggaggagcctcagttgatttagctatctttagt
ttacatttagctggaatttcatctattttaggagctgtaaattttattacaacagtaatt
aatatacgatctcctggtataacatttgatcgaataccactatttgtttgatcagttgca
attactgcattattattattactttccttaccagttcttgctggagctattactatatta
ttaactgatcgaaatttaaatacatcattttttgatcctgctggaggaggagatcctatt
ttataccaacatttattctga
>Aphodius_fossor_W00124b_MH020306
ggaacatcactaagtttattaattcgagctgaattaggaaaccctggcacattaatcggc
gatgaccaaatttataatgtaattgttactgctcatgctttcgtaataattttttttata
gttataccaatccttattggtggattcggtaattgattagtaccactaatattaggagca
ccagatatagcttttcctcgtataaataatataagattttgattacttccaccttcttta
actttacttttaataagaagaatagttgaaagaggagctggtactggatgaacagtttac
ccacctttatcttctaatattgctcatggaggagcctcagttgatttagctatctttagt
ttacatttagctggaatttcatctattttaggagctgtaaattttattacaacagtaatt
aatatacgatctcctggtataacattcgatcgaataccactatttgtttgatcagttgca
attactgcattattattattactttccttaccagttcttgctggagctattactatatta
ttaactgatcgaaatttaaatacatcattttttgatcctgctggaggtggagatcctatt
ttataccaacatttattctga
>Aphodius_pusillus_W00087a_MH020307
ggaacttctttaagtctacttattcgagccgaattaggaaaccctggaactttaattggg
gatgatcaaatttataacgttattgtaactgcccatgcttttgtaataattttttttata
gttatgcctattttaattgggggatttggtaactgattagtcccattaatactaggagcc
cctgatatagcattcccacgaataaataatataagattttgattacttcccccttcactt
actttattactgataagaagtatagtagaaagaggggctggaactggttgaacagtctat
ccccctttatcctcaaatattgctcatagaggagcatcagtagatttagctattttcagg
ctacatttagccgggatttcttcaattttaggagcagtaaattttattactactgtaatt
aatatacgatctcctggattaacatttgatcgaatacctttatttgtatgatctgtagca
attactgctcttcttctccttctgtcacttcctgtattagcaggggctattactatatta
ttaactgatcgaaacttaaatacctctttctttgaccctgctggagggggggacccaatt
ctatatcaacacttattttga
>Aphodius_sphacelatus_W00089b_MH020308
ggcacttcactaagtctattaattcgagccgaattaggaaacccaggatctttaattggg
gatgatcaaatttataatgttattgtaactgcacatgcttttgtaataattttctttata
gttataccaattttaattggaggatttggtaattgactagtcccactaatattaggtgcc
ccagatatagcatttccacgaataaataatataagattttgacttttaccaccttcttta
actcttttattaataagaagaatagtagaaagaggagcaggaactggttgaacagtatac
ccacctctatcttctaatatcgcccatggaggagcatctgttgatctagctatttttagt
cttcatttagcaggaatttcttcaattttaggtgcagtaaatttcattactacagtaatt
aatatacgatctcctggattaacatttgatcgaatacctttatttgtttgatccgtagca
attacagctcttttattactcttatctttacctgtattagcaggtgcaattactatatta
ttaacagatcgaaatttaaatacatctttctttgacccagctgggggaggagatccaatt
ctataccaacatctattttga
>Aphodius_sphacelatus_W00089c_MH020309
ggcacttcactaagtctattaattcgagccgaattaggaaacccaggatctttaattggg
gatgatcaaatttataatgttattgtaactgcacatgcttttgtaataattttctttata
gttataccaattttaattggaggatttggtaattgactagtcccactaatattaggtgcc
ccagatatagcatttccacgaataaataatataagattttgacttttaccaccttcttta
actcttttattaataagaagaatagtagaaagaggggcaggaactggttgaacagtatac
ccacctctatcttctaatatcgctcatggaggagcatctgttgatctagctatttttagt
cttcatttagcaggaatttcttcaattttaggtgcagtaaatttcattactacagtaatt
aatatgcgatctcctggattaacatttgatcgaatacctttatttgtttgatccgtagca
attacagctcttttattacttttatctttacctgtattagcaggtgcaattactatatta
ttaacagatcgaaatttaaatacatctttctttgacccagctggaggaggagatccaatt
ctataccaacatctattttga
>Aphodius_sticticus_W00126a_MH020310
ggtacctcactaagcctattaattcgagctgaattaggaaacccaggaactcttattgga
gatgatcaaatttataatgttattgtaacagcccatgcttttgtaataattttttttata
gttatacctatcttaattgggggatttggaaattgattagttcctctaatactaggagcc
ccagatatagcattcccacgaataaataatataagattttgacttttacctccttcacta
actcttctattaataagaagaatagtagaaagtggtgcaggaactggttgaacagtttat
cctccattatcttctaatattgcccatggaggtgcctctgtagaccttgctattttcagc
cttcacttagctggtatctcttcaattttaggagcagtaaattttattactacagtaatt
aatatacgatcccctggattaacttttgatcgaataccattatttgtctgatctgtagca
atcacagcccttttattgcttttatctttacccgttctagcaggagctattactatgtta
ctaacagatcgaaatttaaatacatctttctttgatcctgctggagggggagatccaatc
ttataccaacatttattttga
>Aphodius_sticticus_W00126b_COI)_MH020311
ggtacctcactaagcctattaattcgagctgaattaggaaacccaggaactcttattgga
gatgatcaaatttataatgttattgtaacagcccatgcttttgtaataattttttttata
gttatacctatcttaattgggggatttggaaattgattagttcctctaatactaggagcc
ccagatatagcattcccacgaataaataatataagattttgacttttacctccttcacta
actcttctattaataagaagaatagtagaaagtggtgcaggaactggttgaacagtttat
cctccattatcttctaatattgcccatggaggtgcctctgtagaccttgctattttcagc
cttcacttagctggtatctcttcaattttaggagcagtaaattttattactacagtaatt
aatatacgatcccctggattaacttttgatcgaataccattatttgtctgatctgtagca
atcacagcccttttattgcttttatctttacccgttctagcaggagctattactatgtta
ctaacagatcgaaatttaaatacatctttctttgatcctgctggagggggagatccaatc
ttataccaacatttattttga
>Aphodius_sticticus_W00126c_MH020312
ggtacctcactaagcctattaattcgagctgaattaggaaacccaggaactcttattgga
gatgatcaaatttataatgttattgtaacagcccatgcttttgtaataattttttttata
gttatacctatcttaattgggggatttggaaattgattagttcctctaatactaggagcc
ccagatatagcattcccacgaataaataatataagattttgacttttacctccttcacta
actcttctattaataagaagaatagtagaaagtggtgcaggaactggttgaacagtttat
cctccattatcttctaatattgcccatggaggtgcctctgtagaccttgctattttcagc
cttcacttagctggtatctcttcaattttaggagcagtaaattttattactacagtaatt
aatatacgatcccctggattaacttttgatcgaataccattatttgtctgatctgtagca
atcacagcccttttattgcttttatctttacccgttctagcaggagctattactatgtta
ctaacagatcgaaatttaaatacatctttctttgatcctgctggagggggagatccaatc
ttataccaacatttattttga
>Aphodius_ater_W00122a_MH020313
ggcacttccctaagcctacttattcgtgctgaattaggaaatcccggaactcttattgga
gatgatcaaatttataatgttattgtaactgcacatgcttttgtaataatttttttcata
gttatacctattttaattgggggatttggaaattgattagtcccattaatattaggagca
ccagatatagcattcccccgaataaataatataagattttgacttcttcccccatcccta
actctactactaataagaagaatggtagaaagaggggctggaactggatgaacagtttac
cctccattatcctcaaatattgcccatggaggagcttctgttgatttagctatttttaga
ttacacttagcaggaatctcttcaattttaggagcagtaaattttattacaacagtaatt
aatatgcgatctcctgggctaacatttgatcgaatacctttatttgtttgatctgtagca
atcacagccctacttttactcttatctttaccagttctagcaggagctattacaatatta
ttaactgatcgaaatttaaatacgtcattttttgacccagctggtggaggagatcctatc
ttatatcaacacttattctga
>Aphodius_ater_W00122b_MH020314
ggcacttccctaagcctacttattcgtgctgaattaggaaatcccggaactcttattgga
gatgatcaaatttataatgttattgtaactgcacatgcttttgtaataatttttttcata
gttatacctattttaattgggggatttggaaattgattagtcccattaatattaggagca
ccagatatagcattcccccgaataaataatataagattttgacttcttcccccatcccta
actctactactaataagaagaatggtagaaagaggggctggaactggatgaacagtttac
cctccattatcctcaaatattgcccatggaggagcttctgttgatttagctatttttaga
ttacacttagcaggaatctcttcaattttaggagcagtaaattttattacaacagtaatt
aatatgcgatctcctgggctaacatttgatcgaatacctttatttgtttgatctgtagca
atcacagccctacttttactcttatctttaccagttctagcaggagctattacaatatta
ttaactgatcgaaatttaaatacgtcattttttgacccagctggtggaggagatcctatc
ttatatcaacacttattctga
>Aphodius_granarius_W00118b_MH020315
ggaacttccttaagcctattaattcgggctgaattaggaaatccaggaactttaattgga
gatgaccaaatttataatgtaattgtgactgctcatgcttttgttataattttttttata
gtaataccaattctaattggaggatttggaaactgattagtaccacttatattaggagcc
cctgatatagcattcccacgaataaataatataagattttgacttttacccccctcatta
actttacttttaataagaagaatagtagaaagaggggcaggaactggttgaacagtttat
ccacctttatcatcaaatatcgcccatgggggagcttctgttgatttagctatttttaga
ctacatttagcaggaatttcttcaattttaggggctgtaaattttattacaactgtaatt
aatatacgatccccaggaataacttttgatcgtatacctttatttgtttgatcagtagct
atcactgcattattattattattatctttaccagttcttgcaggtgcaatcaccatatta
ttaactgatcgaaatttaaacacctctctttttgacccagctggaggaggagaccctatt
ctttaccaacatttattttga
>Aphodius_haemorrhoidalis_W00119a_MH020316
ggcacttctctaagccttttaattcgagctgaactaggaaacccaggaactttaattggt
gacgatcaaatttataatgtaattgtcaccgctcatgcttttgttataatttttttcata
gttataccaattttaattggtggatttggtaattggcttgtccctttaatactaggagcc
ccagatatagcttttcctcgaataaataacataagattttgacttttacctccatcttta
actttacttctaataagaagaatggtagaaagaggtgcaggaactggttgaacagtttat
ccccctctatcttctaatattgcccacggaggagcatctgttgatctagctatttttagt
cttcatttagcaggaatttcttctatcctaggagctgtaaattttattacaacagtaatt
aatatgcgatctcctgggataacatttgaccgaatacctctattcgtctgatcagtagta
attacagctttattacttcttctatcacttccagttttagctggagccattactatatta
ttaacagatcgaaatttaaatacatctttttttgacccagcaggagggggagacccaatt
ctataccaacacttattttga
>Rhagium_sycophanta_W00078a_MH020317
ggaacttcattaagtttattgattcgatcagaacttggaaatcccggctcattaattgga
gatgatcaaatttataacgttattgttaccgctcatgcattcattataatttttttcata
gttatgccaattataatcgggggatttggaaattgattagttcctttaatattaggagcc
cctgatatagcatttcctcgaataaataatataagattttgattattacccccttcttta
actttattaattataagaagaattgtagaaaacggtgctgggactggatgaacagtttat
ccacccctatcagctaatatcgctcatagtggatcatctgttgatttagcaattttcaga
ttacatttagctggtatttcttcaattttaggagctgtaaattttatcacaacagtaatt
aatatacgaccagttggaataactccagatcgagttccactattcgtctgagctgtagta
atcacagcaattttacttcttctttctttacctgtattagctggagcaattactatactt
ttaacagatcgaaatttaaatacatcattttttgatcctgctggtggaggagacccaatt
ttataccaacacctattttga
>Rhagium_sycophanta_W00078b_MH020318
ggaacttcattaagtttattgattcgatcagaacttggaaatcccggctcattaattgga
gatgatcaaatttataacgttattgttaccgctcatgcattcattataatttttttcata
gttatgccaattataatcgggggatttggaaattgattagttcctttaatattaggagcc
cctgatatagcatttcctcgaataaataatataagattttgattattacccccttcttta
actttattaattataagaagaattgtagaaaacggtgctgggactggatgaacagtttat
ccacccctatcagctaatatcgctcatagtggatcatctgttgatttagcaattttcaga
ttacatttagctggtatttcttcaattttaggagctgtaaattttatcacaacagtaatt
aatatacgaccagttggaataactccagatcgagttccactattcgtctgagctgtagta
atcacagcaattttacttcttctttctttacctgtattagctggagcaattactatactt
ttaacagatcgaaatttaaatacatcattttttgatcctgctggtggaggagacccaatt
ttataccaacacctattttga
>Rhagium_inquisitor_W00267a_MH020319
ggaacatccttaagattgttaattcgaacagaactaggaaatccaggatctttaattgga
gatgatcaaatctataatgttattgttactgcccatgcttttattataatttttttcata
gttataccaattataattggaggatttggaaactgattagttcccctaatattgggggct
cccgatatagcttttcctcgaataaataatataagattttgacttttacctccttcttta
actttattaatcataagaagagtggtagaaaatggggctggtaccggatgaaccgtctat
ccccctctttcttcaaatattgctcatagaggatcttcagttgatttagcaatttttagg
ttacatttagcaggtatctcttcaattcttggtgcagtaaattttatcactacagtaatt
aatatacgaccaattggaataactcctgatcgtgttcctttatttgtttgggcagtagta
attactgcaattcttcttcttctttcattaccagttttagctggagcaattactatactt
ttaacagatcgaaatttaaatacttcattttttgatcctgcaggaggtggtgatcctatt
ctttatcaacatttattttga
>Rhagium_inquisitor_W00267b_MH020320
ggaacatccttaagattgttaattcgaacagaactaggaaatccaggatctttaattgga
gatgatcaaatctataatgttattgttactgcccatgcttttattataatttttttcata
gttataccaattataattggaggatttggaaactgattagttcccctaatattgggggct
cccgatatagcttttcctcgaataaataatataagattttgacttttacctccttcttta
actttattaatcataagaagagtggtagaaaatggggctggtaccggatgaaccgtctat
ccccctctttcttcaaatattgctcatagaggatcttcagttgatttagcaatttttagg
ttacatttagcaggtatctcttcaattcttggtgcagtaaattttatcactacagtaatt
aatatacaaccaattggaataactcctgatcgtgttcctttatttgtttgggcagtagta
attactgcaattcttcttcttctttcattaccagttttagctggagcaattactatactt
ttaacagatcgaaatttaaatacttcattttttgatcctgcaggaggtggtgatcctatt
ctttatcaacatttattttga
>Rhagium_mordax_W00268b_MH020321
ggaacatctttaagtttattaattcgatcagaattaggaaatccaggatcattaattggt
gatgatcaaatttataatgtaattgttaccgctcatgctttcattataattttctttata
gttatacctattataattggaggatttggaaattgattagttccattaatacttggagct
cctgatatagcattccctcgaatgaataatataagattttgacttttacctccttcacta
actttattaattataagaagagtagtagaaagtggtgctggaactggttgaacagtttat
ccccctctttcatcaaatattgctcatagaggatcatctgttgatttagcaatttttaga
ttacatctagcaggaatttcttcaattcttggagctgtaaattttattacaacagttatt
aatatacgacctataggtataactccagaccgtgttcctttatttgtttgagcagttgta
attacagcaattcttcttcttctttctttacctgttttagcaggtgctatcacaatatta
ttaacagatcgaaatttaaatacttcattttttgatcctgcaggaggaggagatcctatt
ctttatcaacatttattttga
>Dasytes_plumbeus_W00109a_MH020322
ggaatatcattaagattactaattcgatcagaattaaataacccaggaacattaattggt
aatgatcaaatttataatgttattgtaactgcccatgcattcattataattttttttata
gtaataccaattttaattgggggatttggaaattgattagttcctttaatattaggagcc
ccagatatagcatttccacgaataaataatataagattttgacttttaccaccttcatta
acattattattaataagaagaatagtagaacaaggagctggaacaggttgaactgtttat
cctcctttatcagcaaatattgctcatgggggagcttctgtagatttagctatttttaga
ttacatttagctggaatttcttcaattttaggagcagtaaactttattactacagtaatt
aatatacgtcctattggaataactttagatcgaactcctttatttgtatgagctgtagca
attactgctcttttattattattatcattacctgttttagcaggagctattaccatatta
ttaactgatcgaaatttaaatacatctttttttgaccctgcaggagggggtgatccaatt
ttatatcaacatttattttga
>Dasytes_plumbeus_W00109b_MH020323
ggaatatcattaagattactaattcgatcagaattaaataacccaggaacattaattggt
aatgatcaaatttataatgttattgtaactgcccatgcattcattataattttttttata
gtaataccaattttaattgggggatttggaaattgattagttcctttaatattaggagcc
ccagatatagcatttccacgaataaataatataagattttgacttttaccaccttcatta
acattattattaataagaagaatagtagaacaaggagctggaacaggttgaactgtttat
cctcctttatcagcaaatattgctcatgggggagcttctgtagatttagctatttttaga
ttacatttagctggaatttcttcaattttaggagcagtaaactttattactacagtaatt
aatatacgtcctattggaataactttagatcgaactcctttatttgtatgagctgtagca
attactgctcttttattattattatcattacctgttttagcaggagctattaccatatta
ttaactgatcgaaatttaaatacatctttttttgaccctgcaggagggggtgatccaatt
ttatatcaacatttattttga
>Dolichosoma_lineare_W00246a_MH020324
ggaatatcattaagattattaattcgttcagaattaaataatccaggaacactaattgga
aatgaccaaatttataatgttattgttactgctcatgcatttattataattttttttata
gttataccaattttaattggaggttttggaaattgattagtaccattaatattaggagct
ccagatatagcttttccacgaataaataatataagtttttgacttttaccgccttcatta
actttattattaataagaagaatagttgaacaaggagcaggaacaggttgaactgtttat
cctcctttatcagcaaacattgctcatggaggggcttcagttgatttagctatttttaga
ttacatttagcaggaatttcttcaattttaggagcagtaaattttattacaacaattatt
aatatacgacctattggaataacattagatcgaactcctttatttgtatgagcagtagct
attactgctcttcttttacttttatctttacccgtattagcaggagcaattacaatatta
ttaacagatcgaaatttaaatacttcattttttgatcctgcaggaggtggagatccaatt
ctttatcaacatttattttga
>Dolichosoma_lineare_W00246b_MH020325
ggaatatcattaagattattaattcgttcagaattaaataatccaggaacactaattgga
aatgaccaaatttataatgttattgttactgctcatgcatttattataattttttttata
gttataccaattttaattggaggttttggaaattgattagtaccattaatattaggagct
ccagatatagcttttccacgaataaataatataagtttttgacttttaccgccttcatta
actttattattaataagaagaatagttgaacaaggagcaggaacaggttgaactgtttat
cctcctttatcagcaaacattgctcatggaggggcttcagttgatttagctatttttaga
ttacatttagcaggaatttcttcaattttaggagcagtaaattttattacaacaattatt
aatatacgacctattggaataacattagatcgaactcctttatttgtatgagcagtagct
attactgctcttcttttacttttatctttacccgtattagcaggagcaattacaatatta
ttaacagatcgaaatttaaatacttcattttttgatcctgcaggaggtggagatccaatt
ctttatcaacatttattttga
>Trichodes_apiarius_W00117a_MH020326
ggaacatccttgagattattaattcgttctgaattaggaactcctggaacattaattgga
aatgaccaaatttataatgttattgttacagcacatgcatttatcataattttctttata
gttatacctattttaattggtggatttggaaattgattagttccactaatactaggagcc
ccagatatagcattcccacgaataaataatataagattttgattactacccccttcttta
actttacttttaataagaagaatagtagaaagaggagctggtactggttgaactgtttat
cctcctctatctgcaaatattgctcatggaggatcatcagttgatttggcaatttttaga
ttacatttagctggaatttcatcaatcttaggagccgtaaattttattacaacagtaatt
aatatacgacctgaaggaataactttagaccgaactcctttatttgtatgagctgttgtt
attacagctttattacttttattatcattacctgtattagctggagctattactatactt
ttaacagatcgaaatcttaatacttcattttttgacccggcaggaggaggagaccctatt
ttataccaacacttattttga
>Trichodes_apiarius_W00117b_MH020327
ggaacatccttgagattaataattcgttctgaattaggaactcctggaacattaattgga
aatgaccaaatttataatgttattgttacagcacatgcatttatcataattttctttata
gttatacctattttaattggtggatttggaaattgattagttccactaatactaggagcc
ccagatatagcattcccacgaataaataatataagattttgattactacccccttcttta
actttacttttaataagaagaatagtagaaagaggagctggtactggttgaactgtttat
cctcctctatctgcaaatattgctcatggaggatcatcagttgatttggcaatttttaga
ttacatttagctggaatttcatcaatcttaggagccgtaaattttattacaacagtaatt
aatatacgacctgaaggaataactttagaccgaactcctttatttgtatgagctgttgtt
attacagctttattacttttattatcattacctgtattagctggagctattactatactt
ttaacagatcgaaatcttaatacttcattttttgacccggcaggaggaggagaccctatt
ttataccaacacttattttga
>Strangalia_attenuata_W00103a_MH020328
ggaacatctctaagactcctaattcgaactgaattaggaaaccctgggtctttaattgga
gatgatcaaatttataatgttattgttacagcacatgcatttgtaataattttttttata
gttataccaattataattggaggatttggtaattgattagttcctttaatattaggtgca
ccagatatagcttttcctcgaataaataatataagattttgacttttacccccgtcttta
actcttttaattataagaagaattgtagaaaaaggagctggaactggatgaactgtctat
ccacctttatcttcaaatattgctcatggaggatcttctgttgatttagctatttttagt
ttacatttagctggtatttcttcaattttaggagctgttaatttcattacaacagttatt
aacatacgaccttcaggtataagacccgaccaaatacccttatttgtatgagcagttgta
attactgctattttattgctcctttctcttccagttttagctggagcaattaccatactt
ttaactgatcgaaatattaacacctctttctttgatccggctggaggtggggatccaatt
ttataccaacacttattttga
>Strangalia_attenuata_W00103b_MH020329
ggaacatctctaagactcctaattcgaactgaattaggaaaccctgggtctttaattgga
gatgatcaaatttataatgttattgttacagcacatgcatttgtaataattttttttata
gttataccaattataattggaggatttggtaattgattagttcctttaatattaggtgca
ccagatatagcttttcctcgaataaataatataagattttgacttttacccccgtcttta
actcttttaattataagaagaattgtagaaaaaggagctggaactggatgaactgtctat
ccacctttatcttcaaatattgctcatggaggatcttctgttgatttagctatttttagt
ttacatttagctggtatttcttcaattttaggagctgttaatttcattacaacagttatt
aacatacgaccttcaggtataagacccgaccaaatacccttatttgtatgagcagttgta
attactgctattttattgctcctttctcttccagttttagctggagcaattaccatactt
ttaactgatcgaaatattaacacctctttctttgatccggctggaggtggggatccaatt
ttataccaacacttattttga
>Pedostrangalia_pubescens_W00266a_MH020330
ggaacatccttaagaatgctaattcgttcagaattaggaaacccaggatctttaattggt
aacgatcaaatttataatgttattgttactgcacatgcatttattataattttttttata
gttataccaattataattggaggatttggaaattgattagttccacttatactaggagct
ccagatatagcattccctcgaataaataatataagattttgattattaccgccttcttta
attcttcttattatgagaagggtagttgaaagaggagcaggaacaggatgaacagtttac
cctcccctatcttctaatattgctcatagaggatcttctgttgatttagctatttttaga
ctacacttagcaggaatttcttctatccttggagcagttaattttattacaacagtaatt
aatatacgacctgtaggtataagccccgatcgaatacctttatttgtttgagcagttgta
attacagccattcttttacttttatctcttccagttttagctggtgctattactatatta
ttgacagatcgaaatttaaatacttctttttttgatccagcaggaggtggggatccaatt
ttataccaacatttattttga
>Pedostrangalia_pubescens_W00266b_MH020331
ggaacatccttaagaatgctaattcgttcagaattaggaaacccaggatctttaattggt
aacgatcaaatttataatgttattgttactgcacatgcatttattataattttttttata
gttataccaattataattggaggatttggaaattgattagttccacttatactaggagct
ccagatatagcattccctcgaataaataatataagattttgattattaccgccttcttta
actcttcttattatgagaagggtagttgaaagaggagcaggaacaggatgaacagtttac
cctcccctatcttctaatattgctcatagaggatcttctgttgatttagctatttttaga
ctacacttagcaggaatttcttctatccttggagcagttaattttattacaacagtaatt
aatatacgacctgtaggtataagccccgatcgaatacctttatttgtttgagcagttgta
attacagccattcttttacttttatctcttccagttttagctggtgctattactatatta
ttgacagatcgaaatttaaatacttctttttttgatccagcaggaggtggggatccaatt
ttataccaacatttattttga
>Oxymirus_cursor_W00283a_MH020332
ggaacatctttaagaatattaattcgatcagaattaggaaaccctggatctttaatcgga
gatgaccaaatttataatgttattgttacagcacatgcatttgtcataattttttttatg
gttataccaattttaattggaggatttggaaattgattagttcctttaatactaggtgct
cctgacatagcttttcctcgaataaataatataagattttgacttttacccccttcatta
acacttttaattataagaagaattgtggaaaatggggcaggaactggatgaacagtttat
ccaccactctcatctaatattgctcacagaggttcttctgttgatttagcaattttcaga
ttacatttggcgggaatctcctcaattttaggagcagtaaattttatttcaactgttatt
aatatacgatctccaaatataactttcgatcaaatacccttatttgtatgagcagttgta
attactgccattcttcttcttttatctttacctgtattagcgggagctatcacaatatta
ttaacagatcgaaatcttaatacttctttttttgaccctgccggagggggagatccaatt
ttataccaacatttattttga
>Oedemera_femorata_W00057a_MH020333
ggtacatctttaagattacttattcgagctgaactgggaaacccaggatcattaattgga
gatgatcaaatttataatgtaattgtcacagctcacgcttttattataattttctttata
gctataccaattataattggtggatttggaaattggctagtaccactaatattaggagca
cctgatatagcttttcctcgaataaataatataagattttgactgctccccccgtcatta
actttgttaattataagaagaatagtagaaagaggtgcagggacaggttgaactgtttat
ccccctttatcttcaaatattgcacacagaggatcttctgtagaccttgctatttttaga
cttcatttagcaggagtttcatcaattttaggagcagttaattttattactactgtaatc
aatatacgacctgcaggaataaatttagatcgaataccattatttgtttgagctgtagta
attactgccattctcttacttttatcacttccagttcttgctggagcaatcactatactt
ttaacagatcgaaatttaaatacatctttttttgatccagctggaggtggagatccaatt
ttatatcaacatttattttga
>Oedemera_femorata_W00057b_MH020334
ggaacatctttaagattacttattcgagccgagctcggaaatccaggatcattaattgga
gatgatcaaatttataatgtaattgttacagctcatgcttttattataattttctttata
gttataccaattataattggtggatttggaaattgattagtaccattaatgttaggagca
cctgatatagcttttcctcgaataaataatataagattttgactgctccccccgtcatta
actttattaattataagaagaatagtagaaagaggtgcagggacaggctgaactgtttat
ccccctttatcttcaaatattgcacatagaggatcttctgtagatcttgctatttttaga
ctccatttagcaggagtttcatcaattttaggagccgtaaattttattactactgtaatt
aatatgcgacctgcaggaataaatctagatcgaataccattatttgtttgagctgtagta
attactgccattctcttacttttatcactcccagtacttgctggagcaatcactatactc
ttgacagatcgaaatttaaatacatctttttttgatccagctggaggtggagatccaatt
ttatatcaacatttattttga
>Oedemera_femorata_W00057c_MH020335
ggaacatctttaagattacttattcgagccgagctcggaaatccaggatcattaattgga
gatgatcaaatttataatgtaattgttacagctcatgcttttattataattttctttata
gttataccaattataattggtggatttggaaattgattagtaccattaatgttaggagca
cctgatatagcttttcctcgaataaataatataagattttgactgctccccccgtcatta
actttattaattataagaagaatagtagaaagaggtgcagggacaggctgaactgtttat
ccccctttatcttcaaatattgcacatagaggatcttctgtagatcttgctatttttaga
ctccatttagcaggagtttcatcaattttaggagccgtaaattttattactactgtaatt
aatatgcgacctgcaggaataaatctagatcgaataccattatttgtttgagctgtagta
attactgccattctcttacttttatcactcccagtacttgctggagcaatcactatactc
ttgacagatcgaaatttaaatacatctttttttgatccagctggaggtggagatccaatt
ttatatcaacatttattttga
>Oedemera_flavipes_W00063a_MH020336
ggaacatctcttagacttttaattcgaactgaattaggaagaccaggatctttaattgga
gatgaccaaatttataatgtaattgtaacagctcatgcttttattataattttctttata
gtaataccaattgtaattggaggatttggaaattgattagtacccttaatactcggagca
ccagatatagcttttcctcgtataaataatataagattttgattactccccccatcatta
actttattaattataagaagaatagtagaaagaggtgcaggtactggttgaacagtttat
cctcctttatcttccaatattgcacatggaggatcttcagttgatttagctatttttaga
cttcatttagcaggaatttcttcaattttaggagctgtaaattttattacaaccgtaatt
aatatacgacccgtaggaataacattagaccgaataccgttatttgtctgagctgttgta
attacagcaatcttattactcctatctgtaccagttttagctggagcaattactatactt
ttaacagatcgaaacttaaatacatcattttttgatccagcccgaggaggagacccaatt
ctataccaacatttattttga
>Oedemera_flavipes_W00063b_MH020337
ggaacatctcttagacttttaatccgaactgagttaggaagaccaggatctttaattgga
gatgaccaaatttataatgtaattgtaacagctcatgcttttattataattttctttata
gtgataccaattgtaattggaggatttggaaattgattagtacctttaatactcggagca
ccagatatagcttttcctcgtataaataatataagattttgattactccccccatcatta
actttattaattataagaagaatagtagaaagcggtgcaggtactggttgaacagtttat
cctcctttatcttccaatattgcacatggaggatcatcagttgatttagctatttttaga
cttcatctagcaggaatttcttcaattttaggagctgtaaattttattacaactgtaatt
aatatacgacctgtaggaataacattagaccgaatacctttatttgtttgagccgttgta
attacagcaattttattactcctatctgtaccagttttagcaggagcaattactatactt
ttaacagatcgaaacttaaatacatcattttttgatccagctggaggaggggacccaatt
ctataccaacatttattttga
>Oedemera_flavipes_W00063c_MH020338
ggaacatctcttagacttttaatccgaactgagttaggaagaccaggatctttaattgga
gatgaccaaatttataatgtaattgtaacagctcatgcttttattataattttctttata
gtgataccaattgtaattggaggatttggaaattgattagtacctttaatactcggagca
ccagatatagcttttcctcgtataaataatataagattttgattactccccccatcatta
actttattaattataagaagaatagtagaaagcggtgcaggtactggttgaacagtttat
cctcctttatcttccaatattgcacatggaggatcatcagttgatttagctatttttaga
cttcatctagcaggaatttcttcaattttaggagctgtaaattttattacaactgtaatt
aatatacgacctgtaggaataacattagaccgaatacctttatttgtttgagccgttgta
attacagcaattttattactcctatctgtaccagttttagcaggagcaattactatactt
ttaacagatcgaaacttaaatacatcattttttgatccagctggaggaggggacccaatt
ctataccaacatttattttga
>Chrysanthia_geniculata_W00111b_MH020339
ggaacttcccttagacttttaattcgagcagaattaggtaaccctggatcgttaattggt
gatgaccaaatttacaacgtaattgtaacagcccatgcttttattataattttctttata
gttatacccatcgtgattggaggatttggaaattgattagtccctctaatactaggtgcc
cctgatatagcatttcctcgaataaataacataagattttgattgctccccccatcatta
actttgttaattataagaagagttgtagaaaatggtgcaggtactggatgaacagtttat
cccccgctgtcatcaaatatcgcccatagaggatcttctgtagatcttgctattttcagt
cttcatcttgttggtatttcttctattcttggagcagtaaattttattcctactgtaatt
aacatacgacctgttggaataactcttgatcgaatacctttatttgtttgagccgttgta
attacagcagttcttcttctcctttcccttccagtcttagctggagcaatcactatactt
ttaacagaccgaaatttaaatacctccttttttgacccagctggaggaggagatccaatt
ctataccaacatttattttga
>Chrysanthia_geniculata_W00247a_MH020340
ggaacttcccttagacttttaattcgagcagaattaggtaaccccggatcgttaattggt
gacgaccaaatttacaacgtaattgtaacagcccatgcttttatcataattttctttata
gttatacccattgtgattggaggatttggaaattgattagtccctctaatactaggtgcc
cctgatatagcctttcctcgaataaataacataagattttgattgctccccccatcatta
actttgttaattataagaagaattgtagaaaatggtgcaggtactggatgaacagtttat
cccccgctgtcatcaaatatcgcccatagaggatcttctgtagatcttgctattttcagt
cttcatcttgctggtatttcttctattcttggagcagtaaattttattactactgtaatt
aacatacgacctgttggaataacccttgatcgaatgcctttatttgtttgagccgttgta
attacagcagttcttcttctcctttccctcccggtcttagctggagcaatcacgatactt
ttaacagaccgaaatttaaatacctccttttttgacccagccggaggaggtgatccaatt
ctataccaacatttattttga
>Chrysanthia_geniculata_W00247b_MH020341
ggaacttcccttagacttttaattcgagcagaattaggtaaccccggatcgttaattggt
gacgaccaaatttacaacgtaattgtaacagcccatgcttttatcataattttctttata
gttatacccattgtgattggaggatttggaaattgattagtccctctaatactaggtgcc
cctgatatagcctttcctcgaataaataacataagattttgattgctccccccatcatta
actttgttaattataagaagaattgtagaaaatggtgcaggtactggatgaacagtttat
cccccgctgtcatcaaatatcgcccatagaggatcttctgtagatcttgctattttcagt
cttcatcttgctggtatttcttctattcttggagcagtaaattttattactactgtaatt
aacatacgacctgttggaataacccttgatcgaatgcctttatttgtttgagccgttgta
attacagcagttcttcttctcctttccctcccggtcttagctggagcaatcacgatactt
ttaacagaccgaaatttaaatacctccttttttgacccagccggaggaggtgatccaatt
ctataccaacatttattttga
>Rutpela_maculata_W00269a_MH020342
ggaacttcccttaggcttctaattcgatctgaattaggaaatcccggatctttaattggt
gatgatcaaatctataatgtaattgttacagctcatgcatttgtaataattttttttata
gttataccaattataattgggggattcggaaactgattagtcccattaatatttggggcc
cctgatatggccttccctcgaataaataatataagattctgacttttaccgccttcactt
acacttctaattataagaagaattgtagaaagaggggcagggacaggatgaacagtttat
ccccctttatcatctaatattgcccatggaggatcttcagttgatttagctatttttaga
ttacatttagcagggatttcttctattttaggcgctgtaaattttattactactgttatt
aatatacgacctaaaggtataagacctgaccgtatacctctttttgtttgggctgtagta
atcactgcagttcttttacttttatccttaccagttttagcaggtgctattactatactc
ctaacagatcgtaatttaaatacttctttttttgatcctgcaggaggaggggatcccatt
ttatatcaacatttattctga
>Rutpela_maculata_W00269b_MH020343
ggaacttcccttaggcttctaattcgatctgaattaggaaatcccggatctttaattggt
gatgatcaaatctataatgtaattgttacagctcatgcatttgtaataattttttttata
gttataccaattataattgggggattcggaaactgattagtcccattaatatttggggcc
cctgatatggccttccctcgaataaataatataagattctgacttttaccgccttcactt
acacttctaattataagaagaattgtagaaagaggggcagggacaggatgaacagtttat
ccccctttatcatctaatattgcccatggaggatcttcagttgatttagctatttttaga
ttacatttagcagggatttcttctattttaggcgctgtaaattttattactactgttatt
aatatacgacctaaaggtataagacctgaccgtatacctctttttgtttgggctgtagta
atcactgcagttcttttacttttatccttaccagttttagcaggtgctattactatactc
ctaacagatcgtaatttaaatacttctttttttgatcctgcaggaggaggagatcccatt
ttatatcaacatttattctga
>Stenurella_nigra_W00095b_MH020344
ggtacatccctaagattattaatccgatcggaactaggaaatccgggctctttaattggt
aacgaccaaatttacaacgtaattgttacagcccatgcatttgtaataattttttttatg
gtaatacctattataattgggggatttggaaactgattagtccctcttatattaggagct
cctgatatagctttccctcgaataaataatataagattttgacttttaccgccttcttta
acccttctaattataagaagaattgttgaaaggggggcaggaacaggttgaacagtttac
cctcctttatcctctaatattgcccataggggatcatctgttgacctagctattttcaga
ttacatttagcaggaatttcctcaattttgggagctgtaaattttattactacagttatc
aatatacatcctaaaggcataaatcccgatcaaatacccctttttgtttgggcagtcgta
attactgcgattttactcctcctatctttacccgttttagctggagcaattactatactt
ttaacggatcgtaatttaaatacttctttttttgaccctgcaggtggtggagatccaatt
ctatatcaacacttattttga
>Anoplodera_sexguttata_W00082a_MH020345
ggaacttcactaagacttttaattcgatcagaattaggtaatccaggatctttaattgga
gatgatcaaatttataatgtaattgttacagctcacgcttttgtaataattttctttata
gtaatacctattataattgggggattcggaaattgattagtccctttaatactaggtgct
ccagatatagctttcccccgaataaataatataagattttgattacttccaccttcgctt
acattattaattataagaagagtagtagaaagtggagctggaacaggatgaactgtatat
ccccctttatcatcaaatattgcccatagaggttcttctgtagacttagctatttttaga
ttacatttagcaggaatttcctcaattttaggagctgtaaattttattacaactgttatt
aatatacgacctataggaataaatttagatcgaatacctttatttgtttgagctgtagtt
gttacagctattttattacttttatctttacctgttttagctggagcaattactatactt
ttaacagagcgtaatcttaatacctcttttttcgactccgcggggaggggagatccaatc
ttatatcaacacttattttga
>Anoplodera_sexguttata_W00082b_MH020346
ggaacttcactaagacttttaattcgatcagaattaggtaatccaggatctttaattgga
gatgatcaaatttataatgtaattgttacagctcacgcttttgtaataattttctttata
gtaatacctattataattgggggattcggaaattgattagtccctttaatactaggtgct
ccagatatagctttcccccgaataaataatataagattttgattacttccaccttcgctt
acattattaattataagaagagtagtagaaagtggagctggaacaggatgaactgtatat
ccccctttatcatcaaatattgcccatagaggttcttctgtagacttagctatttttaga
ttacatttagcaggaatttcctcaattttaggagctgtaaattttattacaactgttatt
aatatacgacctataggaataaatttagatcgaatacctttatttgtttgagctgtagtt
gttacagctattttattacttttatctttacctgttttagctggagcaattactatactt
ttaacagatcgtaatcttaatacctcttttttcgaccccgcggggaggggagatccaatc
ttataccaacacttattttga
>Anastrangalia_reyi_W00261a_MH020347
ggaactcctttaagactcctaattcgttctgaattaggaaatcccggatcattaattggt
gatgaccaaatttataatgttattgttacagctcacgcatttgtaataattttctttata
gtaataccaattataattggtggattcggaaattgattagttccattgatagtgggagca
ccagatatagcattccctcgaataaacaatataagattttgacttttgccaccttcacta
acattattaattataagaagaattgtagaaagtggggctggaacaggttgaacagtctac
cctcctttatcttctaatattgctcatggcggatcttccgtagatttagctatttttaga
cttcatttagcaggtatttcctcaattttaggagcagtaaattttattacgactgtaatt
aatatacgacctgttggaataagacctgaacgaatgcccctatttgtttgagctgttgta
attacagcagttcttcttcttttatctctaccagtattagctggagcaattactatactt
ttaacagatcgaaatcttaatacttctttctttgacccggcagggggtggagatccaatt
ctctatcaacatttattctga
>Anastrangalia_reyi_W00261b_MH020348
gggactcctttaagactcctaattcgttctgaattaggaaatcccggatcattaattggt
gatgaccaaatttataatgttattgttacagctcacgcatttgtaataattttctttata
gtaataccaattataattggtggattcggaaattgattagttccattgatagtgggagca
ccagatatagcattccctcgaataaacaatataagattttgacttttgccaccttcacta
acattattaattataagaagaattgtagaaagtggggctggaacaggttgaacagtctac
cctcctttatcttctaatattgctcatggcggatcttccgtagatttagctatttttaga
cttcatttagcaggtatttcctcaattttaggagcagtaaattttattacgactgtaatt
aatatacgacctgttggaataagacctgaacgaatgcccctatttgtttgagctgttgta
attacagcagttcttcttcttttatctctaccagtattagctggagcaattactatactt
ttaacagatcgaaatcttaatacttctttctttgacccggcagggggtggagatccaatt
ctctatcaacatttattctga
>Anastrangalia_sanguinolenta_W00262a_MH020349
ggaacttcattaagattattgattcgttcagaattaggaaatccaggatctttgattggt
aatgatcaaatttataatgttattgtaacagcccatgcatttgtgataattttctttata
gtaatacctattataattggaggctttggaaattgattagttccattaatattaggagcc
ccagatatagctttcccccgaataaataatataagattttgattattaccaccttcacta
acttttttaattataagaagaattgtagaaaggggggcaggaacaggttgaactgtatat
cctcctttatcttctaacattgctcatagaggttcttctgttgatttagctatttttaga
cttcatttagctggaatttcttcaattcttggagcagttaattttattactactgttatt
aatatacgacctgctggtttaaaaccagaacaaatacccttatttgtctgagcagtagta
gttaccgcagttcttctccttttatctttacctgtcctagctggagcaattactatactt
ttaacagatcggaatctaaatacttctttttttgatcctgcaggtggaggagatcctatt
ttatatcaacatttattttga
>Anastrangalia_sanguinolenta_W00262b_MH020350
ggaacttcattaagattattgattcgttcagaattaggaaatccaggatctttgattggt
aatgatcaaatttataatgttattgtaacagcccatgcatttgtgataattttctttata
gtaatacctattataattggaggctttggaaattgattagttccattaatattaggagcc
ccagatatagctttccctcgaataaataatataagattttgattattaccaccttcacta
actttattaattataagaagaattgtagaaaggggggctggaacaggttgaactgtatat
cctcctttatcttctaacattgctcatagaggttcttctgttgatttagctatttttaga
cttcatttagctggaatttcttcaattcttggagcagttaattttattactactgttatt
aatatacgacctgctggtttaaaacctgaacaaatacccttatttgtctgagctgtagta
attaccgcagttcttctccttttatctttacctgtcctagctggagcaattactatactt
ttaacagatcggaatctaaatacttcattttttgatcctgcaggtggaggagatcctatt
ttatatcaacatttattttga
>Alosterna_tabacicolor_W00081a_MH020351
gggaaatctttaagacttttaattcgatctgaacttggaagccccggttcctttatcggt
gatgaccaagtctacaatgtaattgtcactgcccatgctttcattataattttttttatg
gttataccaattataattggaggatttggtaattgattagtacctttaatattaggtgct
cctgatatagcattcccacgaataaacaatatgagattttgattactccctccttcactg
actcttttaattataagaagaattgtagaaagtggtgctggcacaggatgaactgtttac
ccccctttatcttcgaatattgctcatggaggatcttctgtagatttagcaatctttaga
ctacatttggcaggtatctcatcaatcttgggcgcagtaaattttattacaacagtaatt
aatatacgacctataggaataaacctagaccgtatacctttatttgtttgagctgttgtt
attacagctattttattacttctttcactccctgttttagcaggagctattaccatactt
ttaacagatcgaaatctaaatacctctttttttgaccctgccggaggaggggatccaatt
ttataccaacacttattttga
>Alosterna_tabacicolor_W00081c_MH020352
gggaaatctttaagacttttaattcgatctgaacttggaagccccggttcctttatcggt
gatgaccaagtctacaatgtaattgtcactgcccatgctttcattataattttttttatg
gttataccaattataattggaggatttggtaattgattagtacctttaatattaggtgct
cctgatatagcattcccacgaataaacaatatgagattttgattactccctccttcactg
actcttttaattataagaagaattgtagaaagtggtgctggcacaggatgaactgtttac
ccccctttatcttcgaatattgctcatggaggatcttctgtagatttagcaatctttaga
ctacatttggcaggtatctcatcaatcttgggggcagtaaattttattacaacagtaatt
aatatacgacctataggaataaacctagaccgtatacctttatttgtttgagctgttgtt
attacagctattttattacttctttcacttcctgttttagcaggagctattaccatactt
ttaacagatcgaaatctaaatacctctttttttgaccctgccggaggaggagatccaatt
ttataccaacacttattttga
>Pyrochroa_coccinea_W00136a_MH020353
ggtacgtctataagattaattattcgtacagaattaggaaatcctggatctttaattgga
gatgatcaaatttataatgttattgttactgctcatgctttcattataatttttttcata
gttataccaattataattggaggatttggtaattgattagttccattaatattaggagct
cctgatatagcatttccacgtataaataatataagattttgacttcttcctccttcatta
acattattaattataagaagaattgtagaaaatggagctggaacaggatgaacagtttat
ccccctctttcttctaatattgctcatagaggatcttctgtagatcttgcaatttttagt
ttacacttagcaggaatttcatctattctaggagcagtaaattttattactacagtaatt
aatatacgtcctagaggaatatctttagatcgaatacctttatttgtttgagctgttgtt
attacagctgttttattattactttcattgcctgtattagcaggtgcaattacaatatta
ttaacagatcgaaatttaaatactactttttttgatcctgctggtggtggagatcctatt
ctatatcaacatttattttga
>Pyrochroa_coccinea_W00136b_MH020354
ggtacgtctataagattaattattcgtacagaattaggaaatcctggatctttaattgga
gatgatcaaatttataatgttattgttactgctcatgctttcattataatttttttcata
gttataccaattataattggaggatttggtaattgattagttccattaatattaggagct
cctgatatagcatttccacgtataaataatataagattttgacttcttcctccttcatta
acattattaattataagaagaattgtagaaaatggagctggaacaggatgaacagtttat
ccccctctttcttctaatattgctcacagaggatcttctgtagatcttgcaatttttagt
ttacacttagcaggaatttcatctattctaggagcagtaaattttattactacagtaatt
aatatacgtcctagaggaatatctttagatcgaatacctttatttgtttgagctgttgtt
attacagctgttttattattactttcattgcctgtattagcaggtgcaattacaatatta
ttaacagatcgaaatttaaatactactttttttgatcctgctggtggtggagatcctatt
ctatatcaacatttattttga
>Pyrochroa_coccinea_W00260a_MH020355
ggtacgtctataagattaattattcgtacagaattaggaaatcctggatctttaattgga
gatgatcaaatttataatgttattgttactgctcatgctttcattataatttttttcata
gttataccaattataattggaggatttggtaattgattagttccattaatattaggagct
cctgatatagcatttccacgtataaataatataagattttgacttcttcctccttcatta
acattattaattataagaagaattgtagaaaatggagctggaacagggtgaacagtttat
ccccctctttcttctaatattgctcatagaggatcttctgtagatcttgcaatttttagt
ttacacttagcaggaatttcatctattttaggagcagtaaattttattactacagtaatt
aatatacgtcctagaggaatatctttagatcgaatacctttatttgtttgagctgttgtt
attacagctgttttattattactttcattgcctgtattagcaggtgcaattacaatatta
ttaacagatcgaaatttaaatactactttttttgatcctgctggtggtggagatcctatt
ctatatcaacatttattttga
>Pyrochroa_coccinea_W00260b_MH020356
ggtacgtctataagattaattattcgtacagaattaggaaatcctggatctttaattgga
gatgatcaaatttataatgttattgttactgctcatgctttcattataatttttttcata
gttataccaattataattggaggatttggtaattgattagttccattaatattaggagcc
cctgatatagcatttccacgtataaataatataagattttgacttcttcctccttcatta
acattattaattataagaagaattgtagaaaatggagctggaacaggatgaacagtttat
ccccctctttcttctaatattgctcatagaggatcttctgtagatcttgcaatttttagt
ttacacttagcaggaatttcatctattctaggagcagtaaattttattactacagtaatt
aatatacgtcctagaggaatatctttagatcgaatacctttatttgtttgagctgttgtt
attacagctgttttattattactttcattgcctgtattagcaggtgcaattacaatatta
ttaacagatcgaaatttaaatactactttttttgatcctgctggtggtggagatcctatt
ctatatcaacatttattttga
>Schizotus_pectinicornis_W00140a_MH020357
ggaacttcaataagattattaattcgtacagaattaggaaattcaggatctttaattgga
gatgatcaaatttataatgttattgttactgctcatgcatttattataattttttttata
gttataccaattataattggtggatttggaaattgattagttcctttaatattaggagcc
cctgatatagcttttccccgtataaataacataagattttgacttttacctccttcttta
acattattaattataagaagaattgtagaaaatggagcaggtactggatgaacagtttat
ccccccctttcatctaatattgcacatagtggctcttctgtagatttagcaatttttaga
ttacatttagcaggaatttcttcaattttaggtgcagttaattttattactacagtaatt
aatatacgtccaattcaaataacattagataaaatacctttatttgtttgagctgttgta
attactgctgttttattacttctttctcttccagtattagcgggtgctattactatatta
ttaactgatcgaaatttaaatacaactttttttgatcctatcggaggtggagatcctatt
ttatatcaacatttattttga
>Schizotus_pectinicornis_W00248a_MH020358
ggaacttcaataagattattaattcgtacagaattaggaaattcaggatctttaattgga
gatgatcaaatttataatgttattgttactgctcatgcatttattataattttttttata
gttataccaattataattggtggatttggaaattgattagttcctttaatattaggagcc
cctgatatagcttttccccgtataaataacataagattttgacttttacctccttcttta
acattattaattataagaagaattgtagaaaatggagcaggtactggatgaacagtttat
ccccccctttcatctaatattgcacatagtggctcttctgtagatttagcaatttttaga
ttacatttagcaggaatttcttcaattttaggtgcagttaattttattactacagtaatt
aatatacgtccaattcaaataacattagataaaatacctttatttgtttgagctgttgta
attactgctgttttattacttctttctcttccagtattagcaggtgctattactatatta
ttaactgatcgaaatttaaatacaactttttttgatcctatcggaggtggagatcctatt
ttatatcaacatttattttga
>Schizotus_pectinicornis_W00248b_MH020359
ggaacttcaataagattattaattcgtacagaattaggaaattcaggatctttaattgga
gatgatcaaatttataatgttattgttactgctcatgcatttattataattttttttata
gttataccaattataattggtggatttggaaattgattagttcctttaatattaggagcc
cctgatatagcttttccccgtataaataacataagattttgacttttacctccttcttta
acattattaattataagaagaattgtagaaaatggagcaggtactggatgaacagtttat
ccccccctttcatctaatattgcacatagtggctcttctgtagatttagcaatttttaga
ttacatttagcaggaatttcttcaattttaggtgcagttaattttattactacagtaatt
aatatacgtccaattcaaataacattagataaaatacctttatttgtttgagctgttgta
attactgctgttttattacttctttctcttccagtattagcaggtgctattactatatta
ttaactgatcgaaatttaaatacaactttttttgatcctatcggaggtggagatcctatt
ttatatcaacatttattttga
>Schizotus_pectinicornis_W00140b_MH020360
ggaacttcaataagattattaattcgtacagaattaggaaattcaggatctttaattgga
gatgatcaaatttataatgttattgttactgctcatgcatttattataattttttttata
gttataccaattataattggtggatttggaaattgattagttcctttaatattaggagcc
cctgatatagcttttccccgtataaataacataagattttgacttttacctccttcttta
acattattaattataagaagaattgtagaaaatggagcaggtactggatgaacagtttat
ccccccctttcatctaaaattgcacatagtggctcttctgtagatttagcaatttttaga
ttacatttagcaggaatttcttcaattttaggtgcagttaattttattactaccgtaatt
aatatacgtccaattcaaataacattagataagatatctttatttgtttgagctgttgta
attacggctgttttattacttctttcccttccagtattagcaggtgctattactatatta
ttaactgatcgaaatttaaatacaactttttttgatcctatcggaggtggagatcctact
ttatatcaacatttattttga
>Arhopalus_rusticus_W00273a_MH020361
ggaacttcattaagattattgattcgatctgaactagggaggccgggatctttaattggg
gacaatcaaatttataaggttattgttactgctcaggcttttgtaataattttttttata
gttataccaattataatgggaggcttcggaaatggattagtgccgttaatactaggagcc
ccaaatatggctttccctcgaataaacaacataagattttggcttttacccccctcattg
actttacttattataagaagaattgttgaaagcggggcaggaacaggatgaactgtttac
ccaccgttatcttctaatattgctcatagaggggcttctgtagatttagcaatttttagt
ttacatttagcaggaatttcatctattttaggagctgtaaattttattactacagtaatt
aatatacgtcctagaggaataacactagaccgaatacccctttttgtatgagcagttgtt
atcacagcaattttacttttactttctctgccggtactggcaggagcaatcacaatatta
ttaacagatcgaaatttaaatacttcattttttgatccttcaggaggaggagatcccatc
ctctatcaacatctattttga
>Arhopalus_rusticus_W00273b_MH020362
ggaacttcattaagattattgattcgatctgaactagggaggccgggatctttaattggg
gacgatcagatttataatgttattgttactgctcacgcttttgtaataattttttttata
gttataccaattataattggaggcttcggaaattgattagtaccgttaatactaggagcc
ccagatatggctttccctcgaataaacaacataagattttggcttttacccccctcattg
actttacttattataagaagaattgttgaaagcggggcaggaacaggatgaactgtttac
ccaccgttatcttctaatattgctcatagaggggcttctgtagatttagcaatttttagt
ttacatttagcaggaatttcatctattttaggagctgtaaattttattactacagtaatt
aatatacgtcctagaggaataacgctagaccgaatacccctttttgtatgagcagttgtt
atcacagcaattttacttttactttctctgccggtactggcaggagcaatcacaatatta
ttaacagatcgaaatttaaatacttcattttttgatccttcaggaggaggagatcccatc
ctctatcaacatctattttga
>Litargus_connexus_W00288a_MH020363
ggaacttctttaagaatattaattcgatcagaattaggaaatcctggatcattaattggt
gatgaccaaatttataatgtaatcgtaactgctcatgcatttattataattttctttata
gttatacctattataataggaggatttggaaattgactagtcccactaatattaggagcc
cctgatatagcttttcctcgaataaataatataagattttgacttttacctccttcttta
actcttttaattataagaagagtagttgaaagaggcgcaggtactggctgaaccgtttac
ccccctttatcctcaaatattgcccatagaggatcttcggtagatttagcaatttttagc
cttcacctagcaggtatctcttcaattttaggagcagtaaattttattacaactgtaatt
aatatacgaccaagaggtataagatttgaccgtataccattatttgtatgagctgtagct
attacagcacttttattgttactatcattaccggttttagcaggagcaatcactatatta
ttaacagatcgaaatttaaatacatccttttttgaccctgctgggggaggagacccaatt
ttataccaacatttattctga
>Aphodius_scrutator_W00125a_MH020364
ggaacatccttaagattactaattcgagctgaattaggtaaccctggatctcttattgga
gatgaccaaatttataatgtaattgtaacagcacatgcttttgtaataattttttttata
gttatacctatcttaattggaggattcggaaattgacttgtcccactaatacttggagcc
cctgatatagcattcccacgaataaataacataagattttgattattacccccttcatta
actcttttattaataagaagaatagttgaaagaggtgcaggaacaggatgaaccgtttac
cccccactatcttctaatattgcacatggaggagcttccgtagacttagctatttttaga
ttacatttagctggaatttcttctattcttggagctgtaaattttattacaactgtaatt
aatatacgatctccaggattaacatttgatcgaatgcctctattcgtttgatctgttgca
attacagccttattactactactatcattacctgttcttgcaggagcaattacaatacta
ttaactgatcgaaatttaaatacatcattttttgacccagccggaggtggtgatcctatc
ttataccaacatttattttga
>Aphodius_scrutator_W00125b_MH020365
ggaacatccttaagattactaattcgagctgaattaggtaaccctggatctcttattgga
gatgaccaaatttataatgtaattgtaacagcacatgcttttgtaataattttttttata
gttatacctatcttaattggaggattcggaaattgacttgtcccactaatacttggggcc
cctgatatagcattcccacgaataaataacataagattttgattattacccccttcatta
actcttttattaataagaagaatagttgaaagaggtgcaggaacaggatgaaccgtttac
cccccactatcttctaatattgcgcatggaggagcttccgtagacttagctatttttaga
ttacatttagctggaatttcttctattcttggagctgtaaattttattacaactgtaatt
aatatacgatctccaggattaacatttgatcgaatgcctctattcgtttgatctgttgca
attacagccttattactactactatcattacctgttcttgcaggagcaattacaatacta
ttaactgatcgaaatttaaatacatcattttttgacccagccggaggtggtgatcctatc
ttataccaacatttattttga
>Onthophagus_fracticornis_W85e_MH020366
ggaacttctttaagacttttaattcgagcggaacttggaaacccaggaactttaattggt
gacgatcaaatttataatgtaattgtaactgctcatgcatttattataattttttttata
gtaataccaattttaattggaggatttggaaattggcttgttccattaatattaggggcc
cctgatatagcttttcctcgaataaataatataagattttgacttcttcccccttcttta
actcttcttttaataagaagaatagtagaaagaggagctggaacaggttgaacagtttac
cccccattatcatctaatattgcccatggaggagcctcagtagatttagcaatttttaga
cttcatttagcaggaatttcatcaattttaggtgctgtaaattttattacaacagttatt
aatatacgaacaacaggtataacttttgatcgaatacctttatttgcatgatcagtggca
atcactgctcttttactattattatcattaccagtattagctggagcaattacaatactt
ttaactgatcgaaatttaaatacttctttctttgatcctataggaggaggagacccagtt
ttatatcaacatcttttttga
>Onthophagus_ovatus_W00121b_MH020367
ggaacatcattaagactcttaattcgagcagaattaggtaatcctggaactttaattgga
gatgatcaaatttataatgtaattgtaactgctcatgcatttattataattttttttata
gttatacctattttaattgggggatttggaaactgacttgttcccttaatattaggagct
cctgatatagcatttccacgaataaataatataagattttgattattacctccttcttta
actttacttttaataagaagaatagtagaaagtggggctggaactggttgaactgtttat
ccaccgctatcctcaaatattgctcatggaggggcttcagttgatttagcaatttttagt
cttcatttagctggaatttcatcaattcttggggctgttaattttattacaacagttatt
aatatacgtacaacaggtataacatttgatcgaatacctttatttgcttgagcagtggct
attactgctcttttacttttattatctttaccggttctagcaggggcaattactatactt
ttaacagaccgaaatcttaatacttctttttttgatccaataggaggaggagatccaatt
ttataccaacatcttttttga
>Carabus_hortensis_W00142b_MH020368
nnnnnnnnnnnnnnnnnnttaattcgtacagaattgggacatcctggttccttaattgga
aatgatcaaatttataatgttattgtaacagctcatgcttttattataattttttttata
gtaataccaattataattggaggatttggaaattgattagttccattaatattaggagcc
ccagatatagcatttccacgaataaacaatataagtttttgattacttcctccttcatta
atacttttattagtaagcagcatagtagaaaatggaactggaacaggttgaacagtatac
cctcctttatcatctattattgctcatggtagagcttcagttgatttatcaattttttct
cttcatttagctggaatttcttctattttaggagctgtaaactttattacaacagtaatt
aatatacgatcaacaggaattacatttgatcgaatacctttatttgtttgatcagttgta
attacagctttattacttcttttatctttaccagttttagcaggagctattacaatatta
ttaacagatcgaaatttaaatacatcattttttgatccagccggaggaggagatccaatt
ttatatcaa------------
>Carabus_hortensis_W00142d_MH020369
nnnnnnnnnnnnnnnnnntttattcgagcagaattaggacaccctggtgcactaattgga
gatgaccaaatttataatgttattgttacagctcatgcttttattataattttctttata
gtaataccaattataattggaggatttggaaattgattagttcctttaatgttaggagcc
ccagatatagccttccctcgaataaataatataagattttgacttttacctcctgcatta
actttattattaataagtagaatagtagaaaacggagctggaacaggatgaacagtttac
ccccctttatcatctaatatcgctcatggaggagcttctgttgatttagctattttttct
cttcatttagcaggaatttcttcaattttaggggctgtaaattttattactacagttatt
aatatacgatcaacaggaattacttttgaccgaatacctttatttgtttgatcagttgta
attacagctttattacttttattatcattaccagtattagcaggagctattacaatactt
ttaactgaccgaaatcttaatacttcattttttgacccagcaggaagaggagacccaact
ttataccaa------------
>Carabus_hortensis_W00142c_MH020370
nnnnnnnnnnnnnnnnnnttaattcgagcagaattaggaaatccaggtgcactaattgga
gatgatcaaatttataatgttattgtaacagctcatgcttttgtaataattttttttata
gtaatacctattataattgggggatttggaaattggttagtccctttaatattaggtgcc
ccagatatagcttttccccgaataaataatataagattttgacttcttcccccttctcta
accctcctcctaataagtagaatagtagaaaaaggggcaggtacaggatgaacagtgtac
ccccccctgtcttctgggattgcccatagaggagcatcagtagatttagctatttttagt
ctacatttagcaggaatttcatcaattttaggagcagtaaattttatcacaacaattatt
aatatacgatcagtaggaataacatttgatcgtatacccttatttgtctgatctgttgga
attacagctttattacttttactttctttaccagtattagctggggctattactatactt
ttaacagatcgaaatttaaatacctcattttttgacccagccggggggggagacccagtt
ctttaccaa------------
>Carabus_glabratus_W00209a_MH020371
ggaacttccttaagaatactaattcgagcagaactaggaaatcctggatcattaattgga
gatgatcaaatttataacgttattgttacagcccatgcttttgtaataattttttttata
gttatacctattataattggaggatttggaaattgattagttcctttaatattaggtgcc
ccagatatagctttccctcgaataaataatatgagattttggcttcttcccccctcttta
acccttctcctaataagtagaatagtagaaaagggggcaggtacaggttgaacagtttac
ccccccctatcttctggaattgcccatagaggggcatcggtagatttagctatttttagt
ttacatttagctggaatttcatcaatcctaggagcagtgaattttattacaacaattatt
aatatacgatcaattggaataacatttgatcgaatgcctttatttgtatgatctgttgga
attacagctttattacttttactttccttacctgtattggccggagctattactatactt
ttaacagatcgaaatttaaatacatcattttttgatccagctggagggggagaccctatt
ctttatcaacatttattttga
>Carabus_glabratus_W00209b_MH020372
ggaacttccttaagaatactgattcgagcagaacttggaaaccctgggtcattaattgga
gacgatcaaatttataatgttattgtaacagcccatgcttttgtaataattttttttata
gttatacctattataattgggggattcggtaattgattagtccccttaatattaggagcc
ccagatatagcatttcctcgaataaataatatgagattttgacttcttcccccctctttg
acccttctcctaataagtagaatagtggaaaaaggggcaggtacaggttgaacagtttac
ccccccctgtcttctggaattgcccatagaggggcatcagtggatttagctatttttagt
ttacatttagcgggaatttcatcaatcctgggagcagtaaattttattacaacaattatt
aatatacgatctgttggaataacatttgatcgaatgcctttatttgtatgatctgtagga
attacagctttattacttttactttctttacctgtgttggctggagctattactatactt
ttaacagatcgaaatttaaatacatcattttttgatccagctggaggaggagaccctatt
ctttatcaacatttattttga
>Carabus_nemoralis_W00143a_MH020373
ggaacttcactaagtatactaattcgagcagaattaggaaacccaggatccttaattgga
gatgatcaaatttataatgttattgtaacagctcatgcttttgtaataattttctttata
gtaatacctattataattggaggatttggaaattgattagttcccttaatattaggagct
ccagatatagcattcccccgaataaataatataagattctgatttttacctccctcttta
acacttctccttataagaagaatagtggaaaaaggtgctggtacaggatgaacagtatac
cccccgctatcttcaggaattgcccatagaggagcatctgtagatttagcaatttttaga
ctacatttagcagggatctcttctatcttaggagcagtaaattttattacaacaattatt
aatatacgatccgtaggaataacttttgatcgaataccattatttatttgatctgttgga
attacagcattactacttttactatccttaccagtattagccggagctattactatatta
ttaactgatcgaaatttaaatacctcattttttgaccccgcagggggtggagacccaatt
ctttaccaacatttattttga
>Carabus_coriaceus_W00207a_MH020374
ggaacttcattaagaatgttgattcgagctgaattaggaaaccctggatcattaattgga
gatgatcaaatttataatgttatcgtaacagctcatgccttcgtaataattttttttata
gtaataccgattataattggaggatttggaaattgattagttcctttaatattaggagcc
ccagatatagcatttcctcgaataaataatataagattttgacttcttcccccttcttta
actctcctcctaataagaagtatagttgaaaaaggagcaggtacaggatgaacagtatac
cctccgctctcttccggaattgctcatagaggggcatctgtagatttagctatttttaga
ttacatttagcaggagtatcttcaattttaggtgctgtaaattttattaccacaattatt
aacatacggtctgttggaataacttttgatcgaatacctttatttgtatgatctgttgga
attacagcattattattacttctttcattaccagtcttagcaggagctatcactatactt
ttaactgatcgaaatttaaatacttcgttttttgaccctgcgggagggggagacccaatt
ctctaccaacatctattttga
>Carabus_coriaceus_W00207c_MH020375
ggaacttcattaagaatgttgattcgagctgaattaggaaaccctggatcattaattgga
gatgatcaaatttataatgttatcgtaacagctcatgccttcgtaataattttttttata
gtaataccgattataattggaggatttggaaattgattagttcctttaatattaggagcc
ccagatatagcatttcctcgaataaataatataagattttgacttcttcccccttcttta
actctcctcctaataagaagtatagttgaaaaaggagcaggtacaggatgaacagtatac
cccccgctctcttccggaattgctcatagaggggcatctgtagatttagctatttttaga
ttacatttagcaggagtatcttcaattttaggtgctgtaaattttattaccacaattatt
aacatacggtctgttggaataacttttgatcgaatacctttatttgtatgatctgttgga
attacagcattattattacttctttcattaccagtcttagcaggagctatcactatactt
ttaactgatcgaaatttaaatacttcgttttttgaccctgcgggagggggagacccaatt
ctctaccaacatctattttga
>Carabus_granulatus_W00144a_MH020376
ggaacttcactaagaatattaattcgagctgaattaggtaacccggggtctttaattgga
gatgatcaaatttataatgttattgtaacagctcatgcttttgtaataattttttttata
gtgatacctattataattggaggatttggaaattgattagttcctttgatattaggagct
cctgatatagcctttcctcgaataaataatataagattttggcttttacccccctctttg
actctactcctaataagtagaatagtagaaaagggggcaggtacaggatgaacagtatac
ccccccctatcttcaggaattgcccacagaggagcatcagtagatttagcaatttttaga
ttacatttagctgggatttcttctattctaggggcagtgaattttattacaacaattatt
aatatacgatcagtcggaatgactttcgaccgaatgccgttattcgtatgatctgtgggg
attactgccttactattactgttatctttaccagtactagcaggagctatcactatactt
ttaacagaccgtaatcttaatacttcattttttgaccctgccggaggaggagacccaatt
ctctatcaacatttattttga
>Carabus_granulatus_W00144b_MH020377
ggaacttcactaagaatattaattcgagctgaattaggtaacccggggtctttaattgga
gatgatcaaatttataatgttattgtaacagctcatgcttttgtaataattttttttata
gtgatacctattataattggaggatttggaaattgattagttcctttgatattaggagct
cctgatatagcctttcctcgaataaataatataagattttggcttttacccccctctttg
actctactcctaataagtagaatagtagaaaagggggcaggtacaggatgaacagtatac
ccccccctatcttcaggaattgcccacagaggagcatcagtagatttagcaatttttaga
ttacatttagctgggatttcttctattctaggggcagtgaattttattacaacaattatt
aatatacgatcagtcggaatgactttcgaccgaatgccgttattcgtatgatctgtgggg
attactgccttactattactgttatctttaccagtactagcaggagctatcactatactt
ttaacagaccgtaatcttaatacttcattttttgaccctgccggaggaggagacccaatt
ctctatcaacatttattttga
>Carabus_violaceus_W00210b_MH020378
ggaacttctttaagaatactaattcgagctgaattaggtaatccaggatctttaattgga
gatgatcaaatttacaatgttattgtaacagctcatgcttttgtaataattttttttata
gttatacctattataattgggggatttggaaactgattagtccctttaatacttggagca
ccagatatagcatttcctcgaataaataatataagattttgacttcttcctccatcatta
actctcctcctaataagcagaatagtcgaaaaaggtgcagggacaggatgaacagtgtac
cctcccctatcctctggaattgcccacagaggagcatctgtagacttagctatttttagt
ttacatttagcaggaatttcttcaattttaggagctgtaaattttattactactattatt
aatatacgatctgttggaataacttttgaccgaatacctttatttgtttggtctgttgga
attactgcattattgttattgttatctcttccagttctagctggagctattactatgctt
ttaacagaccgaaatttaaacacttctttttttgacccagcgggtgggggtgatccaatt
ctttaccaacatttattttga
>Calathus_fuscipes_W00213a_MH020379
ggaacctctttaagaatactaattcgtgctgaattaggaaatccaggagcattaattgga
gatgaccaagtttataatgttattgtaacagctcatgcatttgtaataattttcttcata
gtaatacctatcataattggaggatttggaaactgattagttcctttaatattaggagcc
ccagatatagcatttcctcgaataaataatataagtttttgacttcttcctccttcatta
accttgctactaataagaagtatagtcgaaagaggagctggtacaggttgaactgtctac
cccccactttcttctggtattgctcatagaggagcttcagtagatttagctatttttagt
ttacatttagcaggaatttcatctattttaggagctgttaattttattactacaattatt
aatatacgttcagtaggaataacttttgatcgtatgcctttatttgtttgatcagttgga
attactgctttactattattattatctttaccagtattagcaggagctattactatactt
ttaacagatcgaaatttaaatacttctttttttgatcctgctggaggaggtgatccaatt
ctttatcaacatttattttga
>Calathus_fuscipes_W00213b_MH020380 
ggaacctctttaagaatactaattcgtgctgaattaggaaatccaggagcattaattgga
aatgaccaagtttataatgttattgtaacagctcatgcatttgtaataattttcttcata
gtaatacctatcataattgggggatttggaaactgattagttcctttaatattaggagct
ccagatatagcatttcctcgaataaataatataagtttttgacttcttcctccttcatta
accttgcttctaataagaagtatagttgaaagaggagctgggacaggttgaactgtctac
cctccactttcttctagtattgctcatagaggagcttcagtagatttggctatttttagt
ttacatttagcaggaatttcatctattttaggggctgtaaattttattactacaattatt
aatatacgttcagtaggaataacttttgatcgtatacctttatttgtttgatcagttgga
attactgctttactattattattatctttaccagtattagcaggagctattactatactt
ttgacagatcgaaatttaaatacttctttttttgatcctgctggaggaggtgacccaatt
ctttatcaacatttattttga
>Calathus_fuscipes_W00213c_MH020381 
ggaacctctttaagaatactaattcgtgctgaattaggaaatccaggagcattaattgga
gatgaccaagtttataatgttattgtaacagctcatgcatttgtaataattttcttcata
gtaatacctatcataattgggggatttgggaactgattagttcctttaatattaggagct
ccagatatagcatttcctcgaataaataatataagtttttgacttcttcctccttcatta
accttgcttctaataagaagtatagttgaaagaggagctgggacaggttgaactgtctac
cctccactttcttctagtattgctcatagaggagcttcagtagatttagctatttttagt
ttacatttagcaggaatttcatctattttaggggctgtaaattttattactacaattatt
aatatacgttcagtaggaataacttttgatcgtatacctttatttgtttgatcagttgga
attactgctttactattattattatctttaccagtattagcaggagctattactatactt
ttgacagatcgaaatttaaatacttctttttttgatcctgctggaggaggtgacccaatt
ctttatcaacatttattttga
>Stenolophus_teutonus_W00229a_MH020382
gggacttctttaagaatgctaattcgagctgaattaggaactcctggagcattaattggt
gatgatcaaatttataatgttattgttactgctcatgcctttgtaataattttttttata
gtaatacctattataattggagggtttggaaattgattagttcctttaatattaggagct
cctgatatagcttttcctcgtataaataatataagtttttggcttctccctccttctcta
accttgcttttaatgagaagattagtagaaaacggtgctgggacaggttgaacagtttac
cctcccctttcttcaggtattgctcatagaggtgcttcagtagatctagcaatttttaga
ttacatttagctggaatttcatcaattttaggagctgtaaattttatcactacaattatt
aatatacgatcagtaggtataacttttgaacgaatgcctttatttgtttgatcagtaggt
attacagctctattacttttattatctttaccagttcttgcaggagcaattacaatacta
ttaacagatcgaaacttaaatacttccttttttgaccctgctggaggaggggatcctatt
ttatatcaacatttattttga
>Platynus_assimilis_W00146a_MH020383
ggaacttctttaagaatgttaattcgtgcagaattaggtaaccctggatcattaattgga
gacgatcaaatttataatgtaattgtcactgctcatgcatttattataattttctttata
gtaatacctattataattgggggatttggaaattgattagttcctttaatattaggagca
cctgatatagcatttcctcgaataaataatataagtttttgacttcttccaccatcttta
acgcttctcttaatgagaagaatagtagaaagaggagctggaactgggtgaactgtttat
ccaccactgtcatctggaattgcacatgctggtgcatctgtagatttagctatttttagc
ttacatttagccggagtatcctcaattttaggagcagtaaattttattacaacaattatt
aatatacgatcagtaggaataacctttgatcgaatacctttatttgtttgatcagtaggc
attactgctcttttactattattatctttaccagtattagcaggagcaattactatatta
ctaacagatcgaaatttaaatacttcatttttcgacccagcaggaggaggagatccaatt
ttataccaacatttattttga
>Platynus_assimilis_W00146b_MH020384
ggaacttctttaagaatgttaattcgtgcagaattaggtaaccctggatcattaattgga
gacgatcaaatttataatgtaattgtcactgctcatgcatttattataattttctttata
gtaatacctattataattgggggatttggaaattgattagttcctttaatattaggagca
cctgatatagcatttcctcgaataaataatataagtttttgacttcttccaccatcttta
acgcttctcttaatgagaagaatagtagaaagaggagctggaactgggtgaactgtttat
ccaccactgtcatctggaattgcacatgctggtgcatctgtagatttagctatttttagc
ttacatttagccggagtatcctcaattttaggagcagtaaattttattacaacaattatt
aatatacgatcagtaggaataacctttgatcgaatacctttatttgtttgatcagtaggc
attactgctcttttactattattatctttaccagtattagcaggagcaattactatatta
ctaacagatcgaaatttaaatacttcatttttcgacccagcaggaggaggagatccaatt
ttataccaacatttattttga
>Platynus_assimilis_W00146c_MH020385
ggaacttctttaagaatgttaattcgtgcagaattaggtaaccctggatcattaattgga
gacgatcaaatttataatgtgattgtcactgctcatgcatttattataattttctttata
gtaatacctattataattgggggatttggaaattgattagttcctttaatattaggagca
cctgatatagcatttcctcgaataaataatataagtttttgacttcttccaccatcttta
acgcttctcttaatgagaagaatagtagaaagaggagctggaactgggtgaactgtttat
ccaccactatcatctggaattgcacatgctggtgcatctgtagatttagctatttttagc
ttacatttagccggagtatcctcaattttaggagcagtaaattttattacaacaattatt
aatatacgatcagtaggaataacctttgatcgaatacctttatttgtttgatcagtaggc
attactgctcttttactattattatctttaccagtattagcaggagcaattactatatta
ctaacagatcgaaatttaaatacttcatttttcgacccagcaggaggaggagatccaatt
ttataccaacatttattttga
>Pterostichus_melanarius_W00151a_MH020386 
ggaacttcattaagaatattaattcgagctgaattaggaaatcctggatcattaattggt
gatgatcaaatttataatgttattgtaactgctcatgcatttgttataattttttttata
gtaatacctattataattggaggatttggaaattgattagttcctttaatattaggagct
cctgatatagcttttcctcgaataaataatataagtttttgacttcttcctccttcatta
actcttcttttaatgagaagtatagttgaaagtggagctggtactggatgaacagtttac
ccccctttatcttcaggaattgcccatgctggagcttcagttgatttggctatttttaga
ctacatttagccggagtatcgtctattttaggagctgtaaattttattactacaattatt
aatatacgatcaattggaataacttttgatcgaataccattatttgtttgatcagtaggt
attactgctttattattattactttcattacctgtattagcaggagcaattactatatta
ttaacagatcgaaatttaaatacttcattttttgacccagctggaggaggagacccgatt
ttatatcaacatttattttga
>Pterostichus_melanarius_W00151c_MH020387
ggaacttcattaagaatattaattcgagctgaattaggaaatcctggatcattaattggt
gatgatcaaatttataatgttattgtaactgctcatgcatttgttataattttttttata
gtaatacctattataattggaggatttggaaattgattagttcctttaatattaggagct
cctgatatagcttttcctcgaataaataatataagtttttgacttcttcctccttcatta
actcttcttttaatgagaagtatagttgaaagtggagctggtactggatgaacagtttac
ccccctttatcttcaggaattgcccatgctggagcttcagttgatttggctatttttaga
ctacatttagctggagtatcatctattttaggagctgtaaattttattactacaattatt
aatatacgatcaattggaataacttttgatcgaataccattatttgtttgatcagtaggt
attactgctttattattattactttcattacctgtattagcaggagcaattactatatta
ttaacagatcgaaatttaaatacttcattttttgacccagctggaggaggagacccgatt
ttatatcaacatttattttga
>Pterostichus_oblongopunctatus_W00152a_MH020388 
ggaacttctttaagtatattaattcgagctgaattaggaaatcctggagctttaattggt
gatgatcaaatttataatgttattgtaactgctcatgcatttgttataatttttttcata
gtaatgcctattataattggagggtttggaaattgattagttcctttaatattaggagcc
cctgatatagcctttcctcgaataaataatataagtttctgattattacctccttcatta
actcttcttttaatgagaagaatagtcgaaaacggagcaggtacaggatgaacagtttac
cctcccttatcatctggaattgcccatgcaggagcttcagttgatttagctatttttagt
ttacatttagcaggagtatcttctattcttggagctgttaattttattactacaattatt
aatatacgatcagtaggaataacatttgatcgaataccattatttgtatgatcagttgga
attacagctttattattacttctatctttacctgtattagctggagctattactatatta
ttaacagatcgaaatttaaatacctcattttttgacccagctggaggaggggacccaatt
ttatatcaacatttattttga
>Pterostichus_oblongopunctatus_W00152b_MH020389
ggaacttctttaagtatattaattcgagctgaattaggaaatcctggagctttaattggt
gatgatcaaatttataatgttattgtaactgctcatgcatttgttataatttttttcata
gtaatgcctattataattggagggtttggaaattgattagttcctttaatattaggagcc
cctgatatagcctttcctcgaataaataatataagtttctgattattacctccttcatta
actcttcttttaatgagaagaatagtcgaaaacggagcaggtacaggatgaacagtttac
cctcccttatcatctggaattgcccatgcaggagcttcagttgatttagctatttttagt
ttacatttagcaggagtatcttctattcttggagctgttaattttattactacaattatt
aatatacgatcagtaggaataacatttgatcgaataccattatttgtatgatcagttgga
attacagctttattattacttctatctttacctgtattagctggagctattactatatta
ttaacagatcgaaatttaaatacctcattttttgacccagctggaggaggggacccaatt
ttatatcaacatttattttga
>Pterostichus_oblongopunctatus_W00152d_MH020390
ggaacttctttaagtatattaattcgagctgaattaggaaatcctggagctttaattggt
gatgatcaaatttataatgttattgtaactgctcatgcatttgttataatttttttcata
gtaatgcctattataattggagggtttggaaattgattagttcctttaatattaggagcc
cctgatatagcctttcctcgaataaataatataagtttctgattattacctccttcatta
actcttcttttaatgagaagaatagtcgaaaacggagcaggtacaggatgaacagtttac
cctcccttatcatctggaattgcccatgcaggagcttcagttgatttagctatttttagt
ttacatttagcaggagtatcttctattcttggagctgttaattttattactacaattatt
aatatacgatcagtaggaataacatttgatcgaataccattatttgtatgatcagttgga
attacagctttattattacttctatctttacctgtattagctggagctattactatatta
ttaacagatcgaaatttaaatacctcattttttgacccagctggaggaggggacccaatt
ttatatcaacatttattttga
>Elaphropus_quadrisignatus_W00206a_MH020391
ggaacttcattaagaatattaattcgagctgaattaggaaatcctggttcattaattggt
gatgatcaaatttataatgttattgtaactgcccatgcattcattataattttttttata
gtaataccaattttaattggagggttcggaaattgattagttcctttaatattaggagct
ccagatatagcctttcctcgaataaataatataagtttttgattactacctccttcatta
actcttttattgatgagtagtatagttgaaagaggagcaggaactggatgaacagtttat
cctcctttatcttcttctattgcccatagtggtgcctcagttgatttagctatttttaga
ctacatttagcaggagtatcatcaattttaggagctgtaaattttattacaacaattatt
aatatacgatcagtaggaataacatttgatcgaatacctttatttgtatgatcagtagga
attactgctttattactactattatcattacctgtattagcaggagctattactatatta
ttaacagatcgaaatcttaatacttctttttttgatcctgctggagggggagacccaatt
ttatatcaacatttattttga
>Elaphropus_quadrisignatus_W00206b_MH020392
ggaacttctttaagtatattaattcgagctgaattaggaaatcctggttcattaattggt
gatgatcaaatttataatgttattgtaactgcccatgcattcattataattttttttata
gtaataccaattttaattggaggatttggaaattgattagttcctttaatattaggagct
ccagatatagcttttcctcgaataaataatataagtttttgattattacctccttcatta
actcttttattaataagtagtatagttgaaagaggagcagggactggatgaacagtttat
ccacctttatcttcttctattgctcatagtggtgcttcagtagatttagctatttttaga
ttacatttagcaggagtttcatcaatcttaggagctgtaaattttattacaacaattatt
aatatacgatcagtaggaataacatttgatcgaataccattatttgtatgatcagtagga
attactgctttattattattattatcattacctgtattagcaggagctattactatatta
ttaacagatcgaaatcttaatacttctttttttgatcctgcaggaggaggagatccaatt
ctatatcaacatttattttga
>Paranchus_albipes_W00205a_MH020393 
ggaacttcattaagaatattaattcgagctgaattaggaaatcctggagctttaattgga
gatgatcaaatttataatgttattgtaactgctcatgcatttattataattttttttata
gttataccaattataattggaggatttggaaattgattagtaccattaatattaggagct
cctgatatagcttttcctcgaataaataatataagtttttgattattacctccttcatta
acattacttttaataagaagtatagtagaaagaggagctggtactggatgaacagtttac
cctccattatcatcaggaattgctcatgcaggtgcttctgtagatttagcaatttttaga
ctacatttagcaggagtatcttcaattttaggagctgtaaattttattacaacaattatt
aatatgcgatcaataggaataacctttgatcgaatacctttatttgtatgatctgtagga
attactgctcttttactcttattatcattacctgtattagcaggagctattactatatta
ttaactgatcgtaatttaaatacttcattttttgatcctgcaggaggaggagatcctatt
ctatatcaacatttattttga
>Paranchus_albipes_W00205b_MH020394 
ggaacttcattaagaatattaattcgagctgaattaggaaatcctggagctttaattgga
gatgatcaaatttataatgttattgtaactgctcatgcatttattataattttttttata
gttataccaattataattggaggatttggaaattgattagtaccattaatattaggagct
cctgatatagcttttcctcgaataaataatataagtttttgattattacctccttcatta
acattacttttaataagaagtatagtagaaagaggagctggtactggatgaacagtttac
cctccattatcatcaggaattgctcatgcaggtgcttctgtagatttagcaatttttaga
ctacatttagcaggagtatcttcaattttaggagctgtaaattttattacaacaattatt
aatatgcgatcaataggaataacctttgatcgaatacctttatttgtgtgatctgtagga
attactgctcttttactcttattatcattacctgtattagcaggagctattactatatta
ttaactgatcgtaatttaaatacttcattttttgatcctgcaggaggaggagatcctatt
ctatatcaacatttattttga
>Agonum_marginatum_W00211a_MH020395 
ggaacttcattaagtatactaattcgagctgaattaggaaaacctggagcattaattggt
gatgatcaaatttataatgttattgttactgcccatgcatttattataattttctttata
gttatacctattataattggagggttcggaaattgattagttcctttaatattaggagct
cctgatatagcctttcctcgaataaataatataagtttctgattacttcctccttcatta
acgcttctcttaatgagaagtttagtagaaagaggagctggaacaggatgaacagtttat
ccacctttatcatctggaattgctcatgctggagcttcagtagatttagctatttttagt
cttcatttagctggtgtatcttctattttaggagctgtaaattttattacaacaattatt
aatatacgatctgtaggaataacatttgatcgaataccattatttgtatgatcagtagga
attactgcccttttactactattatctttaccagtattagcaggagctattacaatgtta
ttaacagatcgaaatttaaatacttcattctttgacccagcaggaggaggggatccaatt
ctatatcaacatctattttga
>Amara_similata_W00227a_MH020396 
ggaacttctttaagtatactaattcgagctgaattgggtaatcctggagcattaattggt
gatgatcaaatttataatgttattgttactgctcatgcttttgtaataattttttttata
gttatacctattataattggaggatttggaaattgattaattcccttaatattaggagcc
ccagatatagcatttcctcgaataaataatataagtttttgactacttcctccttcttta
actcttcttttaatgagaagaatagttgaaagaggagcaggtaccggatgaacagtttac
ccacccctatcatcaggaattgcccatgctggagcttcggtagatttagcaatttttagt
ttacatttagctggaatttcatctattttaggtgcagtaaattttattactacaattatt
aatatacgatctataggaataacttttgatcgaataccattatttgtttgatcagtagga
attactgctttattattattattatcattaccagttttagctggagctattacaatatta
ttaactgaccgaaatttaaatacatcattttttgaccctgctggaggaggagatcctatc
ctttatcaacacttattttga
>Ophonus_laticollis_W00228a_MH020397 
ggaacttcattaagtatattaattcgagctgagttaggcactcctggtgcattaattggt
gatgatcaaatttataatgttattgttactgcacatgcttttattataattttttttata
gttatacctattataattggaggatttggtaattgattagtacctttaatattaggtgct
cctgatatagcttttcctcgtataaataacataagtttttgattattacctccttcttta
actcttttactaataagaagaatagttgaaagtggtgctgggactggttgaacagtttac
ccacctttatcatctggtattgctcatagaggagcttcagtagatttagcaatttttagt
ttacatttagctggaatttcatctattttaggagcagtaaattttattactacaattatt
aatatacgatcagtaggaataacatttgatcgaatacctttatttgtttgatcagtagga
attactgcattattattacttttatcattaccagtattagcaggagctattactatacta
ttaacagatcgaaacttaaatacttcattttttgatcctgctggaggaggagatcctatt
ttatatcaacatttattttga
>Harpalus_rufipes_W00199a_MH020398
ggaacttcattaagcatactaattcgagctgaattggggactccaggtgcattgattggt
gatgatcaaatttataatgttattgttactgcccatgcttttatcataattttttttata
gtaatacctattataattggaggttttggaaattgattagtacctttaatattaggagct
cctgatatagcatttcctcgaataaataatataagattttgattacttcctccatcttta
acccttcttcttataagaagaatagtggaaagaggtgctggtaccggatgaacaatttac
cctcctctatcatctggaatcgcacatagaggagcttcagtagatctagcaatttttagc
ttacatttagctggagtttcatcaattttaggtgcagtaaattttattactacaattatt
aatatacgatcagtaggaataacatttgatcgaataccattatttgtgtgatcagtagga
attactgcattacttttacttttatcattaccagtattagctggagcaattactatacta
cttacagatcgaaacttaaatacttcattttttgatcctgcgggaggaggagaccctatt
ttatatcaacatttattttga
>Harpalus_rufipes_W00199b_MH020399
ggaacttcattaagcatactaattcgagctgaattggggactccaggtgcattgattggt
gatgatcaaatttataatgttattgttactgcccatgcttttatcataattttttttata
gtaatacctattataattggaggttttggaaattgattagtacctttaatattaggagct
cctgatatagcatttcctcgaataaataatataagattttgattacttcctccatcttta
acccttcttcttataagaagaatagtggaaagaggtgctggtaccggatgaacaatttac
cctcctctatcatctggaatcgcacatagaggagcttcagtagatttagcaatttttagc
ttacatttagctggagtttcatcaattttaggtgcagtaaattttattactacaattatt
aatatacgatcagtaggaataacatttgatcgaataccattatttgtgtgatcagtagga
attactgcattacttttacttttatcattaccagtattagctggagcaattactatacta
cttacagatcgaaacttaaatacttcattttttgatcctgcgggaggaggagaccctatt
ttatatcaacatttattttga
>Poecilus_versicolor_W00233a_MH020400 
ggtacttctttaagtatactaattcgagctgaattaggaaacccgggatcattaattggt
gacgatcaaatttataatgttattgttactgctcatgcatttgtaataattttttttata
gttataccaattataattggaggatttggaaattgattagttcctttaatattaggagct
cctgatatagcttttcctcgaataaataatataagtttttgacttcttcctccttcttta
accctcctattaatgagtagtatagtggaaagtggagcaggtacaggatgaacagtttac
ccacccctatcttctggaattgcccatgctggagcatcagttgatttggctatttttaga
ttacatttagcaggagtttcctcaattttaggagctgtaaattttattactacaattatt
aatatacgatctattggaataacatttgatcgaatacctttatttgtgtgatctgttgga
attactgctttactcttacttctttcattacctgtattagcgggagcaattactatatta
ttaacagatcgaaatttaaatacttctttttttgatccagccggaggaggagaccctatt
ttatatcaacatttattttga
>Chlaenius_tibialis_W00220a_MH020401 
ggaacctcattaagtatattaattcgagctgaattaggaaatcctggatcattaattggt
gacgatcaaatttataatgttattgttactgctcatgcatttgttataattttctttata
gtaatacctattataattggaggatttggtaattgattagtaccattaatgttaggagca
cctgatatagcttttcctcgaataaacaatataagattttgacttttacctccatcatta
tcattacttttaataagcagtatagtggaaagaggtgcaggcactggatgaacagtttac
cctcctttatcttcaggaattgcccatagaggagcttctgtagatctcgcaatttttaga
cttcatttagcaggagtttcatctattttaggtgctgtaaattttattactacaattatt
aacatacgatcagtaggaataaaatttgatcgaatacctctatttgtttgatcagtagga
attactgctttactattacttctttcattaccagtattagcaggagcaattacaatatta
ttaactgatcgaaatttaaatacttctttctttgatcctgctggtggaggagacccaatt
ttatatcaacatttattttga
>Chlaenius_tibialis_W00220b_MH020402 
ggaacctcattaagtatattaattcgagctgaattaggaaatcctggatcattaattggt
gacgatcaaatttataatgttattgttactgctcatgcatttgttataattttctttata
gtaatacctattataattggaggatttggtaattgattagtaccattaatgttaggagca
cctgatatagcttttcctcgaataaacaatataagattttgacttttacctccatcatta
tcattacttttaataagcagtatagtggaaagaggtgcaggcactggatgaacagtttac
cctcctttatcttcaggaattgcccatagaggagcttctgtagatctcgcaatttttaga
cttcatttagcaggagtttcatctattttaggtgctgtaaattttattactacaattatt
aacatacgatcagtaggaataaaatttgatcgaatacctctatttgtttgatcagtagga
attactgccttactattacttctttcattaccagtattagcaggagcaattacaatatta
ttaactgatcgaaatttaaatacttctttctttgatcctgctggtggaggagacccaatt
ttatatcaacatttattttga
>Chlaenius_tibialis_W00220c_MH020403
ggaacctcattaagtatattaattcgagctgaattaggaaatcctggatcattaattggt
gacgatcaaatttataatgttattgttactgctcatgcatttgttataattttctttata
gtaatacctattataattggaggatttggtaattgattagtaccattaatgttaggagca
cctgatatagcttttcctcgaataaacaatataagattttgacttttacctccatcatta
tcattacttttaataagcagtatagtggaaagaggtgcaggcactggatgaacagtttac
cctcctttatcttcaggaattgcccatagaggagcttctgtagatctcgcaatttttaga
cttcatttagcaggagtttcatctattttaggtgctgtaaattttattactacaattatt
aacatacgatcagtaggaataaaatttgatcgaatacctctatttgtttgatcagtagga
attactgctttactattacttctttcattaccagtattagcaggagcaattacaatatta
ttaactgatcgaaatttaaatacttctttctttgatcctgctggtggaggagacccaatt
ttatatcaacatttattttga
>Chlaenius_nitidulus_W00221a_MH020404 
ggaacctcattaagtatattaattcgagctgaattaggaaatcctggatcattaattggt
gacgatcaaatttataatgttattgttactgctcatgcatttgttataattttctttata
gtaatacctattataattggaggatttggtaattgattagttccattaatattaggagca
cctgatatagcttttcctcgaataaacaatataagattttgacttttacctccatcatta
tcattacttttaataagcagtatagtggaaagaggtgcgggcactggatgaacagtttac
cctcccttatcttcaggaattgcccatagaggagcttctgtagatctcgcaatttttaga
cttcatttagcaggagtttcatctattttaggtgctgtaaattttattacgaccattatt
aatatgcgatcagtaggaataaaatttgatcgaatacctctatttgtttgatcagtagga
attactgctttacttttacttctttcattaccagtattagcaggagcaattacaatacta
ttaactgatcgaaatttaaatacttctttctttgatcctgctggtggaggagacccaatt
ttatatcaacatttattttga
>Paradromius_linearis_W00147a_MH020405
gggacttcattaagtatattaattcgagctgaattaggaaatcctggagcattaattgga
gatgaccaaatttataatgttattgtaactgctcatgctttcattataattttttttata
gtaataccaattataattggaggatttggaaattgattagttcccttaatattaggtgcc
cctgatatagcttttcctcgaataaataatataagattttgacttttacctccatcttta
accctattactaataagtagaatagtggaaagtggtgcagggacaggatgaacagtttac
cccccattatcatcaggaattgcacatgccggagcatctgtagatttagcgattttcaga
cttcatttagcaggaatttcttcaattttaggagctgtgaattttattacaactattatt
aatatacgatcgattggaataacttttgatcgaatacctttatttgtatgatcagtaggg
attactgcattactattactattatcacttccagtattagcaggagctatcactatatta
ttaaccgatcgaaatttaaatacttcattttttgatcctgctggaggaggggatccaatt
ttatatcaacatttattttga
>Paradromius_linearis_W00147b_MH020406 
gggacttcattaagtatattaattcgagctgaattaggaaatcctggagcattaattgga
gatgaccaaatttataatgttattgtaactgctcatgctttcattataattttttttata
gtaataccaattataattggaggatttggaaattgattagttcccttaatattaggtgcc
cctgatatagcttttcctcgaataaataatataagattttgacttttacctccatcttta
accctattactaataagtagaatagtggaaagtggtgcagggacaggatgaacagtttac
cccccattatcatcaggaattgcacatgccggagcatctgtagatttagcgattttcaga
cttcatttagcaggaatttcttcaattttaggagctgtgaattttattacaactattatt
aatatacgatcgattggaataacttttgatcgaatacctttatttgtatgatcagtaggg
attactgcattactattactattatcacttccagtattagcaggagctatcactatatta
ttaaccgatcgaaatttaaatacttcattttttgatcctgctggaggaggggatccaatt
ttatatcaacatttattttga
>Dromius_agilis_W00230a_MH020407 
ggaacttcattaagtatactaattcgagctgaattaggaaacccaggagcattaattgga
gatgatcaaatttataatgttattgtaactgctcatgctttcattataattttttttata
gtaatacctattataatcggaggatttgggaattgattagtccctttaatattaggagct
cctgatatagccttcccccgaataaataatatgagattttgacttttacctccgtcatta
agactattacttatgagtagtatagtcgaaagtggtgcagggacaggatgaacggtatac
cctcctctctcatcaggaattgcccatgccggtgcttcagttgatttagctatttttaga
cttcacttagcaggagtatcatctattttaggagctgtaaatttcattacaactattatc
aatatacgatcaattggaataacattcgatcgaatacctttatttgtttgatcagttgga
attactgctctattattacttctttcattacctgtattagcaggagctattacaatacta
ttaactgatcgaaatttaaatacttctttttttgatccagcgggaggaggtgatcctatt
ctttatcaacacttattttga
>Pterostichus_niger_W00153a_MH020408
ggtacatctttaagaatattaatccgagccgaattaggcaatccaggatcattaattggt
gatgatcaaatttataatgtaattgtaactgcccatgcatttgtaataattttttttata
gttataccaattatgattggaggatttggaaattgattagttcctttaatattaggagcc
cctgatatagctttccctcgaataaataatataagtttttgattactcccaccttcatta
agactacttttaataagtagtatagttgaaaacggatcaggcacaggatgaactgtttac
ccccccttatcttcaggtattgcccatgccggagcttcagttgatttagctatttttagc
ctacacttagcaggaatttcatctattttaggagctgtaaattttatcactacaattatt
aatatacgatctacaggaataacattcgatcgaataccattatttgtttgatctgtagga
attactgcactattattattactttcattacctgtcttagctggtgcaattacaatatta
ttaactgatcgaaatttaaatacttcattttttgatccagcaggagggggagatccaatt
ttatatcaacatttattttga
>Pterostichus_niger_W00153b_MH020409
ggtacatctttaagaatattaatccgagccgaattaggcaatccaggatcattaattggt
gatgatcaaatttataatgtaattgtaactgcccatgcatttgtaataattttttttata
gttataccaattatgattggaggatttggaaattgattagttcctttaatattaggagcc
cctgatatagctttccctcgaataaataatataagtttttgattactcccaccttcatta
agactacttttaataagtagtatagttgaaaacggatcaggcacaggatgaactgtttac
ccccccttatcttcaggtattgcccatgccggagcttcagttgatttagctatttttagc
ctacacttagcaggaatttcatctattttaggagctgtaaattttatcactacaattatt
aatatacgatctacaggaataacattcgatcgaataccattatttgtttgatctgtagga
attactgcactattattattactttcattacctgtcttagctggtgcaattacaatatta
ttaactgatcgaaatttaaatacttcattttttgatccagcaggagggggagatccaatt
ttatatcaacatttattttga
>Pterostichus_niger_W00153d_MH020410
ggtacatctttaagaatattaatccgagccgaattaggcaatccaggatcattaattggt
gatgatcaaatttataatgtaattgtaactgcccatgcatttgtaataattttttttata
gttataccaattatgattggaggatttggaaattgattagttcctttaatattaggagcc
cctgatatagctttccctcgaataaataatataagtttttgattactcccaccttcatta
agactacttttaataagtagtatagttgaaaacggatcaggcacaggatgaactgtttac
ccccccttatcttcaggtattgcccatgccggagcttcagttgatttagctatttttagc
ctacacttagcaggaatttcatctattttaggagctgtaaattttatcactacaattatt
aatatacgatctacaggaataacattcgatcgaataccattatttgtttgatctgtagga
attactgcactattattattactttcattacctgtcttagctggtgcaattacaatatta
ttaactgatcgaaatttaaatacttcattttttgatccagcaggagggggagatccaatt
ttatatcaacatttattttga
>Nebria_picicornis_W00217a_MH020411
ggaacttccttgagaatactaattcgagctgaattaggaaatccaggatctctaattggc
gatgatcaaatttataatgttattgttacagcccatgcatttgtaataattttttttata
gttatacctattataattggaggatttggaaattgattagtacctttaatattaggagcc
cctgatatagcttttcctcgaataaataacataagattttgattgctccccccttctttg
acccttcttttaatgagatctatagtagaaagaggtgcaggcacaggatgaacagtttac
ccacccctgtcttctggaattgcacatagaggggcttcagtagatttagctatttttaga
ttacatttagcaggagtatcatctattttaggcgctgtaaattttattactacaattatt
aacatacgatcaattggtataacttttgaccgaatacctctttttgtttgatcagtaggc
attacagcattattattacttttatccttacctgttttagctggagctattactatactt
ttaactgatcgaaatttaaatacatctttttttgatccagctggaggaggggatcctatt
ttataccaacatttattttga
>Nebria_picicornis_W00223a_MH020412 
ggaacttccttgagaatactaattcgagctgaattaggaaacccaggatctctaattggc
gatgatcaaatttataatgttattgttacagcccatgcatttgtaataattttttttata
gttatacctattataattggaggatttgggaattgattagtacctttaatattaggagcc
cctgatatagcttttcctcgaataaataacataagattttgattgctccccccttctttg
acccttcttttaatgagatctatagtagaaagaggtgcaggcacaggatgaacagtttac
ccacccctgtcttctggaattgcacatagaggggcttcagtagatttagctatttttaga
ttacatttagcaggagtatcatctattttaggcgctgtaaattttatcactacaattatt
aacatacgatcaattggtataacttttgaccgaatacctctttttgtttgatcagtaggc
attacagcattattattacttttatccttacctgttttagctggagctattactatactt
ttaactgatcgaaatttaaatacatctttttttgatccagctggaggaggggatcctatt
ttataccaacatttattttga
>Synuchus_vivalis_W00226a_MH020413
ggaacttctttaagaatactaattcgagctgaattaggaactccaggagcattaattggt
gatgatcaaatttataatgttatcgttactgctcatgcatttgtaataattttttttata
gtaatacctattataattggaggatttggaaattgattagttcctttaatattaggagca
cctgatatagcctttcctcgaataaataatataagattctggcttcttcctccctcctta
actcttttattaataagaagaatagtcgaaagaggagctggcactggatgaacagtatac
ccccccctatcagcaggaattgcccatagaggagcctcagtagatttagcaatttttaga
ctacatttagcaggaatttcttcaattcttggtgctgtgaattttattactactattatt
aacatacgatcagttggaataacttttgaccgaataccattatttgtttgatcagtagga
attactgctttattattacttttatcacttcctgtattagcaggagctattacaatactt
cttacagatcgaaatttaaatacttccttttttgatccagcaggaggtggagacccaatt
ctataccaacatttattttga
>Tachyta_nana_W00201a_MH020414 
ggaacttctttaagaatactaattcgtgcagaattaggaaatccaggctcattaattggt
gatgatcaaatttataatgttattgtaactgcccatgcattcattataatttttttcata
gttatacctattttaattggagggtttggtaattgattagttcctttaatgctaggtgct
cctgatatagcttttcctcgaataaataatataagtttttggcttttacccccttcttta
actttattattaataagctcaatagttgaaagtggtgcaggtactggatgaacagtttac
ccccccctttcttctgttattgcccatagaggagcttcagttgatttagctatttttaga
ttacatttagcaggaatttcttcaattttaggagctgtaaattttattactacaatcatt
aatatacgatcaattggaataacatttgatcgaatacctctctttgtttgatcagttgga
attactgctttattattattattatctttgcctgttttagctggagctattactatactt
ttaacagatcgaaacctaaatacatcctttttcgatccggcaggagggggtgatccaatt
ttatatcaacatttattttga
>Tachyta_nana_W00201c_MH020415 
ggaacttctttaagaatactaattcgtgcagaattaggaaatccaggctcattaattggt
gatgatcaaatttataatgttattgtaactgcccatgcattcattataatttttttcata
gttatacctattttaattggagggtttggtaattgattagttcctttaatgctaggtgct
cctgatatagcttttcctcgaataaataatataagtttttggcttttacccccttcttta
actttattattaataagctcaatagttgaaagcggtgcaggtactggatgaacagtttac
ccccccctttcttctgttattgcccatagaggagcttcagttgatttagctatttttaga
ttacatttagcaggaatttcttcaattttaggagctgtaaattttattactacaatcatt
aatatacgatcaattggaataacatttgatcgaatacctctatttgtttgatcagttgga
attactgctttattattattattatctttgcctgttttagctggagctattactatgctt
ttaacagatcgaaacctaaatacatcctttttcgatccggcaggagggggtgatccaatt
ttatatcaacatttattttga
>Tachyta_nana_W00201b_MH020416 
ggaacttctttaagaatactaattcgtgcagaattaggaaatccaggctcattaattggt
gatgatcaaatttataatgttattgtaactgcccatgcattcattataatttttttcata
gttatacctattttaattggagggtttggtaattgattagttcctttaatgctaggtgct
cctgatatagcttttcctcgaataaataatataagtttttggcttttacccccttcttta
actttattattaataagctcaatagttgaaagtggtgcaggcactggatgaacagtttac
ccccccctttcttctgttattgcccatagaggagcttcagttgatttagctatttttaga
ttacatttagcaggaatttcttcaattttaggagctgtaaattttattactacaattatt
aatatacgatcaattggaataacatttgatcgaatacctctatttgtttgatcggttgga
attactgctttattattattattatctttacctgttttagctggagctattactatactt
ttaacagatcgaaacctaaatacatcctttttcgatccggcaggggggggtgatccaatt
ttatatcaacatttattttga
>Carabus_cancellatus_W00145a_MH020417 
gggacttcattaagaatactaattcgagccgaattaggaaacccgggctctttaattgga
gatgatcaaatttataatgttattgttacagctcatgcttttgtaataattttttttata
gttatacctattataattggtggatttggaaattgattagtcccattaatacttggagct
ccagatatagcatttccacgaataaataacataagattttgactattacctccatctctg
accctcctcttaatgagcagtatagttgaaaaaggagcagggacaggatgaacagtctac
ccacccctatcatcaggaatcgcacatagaggagcatctgtagatttagcaatttttaga
ttacatttagcaggaatctcttcaattttaggagcagtaaattttattacaacaattatc
aatatacgatcagtcgggataacctttgatcgaatacctttatttgtatgatcagtagga
atcacagcacttttactcttactatctttacctgttttagccggagctattactatgctt
ttaacagatcgtaatttaaatacttccttttttgacccagctggtgggggagacccaatt
ctttaccaacatttattttga
>Carabus_cancellatus_W00145b_MH020418
gggacttcattaagaatactaattcgagccgaattaggaaacccgggctctttaattgga
gatgatcaaatttataatgttattgttacagctcatgcttttgtaataattttttttata
gttatacctattataattggtggatttggaaattgattagtcccattaatacttggagct
ccagatatagcatttccacgaataaataacataagattttgactattacctccatctctg
accctcctcttaatgagcagtatagttgaaaaaggagcagggacaggatgaacagtctac
ccacccctatcatcaggaatcgcacatagaggagcatctgtagatttagcaatttttaga
ttacatttagcaggaatctcttcaattttaggagcagtaaattttattacaacaattatc
aatatacgatcagtcgggataacctttgatcgaatacctttatttgtatgatcagtagga
atcacagcacttttactcttactatctttacctgttttagccggagctattactatgctt
ttaacagatcgtaatttaaatacttccttttttgacccagctggtgggggagacccaatt
ctttaccaacatttattttga
>Broscus_cephalotes_W00222a_MH020419 
ggtacatcattaagaataataattcgagctgaattaggaaatccaggttccttgattggg
gatgatcaaatttataatgttattgttactgctcatgcttttgtaataattttttttata
gtaatacctattataattgggggatttggaaattgattagttccattaatattaggagcc
cctgatatagcttttcctcgaataaataatataagattttgacttcttcctccttcttta
acattgctcttaatgagaagtatggttgaaagaggggctggaacaggatgaactgtttac
ccccctttatcttcctctattgcccatagaggagcttctgtagatttagctatttttaga
ttacatttagcaggaatttcttcaattttaggagctgtaaattttatttcaacaattatt
aatatacgatctgtaggaattaaatttgatcgaataccattatttgtctgatcagttgga
attactgcattattattacttttatctttaccagtattggcaggagcaattactatacta
ttaactgatcgaaatttaaattcatcattttttgatccagcagggggtggagatccaatc
ctatatcaacatttattttga
>Broscus_cephalotes_W00222b_MH020420 
ggtacatcattaagaataataattcgagctgaattaggaaatccaggctccttgattggg
gatgatcaaatttataatgttattgttactgctcatgcttttgtaataattttttttata
gtaatacctattataattggaggatttggaaattgattagttccattaatattaggagcc
cctgatatagcttttcctcgaataaataatataagattttgacttcttcctccttcttta
acattgctcttaatgagaagtatggttgaaagaggggctggaacaggatgaactgtttac
ccccctttatcttcctctattgcccatagaggagcttctgtagatttagctatttttaga
ttacatttagcaggaatttcttcaattttaggagctgtaaattttatttcaacaattatt
aatatacgatctgtaggaattaaatttgatcgaataccattatttgtctgatcagttgga
attactgcattattattacttttatctttaccagtattggcaggagcaattactatacta
ttaactgatcgaaatttaaattcatcattttttgatccagcagggggtggagatccaatc
ctatatcaacatttattttga
>Bembidion_articulatum_W00148a_MH020421 
ggaacttcattgagaatattaattcgtgcagaattaggaaacccgggatcattaattgga
gacgaccaaatttataatgttattgtaactgctcatgccttcgtaataattttttttata
gtaatgccaattttaattggaggttttggaaattgattagtcccattaatactgggagcc
cccgatatagcatttcctcgaataaataatataagtttctgattattacccccttcatta
acattacttttaataagttcaatggtagaaaaaggtgctggtacaggatgaaccgtgtac
ccccctttatcatcttctattgcccatagaggagcatctgttgatttagcaatttttaga
ttacatttagcaggagtatcctcgattttaggtgccgtaaattttattactacaattatt
aatatacgatctattggaataacatttgatcgtataccattatttgtttgatcagtagga
attacagctttactactccttctatctttaccagtattagctggagctattacaatactt
ttaactgatcgaaacttaaatacttctttttttgatcctgcaggaggcggagatcctatt
ctttatcaacatttattttga
>Bembidion_articulatum_W00148b_MH020422 
ggaacttcattgagaatattaattcgtgcagaattaggaaacccgggatcattaattgga
gacgaccaaatttataatgttattgtaactgctcatgccttcgtaataattttttttata
gtaatgccaattttaattggaggttttggaaattgattagtcccattaatactgggagcc
cccgatatagcatttcctcgaataaataatataagtttctgattattacccccttcatta
acattacttttaataagttcaatggtagaaaaaggtgctggtacaggatgaaccgtgtac
ccccctttatcatcttctattgcccatagaggagcatctgttgatttagcaatttttaga
ttacatttagcaggagtatcctcgattttaggtgccgtaaattttattactacaattatt
aatatacgatctattggaataacatttgatcgtataccattatttgtttgatcagtagga
attacagctttactactccttctatctttaccagtattagctggagctattacaatactt
ttaactgatcgaaacttaaatacttctttttttgatcctgcaggaggcggagatcctatt
ctttatcaacatttattttga
>Bembidion_varium_W00258a_MH020423 
ggaacatcattaagaatactaattcgagcagaattaggaaaccctggatctctaattgga
gatgaccaaatttataatgttattgtaactgctcatgcttttgttataattttttttata
gtaataccaatcttaattggaggatttggaaattgattagttcctttaatattaggagcc
ccagatatagcatttcctcgaataaataatataagattttgattacttcctccttcatta
acattgcttttaataagttcaatagtggaaagaggggctggcaccggatgaaccgtttac
ccgccactctcatcttcaattgctcatagaggagcctccgttgatctggctatttttaga
cttcatcttgcaggtgtatcatcaattttaggagcagtaaatttcattacaactattatt
aatatacgatcaacagggatgacatttgaccgaatacctctatttgtttgatcagtaggt
attacagctttattattattattatctttacctgttttagccggagcaattacaatacta
ttgacagatcgaaatttgaatacttcatttttcgatccagctgggggaggagacccaatt
ctataccaacacttattttga
>Bembidion_varium_W00258b_MH020424 
ggaacatcattaagaatactaattcgagcagaattaggaaaccctggatctctaattgga
gatgaccaaatttataatgttattgtaactgctcatgcttttgttataattttttttata
gtaataccaatcttaattggaggatttggaaattgattagttcctttaatattaggagcc
ccagatatagcatttcctcgaataaataatataagattttgattacttcctccttcatta
acattgcttttaataagttcaatagtggaaagaggggctggcaccggatgaaccgtttac
ccaccactctcatcttcaattgctcatagaggagcctccgttgatctggctatttttaga
cttcatcttgcaggtgtatcatcaattttaggagcagtaaatttcattacaactattatt
aatatacgatcaacagggatgacatttgaccgaatacctctatttgtttgatcagtaggt
attacagctttattattattattatctttacctgttttagccggagcaattacaatacta
ttgacagatcgaaatttgaatacttcatttttcgatccagctgggggaggagacccaatt
ctataccaacacttattttga
>Bembidion_varium_W00258c_MH020425
ggaacatcattaagaatactaattcgagcagaattaggaaaccctggatctctaattgga
gatgaccaaatttataatgttattgtaactgctcatgcttttgttataattttttttata
gtaataccaatcttaattggaggatttggaaattgattagttcctttaatattaggagcc
ccagatatagcatttcctcgaataaataatataagattttgattacttcctccttcatta
acattgcttttaataagttcaatagtggaaagaggggctggcaccggatgaaccgtttac
ccaccactctcatcttcaattgctcatagaggagcctccgttgatctggctatttttaga
cttcatcttgcaggtgtatcatcaattttaggagcagtaaatttcattacaactattatt
aatatacgatcaacagggatgacatttgaccgaatacctctatttgtttgatcagtaggt
attacagctttattattattattatctttacctgttttagccggagcaattacaatacta
ttgacagatcgaaatttgaatacttcatttttcgatccagctgggggaggagacccaatt
ctataccaacacttattttga
>Abax_parallelepipedus_W00218a_MH020426 
ggaacctctttaagaatgttaattcgacttgaattaggaaatcctggatcactaattggt
gatgaccaaatttttaatgtaattgttactgcacatgcatttgtaataattttttttata
gtaatgcctattataattggaggtttcggaaactgattagttcctttaatactaggagct
cctgatatagcattccctcgaataaataacatgagattctgactgctccccccttcttta
acccttctccttataagcagcatagttgagagaggagctggcacaggatggacagtttac
ccaccactttcttctaatattgcccatagaggagcctcagttgacctagctatttttagt
ctacatttagctggaatttcttcaattttaggagctgtaaattttattactacaattatc
aatatacgatctgtaggaataacttttgaccgaatacctttatttgtctgatcagtagga
attactgctctgttactattactatcattacctgtattagctggagcaatcacaatactt
ctaacagatcgaaatttaaatacttcattttttgatcctgcaggaggtggagatccaatt
ttataccaacatttattttga
>Abax_parallelepipedus_W00218b_MH020427
ggaacctctttaagaatgttaattcgacttgaattaggaaatcctggatcactaattggt
gatgaccaaatttttaatgtaattgttactgcacatgcatttgtaataattttttttata
gtaatgcctattataattggaggtttcggaaactgattagttcctttaatactaggagct
cctgatatagcattccctcgaataaataacatgagattctgactgctccccccttcttta
acccttctccttataagcagcatagttgagagaggagctggcacaggatggacagtttac
ccaccactttcttctaatattgcccatagaggagcctcagttgacctagctatttttagt
ctacatttagctggaatttcttcaattttaggagctgtaaattttattactacaattatc
aatatacgatctgtaggaataacttttgaccgaatacctttatttgtctgatcagtagga
attactgctctgttactattactatcattacctgtattagctggagcaatcacaatactt
ctaacagatcgaaatttaaatacttcattttttgatcctgcaggaggtggagatccaatt
ttataccaacatttattttga
>Abax_parallelepipedus_W00218c_MH020428 
ggaacctctttaagaatgttaattcgacttgaattaggaaatcctggatcactaattggc
gatgaccaaatttataatgtaattgttactgcacatgcatttgtaataattttttttata
gtaatgcctattataattggaggtttcggaaactgattagttcctttaatactaggagct
cctgatatagcattccctcgaataaataacatgagattctgactgctccccccttcttta
acccttctccttataagcagcatagttgagagaggagctggcacaggatggacagtttac
ccaccactttcttctaatattgcccatagaggagcctcagttgacctagctatttttagt
ctacatttagctggaatttcttcaattttaggagctgtaaattttattactacaattatc
aatatacgatctgtaggaataacttttgaccgaatacctttatttgtctgatcagtagga
attactgctctgttactattactatcattacctgtattagctggagcaatcacaatactt
ctaacagatcgaaatttaaatacttcattttttgatcctgcaggaggtggagatccaatt
ttataccaacatttattttga
>Abax_parallelus_W00232a_MH020429
ggaacatccttaagaatactaattcgagctgaattaggaaatcctggatcattaattggt
gacgatcaaatttataatgtaattgtcactgcacatgcttttgtaataattttttttata
gttatgccaattataattggaggatttggaaattgattagttcctttaatattaggagct
cctgatatagcctttcctcgaatgaataacatgagattttgattgctccctccttcattg
accttgctccttataagcagcatagttgaaagaggtactggcacaggatgaacagtttac
ccccccctttctagtaatattgcccatagaggagcctcggttgatttagctatttttagt
cttcatttagctggaatttcctcaattttaggagctgtaaattttatcactacaattatt
aatatacgatcagtaggtataacatttgatcgaatacctttatttgtttgatcagtagga
attactgccctattactactgttatcactacctgtattagcaggagctatcacaatactt
ctaacagatcgaaattttaatacttcattttttgacccagctggaggtggagatcctatt
ctctatcaacacttattttga
>Omophron_limbatum_W00215a_MH020430 
ggaacatcattaagaatattaattcgtgctgaattaggaaatcctggatcattaattgga
gatgatcaaatttataatgttattgttactgcccatgcttttattataattttttttata
gttatacctattataattggaggttttggaaattgattagttccattaatattaggagct
cctgatatagcctttcctcgaataaataatataagattttgacttctacctccatcatta
atattgctcttaatgagcagaatggtggaaagaggagctgggacaggatgaacagtgtac
ccccctctatctgctgcaattgcccatagaggagcatcagttgatttagcaatttttagt
ttacatctagcaggaatttcatcaattttaggagcagtaaattttattacaacaattatt
aatatacgatctacaggaataacatttgatcgtatacctctatttgtttgatctgtagga
attacagctttattattattattatcattacctgtattagctggagctattacaatatta
cttactgatcgaaatttaaatacttctttttttgatcctgcaggaggaggagaccctatt
ttatatcaacacttattttga
>Omophron_limbatum_W00215b_MH020431
ggaacatcattaagaatattaattcgtgctgaattaggaaatcctggatcattaattgga
gatgatcaaatttataatgttattgttactgcccatgcttttattataattttttttata
gttatacctattataattggaggttttggaaattgattagttccattaatattaggagct
cctgatatagcctttcctcgaataaataatataagattttgacttctacctccatcatta
atattgctcttaatgagcagaatggtggaaagaggagctgggacaggatgaacagtgtac
ccccctctatctgctgcaattgcccatagaggagcatcagttgatttagcaatttttagt
ttacatctagcaggaatttcatcaattttaggagcagtaaattttattacaacaattatt
aatatacgatctacaggaataacatttgatcgtatacctctatttgtttgatctgtagga
attacagctttattattattattatcattacctgtattagctggagctattacaatatta
cttactgatcgaaatttaaatacttctttttttgatcctgcaggaggaggagaccctatt
ttatatcaacacttattttga
>Clivina_collaris_W00231a_MH020432
ggaacttccttaagaatattaattcgagctgaattaggaaaccccggatctttaattggc
gatgatcaaatttataatgtaattgttactgctcatgcttttgttataattttcttcata
gtaatacccattttaattggaggatttggaaattgattagtccctttaatactaggagcc
cctgatatggccttccctcgaataaacaatataagattttgacttttacctccttcatta
agtctcttattgataagaagtatagttgaaagaggagctgggacaggatgaacagtctac
cctcccctatcttctgccattgctcatagaggagcttcagtagatttagctatttttagt
ctacatttagcaggagtttcatctattcttggagccgttaattttattacaactattatt
aatatacgatcaacaggaataacttttgaacgaatgcctttatttgtttgatcagtagga
attactgccctacttcttttactttcactacctgtattagcaggagcaattactatatta
ttaactgatcgaaacttaaatacttctttttttgacccagctggagggggagatccaatt
ctatatcaacatttattttga
>Elaphrus_riparius_W00141a_MH020433 
ggaacttctttaagaatactaattcgagcagaattaggaaatcccggttcattaattgga
gatgaccaaatttataatgttattgtaactgctcatgcttttattataattttttttata
gtaataccaattataattggtggatttggaaattggttagttcctttaatgttaggggcc
ccagatatagctttccctcgaataaataatataagtttttgattattacctccttcatta
agactattattgataagtagaatagttgaaagaggggctggtacaggttgaactgtgtac
cctccattgtcttctggaattgcccatgcaggagcatctgttgatcttgcaatttttagc
cttcatttagcaggagtatcttcaattcttggagcagtaaattttattacaacaattatt
aatatacgatcagttggtatatcctttgaccgaatacccttatttgtttgatcagttgga
attacagctttattattacttttatctcttcctgtattagctggagctatcactatatta
ttaactgatcgaaatttaaatacatccttttttgacccagctggaggaggtgaccctatt
ctttaccaacatttattttga
>Elaphrus_riparius_W00141b_MH020434 
ggaacttctttaagaatactaattcgagcagaattaggaaatcccggttcattaattgga
gatgaccaaatttataatgttattgtaactgctcatgcttttattataattttttttata
gtaataccaattataattggtggatttggaaattggttagttcctttaatgttaggggcc
ccagatatagctttccctcgaataaataatataagtttttgattattacctccttcatta
agactattattgataagtagaatagttgaaagaggggctggtacaggttgaactgtgtac
cctccattgtcttctggaattgcccatgcaggagcatctgttgatcttgcaatttttagc
cttcatttagcaggagtatcttcaattcttggagcagtaaattttattacaacaattatt
aatatacgatcagttggtatatcctttgaccgaatacccttatttgtttgatcagttgga
attacagctttattattacttttatctcttcctgtattagctggagctatcactatatta
ttaactgatcgaaatttaaatacatccttttttgacccagctggaggaggtgaccctatt
ctttaccaacatttattttga
>Notiophilus_biguttatus_W00200a_MH020435 
ggaacttctttaagaatactaattcgagcagaattaggaaatcctggatctttaattgga
gatgaccaaatttataatgtaattgttacagctcatgcttttgtcataattttttttata
gttatacctattataattggaggatttggtaattgacttgtacctctaatattaggagct
cctgatatagcttttcctcgaataaataatatgagtttctggttacttcctccctcttta
actctcctccttacaagaagaatagtggaaagaggagcaggtacaggttgaactgtgtac
cctcccctttcttctggaattgcccatagaggagcttcagttgatttagcaatttttagt
cttcatttagctggagtatcttctattttaggagcagtaaattttattactactattatt
aatatacgatcagttggaatatcatttgatcgaatacccttatttgtgtgatcagttgga
attacagctcttttattacttttatccttacctgttttagctggagcaattactatatta
ttaactgatcgaaacttaaatacttctttctttgaccctgctgggggaggagatcctatt
ttatatcaacacctattttga
>Notiophilus_biguttatus_W00200b_MH020436 
ggaacttctttaagaatactaattcgagcagaattaggaaatcctggatctttaattgga
gatgaccaaatttataatgtaattgttacagctcatgcttttgtcataattttttttata
gttatacctattataattggaggatttggtaattgacttgtacctctaatattaggagct
cctgatatagcttttcctcgaataaataatatgagtttctggttacttcctccctcttta
actctcctccttacaagaagaatagtggaaagaggagcaggtacaggttgaactgtgtac
cctcccctttcttctggaattgcccatagaggagcttcagttgatttagcaatttttagt
cttcatttagctggagtatcttctattttaggagcagtaaattttattactactattatt
aatatacgatcagttggaatatcatttgatcgaatacccttatttgtgtgatcagttgga
attacagctcttttattacttttatccttacctgttttagctggagcaattactatatta
ttaactgatcgaaacttaaatacttctttctttgaccctgctgggggaggagatcctatt
ttatatcaacacctattttga
>Loricera_pilicornis_W00202a_MH020437
ggaacctccctaagaatgttaattcgagcagaattagggaatccaggttcttttattgga
gatgatcaaatttataatgttattgttactgctcatgcatttgtaatgattttttttata
gttataccaattataattggaggatttggaaactgacttgttcctttaatattaggtgcc
cctgatatagcctttcctcgaataaataatataagattttgactccttccaccatctctt
actcttctcctacttagaagaatggtagagagaggtgctggtacaggatggaccgtgtac
cctcctctttcttctgttattgctcatagaggggcttcagtagatttagctatttttagt
cttcacttagcaggagtatcatcaattttaggagctgtaaattttattagtacaattatt
aatatacgatctattggaatgacatttgatcgaataccactatttgtttgatcagtggga
attactgctctacttcttttactttcgttaccagtattagctggagcaattactatatta
ttaactgatcgaaatttaaatacatccttttttgatccggcgggaggaggagatcctatt
ctatatcaacatttattttga
>Loricera_pilicornis_W00202b_MH020438 
ggaacctccctaagaatgttaattcgagcagaattagggaatccaggttcttttattgga
gatgatcaaatttataatgttattgttactgctcatgcatttgtaatgattttttttata
gttataccaattataattggaggatttggaaactgacttgttcctttaatattaggtgcc
cctgatatagcctttcctcgaataaataatataagattttgactccttccaccatctctt
actcttctcctacttagaagaatggtagagagaggtgctggtacaggatggaccgtgtac
cctcctctttcttctgttattgctcatagaggggcttcagtagatttagctatttttagt
cttcacttagcaggagtatcatcaattttaggagctgtaaattttattagtacaattatt
aatatacgatctattggaatgacatttgatcgaataccactatttgtttgatcagtggga
attactgctctacttcttttactttcgttaccagtattagctggagcaattactatatta
ttaactgatcgaaatttaaatacatccttttttgatccggcgggaggaggagatcctatt
ctatatcaacatttattttga
>Loricera_pilicornis_W00202c_MH020439 
ggaacctccctaagaatgttaattcgagcagaattagggaatccaggttcttttattgga
gatgatcaaatttataatgttattgttactgctcatgcatttgtaatgattttttttata
gttataccaattataattggaggatttggaaactgacttgttcctttaatattaggtgcc
cctgatatagcctttcctcgaataaataatataagattttgactccttccaccatctctt
actcttctcctacttagaagaatggtagagagaggtgctggtacaggatggaccgtgtac
cctcctctttcttctgttattgctcatagaggggcttcagtagatttagctatttttagt
cttcacttagcaggagtatcatcaattttaggagctgtaaattttattagtacaattatt
aatatacgatctattggaatgacatttgatcgaataccactatttgtttgatcagtggga
attactgctctacttcttttactttcgttaccagtattagctggagcaattactatatta
ttaactgatcgaaatttaaatacatccttttttgatccagcgggaggaggagatcctatt
ctatatcaacatttattttga
>Valgus_hemipterus_W00076b_MH020440
ggaacttcattaagattactaattcgtgctgaattaggtaaccctggttcattaattgga
gatgatcaaatttataatgttattgtaactgctcatgcttttattataattttctttata
gtaatacctattataattgggggattcggaaactgacttgttccattaatattaggagcc
cctgatatagcatttccacgtataaataatataagattttgattactacctccttcatta
accttattattaataagaagaatagttgaaagaggagcaggaacaggatgaacagtttat
ccacccttatcaagaaatattgctcatagaggagcttctgtagatttagctatttttagt
cttcacttagctggaatttcctctattttaggagcagtaaattttattactactgtaatt
aatatacgtacaataggaatctcatttgaccgaataccattatttgtttgatctgtagta
ttaacagccttattacttttattatctttaccagtattagctggtgctattacaatatta
ttaacagatcgaaatattaatactacattttttgaccctgctggaggaggagaccctatt
ttataccaacacttattttga
>Valgus_hemipterus_W00076c_MH020441
ggaacttcattaagattactaattcgtgctgaattaggtaaccctggttcattaattgga
gatgatcaaatttataatgttattgtaactgctcatgcttttattataattttctttata
gtaatacctattataattgggggattcggaaactgacttgttccattaatattaggagcc
cctgatatagcatttccacgtataaataatataagattttgattactacctccttcatta
accttactattaataagaagaatagttgaaagaggagcaggaacaggatgaacagtttat
ccacccttatcaagaaatattgctcatagaggagcttctgtagatttagctatttttagt
cttcacttagctggaatttcctctattttaggagcagtaaattttattactactgtaatt
aatatacgtacaataggaatctcatttgaccgaataccattatttgtttgatctgtagta
ttaacagccttattacttttattatctttaccagtattagctggtgctattacaatatta
ttaacagatcgaaatattaatactacattttttgaccctgctggaggaggagaccctatt
ttataccaacacttattttga
>Cetonia_aurata_W00070b_MH020442 
ggtacatcccttagcctactcattcgagctgaacttggaaatcccggatctttaattggt
gatgaccaaatttataatgttattgtaacagctcatgctttcattataatttttttcata
gtaataccggttataattggtggatttggaaattgacttgtacctttaatattaggagcc
cctgacatagcatttccccgaataaataacatgagattttgattattacccccatcgtta
actttactcttaatgagaagattagtagaaagaggagcaggcactggatgaactgtttac
ccccctctctctagtaacattgctcacagaggagcttcagtagatctagctatttttagt
ttacacttagcagggatttcatcaattttaggagcagtaaatttcattactactgtaatt
aacatacgatcaacaggaataacatttgatcgaatacctttatttgtttgatcagttgta
ttaactgcattattacttttattatcacttccggttttagctggagctattacaatactt
ttaacagatcgaaatattaatacctcattttttgaccctgcaggaggaggtgacccaatt
ttataccaacatttattttga
>Tropinota_hirta_W00105b_MH020443 
ggtacatcactaagcctattaattcgagctgaacttggaaaccctggatctttaattgga
gatgatcaaatttataatgtaattgtaacggctcatgctttcattataatttttttcata
gtgataccaattatgattgggggatttggaaattggcttgtacctttaatactaggggcc
cctgacatagcctttcctcgaataaataacataagattctggttgttaccaccctcatta
actcttcttctaataagaagaatagtagaaagaggtgcaggaacaggttgaactgtttac
ccacctttatcaagtaacattgcccatagaggagcttcagtagatctagcaatttttagt
ttacatttagccgggatctcttctattcttggagcagtaaattttattactactgtaatt
aatatacgatcaacaggaataacttttgatcgaataccattatttgtttgatctgttgct
ttaactgcattattgctactactttcacttccagttttagcgggagctattacaatactt
ttaacagaccgaaatattaatacatcatttttcgacccagctgggggtggtgatccaatt
ctataccagcacttattttga
>Oxythyrea_funesta_W00106a_MH020444 
ggaacatccctaagattactaattcgagctgaacttggaaatcctgggtctttgattggc
gatgaccaaatttataatgtgattgtcacagcccatgccttcattataattttcttcata
gttataccaattatgattggtggtttcggaaattgactagtccctctaatactaggggcc
cccgatatagcatttccccgaataaacaacataagattttggttacttccaccttcacta
acattacttttaataagaagaatagttgaaagaggggcaggaactggttgaactgtctac
cctcccctttctagaaacattgctcatagaggtgcttcagtagatttagctatttttagt
cttcatttagcaggaatttcctcaattttaggtgctgttaattttattactacagttatc
aatatacgatcaacaggaataacatttgaccgaatacctttatttgtttgatcagttgct
ttaactgctttactattactactatcactcccagtattagcaggagcaattacaatactt
ttaacagaccgaaatattaatacctcattttttgacccggcaggtggaggagacccaatt
ttataccagcatttattttga
>Oxythyrea_funesta_W00106b_MH020445
ggaacatccctaagattactaattcgagctgaacttggaaatcctgggtctttgattggc
gatgaccaaatttataatgtgattgtcacagcccatgccttcattataattttcttcata
gttataccaattatgattggtggtttcggaaattgactagtccctctaatactaggggcc
cccgatatagcatttccccgaataaacaacataagattttggttacttccaccttcacta
acattacttttaataagaagaatagttgaaagaggggcaggaactggttgaactgtctac
cctcccctttctagaaacattgctcatagaggtgcttcagtagatttagctatttttagt
cttcatttagcaggaatttcctcaattttaggtgctgttaattttattactacagttatc
aatatacgatcaacaggaataacatttgaccgaatacctttatttgtttgatcagttgct
ttaactgctttactattactactatcactcccagtattagcaggagcaattacaatactt
ttaacagaccgaaatattaatacctcattttttgacccggcaggtggaggagacccaatt
ttataccagcatttattttga
>Pytho_depressus_W00249a_MH020446 
ggaacttccctgagacttttaattcgagctgaattaggaaatcccggttctttaattgga
gatgaccaaatctacaacgtaattgtaacagctcatgcatttgttataattttttttata
gttatacctacagttattggaggatttgggaattgacttgtacctttgatattaggggcc
cctgatatagcttttcctcgaataaataatataagattttgattattacccccctctctt
tctcttttaattataagaagaattgtagaaaatggtgctgggaccggttgaacagtatac
ccccctttagcatcaaatattgcccatggagggtcatctgttgatttagctatttttaga
ctccatttagctggaatttcttcaattttaggtgcagtaaattttattactacagttatt
aatatacgaccattaggaataacttttgatcgaatacctttatttgtatgatctgttgta
attactgctgtattgctattattatctttaccagttttagccggagctattactatactt
ctaactgatcgaaatcttaatacatccttttttgacccagccggaggtggagatccaatt
ttatatcaacatttattttga
>Pytho_depressus_W00249b_MH020447
ggaacttccctgagacttttaattcgagctgaattaggaaatcccggttctttaattgga
gatgaccaaatctacaacgtaattgtaacagctcatgcatttgttataattttttttata
gttatacctacagttattggaggatttgggaattgacttgtacctttgatattaggggcc
cctgatatagcttttcctcgaataaataatataagattttgattattacccccctctctt
tctcttttaattataagaagaattgtagaaaatggtgctgggaccggttgaacagtatac
ccccctttagcatcaaatattgcccatggagggtcatctgttgatttagctatttttaga
ctccatttagctggaatttcttcaattttaggtgcagtaaattttattactacagttatt
aatatacgaccattaggaataacttttgatcgaatacctttatttgtatgatctgttgta
attactgctgtattgctattattatctttaccagttttagccggagctattactatactt
ctaactgatcgaaatcttaatacatccttttttgacccagccggaggtggagatccaatt
ttatatcaacatttattttga
>Pseudovadonia_livida_W00284a_MH020448 
ggaacatccttaagacttttaattcgatcagagttaggtaacccaggaagtttaattgga
gatgatcaaatttataatgtaattgtaacagctcatgcatttgttataattttttttatg
gttataccaattataatcggtggatttggtaattgattagtcccattaatactaggtgct
cctgatatagctttccctcgaataaataacataagattttgattattgcctccatccttg
acattattaattataagaagagttgtagaaaatggggcaggaacaggttgaacagtttac
cctcctttatctgcaaatattgctcataggggatcttctgtcgatttagctatttttagt
ttacatttagctggtatttcatcaattttgggagcagtaaactttatcactacagttatt
aatatgcgacctaaaggaataaacttagatcaaatacctctctttgtttgagctgttgta
atcactgctatccttttacttctgtctttacctgttttagcaggggcaattactatgtta
ttaaccgaccgtaatttaaatacatccttttttgatccggctggaggaggagacccaatt
ttatatcaacatttattttga
>Dieperis_boleti_W00189a_MH020449 
ggaacatcccttagactattaattcgtgcagaacttggaaatcctggatccttaattgga
gacgaccaaatttataatgtaattgtaactgcccatgcatttattataattttctttata
gttataccaattataattggaggcttcggaaactgactagttcccttaatattaggagcc
ccagatatagcatttcctcgaataaacaacataagattttgacttctcccaccctcatta
actttactattaataagaagaatcgtagaaaatggagcaggaacaggatgaacagtttac
cccccactctcgtccaatattgctcatggaggttcttctgtagatttagctatttttaga
cttcatttagcaggaatctcgtcaattctaggagcagtaaatttcattaccacaatcatt
aacatacgaccacaaggaataacctttgatcgaataccactatttgtatgagcagtaatc
attactgctgttcttctacttttatcacttccagtactagctggtgccattactatatta
ctaacagaccgaaatattaatacatccttctttgatcctgcaggaggaggagatcctatt
ctttatcaacacttattttga
>Sphidus_dubius_W00190a_MH020450 
ggtacatctctcagacttttaattcgattagaactaggtaatccaggttcattaattgga
gatgaccaaatttataatgttattgttactgctcatgcatttgttataatttttttcata
gtaatacctgttgtaattggagggttcggaaattgattagtccctttaatattaggagcc
cctgatatagcctttcctcgaataaataacataagattttgattacttcctccttctctg
accctactcttaataagaagaatcgtagaaagaggagctggtactggatgaacagtgtac
cccccactttcatctaatatcgctcatagaggaccctctgtagatctagcaatttttagt
cttcatttagctggaatttcatcaattttaggagctgtaaattttattactacagtaatt
aatatacgtccacaaggaataacccttgatcgaatacctttgtttgtttgagctgtagta
attacagcagttcttcttcttctgtcccttccagttctagcaggagcaattactatatta
ttaacagaccgaaatattaatacatccttctttgacccttcaggaggaggagacccaatt
ttataccaacatttattttga
>Sphidus_dubius_W00190b_MH020451 
ggtacatctctcagacttttaattcgattagaactaggtaatccaggttcattaattgga
gatgaccaaatttataatgttattgttactgctcatgcatttgttataatttttttcata
gtaatacctgttgtaattggagggttcggaaattgattagtccctttaatattaggagcc
cctgatatagcctttcctcgaataaataacataagattttgattacttcctccttctctg
accctactcttaataagaagaatcgtagaaagaggagctggtactggatgaacagtgtac
cccccactttcatctaatatcgctcatagaggaccctctgtagatctagcaatttttagt
cttcatttagctggaatttcatcaattttaggagctgtaaattttattactacagtaatt
aatatacgtccacaaggaataacccttgatcgaatacctttgtttgtttgagctgtagta
attacagcagttcttcttcttctgtcccttccagttctagcaggagcaattactatatta
ttaacagaccgaaatattaatacatccttctttgacccttcaggaggaggagacccaatt
ttataccaacatttattttga
>Rusticoclytus_rusticus_W00104a_MH020452
ggaacatctttaagaattttaattcgatcagaattaggtaacccaggttctctaattgga
gatgatcaaatttacaatgttattgttacagctcacgcattcatcataattttctttata
gttataccaatcataattggaggattcggaaattgacttgtacccttaatgctaggggcc
cccgacatggcatttcctcgaataaacaatataagattttggttactacctccctcttta
acactcttaattataagaagaattgttgaaagaggggctggtacaggatgaactgtatat
cctcctctttcagccaatattgctcatagaggatcttctgtagatttagctatttttaga
ttacatttagctggagtatcctccattctaggagcagtaaactttatttccacagttatt
aatatacgacccacaaaaataagtcctgaacaaatacccttatttgtatgagctgtagca
attacagcccttcttctcctcctttctcttcctgttctagcaggagcaattactatacta
ttaacagaccgaaacattaatacatcatttttcgacccagcaggaggaggggatccaatt
ctttatcaacacttatcctga
>Rusticoclytus_rusticus_W00104b_MH020453 
ggaacatctttaagaattttaattcgatcagaattaggtaacccaggttctctaattgga
gatgatcaaatttacaatgttattgttacagctcacgcattcatcataattttctttata
gttataccaatcataattggaggattcggaaattgacttgtacccttaatgctaggggcc
cccgacatggcatttcctcgaataaacaatataagattttggttactacctccctcttta
acactcttaattataagaagaattgttgaaagaggggctggtacaggatgaactgtgtat
cctcctctttcagccaatattgctcatagaggatcttctgtagatttagctatttttaga
ttacatttagctggagtatcctccattctaggagcagtaaactttatttccacagttatt
aatatacgacccacaaaaataagtcctgaacaaatacccttatttgtatgagctgtagca
attacagcccttcttctcctcctttctcttcctgttctagcaggagcaattactatacta
ttaacagaccgaaacattaatacatcatttttcgacccagcaggaggaggggatccaatt
ctttatcaacacttattctga
>Rusticoclytus_rusticus_W00239a_MH020454 
ggaacatctttaagaattttaattcgatcagaattaggtaacccaggttctctaattgga
gatgatcaaatttacaatgttattgttacagctcacgcattcatcataattttctttata
gttataccaatcataattggaggattcggaaattgacttgtacccttaatgctaggggcc
cccgacatggcatttcctcgaataaacaatataagattttggttgctacctccctcttta
acactcttaattataagaagaattgttgaaagaggggctggtacaggatgaactgtgtat
cctcctctttcagccaatattgctcatagaggatcttctgtagatttagctatttttaga
ttacatttagctggagtatcctccattctaggagcagtaaactttatttccacagttatt
aatatacgacccacaaaaataagtcctgaacaaatacccttatttgtatgagctgtagca
attacagcccttcttctcctcctttctcttcctgttctagcaggagcaattactatacta
ttaacagaccgaaacattaatacatcatttttcgacccagcaggaggaggggatccaatt
ctttatcaacacttattctga
>Hylotrupes_bajulus_W00264a_MH020455 
nnnnnntctttaagaatattaattcgatcagaactaggtaaccccggatctcttattgga
gatgatcaaatttataatgtaattgtaaccgcacacgcatttattataattttctttata
gttataccaattatgattggaggattcggaaattgattagttcccctaatactaggggct
cctgatatggcttttccccgaataaataatataagattttgacttctaccaccatctcta
actctattagtattaaggagaattgtagaaaatggtgcaggaacgggatgaacagtatat
cctcctcttgcagcaaacattgctcatagaggagcatcggtagatcttgctatttttaga
ttacaccttgcaggtgtatcatcaattctaggagcagttaattttatttcaacagttatt
aatatgcgacctgaggggatacatcctgaacgtatacccttatttgtctgagctgtagtc
atcactgcaattctacttttattatctcttcctgttcttgcaggtgctatcacaatacta
ttaacagaccgaaatattaatacatccttttttgatccggcaggaggaggagatccaatt
ctatatcaacatttattttga
>Hylotrupes_bajulus_W00264b_MH020456 
nnnnnntctttaagaatattaattcgatcagaactaggtaaccccggatctcttattgga
gatgatcaaatttataatgtaattgtaaccgcacacgcatttattataattttctttata
gttataccaattatgattggaggattcggaaattgattagttcccctaatactaggggct
cctgatatggcttttccccgaataaataatataagattttgacttctaccaccatctcta
actctattagtattaaggagaattgtagaaaatggtgcaggaacgggatgaacagtatat
cctcctcttgcagcaaacattgctcatagaggagcatcggtagatcttgctatttttaga
ttacaccttgcaggtgtatcatcaattctaggagcagttaattttatttcaacagttatt
aatatgcgacctgaggggatacatcctgaacgtatacccttatttgtctgagctgtagtc
atcactgcaattctacttttattatctcttcctgttcttgcaggtgctatcacaatacta
ttaacagaccgaaatattaatacatccttttttgatccggcaggaggaggagatccaatt
ctatatcaacatttattttga
>Stenurella_melanura_W00096b_MH020457
ggcacatccctaagattattgattcgttctgaattaggaaaccccggctccttaattgga
gatgaccaaatttataatgtaattgttacagctcacgcttttgtaataattttctttatg
gttatacctattataattgggggattcggaaattgattagtcccattaatattaggagct
ccagatatggcttttcctcgaataaataatataagattttggctactacctccttctttg
accctgctaattataagaagaattgttgaaactggtgcaggaactggatgaaccgtttac
ccgcctttgtcctcaaatattgcccataggggttcatctgtagacctggccatttttagc
cttcatctcgctggaatttcttcaattttaggtgctgtaaattttatcacaactgtaatt
aatatacatcctgtaggaataacccctgatcgaatacccctttttgtttgggctgtagta
attactgctgtactactactgttatctttacctgttctagccggtgctatcactatatta
ttaactgatcgaaatcttaacacctccttctttgaccctgctggaggaggagacccaatt
ttgtaccaacatttattttga
>Stenurella_melanura_W00271a_MH020458 
ggcacatccctaagattattgattcgttctgaattaggaaaccccggctccttaattgga
gatgaccaaatttataatgtaattgttacagctcacgcttttgtaataattttctttatg
gttatacctattataattgggggattcggaaattgattagtcccattaatattaggagct
ccagatatggcttttcctcgaataaataatataagattttggctactacctccttctttg
accctgctaattataagaagaattgttgaaactggtgcaggaactggatgaaccgtttac
ccacctttgtcctcaaatattgcccataggggttcatctgtagacctggccatttttagc
cttcatctcgctggaatttcttcaattttaggtgctgtaaattttatcgcaactgtaatt
aatatacatcctgtaggaataacccctgatcgaatacccctttttgtttgggctgtagta
attactgctgtactactactgttatctttacctgttctagccggtgctatcactatatta
ttaactgatcgaaatcttaacacctccttctttgaccctgctggaggaggagacccaatt
ttgtaccaacatttattttga
>Stenurella_melanura_W00271b_MH020459
ggcacatccctaagattattgattcgttctgaattagggaaccccggttccttaattgga
gatgaccaaatttataatgtaattgttacagctcacgcttttgtaataattttctttatg
gttatacctattataattgggggattcggaaattgattagtcccattaatattaggagct
ccagatatggcttttcctcgaataaacaatataagattttggctactacctccttctttg
accctgctaattataagaagaattgttgaaactggcgcaggaactggatgaaccgtttac
ccacctttgtcctcaaatattgcccataggggttcatctgtagacctagccatttttagc
cttcatctcgctggaatttcttcaattttaggtgctgtaaattttatcacaactgtaatt
aatatacatcctgtaggaataacccctgatcgaatacccctttttgtttgggctgtagta
attactgctgtactactactgttatctttacctgttctagccggtgctatcactatatta
ttaacagatcgaaatcttaacacctccttctttgaccctgctgggggaggagacccaatt
ttgtaccaacatttattttga
>Galerucella_tenella_W00042a_MH020460
ggaacttcattaagaatccttgttcgagctgaactaggaagaccaggcactttaattggt
aatgaccaaatttataatgtaattgttactgctcatgcttttattataattttttttata
gtaatacctattataattggtggatttggaaactgattagtacccctaataattggtgct
ccagatatagcttttcctcgaataaataatataagattttgattgcttcccccatcatta
tttttattaattataagaagaattgtagaaagaggagctggaacaggttgaacagtttat
ccccctctttcatctaatattgctcatggaggatcttctgtagatctcgccatttttagt
cttcatttagctggaatttcttcaattttaggtgcaattaattttattactacaattatt
aatatacgacctaaaggaataacattagatcgaatacctttatttgtttgagctgtaata
attacagctattcttttattactttctcttcctgttttagctggtgcaatcacaatatta
ttaacagatcgaaatttaaatacttctttttttgatccagcaggagggggagaccctatt
ttatatcaacatctattttga
>Luperus_flavipes_W00033a_MH020461 
ggaacttccctaagaatcttaattcgagccgaattggggagacccggctccttaattggc
aatgatcaaatttataacgtgattgttacagcccatgctttcattataatttttttcatg
gtaatgccaattataattggtggatttggaaactgattagtacccctaataattggagcc
ccagacatagcctttcctcgaataaataatataagattttgattgctgcccccttccatc
tttcttttaattataagaagcgtagtagaaagaggggccgggactggttgaactgtttac
ccccctttatcttcaaatattgcccatgggggggcttcagtagacctggctattttcaga
ttacatttagctggaatctcctctattcttggagcaattaattttattactacagtaatt
aatatacggcctatgggaataagattggatcgaatacctttatttgtatgggcagtagta
attaccgcaattctattattacttaggctgcctgtacttgctggagcaatcacaatatta
ctaaccgatcgaaatctaaataccaccttctttgaccccgctggaggtggagatcctatt
ctctatcagcatttattttga
>Luperus_luperus_W00034a_MH020462 
ggaacttccctaagaatcttaattcgagccgaattggggagacccggctccttaattggc
aatgatcaaatttataacgtgattgttacagcccatgctttcattataatttttttcatg
gtaatgccaattataattggtggatttggaaactgattagtacccctaataattggagcc
ccagacatagcctttcctcgaataaataatataagattttgattgctgcccccttccatc
tttcttttaattataagaagcgtagtagaaagaggggccgggactggttgaactgtttac
ccccctttatcttcaaatattgcccatgggggggcttcagtagacctggctattttcaga
ttacatttagctggaatctcctctattcttggagcaattaattttattactacagtaatt
aatatacggcctatgggaataagattggatcgaatacctttatttgtatgggcagtagta
attaccgcaattctattattacttaggctgcctgtacttgctggagcaatcacaatatta
ctaaccgatcgaaatctaaataccaccttctttgaccccgctggaggtggagatcctatt
ctctatcagcatttattttga
>Galeruca_tanaceti_W00041a_MH020463
ggaacttctttaaggattttagtacgaacagaattaggaagaccaggaacattaattgga
aatgaccaaatttacaacgttattgtaacagcccatgcttttatcataatttttttcata
gtaatacccattataattggaggatttggaaattgactagtccctctaataattggagcc
ccagatatagcttttcctcgaataaataatatgagattttgattattacccccatcacta
tttctgttaattatgagaagaattgttgaaagaggagcaggaacaggatgaacagtttac
cccccactttcatctaatattgctcacggaggttcctcagtagatttagctatttttaga
ttacacctagctgggatctcctcaattttaggagcaattaattttattactactgtaatt
aatatacgaccaaaaggcataacattagaccgtataccattatttgtttgagctgtaaca
attacagctattctactattactttcattaccagttttagcaggagctattacaatactt
ctaacagatcgaaatttaaatacttcattttttgatcctgcaggaggtggagacccaatt
ctttaccaacacttattttga
>Longitarsus_exsoletus_W00031a_MH020464 
ggaacttcacttagaattttaattcgtacagaattaggaaaccctggatctttaattgga
aatgaccaaatttataatgttattgtaacagcccatgctttcattataattttttttata
gttatacccattataatcggaggattcggaaattgattagtccccttaataatcggtgcc
ccagatatagcatttcctcgaataaataatataagattttgactattacccccctcttta
ttacttttagtaataagaagaatagttgaaagaggagcaggaactggttgaacagtttat
ccccccttatcttcaaatattgctcataatggatcttctgttgatttagcaatttttaga
ttacatttagctggaatttcatcaattttgggggcaattaattttattacaacagtaatt
aatatacgtccctttggaataactctagaccgaatacccctattcgtatgagcagttgta
attacagcaattttacttttattatctttacctgtattagcaggtgctattactatatta
ttaacagatcgtaattttaatactactttttttgatcctgctggaggaggagatccaatt
ctttaccaacacttattttga
>Aphthona_venustula_W00035a_MH020465
ggaacttccttaagtatattaattcgtactgaattaggaagtcctggatctttaattgga
aatgaccaaatttataatgttattgttacagctcatgcttttattataattttttttata
gtaatgcccatcataattggtggatttggaaactgattagtccccttaataatcggtgcc
cctgatatagctttccctcgaataaacaatataagattttggcttttaccaccctcatta
tttctcttacttataagaagtatagtagaaagaggagcaggaacaggatgaactgtttac
cccccgttatcttcaaatattgctcatggtggatcttcagtagatctagcaattttcaga
ttacacttagcaggaatttcatcaattctaggagcaattaattttatcactactgtaatt
aatatacgaccagaaggaataactttagatcaaatacccctatttgtttgagcagttgta
attacagcaattttacttctcctatctctcccagttttagcaggggctatcaccatgcta
ttaacagatcgaaatttaaatacttctttttttgaccctgcaggaggaggagacccaatt
ttatatcaacacttattttga
>Rhagonycha_limbata_W00044c_MH020466 
ggaacctccctaagtatcataattcgaatagaattaggaaaccccggttcattaattgga
aatgatcaaatttataatgttattgtcactgcccatgcatttatcataattttctttatg
gtaatgccaataataattggaggttttggaaactgattaatcccactaataattggtgcc
cctgacatagccttccctcgaataaataatataagattctgactattacccccctcctta
ttcctactagttataagaagaatagtagaaagaggagctggaactggatgaacagtttac
cctcccctttcatcaaatattgctcatagaggatcttctgttgatttagcaatttttagt
ctccacttagctggaatttcatcaattttaggagcaattaattttattacaacaataatt
aatatacggccaatgggtataaatatagaccaaatacctctatttgtatgagctgtttta
atcacagctatattacttcttttatctttaccagttttagcaggggctattacaatacta
ttaactgatcgtaatttaaatacaactttttttgaccctgcaggagggggagacccaatt
ctttatcagcatttattttga
>Derocrepis_rufipes_W00040a_MH020467
ggaacttccataagaattttaattcgagctgaactgggatccccgggatctttaatcgga
aatgatcaaatttataatgtaattgtaactgctcatgcctttgtaataattttttttata
gtaatgccaattataattggaggatttggaaactggttaatccccctaataattggtgcc
cctgatatagcttttcctcgaataaataacataagattttgattattacccccatcatta
tttttattattaataagaagactagttgaaagaggagcaggaacaggatgaacagtttac
ccacccttatcttccaatattgctcatagaggagcttcagtagatttagctatttttagt
ctacacttagccgggatctcgtctattttaggagcaattaattttattactacaactatt
aatatacgaccaataggaatgcccttagaccgaatacctttatttgtatgagcagttgct
attactgcaattttattgcttttatctttacctgttttagcaggagctattacaatatta
ttaactgatcgaaatttaaatacatctttttttgacccgtccggaggaggagacccaatt
ttatatcaacatttattttga
>Crepidodera_aurata_W00026a_MH020468
ggaacatcattaagaatactaattcgaactgaactaggcaatccaggatccctaattggt
aatgatcaaatttacaatgttattgttacagcccatgcttttattataattttttttata
gtaatacccattataattggaggatttggtaattgacttgtacctttaataattggagcc
cctgatatagccttccctcgaataaataacataagattttgattattgcctccttcacta
tttttattattaataagaagattagtagaaaggggagctggaacaggatgaactgtttac
cccccgctatcttccaatattgctcatggaggatcttctgttgacttagctatttttagc
ttacatcttgccggaatctcttcaattttaggagcaatcaattttattacaactattatt
aatatacgtcctaaaggaataagattagaccgaatgcctctttttgtatgagcagtggct
attactgcaattttactcctcctatcccttccagttttagcaggagctattacaatactc
ttaacagatcgaaacctcaatacttccttttttgaccctattggagggggtgaccctatt
ctctaccaacatttattttga
>Crepidodera_aurata_W00026b_MH020469 
ggaacatcattaagaatactaattcgaactgaactaggcaatccaggatccctaattggt
aatgatcaaatttacaatgttattgttacagcccatgcttttattataattttttttata
gtaatacccattataattggaggatttggtaattgacttgtacctttaataattggagcc
cctgatatagccttccctcgaataaataacataagattttgattattgcctccttcacta
tttttattattaataagaagattagtagaaaggggagctggaacaggatgaactgtttat
cccccgctatcttccaatattgctcatggaggatcttctgttgacttagctatttttagc
ttacatcttgccggaatctcttcaattttaggagcaatcaattttattacaactattatt
aatatacgtcctaaaggaataagattagaccgaatgcctctttttgtatgagcagtggct
attactgcaattttactcctcctatcccttccagttttagcaggagctattacaatactc
ttaacagatcgaaacctaaatacttccttttttgaccctattggagggggtgaccctatt
ctctaccaacatttattttga
>Crepidodera_aurata_W00026c_MH020470 
ggaacatcattaagaatactaattcgaactgaactaggcaatccaggatccctaattggt
aatgatcaaatttacaatgttattgttacagcccatgcttttattataattttttttata
gtaatacccattataattggaggatttggtaattgacttgtacctttaataattggagcc
cctgatatagccttccctcgaataaataacataagattttgattattgcctccttcacta
tttttattattaataagaagattagtagaaaggggagctggaacaggatgaaccgtttac
cccccactatcttccaatattgctcatggaggatcttctgttgacttagctatttttagt
ttacatcttgccggaatctcttcaattttaggagcaatcaattttattacaactattatt
aatatacgtcctaaaggaataagattagaccgaatacctctttttgtatgagcagtagct
attactgcaattttactcctcctatcccttccagttttagcaggagctattacaatactc
ttaacagatcgaaacctcaatacttccttttttgaccctattggaggtggtgaccctatt
ctctaccaacatttattttga
>Musaria_affinis_W00208a_MH020471 
nnnnnnnnnnnnggaattttaattcgatcagaattacgtacccctggatccctaattggc
gatgatcaaatttataatgtaattgtaactgcccatgcatttattataattttttttata
gtaatacctattataattggaggatttgggaattgactagtccccttaatactaggagcc
cctgatatagcatttccccgaatgaataatataagattttggcttcttcccccttccctt
agactcttaattataagaagaattgtagataatggagcaggaacaggatgaacagtttac
ccccccctagctgcaaatgtagctcataatggttcatcagttgatttagcaattttcaga
cttcatttagctggaatttcctctattttaggagcagtaaattttattaccacagtaatt
aatatacgccctaaaggaataactcttgatcgaatacccctattcgtttgagcagttaaa
attacagctatcttattacttctctcccttccagtattagcaggagctattacaatatta
ttgacagatcgaaatttaaatacctccttttttgatcccgcaggaggaggagatcctatt
ctctatcaacatttattttga
>Musaria_affinis_W00208c_MH020472
nnnnnnnnnnnnggaattttaattcgatcagaattaggtacccctggatccctaattggc
gatgatcaaatttataatgtaattgtaactgcccatgcatttattataattttttttata
gtaatacctattataattggaggatttgggaattgactagtccccttaatactaggagcc
cctgatatagcatttccccgaatgaataatataagattttggcttcttcccccttccctt
agactcttaattataagaagaattgtagataatggagcaggaacaggatgaacagtttac
ccccccctagctgcaaatgtagctcataatggttcatcagttgatttagcaattttcaga
cttcatttagctggaatttcctctattttaggagcagtaaattttattaccacagtaatt
aatatacgccctaaaggaataactcttgatcgaatacccctattcgtttgagcagttaaa
attacagctatcttattacttctctcccttccagtattagcaggagctattacaatatta
ttgacagatcgaaatttaaatacctccttttttgatcccgcaggaggaggagatcctatt
ctctatcaacatttattttga
>Dyschirius_digitatus_W00204a_MH020473
ggaacatccttgagaatcttaattcgaactgaattgggaaatccaggatcattaattgga
gacgatcaaatttataatgtaattgtaactgcccatgcattcattataattttttttata
gtcataccaattataattgggggatttggaaattgattaattcccctaatactaggagct
cctgatatagcttttccccgaataaataatataagattttgacttcttcccccttcttta
actttattactaacaagaagaatagtggaaagaggagctggaactggttgaacagtatac
ccacctttatcttctagaattgctcatagaggagcatctgtcgatttagctatttttaga
ttacatttagctggaatttcctctattctaggagcggttaattttattactacaatcatt
aatatacgatccacaggaataacattagaacgaataccattatttgtttgatctgttgga
attacagctttattgctacttctttctctaccagtattagctggagctattactatacta
ttaaccgatcgaaacctaaatacttctttctttgatcctgccggaggaggtgatccaatt
ttatatcaacatctatcttga
>Dyschirius_digitatus_W00204b_MH020474 
ggaacatccttgagaatcttaattcgaactgaattgggaaatccaggatcattaattgga
gacgatcaaatttataatgtaattgtaactgcccatgcattcattataattttttttata
gtcataccaattataattgggggatttggaaattgattaattcccctaatactaggagct
cctgatatagcttttccccgaataaataatataagattttgacttcttcccccttcttta
actttattactaacaagaagaatagtggaaagaggagctggaactggttgaacagtatac
ccacctttatcttctagaattgctcatagaggggcatctgtcgatttagctatttttaga
ttacatttagctggaatttcctctattctaggagcggttaattttattactacaatcatt
aatatacgatccacaggaataacattagaacgaataccattatttgtttgatctgttgga
attacagctttattgctacttctttctctaccagtattagctggagctattactatacta
ttaaccgatcgaaacctaaatacttctttctttgatcctgccggaggaggtgatccaatt
ttatatcaacatctatcttga
>Salpingus_ruficollis_W00282a_MH020475 
gggacttccttaagacttttaatccgtgcagaattaggaaatcctggatccttaattggt
gatgatcaaatttacaatgtgattgtaacagcccatgcttttgttataattttttttata
gttatacctgttgtaattggaggatttggaaattgattagtacctttaatacttggggca
ccagatatagcattcccacgaataaacaatataagattctgattactccctccctcatta
accttactaattatgagaagtattgtagaaagaggggcagggacaggctggactgtttat
ccccccttagcagctaatatcgctcatggaggttcttctgtagatttagctatttttagg
cttcatcttgcaggtgtttcctcaattttaggggcagtaaattttattacgactgttatt
aatatacgtccttcagggataagatttgaccgtatacctttatttgtttgatctgttgtt
attacagcagtgctccttcttctctctttaccagttcttgctggagcaatcactatactt
cttacagatcgaaatttaaacacctctttttttgatcctgccggagggggagacccaatt
ctttaccaacatctattttga
>Aromia_moschata_W00224a_MH020476
ggaacttctttaagaatactaattcgatcagaattaggaaaccccggctctttaattgga
gatgatcaaatttataatgtaattgtaacagcccatgcattcattataatttttttcata
gtaataccaattataattgggggattcggaaattgattagttcctttaatactcggagca
ccagatatagccttccctcgaataaacaatataagattttgactattgcccccttcatta
acttttttaattctgagtagaattgtagaaagaggtgccggaactggatgaacagtttac
cccccactttctagaaacattgctcatagagggtcctcagtagacttagctatctttaga
ctccatctagcaggaatctcttcaattctaggtgctgttaattttatctccactgtaatt
aatatacgcccttcaggaataagcccagaccgaatgcctttatttgtgtgggctgttgtt
attacagcaattcttctgttattatctctaccagtattagcgggggccattacaatactt
ttaactgatcgtaatattaacacatcattttttgacccagcaggaggaggggacccaatc
ttatatcagcacttattttga
>Aromia_moschata_W00263a_MH020477 
ggaacttctttaagaatactaattcgatcagaattaggaaaccccggctctttaattgga
gatgatcaaatttataatgtaattgtaacagcccatgcattcattataatttttttcata
gtaataccaattataattgggggattcggaaattgattagttcctttaatactcggagca
ccagatatggccttccctcgaataaacaatataagattttgactattgcccccttcatta
acttttttaattctgagtagaattgtagaaagaggtgccggaactggatgaacagtttac
cccccactttctagaaacattgctcatagagggtcctcagtagacttagctatctttaga
ctccatctagcaggaatctcttcaattctaggtgctgttaattttatctccactgtaatt
aatatacgcccttcaggaataagcccagaccgaatgcctttatttgtgtgggctgttgtt
attacagcaattcttctgttattatctctaccagtattagcgggggccattacaatactt
ttaactgatcgtaatattaacacatcattttttgacccagcaggaggaggagacccaatc
ttatatcagcacttattttga
>Aromia_moschata_W00263b_MH020478 
ggaacttctttaagaatactaattcgatcagaattaggaaaccccggctctttaattgga
gatgatcaaatttataatgtaattgtaacagcccatgcattcattataatttttttcata
gtaataccaattataattgggggattcggaaattgattagttcctttaatactcggagca
ccagatatagccttccctcgaataaacaatataagattttgactattgcccccttcatta
acttttttaattctgagtagaattgtagaaagaggtgccggaactggatgaacagtttac
cctccactttctagaaacattgctcatagagggtcctcagtagacttagctatctttaga
ctccatctagcaggaatctcttcaattctaggtgctgttaattttatctccactgtaatt
aatatacgcccttcaggaataagcccagaccgaatgcctttatttgtgtgggctgttgtt
attacagcaattcttctgttattatctctaccagtattagcgggggccattacaatactt
ttaactgatcgtaatattaacacatcattttttgacccagcaggaggaggagacccaatc
ttatatcagcacttattttga
>Phymatodes_testaceus_W00079a_MH020479
ggaacatctctaagaatgttaattcgttcagaattaggaaatcctggatcccttattgga
gacgaccaaatctataacgtaatcgttacagcccatgcatttattataattttctttata
gtaatacccgtaataattggaggatttgggaactgactagttccattaatactaggagcc
ccagatatagcttttccacgaataaataatataagattttgacttttacccccttcttta
acccttttaatcataagaagaattgtagaaaacggtgccggaacaggatgaacagtttac
ccccctctttctgccaatgtagcccatagaggatcatctgtagatttagcaatttttagt
cttcacctagcaggtgtctcatctattcttggagctgtaaattttatttctacagtaatc
aatatgaaacctgcaggtataaccccagaacaaatacctctatttgtatgagctgttcta
attacagcaattctacttctcttatctttgcctgttttagcaggagccattaccatgtta
ttaactgatcgaaatctaaatacatccttctttgacccagcaggaggaggggaccctatt
ctgtaccaacacttattttga
>Phymatodes_testaceus_W00079b_MH020480
ggaacatctctaagaatgttaattcgttcagaattaggaaatcctggatcccttattgga
gatgaccaaatctataacgtaatcgttacagcccatgcatttattataattttctttata
gtaatacccgtaataattggaggatttgggaactgactagttccattaatactaggagcc
ccagatatagcttttccacgaataaataatataagattttgacttttacccccttctttg
acccttttaatcataagaagaattgtagaaaacggtgccggaacaggatgaacagtttac
ccccctctttctgccaatgtagcccatagaggatcatctgtagatttagcaatttttagt
cttcacctagcaggtgtctcatctattcttggagctgtaaattttatttctacagtaatc
aatatgaaacctgcaggtataaccccagaacaaatacctctatttgtatgagctgttcta
attacagcaattctacttctcttatctttacctgttttagcaggagccattaccatgtta
ttaactgatcgaaatctaaatacatccttctttgacccagcaggaggaggggaccctatt
ctgtaccaacacttattttga
>Dacne_bipustulata_W00161a_MH020481 
gggacagcattaagaattctaattcggtcagaattaggaaaccctggatctctaattgga
aatgatcaaatctataattcaattgttacagctcatgcatttatcataattttttttata
gttatacctatcataataggaggatttggtaattgattagtacccctaataattggggcc
cctgatatagcattccctcgaataaataatataagattttgattacttcccccatcatta
aatcttttaattataagaagagtagtagaaacaggagcaggtactggctgaacagtatac
ccacctctatcctcaaatattgctcatgcaggagcatcagttgacttagcaatttttagt
ttacatttagctggaatttcctcaattttaggagctgcaaattttattacaacaataata
aatatacgacctaaacaaatatctttagaccaaatacctttattttgttgagcaatttta
attactgcaattttattaattctttcattaccagttcttgcaggagcaattactatactt
cttactgatcgtaattttaatacatcattttttgatccgacaggaggaggggacccaatt
ttatatcaacatttattttga
>Dacne_rufifrons_W00164a_MH020482 
ggaactgcactaagaattttaattcgatcagaactaggcaatcctggttctttaattaga
aatgatcaaatttataattctattgttacagcacatgcattcattataattttttttata
gttatacccattataataggaggatttggaaattgattaatccccttaataattggagcc
cctgatatagcattccctcgaataaataatataagattttgacttctacccccctctctt
aatcttttaattataagaagaattgtagaaactggagcaggcactggttgaacagtctat
ccacccctatcttcaaatattgcccatgcaggagcatccgttgatttagcaattttcagc
cttcacctagctggaatctcttctattttaggagctgcaaattttgtaactacaataata
aatatacgacctaaacaaatatcattagatcaaatacctttattttgttgagcagtaata
attactgcaatccttttaattttatccctaccagtcctcgctggagcaattactatactt
ctaactgaccgaaattttaacacctcattttttgatcctacaggaggaggagaccctatt
ctctaccaacatttattctga
>Dacne_rufifrons_W00164c_MH020483
ggaactgcactaagaattttaattcgatcagaactaggcaatcctggttctttaattaga
aatgatcaaatttataattctattgttacagcacatgcattcattataattttttttata
gttatacccattataataggaggatttggaaattgattaatccccttaataattggagcc
cctgatatagcattccctcgaataaataatataagattttgacttctacccccctctctt
aatcttttaattataagaagaattgtagaaactggagcaggcactggttgaacagtctat
ccacccctatcttcaaatattgcccatgcaggagcatccgttgatttagcaattttcagc
cttcacctagctggaatctcttctattttaggagctgcaaattttgtaactacaataata
aatatacgacctaaacaaatatcattagatcaaatacctttattttgttgagcagtaata
attactgcaatccttttaattttatccctaccagtcctcgctggagcaattactatactt
ctaactgaccgaaattttaacacctcattttttgatcctacaggaggaggagaccctatt
ctctaccaacatttattctga
>Dacne_rufifrons_W00164b_MH020484
gaacctgcactaagaattttaattcgatcagaactaggcaatctggaatctttaattaga
aatgatcaaatttataattctattgttacagcacatgcattcattataattttttttata
gttatacccattataataggaggatttggaaattgattaatccccttaataattggagcc
cctgatatagcattccctcgaataaataatataagattttgacttctacccccctctctt
aatcttttaattataagaagaattgtagaaactggagcaggcactggttgaacagtctat
ccacccctatcttcaaatattgcccatgcaggagcatccgttgatttagcaattttcagc
cttcacctagctggaatctcttctattttaggagctgcaaattttgtaactacaataata
aatatacgacctaaacaaatatcattagatcaaatacctttattttgttgagcagtaata
attactgcaatccttttaattttatccctaccagtcctcgctggagcaattactatactt
ctaactgaccgaaattttaacacctcattttttgatcctacgggaggaggagaccctatt
ctctaccaacatttattctga
>Altica_oleracea_W00018a_MH020485
ggtacctctataagacttttaattcgaactgaattaggaagacctggttcattaattgga
aatgaccaaatttataatgtaattgttactgctcatgcatttattataattttctttata
gtaatgccaataataattggaggatttggtaattgacttgtacctcttataattggtgcc
cctgatatagctttccctcgaataaataatataagattttgattactcccaccatcaatt
tttttattattaataagaagaataacagaaagaggagcaggaactggatgaacagtttat
cccccactatcatctaatcttgctcataacggcccatctgttgatttagctatttttagt
cttcacttagcaggaatctcatcaatcttaggggctattaattttattaccacaataatt
aatatacgaccccaaggtatatcaatagatcaaatacctttatttgtttgagctgtattt
atcacagcaattcttttacttctatcattaccggttttagctggtgctattacaatacta
ctaacagatcgaaatttaaatacatctttttttgaaccagctggtggaggagaccctatt
ctctaccaacatttattttga
>Altica_oleracea_W00018b_MH020486
ggcacctctataagacttttaattcgaactgaattaggaagacctggttcattaattgga
aatgaccaaatttataatgtaattgttactgctcatgcatttattataattttctttata
gtaatgccaataataattggaggatttggtaattgacttgtacctcttataattggtgct
cctgatatagctttccctcgaataaataatataagattttgattactcccaccatcaatt
tttttattattaataagaagaataacagaaagaggagcaggaactggatgaacagtttat
cccccactatcatctaatctcgctcataacggcccatctgttgatttagctatttttagt
cttcacttagcaggaatctcatcaattttaggggctattaattttattaccacaataatt
aatatacgaccccaaggtatatcaatagatcaaatacctttatttgtttgagctgtattt
atcacagcaattctcttacttctatcattaccggttttagctggtgctattacaatacta
ctaacagatcgaaatttaaatacatctttttttgaaccagctggtggaggagaccctatt
ctctaccaacatttattttga
>Altica_oleracea_W00018c_MH020487 
ggcacctctataagacttttaattcgaactgaattaggaagacctggttcattaattgga
aatgaccaaatttataatgtaattgttactgctcatgcatttattataattttctttata
gtaatgccaataataattggaggatttggtaattgacttgtacctcttataattggtgct
cctgatatagctttccctcgaataaataatataagattttgattactcccaccatcaatt
tttttattattaataagaagaataacagaaagaggagcaggaactggatgaacagtttat
cccccactatcatctaatcttgctcataacggcccatctgttgatttagctatttttagt
cttcacttagcaggaatctcgtcaatcttaggagctattaattttattactacaataatt
aatatacgaccccaaggtatatcaatagatcaaatacctttatttgtttgagctgtattt
atcacagcaattcttttacttctatcattaccggttttagctggtgctattacaatacta
ctaacagatcgaaatttaaatacatctttttttgagccagctggtggaggagaccctatt
ctctaccaacatttattttga
>Kateretes_pedicularius_W00058a_MH020488 
ggaacctccttgagtcttttaattcggtcagaactgggaaacccaggatccctaattggt
gatgaccaaatttataacgtaattgttactgcccatgcttttgttataatttttttcatg
gttataccttttataatcggagggttcggaaattgacttgttcccctaatactcggagcc
cctgatatagcttttcctcgaataaataatatgagattttgattattgccaccttcatta
tctttattgttaataagaagaattgtagaaagaggggccggaacagggtggactgtctac
cctcctttgtcctcaaatattgctcacggaggatcctcagtagatttagctatttttaga
ttacacctagcaggtatctcttctattctaggtgcagtaaattttattactacagtaatt
aatatacgaccattaggaataacatttgaccgtatacctctatttgtttgagctgtagct
attacagccctccttcttcttctttcattacctgttttagcaggggctatcacaatgcta
ctaaccgatcgaaatttaaatacctctttttttgacccagcaggaggaggagacccagtt
ctttatcagcatttattttga
>Kateretes_pedicularius_W00058b_MH020489 
ggaacctccttgagtcttttaattcggtcagaactgggaaacccaggatccctaattggt
gatgaccaaatttataacgtaattgttactgcccatgcttttgttataatttttttcatg
gttataccttttataatcggagggttcggaaattgacttgttcccctaatactcggagcc
cctgatatagcttttcctcgaataaataatatgagattttgattattgccaccttcatta
tctttattgttaataagaagaattgtagaaagaggggccggaacagggtggactgtctac
cctcctttgtcctcaaatattgctcatggaggatcctcagtagatttagctatttttaga
ttacatctagcagggatctcttctattctaggtgcagtaaattttattactacagtaatt
aatatacgaccattaggaataacatttgaccgtatacctctatttgtttgagctgtagct
attacagccctccttcttcttctttcattacctgttttagcaggggctattacaatgcta
ctaaccgatcgaaatttaaatacctctttttttgacccagcgggaggaggggacccagtt
ctttatcagcatttattttga
>Amphimallon_solstitialis_W00065a_MH020490 
ggaacttccttaagaattttaattcgtctagaattaggaactactaatagtgtaattgga
aatgatcaaatttataatgtaattgttacagctcatgcttttatcataattttttttata
gttatacctattataattggggggtttggaaattgattagttcctttaatagtaggggca
cctgatatagcattccctcgactaaataatataagtttttggttacttccacctgcttta
acccttttgattttcagaagaatagtagaaataggggctggtactggttgaactgtttac
ccacctttatcttctaatatagctcatagagggtcttcagtagatttagtaatttttagt
ttacacttagcaggaatttcttcgattttaggagccgttaattttatttctactattata
aatatacgcccatttggtataaatttagataaaacacctctatttgtatgatccgtatta
atcacagctattttactattgttatcattacctgttttagccggagctatcactatacta
cttaccgatcgaaatattaatacttctttttttgatccgataggaggaggggatccaatt
ttataccaacatttattttga
>Amphimallon_solstitialis_W00065b_MH020491 
ggaacttccttaagaattttaattcgcctagaattaggaactactaatagtgtaattgga
aatgatcaaatttataatgtaattgttacagctcatgcttttatcataattttttttata
gttatacctattataattggagggtttggaaattgattagttcctttaatagtaggggca
cctgatatagcattccctcgactaaataatataagtttttggttacttccacctgcttta
acccttttgattttcagaagaatagtagaaataggggctggtactggttgaactgtttac
ccacctttatcttctaatatagctcatagaggatcttcagtagatttagtaatttttagt
ttacacttagcaggaatttcttcgattttaggagccgttaattttatttctactattata
aatatacgcccatttggtataaatttagataaaacacctctatttgtatgatccgtatta
attacggctattttactattgttatcattacctgttttagccggagctatcactatacta
cttaccgatcgaaatattaatacttctttttttgacccgataggaggaggggatccaatt
ttataccaacatttattttga
>Psyllobora_vigintiduopunctata_W00275a_MH020492 
ggaacttccttaagaattttaattcgcctagaattaggaactactaatagtgtaattgga
aatgatcaaatttataatgtaattgttacagctcatgcttttatcataattttttttata
gttatacctattataattggagggtttggaaattgattagttcctttaatagtaggggca
cctgatatagcattccctcgactaaataatataagtttttggttacttccacctgcttta
acccttttgattttcagaagaatagtagaaataggggctggtactggttgaactgtttac
ccacctttatcttctaatatagctcatagaggatcttcagtagatttagtaatttttagt
ttacacttagcaggaatttcttcgattttaggagccgttaattttatttctactattata
aatatacgcccatttggtataaatttagataaaacacctctatttgtatgatccgtatta
attacggctattttactattgttatcattacctgttttagccggagctatcactatacta
cttaccgatcgaaatattaatacttctttttttgacccgataggaggaggggatccaatt
ttataccaacatttattttga
>Psyllobora_vigintiduopunctata_W00275b_MH020493
ggaacttccttaagaattttaattcgtctagaattaggaactactaatagtgtaattgga
aatgatcaaatttataatgtaattgttacagctcatgcttttatcataattttttttata
gttatacctattataattggggggtttggaaattgattagttcctttaatagtaggcgca
cctgatatagcattccctcgactaaataatataagtttttggttacttccacctgcttta
acccttttgattttcagaagaatagtagaaataggggctggtactggttgaactgtttac
ccacctttatcttctaatatagctcatagagggtcttcagtagatttagtaatttttagt
ttacacttagcaggaatttcttcgattttaggagccgttaactttatttctactattata
aatatacgtccatttggtataaatttagataaaacacctctatttgtatgatccgtatta
atcacagctattttactattgttatcattacctgttttagccggagctatcactatacta
cttaccgatcgaaatattaatacttctttttttgacccgataggaggaggggatccaatt
ttataccaacatttattttga
>Harmonia_axyridis_W00129a_MH020494
ggaacatcgttaagtattttaattcggttagaattaggaactagaggaagattaattgga
aacgaccaaatttataatataattgttacagctcatgctttcattataattttctttata
gtaatacctattataattgggggttttggaaattgattagttcctttaataattggagct
cctgatatagcatttccacgattaaataacataagattttgacttttaccccctgcttta
actcttttaattttaagaacaatcgtagaaataggggcaggaacaggatgaactgtttac
cctcctctttcttctaatttaacacataatgggccttcagtagatttagtgatttttagt
ttacatttagcaggaatttcctcaattttaggtgcagtaaatttcatttcaactattata
aatatacgtccatttggtataatacttgataaaactcctttatttgtatgatctgttctt
attacagcaattcttttattactatcactaccagttcttgcaggagcaattactatacta
ttaactgaccgaaacttaaattcttctttttttgacccaaccggtgggggagacccaatt
ttataccaacatttattttga
>Harmonia_axyridis_W00129b_MH020495 
ggaacatcgttaagtattttaattcggttagaattaggaactagaggaagattaattgga
aacgaccaaatttataatataattgttacagctcatgctttcattataattttctttata
gtaatacctattataattgggggttttggaaattgattagttcctttaataattggagct
cctgatatagcatttccacgattaaataacataagattttgacttttaccccctgcttta
actcttttaattttaagaacaatcgtagaaataggggcaggaacaggatgaactgtttac
cctcctctttcttctaatttaacacataatgggccttcagtagatttagtgatttttagt
ttacatttagcaggaatttcctcaattttaggtgcagtaaatttcatttcaactattata
aatatacgtccatttggtataatacttgataaaactcctttatttgtatgatctgttctt
attacagcaattcttttattactatcactaccagttcttgcaggagcaattactatacta
ttaactgaccgaaacttaaattcttctttttttgacccaaccggtgggggagacccaatt
ttataccaacatttattttga
>Harmonia_axyridis_W00129e_MH020496 
ggaacatcgttaagtattttaattcggttagaattaggaactagaggaagattaattgga
aacgaccaaatttataatataattgttacagctcatgctttcattataattttctttata
gtaatacctattataattgggggttttggaaattgattagttcctttaataattggagct
cctgatatagcatttccacgattaaataacataagattttgacttttaccccctgcttta
actcttttaattttaagaacaatcgtagaaataggggcagaaacaggatgaactgtttac
cctcctctttcttctaatttaacacataatgggccttcagtagatttagtgatttttagt
ttacatttagcaggaatttcctcaattttaggtgcagtaaatttcatttcaactattata
aatatacgtccatttggtataatacttgataaaactcctttatttgtatgatctgttctt
attacagcaattcttttattactatcactaccagttcttgcaggagcaattactatacta
ttaactgaccgaaacttaaattcttctttttttgacccaaccggtgggggagacccaatt
ttataccaacatttattttga
>Harmonia_axyridis_W00129f_MH020497 
ggaacatcgttaagtattttaattcggttagaattaggaactagaggaagattaattgga
aacgaccaaatttataatataattgttacagctcatgctttcattataattttctttata
gtaatacctattataattgggggttttggaaattgattagttcctttaataattggagct
cctgatatagcatttccacgattaaataacataagattttgacttttaccccctgcttta
actcttttaattttaagaacaatcgtagaaataggggcaggaacaggatgaactgtttac
cctcctctttcttctaatttaacacataatgggccttcagtagatttagtgatttttagt
ttacatttagcaggaatttcctcaattttaggtgcagtaaatttcatttcaactattata
aatatacgtccatttggtataatacttgataaaactcctttatttgtatgatctgttctt
attacagcaattcttttattactatcactaccagttcttgcaggagcaattactatacta
ttaactgaccgaaacttaaattcttctttttttgatccaaccggtgggggagacccaatt
ttataccaacatttattttga
>Chilocorus_renipustulatus_W00183b_MH020498
ggaacatcgttaagtattttaattcggttagaattaggaactagaggaagattaattgga
aacgaccaaatttataatataattgttacagctcatgctttcattataattttctttata
gtaatacctattataattgggggttttggaaattgattagttcctttaataattggagct
cctgatatagcatttccacgattaaataacataagattttgacttttaccccctgcttta
actcttttaattttaagaacaatcgtagaaataggggcaggaacaggatgaactgtttac
cctcctctttcttctaatttaacacataatgggccttcagtagatttagtgatttttagt
ttacatttagcaggaatttcctcaattttaggtgcagtaaatttcatttcaactattata
aatatacgtccatttggtataatacttgataaaactcctttatttgtatgatctgttctt
attacagcaattcttttattactatcactaccagttcttgcaggagcaattactatacta
ttaactgaccgaaacttaaattcttctttttttgacccaaccggtgggggagacccaatt
ttataccaacatttattttga
>Myrrha_octodecimguttata_W00171a_MH020499
ggaacatcattaagaatattaattcgtttagaattaggaacaacaaatagattaattgga
aatgatcaaatttataatgtaattgtaacagctcatgcttttattataattttctttata
gttatacccattataattggtgggtttggaaattgattagtacctctaataattggggct
cctgatatagcatttccacgtttaaataatataagattttgactattacctcctgcatta
actttattaatttttagaagaatagtagaaataggggctggaacaggatgaactgtttac
cctcctctttcttctaatatagcacatagtggatcttcagttgatttagtaatttttagt
ttacatttagcaggaatctcttctattctaggagcagtaaattttatttctactattata
aatatacgaccatttggtataaatttagataaaactcctttatttgtttgatcagttcta
atcacagcaattttattattactatcattaccagttttagcaggagctattactatactt
ttaactgatcgaaatattaatacttcattttttgacccaataggagggggggatcctgtt
ttataccagcatttattttga
>Myrrha_octodecimguttata_W00171_MH020500
ggaacatcattaagaatattaattcgtttagaattaggaacaacaaatagattaattgga
aatgatcaaatttataatgtaattgtaacagctcatgcttttattataattttctttata
gttatacccattataattggtgggtttggaaattgattagtacctctaataattggggct
cctgatatagcatttccacgtttaaataatataagattttgactattacctcctgcatta
actttattaatttttagaagaatagtagaaataggggctggaacaggatgaactgtttac
cctcctctttcttctaatatagcacatagtggatcttcagttgatttagtaatttttagt
ttacatttagcaggaatctcttctattctaggagcagtaaattttatttctactattata
aatatacgaccatttggtataaatttagataaaactcctttatttgtttgatcagttcta
atcacagcaattttattattactatcattaccagttttagcaggagctattactatactt
ttaactgatcgaaatattaatacttcattttttgacccaataggagggggggatcctgtt
ttataccagcatttattttga
>Myrrha_octodecimguttata_W00171b_MH020501
ggaacatcattaagaatattaattcgtttagaattaggaacaacaaatagattaattgga
aatgatcaaatttataatgtaattgtaacagctcatgcttttattataattttctttata
gttatacccattataattggtgggtttggaaattgattagtacctctaataattggggct
cctgatatagcatttccacgtttaaataatataagattttgactattacctcctgcatta
actttattaatttttagaagaatagtagaaataggggctggaacaggatgaactgtttac
cctcctctttcttctaatatagcacatagtggatcttcagttgatttagtaatttttagt
ttacatttagcaggaatctcttctattctaggagcagtaaattttatttctactattata
aatatacgaccatttggtataaatttagataaaactcctttatttgtttgatcagttcta
atcacagcaattttattattactatcattaccagttttagcaggagctattactatactt
ttaactgatcgaaatattaatacttcattttttgacccaataggagggggggatcctgtt
ttataccaacatttattttga
>Oenopia_conglobata_W00184a_MH020502 
ggaacatctttaagaatctgaattcgactagaactaggaacaactagaagcctgattgga
aatgatcaaatttataatataattgtaacagctcacgcttttattataattttttttata
gtaatacctattataattgggggatttggaaattgactagtccctcttataattggggct
cctgatatagcattccctcgattaaataatataagattttgacttttacctcctgcttta
actttattaattttaagaacattagtagaaataggagcaggcacaggatgaacagtttac
cctcctttatcttcaaatttagcccataatggtccttctgtagatttagtaatttttagt
ttacacttagctggaatttcttcaattctaggagctgtaaattttatctctactattata
aatatacgaccttttggtataaaccttgataaaactcctttatttgtatgatcagtctta
attactgcaattttactattactatctttacctgttttagcaggagccattactatacta
ttaacagatcgtaatattaatacttctttttttgatccaatgggaggtggagaccctatt
ttataccaacatttattttga
>Coccinella_quinquepunctata_W00130a_MH020503
ggaacctctttaagaattttaattcgtcttgaactaggaactactaatagattaattggt
aatgaccaaatttataatgtaattgttacagctcatgcatttattataattttctttata
gttatacctattataattggagggtttggaaattgattagttccaataataattggagct
cccgatatagctttcccacgtttaaataatataagattttgacttctcccccctgcttta
actctccttattattagaagattagtagaaataggagcaggaacaggatgaacagtttat
cccccattatcttctaacttagcccataatggcccttcagtagatttagtaatttttagt
ttacatttagcaggaatttcatcaatcctaggagctgtaaatttcatttctactattata
aatatacgaccatttggaataaatttagataaaactcccttatttgtttgatctgtttta
attactgccattttattacttttatctttacctgttttagcaggagctattacaatatta
ttaacagatcgtaatattaatacatcttttttcgacccaacaggagggggagatcctatt
ttataccaacacttattttga
>Coccinella_quinquepunctata_W00130b_MH020504 
ggaacctctttaagaattttaattcgtcttgaactaggaactactaatagattaattggt
aatgaccaaatttataatgtaattgttacagctcatgcatttattataattttctttata
gttatacctattataattggagggtttggaaattgattagttccactaataattggagct
cccgatatagctttcccacgtttaaataatataagattttgacttctcccccctgcttta
actctccttattattagaagattagtagaaataggagcaggaacaggatgaacagtttat
cccccattatcttctaacttagcccataatggcccttcagtagatttagtaatttttagt
ttacatttagcaggaatttcatcaatcctaggagctgtaaatttcatttctactattata
aatatacgaccatttggaataaatttagataaaactcccttatttgtttgatctgtttta
attactgccattttattacttttatctttacctgttttagcaggagctattacaatatta
ttaacagatcgtaatattaatacatcttttttcgacccaacaggagggggagatcctatt
ttataccaacacttattttga
>Coccinella_septempunctata_W00135a_MH020505 
gggacctctttaagaattttaattcgtcttgaattaggaactactaatagattaattgga
aatgaccaaatttataatgtaattgtaacagctcatgccttcattataattttttttata
gttataccaattataattggaggatttggaaattgacttgttcctttaataattggagca
cctgacatagctttccctcgattaaataatataagattttgactactcccacctgcctta
accttacttattattagaagattagtggaaataggtgcaggaactggatgaactgtctat
cctcctttatcctctaacttagctcataatgggccttcagtagatttagtaatttttagt
ttacacttagcaggtatctcatctattttaggagccgtaaattttatttcaactattata
aatatacgaccatttggcataaaccttgataagacacctctttttgtatgatcagtacta
attactgctattttacttttattatcattacctgtattagccggggcaattacaatatta
ttaacagatcgtaatattaatacttctttttttgatccaataggagggggagatcccatc
ctttatcaacatttattttga
>Coccinella_septempunctata_W00135b_MH020506 
gggacctctttaagaattttaattcgtcttgaattaggaactactaatagattaattgga
aatgaccaaatttataatgtaattgtaacagctcatgccttcattataattttttttata
gttataccaattataattggaggatttggaaattgacttgttcctttaataattggagca
cctgacatagctttccctcgattaaataatataagattttgactactcccacctgcctta
accttacttattattagaagattagtggaaataggtgcaggaactggatgaactgtctat
cctcctttatcctctaacttagctcataatgggccttcagtagatttagtaatttttagt
ttacacttagcaggtatctcatctattttaggagccgtaaattttatttcaactattata
aatatacgaccatttggcataaaccttgataagacacctctttttgtatgatcagtacta
attactgctattttacttttattatcattacctgtattagccggggcaattacaatatta
ttaacagatcgtaatattaatacttctttttttgatccaataggagggggagatcccatc
ctttatcaacatttattttga
>Tytthaspis_sedecimpunctata_W00176a_MH020507 
ggaacttctttaagaattttaattcgtctagagttaggatcaactggaagattaattgga
aatgatcaaatatataatgttattgtaacagctcacgcttttattataattttttttata
gtaatacctattataattggaggatttggaaattgactagttcctttaataattggtgcc
ccagatatagcatttcctcgcctaaataatataagattttgattattacccccttctcta
atattactattattaagaagaatagtagaaataggagcaggaacaggatgaacagtttat
cctcctttatcttctaatctagctcataatggatcttctgtagatttagttatttttagt
ttacatttagcagggatttcttctattttaggtgctgtaaattttatttctactattata
aacatacgtcctattggaataaatctagataaaacacctttatttgtttgatctgtttta
attacagctattttattattattatctcttcctgtattagctggagctattactatatta
ttagctgatcgaaacttaaatacttcattctttgaccctacaggaggtggagacccaatt
ctataccaacatttattttga
>Tytthaspis_sedecimpunctata_W00241a_MH020508
ggaacttctttaagaattttaattcgtctagaattaggatcaactggaagattaattgga
aatgatcaaatatataatgttattgtaacagctcatgcttttattataattttttttata
gtaatacctattataattggaggatttggaaattgactagttcctttaataattggtgcc
ccagatatagcgtttcctcgcctaaataatataagattttgattattacccccttctcta
atattactattattaagaagaatagtagaaataggagcaggaacaggatgaacagtttat
cctcctttatcttctaatctagctcataatggatcttctgtagatttagttatttttagt
ttacatttagcagggatctcttctattttaggtgctgtaaattttatttctactattata
aacatacgtcctattggaataaatctagataaaacacctttatttgtttgatctgtttta
attacagctattttactattattatctcttcctgtattagctggagctattactatatta
ttagctgatcgaaacttaaatacttcattctttgaccctacaggaggtggagacccaatt
ctataccaacatttattttga
>Tytthaspis_sedecimpunctata_W00241b_MH020509 
ggaacttctttaagaattttaattcgtctagaattaggatcaactggaagattaattgga
aatgatcaaatatataatgttattgtaacagctcatgcttttattataattttttttata
gtaatacctattataattggaggatttggaaattgactagttcctttaataattggtgcc
ccagatatagcgtttcctcgcctaaataatataagattttgattattacccccttctcta
atattactattattaagaagaatagtagaaataggagcaggaacaggatgaacagtttat
cctcctttatcttctaatctagctcataatggatcttctgtagatttagttatttttagt
ttacatttagcagggatctcttctattttaggtgctgtaaactttatttctactattata
aacatacgtcctattggaataaatctagataaaacacctttatttgtttgatctgtttta
attacagctattttattattattatctcttcctgtattagctggagctattactatatta
ttagctgatcgaaacttaaatacttcattctttgaccctacaggaggtggagacccaatt
ctataccaacatttattttga
>Coccinula_quatuordecimpustulata_W00170a_MH020510
ggaacctcattaagaatcttaattcgattagaattaggatcaacaggaagactaattgga
aatgaccaaatttataatgttattgtaactgcacatgcatttattataatttttttcata
gtaatgccaattataattggaggatttgggaattgactagttccattaataatcggagca
cccgatatagccttccctcgactaaacaatataagattttggttactgcctccttcttta
actttattattatttagaagattagtagaaataggagcaggtacaggatgaacagtctat
ccccctctatcttcaaacttagcccataacggttcttcagttgacttagtaatttttaga
ctacatttagcagggatttcttctatcttaggggcagttaactttatttctactatcata
aatatacggcctaatggaataaatcttgataaaacccctttatttgtatgatcagtatta
attactgcaattttattgcttctttcattacctgtattagcgggagctattactatatta
cttacagatcggaatataaatacttctttttttgatcctacagggggaggggatccaatc
ttataccaacacttattttga
>Coccinula_quatuordecimpustulata_W00170c_MH020511
ggaacctcattaagaatcttaattcgattagaattaggatcaacgggaagattgattgga
aatgaccaaatttataatgttattgtaactgcacatgcatttattataatttttttcata
gtaataccaattataattggaggatttgggaattgactagttccattaataatcggagca
cccgatatagccttccctcgactaaacaatataagattttggttactacctccttcttta
actttattattattaagaagattagtagaaataggggcaggtacaggatgaacagtctat
ccccctctatcttcaaacttagcccataacggttcttcagttgacttagtaatttttaga
ctacatttagcagggatttcttctatcttaggagcagttaactttatttctactatcata
aatatacggcctaatggaataaatcttgataaaacccctttatttgtatgatcagtatta
attactgcaattttattgcttctttcattacctgtattagcgggagctattactatatta
cttacagatcggaatataaatacttctttttttgatcctacagggggaggggatccaatt
ttataccaacacttattttga
>Coccinula_quatuordecimpustulata_W00240a_MH020512
ggaacctcattaagaatcttaattcgattagaattaggatcaacaggaagactgattgga
aatgaccaaatttataatgttattgtaaccgcacatgcatttattataatttttttcata
gtaatgccaattataattggaggatttggaaattgactagttccattaataatcggggca
cccgatatggccttccctcgactaaacaatataagattttggttactacctccttcttta
actttattattattaagaagattagtagaaataggggcaggtacaggatgaacagtctat
ccccctctatcttcaaacttagcccataacggttcttcagttgacttagtaatttttaga
ctacatttagcagggatttcttctatcttaggagcagttaacttcatttctactatcata
aatatacggcctaatggaataaatcttgataaaacccctttatttgtatgatcagtatta
attactgcaattttattgcttctttcattacctgtattagcgggagctattactatatta
cttacagatcggaatataaatacttctttttttgatcctacagggggaggggatccaatc
ttataccaacacttattttga
>Coccinula_quatuordecimpustulata_W00240b_MH020513
ggaacctcattaagaatcttaattcgattagaattaggatcaacaggaagattgattgga
aatgaccaaatttataatgttattgtaactgcacatgcatttattataatttttttcata
gtaataccaattataattggaggatttgggaattgactagttccattaataatcggagca
cccgatatagccttccctcgactaaacaatataagattttggttactacctccttcttta
actttattattattaagaagattagtagaaataggggcaggtacaggatgaacagtctat
ccccctctatcttcaaacttagcccataacggttcttcagttgacttagtaatttttaga
ctacatttagcagggatttcttctatcttaggagcagttaactttatttctactatcata
aatatacggcctaatggaataaatcttgataaaacccctttatttgtatgatcagtatta
attactgcaattttattgcttctttcattacctgtattagcgggagctattactatatta
cttacagatcggaatataaatacttctttttttgatcctacagggggaggggatccaatt
ttataccaacacttattttga
>Propylea_quatuordecimpunctata_W00132a_MH020514
gggacatcattaagaattttaattcgattagaattaggaacaactaatagattaattgga
aatgaccaaatttataatgttattgttacagcccatgcattcattataattttttttata
gtaatacctattataattggggggtttggaaactgattagtgccattaataattggagct
ccagatatggcatttccgcgtcttaataatataagattttgattattaccacccgcatta
atattattaattataagaagaatggtagaaataggagctggaacaggttgaacagtttat
cctcctttatcatcaaacatagcacatagaggttcatcagtagatttagtaatttttagc
cttcatcttgcaggaatttcatcaattttaggcgcagttaattttatttctacaattata
aatatacggccatttggaataaatctagataaaacccctttatttgtatgatctgtatta
atcaccgcaattcttcttctactttctttaccagttttagctggagctattactatatta
ttgactgatcgtaatattaatacatcttttttcgacccaataggagggggtgacccaatt
ttataccaacatttattttga
>Propylea_quatuordecimpunctata_W00132b_MH020515
gggacatcattaagaattttaattcgattagaattaggaacaactaatagattaattgga
aatgaccaaatttataatgttattgttacagcccatgcattcattataattttttttata
gtaatacctattataattggagggtttggaaactgattagtgccattaataattggagct
ccagatatggcatttccgcgtcttaataatataagattttgattattaccacccgcatta
atattattaattataagaagaatggtagaaataggggctggaacaggttgaacagtttat
cctcctttatcatcaaacatagcacatagaggctcatcagtagatttagtaatttttagc
cttcatcttgcaggaatttcatcaattttaggcgcagttaattttatttctacaattata
aatatacggccatttggaataaatctagataaaacccctttatttgtatgatctgtatta
atcaccgcaattcttcttctactttctttaccagttttagctggagctattactatatta
ttgactgatcgtaatattaatacatcttttttcgacccaataggagggggtgacccaatt
ttataccaacatttattttga
>Propylea_quatuordecimpunctata_W00172a_MH020516
gggacatcattaagaattttaattcgattagaattaggaacaactaatagattaattgga
aatgaccaaatttataatgttattgttacagcccatgcattcattataattttttttata
gtaatacctattataattggggggtttggaaactgattagtgccattaataattggagct
ccagatatggcatttccgcgtcttaataatataagattttgattattaccacccgcatta
atattattaattataagaagaatggtagaaataggagctggaacaggttgaacagtttat
cctcctttatcatcaaacatagcacatagaggttcatcagtagatttagtaatttttagc
cttcatcttgcaggaatttcatcaattttaggcgcagttaattttatttctacaattata
aatatacggccatttggaataaatctagataaaacccctttatttgtatgatctgtatta
atcaccgcaattcttcttctactttctttaccagttttagctggagctattactatatta
ttgactgatcgtaatattaatacatcttttttcgacccaataggagggggtgacccaatt
ttataccaacatttattttga
>Propylea_quatuordecimpunctata_W00172c_MH020517
ggaacatcattaagaattttaattcgattagaattaggaacaactaatagattaattgga
aatgaccaaatttataatgttattgttacagcccatgcattcattataattttttttata
gtaatacctattataattggggggtttgggaactgattagtaccattaataattggagct
ccagatatggcatttccgcgtcttaataatataagattttgattattaccacccgcatta
atattattaattataagaagaatagtagaaataggagctggaacaggttgaacagtttat
cctcctttatcatcaaacatagcacatagaggttcatcagtagatttagtaatttttagc
cttcatcttgcaggaatttcatcaattttaggcgcagttaattttatttctacaattata
aatatacgaccatttggaataaatctagataaaacccctttatttgtatgatctgtatta
atcaccgcaattcttcttctactttctttaccagttttagctggagctattactatatta
ttgactgatcgtaatattaatacatcttttttcgacccaataggagggggtgacccaatt
ttataccaacatttattttga
>Propylea_quatuordecimpunctata_W00172b_MH020518
gggacatcattaagaattttaattcgattagaattaggaacaactaatagattaattgga
aatgaccaaatttataatgttattgttacagcccatgcattcattataattttttttata
gtaatacctattataattgggggatttggaaactgattagtgccattaataattggagct
ccagatatggcatttccgcgtcttaataatataagattttgattattaccacccgcatta
atattattaattataagaagaatagtagaaataggggctggaacaggttgaacagtttat
cctcctttatcatcaaacatagcacatagaggttcgtcagtagatttagtaatttttagc
cttcatcttgcaggaatttcatcaattttaggcgcagttaattttatttctacaattata
aatatacgaccatttggaataaatctagataaaacccctttatttgtatgatctgtatta
atcaccgcaattcttcttctactttctttaccagttttagctggagctattactatatta
ttgactgatcgtaatattaatacatcttttttcgacccaataggagggggtgacccaatt
ttataccaacatttattttga
>Anatis_ocellata_W00225a_MH020519 
ggaacttcattaagaatccttattcgattagaattaggaactactaataggttaattgga
aatgatcaaatttataatgtaattgttacagctcatgcttttattataattttctttata
gtaataccgattataattggaggttttggaaactggttagtacctttaataatcggagct
cctgatatagcatttcctcgtcttaataatataagattttggcttctaccccccgctcta
acaatattaattataagaagaattgtagaaataggggcaggaacaggttgaacagtttac
ccacctttatcatcaaatatagctcatagaggatcttctgtagatttagtaatttttaga
ttacacttagcaggaatttcttcaattttaggagcagtaaattttatttctactattata
aatatacgtccgtttggaataacattagaaaaaacccctttatttgtatgatctgtaata
attacagctattttattacttttatctctacctgtattagcaggggcaatcactatacta
ctaactgatcgtaatattaatacatctttttttgatcctataggaggaggagaccctatt
ttatatcaacatttattttga
>Stictoleptura_maculicornis_W00238a_MH020520
ggaacatctcttagacttttaattcgttcagaattaggtaaccctggttctttaattggt
gatgatcaaatctataatgttattgtaacagcacatgcatttgtgataattttttttata
gttatacctgtaataattggtggtttcggaaattgattagtcccattaatacttggtgcc
ccagatatagcatttccacgaataaataatataagattctgattactcccaccttcatta
actttattaattataagaagtgtagttgaaagtggagctggaacaggatgaacagtttac
cctcctctttcatctaacatcgcacataggggatcatcagttgatttagctatttttagt
cttcatttagcaggtatttcttcaattttaggtgcagtaaattttattacaacagttatt
aatatacgacctgtgggaataacgcccgaacgaatacctctttttgtttgggctgtagtt
attactgctattcttttacttttatctttacctgtattagctggtgcaattactatactt
ttaactgatcgtaatattaatacctctttttttgaccctgctggaggcggagacccaatt
ctttaccaacatttattttga
>Stictoleptura_maculicornis_W00238b_MH020521
ggaacatctcttagacttttaattcgttcagaattaggtaaccctggttctttaattggt
gatgatcaaatctataatgttattgtaacagcacatgcatttgtgataattttttttata
gttatacctgtaataattggtggtttcggaaattgattagtcccattaatacttggtgcc
ccagatatagcatttccacgaataaataatataagattctgattactcccaccttcatta
actttattaattataagaagtgtagttgaaagtggagctggaacaggatgaacagtttac
cctcctctttcatctaacatcgcacataggggatcatcagttgatttagctatttttagt
cttcatttagcaggtatttcttcaattttaggtgcagtaaattttattacaacagttatt
aatatacgacctgtgggaataacacccgaacgaatacctctttttgtttgggctgtagtt
attactgctattcttttacttttatctttacctgtattagctggtgcaattactatactt
ttaactgatcgtaatattaatacctctttttttgaccctgctggaggcggagacccaatt
ctttaccaacatttattttga
>Sitona_saturalis_W00300c_MH115467
gcacctcattaagagttcttattcgaactgaattaggtaaccccggctcattaattggag
atgaccaaatttacaatgtaattgtcacagcccatgccttcattataattttttttatag
ttatacccataataattggaggttttggtaattgattagtaccattaatactaggagccc
ctgatatagcattccctcgattaaataatataagattctgactattacctccctccttaa
cacttttattaataagaagaattgttgataaaggagctgggacaggatgaacggtatatc
cacccctatcagcaaatatcacacatgaaggagcatctgtagacttagcaatttttagtt
tacatatagcaggtatttcatcaattttaggagctattaattttatttctacagttatta
atatacgtcctaaaggaataacctttgatcggacacctctatttgtatgatcagttaaaa
ttactgcaatcttattattgctgtcattacccgttttagcaggtgcaattacaatattat
taacagatcgtaatattaacacatcattttttgacccagcacgaggtggggatcctattc
tttatcaacacttattctgattttttggtcaccc
>Sitona_saturalis_W00300a_MH115468
gtacttcattaagaatacttattcgtacagaattaggaaatcctggttcattaattggtg
atgaccagatttataatgtaattgtaacagctcatgcatttattataattttctttatag
ttatacctataataatcggtggatttggtaattgactagtacccttaatattaggagccc
ccgatatagctttccctcgattaaacaatataagattttgattgctacccccttctttaa
cacttttattaatatcaagaattgttgacaaaggagctggaacaggatgaactgtatatc
cccccttatcagctaatattgctcatgaaggagcatctgttgacttagccatttttagac
tccatatagcaggtatctcatcaattttaggagctattaattttatttctacaatcatta
atatacgtcctagaggaatgacttttgatcgaacaactttattcgtatgatcagttaaaa
ttactgcaatctttttattattatcactacctgttttagcgggtgctattacaatattat
taacagatcgtaatattatcatacacatttttgatccggctggaggaggagaccctattc
tttatcaacatttattttgattttttggtcacct
>Sitona_sulcifrons_W00299a_MH115469
gaacatctctaagagttcttattcgtacagaattgggaaaccctggatccttaattggag
atgatcaaatttataatgtaattgttacagcacatgcttttattataattttttttatag
taataccaataatgattggaggatttggtaactgattagttccattaatattgggagccc
cagatatagcattcccacgattaaacaatatgagattctgacttttacccccctctatca
ctcttctattaataagaagaattgttgataagggagccggaacaggatgaactgtttacc
cacctttatcagccaatattgcccatgaaggagcctctgtagacctcgctatttttagat
tacatatagctggtatctcttcaattcttggggcaattaactttatctctactatcatta
atatacgaacaagtggaataagattcgaccaaactgctctatttgtctgatcagtaaaaa
ttactgcaatcttattattactttctcttccagtccttgcaggagctatcactatactac
taacagatcgtaatattaacacttcattttttgacccagcagagggaggagacccaattc
tttaccaacatctattttgattttttggtcaccc
>Sitona_sulcifrons_W00299c_MH115470
ggacatctctaagagtccttattcgtacagaattaggaaaccctggatccttaatcggag
atgatcaaatttataatgtaattgttacagcgcatgcttttattataattttttttatag
taataccaataatgattggaggatttggtaactgattagttccattaatattaggagccc
cagatatagcatttccacgattaaacaatatgagattctgacttttacccccctctctca
ctcttctattaataagaagaatcgttgataaaggagctgggacaggatgaactgtttatc
cacctttatcggccaatattgcccacgaaggagcctctgtagacctcgctatttttagac
tacatatagctggtatctcttcaattcttggggcaattaactttatctctactatcatta
atatacgaacaagtggaataagatttgaccaaactgccctatttgtctgatcagtaaaga
ttactgcaatcttgttattactttctcttccagtccttgcaggagctatcactatactac
taacagatcgtaatattaatacttcattttttgacccagcagggggaggagacccaattc
tttaccaacatctatttggattttttggtcaccc
>\Hylobius_abietis_W00294a_MH115471
gtacatctcttagtatactaattcgtactgaattaggaaatcctggaagattaatcggag
atgaccaaatttataatactattgtgacagctcatgcttttattataattttctttatag
taatgccaattataattgggggatttggaaattgattagttccattaatactgggggccc
ctgatatagcttttccacgattaaataatataagattttggctcctacctccatctttaa
ctcttcttttaataagaagaattgttgataaaggagctggaactgggtgaaccgtatacc
cacctttatcagccaatattgctcatgaaggggcatctgtagattttgcaatttttaggc
tacatatagcaggaatttcatctattttaggagcaattaactttatttctacagcaatta
atatacgttcatcaggaataaaatctgatcaaatatctctctttatctgagcagtaaaaa
ttactgctattctattactactatcattaccagttttagccggtgctattactatactat
taactgatcgtaatattaatacttcattttttgatcctgccggaggtggagatcccattc
tctatcaacatttattttgattttttggtcaccc
>Tanymecus_palliatus_W00011a_MH115472
gtacctctttaagaattttaattcgtgcagaattaggaacaccaggatcattaattgggg
atgatcaaatttacaatgtaattgtaacagctcacgcattcattataattttctttatag
ttataccaataataattggaggatttggaaactgactagttcctttaatacttggggcac
ctgatatagcattcccacgattaaataatataagattttgacttttacccccctctcttt
cattactactaataagaagagtcattgataaaggagctgggaccggttgaacggtttatc
ctccattatcatcaaatattgctcatgaaggagcttcagtagatttagcaatttttagtc
ttcatatagcaggtatctcttctattcttggagctatcaactttatctctactgtatcta
atatacgcccaataggaataacccatgaccgtataccattatttgtttgagctgttaaaa
ttacagcaattctacttcttttatctctacctgtattagcaggtgcaattactatactat
taactgatcgaaatattaacacatcattctttgaccccgcaggaggaggtgacccaattc
tatatcaacacttattctgattttttggtcaccc
>Tanymecus_palliatus_W00011b_MH115473
gtacctctttaagaattttaattcgtgcagaattaggaacaccaggatcattaattgggg
atgatcaaatttacaatgtaattgtaacagctcacgcattcattataattttctttatag
ttataccaataataattggaggatttggaaactgactagttcctttaatacttggggcac
ctgatatagcattcccacgattaaataatataagattttgacttttacccccctctcttt
cattactactaataagaagagtcattgataaaggagctgggaccggttgaacggtttatc
ctccattatcatcaaatattgctcatgaaggagcttcagtagatttagcaatttttagtc
ttcatatagcaggtatttcttctattcttggagctatcaactttatctctactgtatcta
atatacgcccaataggaataacccatgaccgtataccattatttgtttgagctgttaaaa
ttacagcaattctacttcttttatctctacctgtattagcaggtgcaattactatactat
taactgatcgaaatattaacacatcattctttgatcccgcaggaggaggtgatccaattc
tataccaacacttattctgattttttggtcaccc
>Tanymecus_palliatus_W00011c_MH115474
gtacctctttaagaattttaattcgtgcagaattagggacaccaggatcattaattgggg
atgatcaaatttacaatgtaattgtaacagctcacgcattcattataattttctttatag
ttataccaataataattggaggatttggaaactgactagttcctttaatacttggggcac
ctgatatagcattcccacgattaaataatataagattttgacttttacccccctctcttt
cattactactaataagaagagtcattgataaaggagctgggaccggttgaacggtttatc
ctccattatcatcaaatattgctcatgaaggagcttcagtagatttagcaatttttagtc
ttcatatagcaggtatttcttctattcttggagctatcaactttatctctactgtatcta
atatacgcccaataggaataacccatgaccgtataccattatttgtttgagctgttaaaa
ttacagcaattctacttcttttatctctacctgtattagcaggtgcaattactatattat
taactgatcgaaatattaacacatcattctttgatcccgcaggaggaggtgatccaattc
tataccaacacttattctgattttttggtcaccc
>Lixus_filiformis_W00293b_MH115475
ggacatccttgagaatacttattcgtacagaattagggaacccaggaagattaattggtg
atgaccagatttataacacaattgtaactgcccacgcatttatcataattttctttatag
ttatacctattataattgggggttttggaaattggctaattcctcttatactgggagcac
cagatatagcattcccccgactaaataatataagattttgacttctccccccttcattaa
tattacttttaataagatcaattattgataaaggagtggggacaggatgaactgtttatc
cacctttatcggcaaatatcgctcatgagggagcttctgttgatttagctatttttagac
tccatatagctgggatttcttctattttaggagctattaactttatttctacaattttaa
atatacggcctataggaataaaaccagatcaaactggtcttttctcatgagctgtaaaaa
ttacagcaattttacttcttttttctcttcctgtattagcgggagcaattactatattat
taacagaccgtaatattaatacttccttctttgatcctgccgggggaggggatcctattt
tataccaacacttattttgattttttggtcacct
>Cassida_viridis_W00023a_MH115476
gaacatcactaaggattttaattcgggctgaattaggaaatcctggtaacttgattggta
acgaccaaatttataattcaattgtaacagctcatgcatttattataatcttttttatag
taataccaattataattggaggttttggtaactgactagttcctttaatattaggagcac
ctgatatagctttccctcgattaaacaatataagattttgattattaccaccatcattaa
tattcctaattataagaagaattattgaaagaggagcaggaacagggtgaacagtttatc
caccactttcatctaacattgcccacagaggagcttcagtagacatagcaatttttaggt
tacacttggctggagtatcttcaattttaggagcaatcaactttatttcaaccattataa
atatacgaccttcaggaataaatcttgataaaatacctttattttcttgagctgttatta
ttacagcaattctcttacttttatcattaccagttttagcaggagcaattactatattat
taactgatcgtaatattaatacatctttttttgacccagctggaggaggtgatccaattc
tctatcaacatttattttgattttttggtcaccc
>Cassida_viridis_W00023c_MH115477
gaacatcactaaggattttaattcgggctgaattaggaaatcctggtaacttgattggta
acgaccaaatttataattcaattgtaacagctcatgcatttattataatcttttttatag
taataccaattataattggaggttttggtaactgactagttcctttaatattaggagcac
ctgatatagctttccctcgattaaacaatataagattttgattattaccaccatcattaa
tattcctaattataagaagaattattgaaagaggagcaggaacagggtgaacagtttatc
caccactttcatctaacattgcccacagaggagcttcagtagacatagcaatttttaggt
tacacttggctggagtatcttcaattttaggagcaatcaactttatttcaaccattataa
atatacgaccttcaggaataaatcttgataaaatacctttattttcttgagctgttatta
ttacagcaattctcttacttttatcattaccagttttagcaggagcaattactatattat
taactgatcgtaatattaatacatctttttttgacccagctggaggaggtgatccaattc
tctatcaacatttattttgattttttggtcacct
>Cassida_viridis_W00023b_MH115478
gaacatcactaaggattttaattcgggctgaattaggaaatcctggtaacttgattggta
acgaccaaatttataattcaattgtaacagctcatgcatttattataatcttttttatag
taataccaattataattggaggttttggtaactgactagttcctttaatattaggagcac
ctgatatagctttccctcgattaaacaatataagattttgattattaccaccatcattaa
tattcctaattataagaagaattattgaaagaggagcaggaacagggtgaacagtttatc
caccactttcatctaacattgcccacagaggagcttcagtagacatagcaatttttaggt
tacacttggctggagtatcttcaattttaggagcaatcaactttatttcaaccattataa
atatacgaccttcaggaataaatcttgataaaatacctttattttcttgagctgttatta
ttacagcaattctcttacttttatcattaccagttttagcaggagcaattactatattat
taactgatcgtaatattaatacatctttttttgacccagctggaggaggtgatccaattc
tctatcaacatttattttgattttttggtcacct
>Sibinia_pellucens_W00013a_MH115479
gaacctcaataagtttattaattcgagctgaattaggaaatccaggtaaattaattggaa
acgatcaaatttataatacaattgtaacagctcatgcatttattataattttttttatag
taatacctattataattggaggattcggaaattgattagtaccactaatactaggagcac
ctgatatagcattcccacgattaaataatataagattttgacttcttcctccttcattat
ccttactaattctaagaagtattattaataaaggagtagggacaggatgaacagtttatc
cacctttatcttcaaataaagctcacgaaggactttctgtagatttagcaatttttaggc
tacatttaacaggaatctcctcaattctaggagcaattaatttcatttccacagtaataa
atataaaacctacaggaataaaatttgaacaaatatcattatttacttgagcaattcaaa
ttactgcaattttactacttctttctcttcctgttttagctggagcaattactatattat
taactgatcgaaatgtaaatacttcattctttgacccagctgggggtggggatccaatct
tataccaacatctattttgattttttggtcaccc
>Sibinia_pellucens_W00013c_MH115480
gaacctcaataagtttattaattcgagctgaattaggaaatccgggtaaattaattggaa
acgatcaaatttataatacaattgtaacagctcatgcatttattataattttttttatag
taatacctattataattggaggattcggaaattgattagtaccactaatactaggagcac
ctgatatagcattcccacgattaaataatataagattttgacttcttcctccttcattat
ccttgctaattctaagaagtattattaataaaggagtaggaacaggatgaacagtttatc
cacctttatcttcaaataaagctcacgaaggactttctgtagatttagcaatttttaggc
tacatttaacaggaatctcctcaattctaggagcaattaatttcatttccacagtaataa
atataaaacctacaggaataaaacttgaacaaatatcattatttacttgagcaattcaaa
ttactgcaattttactacttctatctcttcctgttttagctggagcaattactatattat
taactgatcgaaatgtaaatacttcattctttgacccagctgggggtggggatccaatct
tataccaacatctattttgattttttggtcaccw
>Ips_typographus_W00114_MH115481
gaacatccctaagaatactaattcgaacagaactcggaaccccaagaagcttaattggag
acgaccaaatctttaacacaattgttactgctcatgcctttattataattttttttatag
ttataccaattttaattggaggttttggaaattgattagtcccattaatattaggggcac
ctgatatagctttcccacgacttaataatataagattttgacttctacccccatccttag
ctcttttaattataagaagaattgtagacaaaggggctggtactggttgaacagtatacc
cacctttatcagccaatattgcccatgaaggaacttcagtagacttggcaatttttagct
tacatatatcaggagtttcttcaattctaggagctattaattttatttctacaattatta
atatacatccaaaaggagtaacccccgaacaacttaccttatttacatgagcagtaaaaa
ttacagcagttcttctccttttatctttaccagtacttgctggagcaattactatattgc
tcacagatcgaaatattaatacatcattctttgacccggctggtggaggagatcctattc
tttaccaacatctattttgattctttggnnnnnn
>Dinoptera_collaris_W00100a_MH115482
gaacatccctaagaatactaattcgaacagaactcggaaccccaagaagcttaattggag
acgaccaaatctttaacacaattgttactgctcatgcctttattataattttttttatag
ttataccaattttaattggaggttttggaaattgattagtcccattaatattaggggcac
ctgatatagctttcccacgacttaataatataagattttgacttctacccccatccttag
ctcttttaattataagaagaattgtagacaaaggggctggtactggttgaacagtatacc
cacctttatcagccaatattgcccatgaaggaacttcagtagacttggcaatttttagct
tacatatatcaggagtttcttcaattctaggagctattaattttatttctacaattatta
atatacacccaaaaggagtaacccccgaacaacttaccttatttacatgagcagtaaaaa
ttacagcagttcttctccttttatctttaccagtacttgctggagcaattactatattgc
tcacagatcgaaatattaatacatcattctttgacccggctggtggaggagatcctattc
tttaccaacatctattctgattttttggnnnnnn
>Dryocoetes_autographus_W00113a_MH115483
gaacctcccttagagttttaattcggacagaattaggaaccccaggaagattaattggag
atgatcaaatttttaacactattgttacagcccacgcttttattataattttttttatag
ttataccaattttaattggagggtttggaaattgattagttccacttatattgggggccc
cagatatagcgtttcctcgattaaataatataagattttgacttcttccacctagattat
cccttctattaataagaagaattattgacaaaggagcaggaaccgggtgaactgtttacc
caccactagcaagaaatattgcccacgaaggagcatctgttgatttagctatttttagtc
ttcacataacaggtgtttcatcaatcttaggggccatcaactttatctcaacaattatta
atatacatcctgcaggagtaaagcccgaacaactctccctttttacttgatcagttaaaa
ttacagcaattctacttcttctatctctacctgttctagcaggaggaatcactatattat
tgacagatcgaaatattaacacatcattttttgacccagccggaggaggggatccaattc
tataccagcatctattttgattttttggtcaccc
>Dryocoetes_autographus_W00113b_MH115484
gaacctcccttagagttttaattcggacagaattaggaaccccaggaagattaattggag
atgatcaaatttttaacactattgttacagcccacgcttttattataattttttttatag
ttataccaattttaattggagggtttggaaattgattagttccacttatattgggggccc
cagatatagcgtttcctcgattaaataatataagattttgacttcttccacctagattat
cccttctattaataagaagaattattgacaaaggagcaggaaccgggtgaactgtttacc
caccactagcaagaaatattgcccacgaaggagcatctgttgatttagctatttttagtc
ttcacataacaggtgtttcatcaatcttaggggccatcaactttatctcaacaattatta
atatacatcctgcaggagtaaagcccgaacaactctccctttttacttgatcagttaaaa
ttacagcaattctacttcttctatctctacctgttctagcaggaggaatcactatattat
tgacagatcgaaatattaacacatcattttttgacccagccggaggaggggatccaattc
tataccagcatctattttgattttttggtcaccc
>Pityogenes_chalcographus_W00168a_MH115485
ggacatcactaagaatattaattcgtactgagttaggcaccccaggaagacttattggtg
atgatcaaattttcaatacaattgtaacagcacatgccttcattataattttctttatag
taataccaattctaattggagggttcggaaattggcttgttcccctaatattaggggccc
cagatatagcatttccacgacttaataatataagtttttgattgttgcccccaaggctca
ccctcttaattatatcaagaattactgataaaggagcaggtaccggatgaacggtatatc
ctcccctatcttcaaatattgcccatgaaggagcatcagttgacttagctattttcagcc
ttcatatatcaggaatttcctctattttaggagccatcaatttcatttctacaattatta
atatacaccctaaaggtgttgcccctgaacaactatcattatttacatgagcagtaaaaa
ttacagccgtacttttattattatctcttcctgtattagcaggcgcaattactatattat
taacagaccgaaacgttaatacttcattctttgacccagcaggagggggagacccaattt
tataccaacatctattttgattctttggccannn
>Ceutorhynchus_typhae_W00292b_MH115486
gaacttcgttaagaatactcattcgaaccgagttaggaaacccaggtagcttaattggta
atgaccaaatttataattcaattgtcactgctcatgcttttattataattttttttatag
taataccaattttaattggaggatttggaaactggttagtacctttaatactaggggctc
ccgacatagctttcccacgacttaataatataagattttgattattacctccttctttat
ctttacttttaataagaagagttgtaaataaaggagcaggaactggttgaacagtatacc
cacctttatccagaaacgtagcacatgaaggaatatctgtagacctggcaatcttcaggt
tgcatatagccggtatttcctcaatcttaggggctattaattttatttctacagttataa
atatacaacctaaaggaataactccagagttaatacccctttttgtatgagcagtagaaa
tcacagctattctattattaatttctttacctgtactagcaggagcaattacaatactgt
taacagatcgaaatattaatacttcattttttgacccttcagggggaggagacccaattt
tataccagcatttattttgattttttggtcaccc
>Ceutorhynchus_typhae_W00292a_MH115487
gaacttcgttaagaatactcattcgaaccgagttaggaaacccaggtagcttaattggta
atgaccaaatttataattcaattgtcactgctcatgcttttattataattttttttatag
taataccaattttaattggaggatttggaaactggttagtacctttaatactaggggctc
ccgacatagctttcccacgacttaataatataagattttgattattacctccttctttat
ctttacttttaataagaagagttgtaaataaaggagcaggaactggttgaacagtatacc
cacctttatccagaaacgtagcacatgaaggaatatctgtagacctggcaatcttcagat
tgcatatagccggtatttcctcaatcttaggggctattaattttatttctacagttataa
atatacaacctaaaggaataactccagagttaatacccctttttgtatgagcagtagaaa
tcacagctattctattattaatttctttacctgtactagcaggagcaattacaatactat
taacagatcgaaatattaatacttcattttttgacccttcagggggaggagacccaattt
tataccagcatttattttgattttttggtcaccc
>Neodynus_quadrimaculatus_W00291a_MH115488
nnnnnnnnnnnnnnntactaattcgaactgaattaggaaacccagggagactaattggag
atgatcaaatttacaactcaattgtaactgctcatgcttttatcataattttcttcatag
tcatacctatcttaattggaggatttggtaactgactagtaccccttatactaggggctc
ctgatatagccttcccacgattaaataatataagattctggctactcccacctgctttat
ccttattgctgataagaagaattgtcaataaaggagctggaacaggctgaaccgtatatc
ctcctttatcaacaaatactgcccatgaaggaatatctgtagatttagcaatttttagac
ttcatttagcgggattatcctcaatcttaggagctatcaattttatctcaactgtaataa
atatacgaccccaaggaataaaccctgaatttacccctttatttgtatgagctgtaaaaa
ttacagccattctattacttttatctttacctgtattagcaggagctattaccatactat
tgactgatcgaaatattaatacnnnnnnnnnnnnnnnnnnnnnnnnnnnnnnnnnnnnnn
nnnnnnnnnnnnnnnnnnnnnnnnnnnnnnnnnn
>Triplax_russica_W00162a_MH115489
gtaccgctttaagaatactaatccggtcagaactaggaaatcctggatctttaatcggaa
atgatcaaatttacaatgtaattgtaacagctcatgctttcattataattttttttatag
taatacctattataataggaggatttggaaattgattagtacctttaatattaggagccc
ccgatatggctttccctcgccttaataacataagattttgattgctccccccttcattat
ctttattaattctaagaagaattgtagaaacaggagcaggaactggttgaacagtttacc
cccctctatcctcaaatattgctcatagaggagcttctgtagatatagcaatttttagac
tacatttagctggaatttcctcaattctaggagcaataaattttattactacaataataa
atatacgccctacaggaataactctcgaccaaatacccctgtttgtctgagctgttctta
ttacagcaattttactaatcctatcattaccagttttagctggagctattacaatactac
taacagatcgaaatatcaatactaccttttttgaccctgctggaggaggagacccaatcc
tttatcaacatttattttgattctttggnnnnnn
>Triplax_aenea_W00163a_MH115490
gaactgctttaagaatattaattcgatcagaattaggaaatccgggatcactgattggta
atgatcaaatttataatgtaatcgtaactgctcatgcatttattataattttttttatag
ttatacctattataataggaggatttggaaactgactagtacccttaatactaggcgccc
ctgatatagccttccctcggctaaataatataagattttgacttttacccccttctttat
ctttgctaattatgagaagaattgttgaaacaggagcaggaaccggctgaacagtttacc
cccctttatcctctaatattgcccacagaggggcttcagtagatatagctattttcagcc
ttcatttagcaggaatttcctcaatccttggggcaataaattttattacaacaataataa
atatacgaccaacaggaataaccctagatcaaatacctcttttcgtatgagccgtgctaa
tcactgcaattttactaattctctcattaccagtgttagctggagcaattactatattat
taacagatcggaacgtaaatacaaccttctttgacccggcaggaggaggggacccaattc
tctatcaacatctattttgattctttggnnnnnn
>Combocerus_glaber_W00165a_MH115491
gaacagccctaagaattttaattcgatcagagcttggaaacccagggtctctaattggaa
atgaccaaatttataatgtaattgtcactgcccatgcattcattataattttttttatag
taatacctattataataggtggatttggaaattgattagtgcctttaatattaggcgctc
ctgatatagcatttcctcgacttaataatataagattttgattattacccccatcattat
cattattaattctaagaagaattgtagaaacaggcgctggaacaggatgaacagtatacc
ccccactctcatccaatattgcccatagaggggcatcagtagatatagcaatttttagac
ttcacctagcaggtgtttcatcaattttaggtgcaataaattttattactacaataataa
atatacgacctacaggaataactcttgaccaaatacccttatttgtatgagctattttta
ttacagctattttattaattttatccttacctgtattagcaggtgctattacaatacttc
ttactgatcgtaatattaatactactttttttgaccctgctggaggaggggaccctattt
tataccaacatttattttgattctttggccaccc
>Tritoma_bipustulata_W00160a_MH115492
gaaccgccctaagaatactaattcgctcagaactagggaaccctggctcattaattggca
atgatcaaatttacaatgtaattgtcacagctcacgcttttattataattttctttatag
tcatacctattataatgggagggttcggaaattgacttgttccacttatactaggagccc
ctgatatagcattcccccggttaaataatataagattctgacttttacccccctctctaa
ccttactaattataagaagaatcgtagaaacaggagcaggaactggatgaacagtttacc
ctcctttatcctcaaatatcgcccatagaggagcctcagtagatcttgctattttcagat
tacacctagcaggaatctcttctatcctaggagcaataaactttatttctactataataa
atatacgcccctcaggtatacaaatagatcaaatacccttattcgtatgagctgttctta
ttacagccatcttattacttctatctttacctgtattagcaggggctattacaatattat
taacggaccgaaatattaatactaccttctttgaccccgccggaggcggagatccaattt
tatatcagcatttattttgattttttggtcacct
>Tritoma_bipustulata_W00160b_MH115493
gaaccgccctaagaatactaattcgctcagaactagggaaccctggctcattaattggca
atgatcaaatttacaatgtaattgtcacagctcacgcttttattataattttctttatag
tcatacctattataatgggagggttcggaaattgacttgttccacttatactaggagccc
ctgatatagcattcccccggttaaataatataagattctgacttttacccccctctctaa
ccttactaattataagaagaatcgtagaaacaggagcaggaactggatgaacagtttacc
ctcctttatcctcaaatatcgcccatagaggagcctcagtagatcttgctattttcagat
tacacctagcaggaatctcttctatcctaggagcaataaactttatttctactataataa
atatacgcccctcaggtatacaaatagatcaaatacccttattcgtatgagctgttctta
ttacagccatcttattacttctatctatacctgtattagcaggggctattacaatattat
taacggaccgaaatattaatactaccttctttgaccccgccggaggcggagatccaattt
tatatcagcatttattttgattttttggtcacct
>Dermestes_lardarius_W00243a_MH115494
gaacatccttaagaatactaattcgaacagaattaggaatacctggctcattaattggaa
acgatcaaatttttaatgtaatcgttacagcacatgcatttatcataattttctttatag
taatgcccattataattggaggatttggaaattgacttgtcccattaatacttggagcac
cagatatagcattcccccgaataaataacataagattttgacttctacctccttcactat
ctttattactgataagaagaatagtagaaagaggagcaggaacagggtgaacagtatacc
ctccattatctgcaaatattgcccatagaggagcttcagtagacctagctatttttagat
tacatttagcaggaatttcttctattcttggagcagtaaattttattacaactgttatta
atatacgatcaaaaggaataactcctgaccgaataccactattcgtttgatcagtagcta
ttactgcacttcttcttcttttatcattacctgttctagctggagcaatcactatacttc
tcacagatcgaaatcttaatacttcattttttgatccagcaggaggaggtgatcctattc
tttatcaacatttattttgattctttggccannn
>Aphodius_luridus_W00120a_MH115495
gtacttcattgagacttctaattcgagcagaactaggacaccctggaactctaattggag
acgatcaaatctataacgtaattgtaactgcacatgcttttattataattttttttatag
ttatgcctattttaattgggggattcggaaattgactagttccattaatattaggagccc
ctgacatagcattccctcgtataaacaatataagattttgattactcccaccctcactta
ctttacttttaataagaagaatagtagaaggaggagcaggcacaggatgaactgtttacc
ctcccctatcttctaatatcgcccatggtggagcatcagtagacttagctatttttagcc
ttcatttagctggaatttcttctattttaggagcagtaaattttattactactgtaatta
atatacgatcacctggaataacatttgaccgaataccgttgtttgtatgatctgtagcta
ttacagcacttctacttttattatctttaccagtactagcaggagcaatcactatacttt
taactgaccgaaatttaaatacatcattttttgatccagctggtgggggtgatcctattc
tttaccaacacttattctgattctttggnnnnnn
>Agrilus_derasofasciatus_W00234a_MH115496
gtacagcattaaggcttttggttcgagcagagctaggtaaccctggggctttgatcggaa
acgatcaaatttataatgtaattgtaaccgcacatgcatttattataattttttttatag
ttatacctattatgataggaggatttggtaattgattagttcctctaatattaggggccc
ctgatatagctttccctcgaataaataatataagattctgactactcccaccttctttaa
cacttcttttaataagaagaatagttgaaaggggggctggaacagggtgaacagtctacc
ctcccttatcagctaatattgcccatagaggagcatcagtagatttagctatttttagac
ttcatttagcaggaatttcttctattttgggggccattaattttattaccacagtaatca
atatgcgagcatccgggataactttagaccgaatacctcttttagtttgatctattgcta
tcacagccctgcttcttttgctatcactaccagtactagcaggcgcaattacaatgttgt
taactgaccgtaatttaaacacctcattctttgacccagctggaggaggggacccaatcc
tttaccagcacttgttttgattctttggccatcc
>Cicindela_hybrida_W00214b_MH115497
gaacttcattaagtatattaattcgagcagaattagggagtcctggatctcttattggag
atgatcaaatttacaatgtaattgtaactgctcatgcatttgtaataattttctttatag
ttatacctattataattgggggatttggaaattgacttgtgcctctaatattaggtgccc
cagatatagccttccctcgaataaataatataagtttctgacttcttccaccttcattaa
ctttacttttaataagtagtatagtaggtgatggggctggaacaggatgaactgtttacc
cacccttatctgcaggtattgctcatgcaggggcttcagtagatttagctatttttagtt
tacatctagccggtgtatcatcaattctcggagcagtaaattttattactacaattatca
atatgcgatcagtaggaataacatttgatcgaatacctttatttgtatgatcagttggta
ttactgctttacttttattattatcactacctgtactagcaggagcaattactatacttc
ttacagatcgaaatctcaatacatcattttttgatccagcaggagggggagatccaattc
tatatcaacacttattctgattctttggccaccc
>Cicindela_hybrida_W00214c_MH115498
gaacttcattaagtatattaattcgagcagaattagggagtcctggatctcttattggag
atgatcaaatttacaatgtaattgtaactgctcatgcatttgtaataattttctttatag
ttatacctattataattggaggatttggaaattgacttgtgcctctaatattaggtgccc
cagatatagccttccctcgaataaataatataagtttctgacttcttccaccttcattaa
ctttacttttaataagtagtatagtaggtgatggggctggaacaggatgaactgtttacc
cacccttatctgcaggtattgctcatgcaggggcttcagtagatttagctatttttagtt
tacatctagccggtgtatcatcaattctcggagcagtaaattttattactacaattatca
atatgcgatcagtaggaataacatttgatcgaatacctttatttgtatgatcagttggta
ttactgctttacttttattattatcactacctgtactagcaggagcaattactatacttc
ttacagatcgaaatctcaatacatcattttttgatccagcaggagggggagatccaattc
tatatcaacacttattctgattctttggccacgc
>Drypta_dentata_W00212a_MH115499
gaacatctttaagtgtattaattcgagcagaattaggtactcccggagctttaattggag
atgatcaaatttttaatgttattgtaacagctcatgcttttattataattttttttatag
taatacctattataattggaggatttggaaattgattagttcctttaatgttaggagctc
ctgatatagccttccctcgaatgaataatataagtttttgattattgcctccttctctaa
cgctccttcttataagcagtcttgttgaaaggggagcaggtacaggatgaacagtgtacc
cccctctttcaagagctattgctcatagaggagcttctgtagatttagccatttttagtc
tacatttagcaggtgtatcatctattttaggtgcagtaaattttattactacaattatta
atatacgacctgcaggaataacagcagaacgaataccattatttgtatgatctgttggaa
ttactgctttattacttcttctttcacttccagttttagctggagcaattactatactac
taacagatcgaaatttaaatacttcattttttgaccctgctggagggggagatccaatct
tatatcaacacttattttgattttttggtcaccn
>Attagenus_pellio_W00279a_MH115500
gaacatctcttagaatactaattcgaaccgaattaggtaatccaggatctttaattggag
atgaccagatttttaatgttattgtaacagctcacgctttcattataatcttctttatag
taataccaattataattggaggatttggaaattgattagttccattaatattaggagctc
ctgatatagcattccctcgaataaacaatataagattttgattattaccaccatcacttt
cacttcttctaataagaaggatagtggaaagaggagcaggaacgggatgaacagtctatc
ccccattagctgctaatattgctcatagaggggcttcagttgatctagcaatcttcagac
ttcatttagcaggaatctcatcaattttaggagccgtaaattttattacaactgctatta
atatacggtccccaggaataacagcagaccaaatacctctatttgtttgatcagttgcca
ttactgcacttttattacttctttcattaccagtattagcaggagcaattacaatattat
taacagatcgaaatctaaacacatcattttttgatcctgctggaggaggagatccaattt
tataccaacatttattttgattttttggtcaccc
>Spondylis_buprestoides_W00270a_MH115501
ggacctctttaagaatattaattcgatctgaattaggggtctctggttcattaatcggaa
atgatcaaatctataatgtaattgtaaccgctcatgcttttattataattttttttatag
taatacccatcataattggaggatttggaaattgattagttcctctaatattaggagctc
ctgatatagccttcccccgaataaataatataagattctgattattgcccccttctttat
cccttcttatcttaagaagagcagtagaaaatggagcaggaacaggatgaacagtatacc
ccccactatcatccaatattgcccatagtggagcctcagtagacttagccatttttagtt
tacatctagcaggtatttcttctattttaggagcagtaaattttattacaacagttatta
atatacgtccttatggtataagattagataaaataccattatttgtttgagctgtagtta
ttactgctattttattattattatctcttcctgttttagctggagcaattactatattat
taactgatcgaaacttaaatacttccttttttgaccctgctggaggaggagacccaattc
tttatcaacacttattttgattctttggccaccc
>Pachytodes_cerambyciformis_00080b_MH115502
gaacatcactaagattattaattcgatcagaattaggaagccccggttctttaattggta
acgatcaaatttacaatgtaattgtcacagctcacgcttttgtaataattttttttatag
ttatacccatcataattggtggattcggaaattgattagtacctttaatacttggcgctc
ctgatatagcattcccccgaatgaacaatataagattctgatttctacccccctctttaa
ccctgttaattttaagaagtatagtagaaaccggcgccggcacaggatgaacagtttacc
ctcctctatctgcaaatatcgcccacagaggttcatctgtagatttggcaattttcagtc
ttcatttagctggaatttcatctattctaggggcagtcaattttattactactgttatta
atatgcggccggaaggaataagaccagataaaatacccctttttatttgagctgtagtta
ttactgcaattttattacttttatccctcccagttttagctggagcaattacaatactct
taaccgatcgaaatctaaatacttctttttttgaccccgcaggaggaggagaccctattt
tataccaacacttattttgattctttggccaccc
>Calvia_quatuordecimpunctatas_W00181b_MH115503
gaacctctttaagaatcctaattcgattagaattaggaactacaaatagactaattggta
atgaccaaatttataatgtaattgtaactgctcatgcctttattataattttttttatag
taataccaatcataattgggggattcggaaattgactagttcccctcataatcggggcac
ctgacatagctttcccccgtctaaataatataagattttgacttttaccccccgctttaa
ccttattaattttaagaagaatggtagaaataggggcaggaacaggatgaacagtttacc
cccctctttcttctaatatagcccatagagggtcttccgtagatctagtaatttttagat
tacacctcgcaggaatttcatctattttgggagcggtaaattttatctcaacaattataa
atatacgcccatttggtataaacctagataaaaccccattatttgtttgatctgtgttaa
ttacggctattcttttattattatctttacctgtattagctggagcaatcactatacttt
taactgatcgtaatattaatacttctttctttgaccctataggaggtggggacccaattt
tataccaacacttattctgattttttggtcacct
>Hippodamia_variegata_W00175a_MH115504
gaacttccctaagattattaattcggttagaattaggaactactggaagattaattggaa
atgatcaaatctataatgtgattgttactgcccatgcttttatcataattttttttatag
taatacccattataattggaggatttggtaattgattagtacctttaataattggggcac
ctgatatagcattccctcgtcttaataatataagattttgattattaccccctgccttaa
cccttctattatttagaagaattgttgaaataggggctggaacaggatgaacagtttatc
cccctctttcatctaacttagctcataatggaccctctgttgatttagtgatttttagtt
tacacttagcaggaatttcctctattttaggagcagtaaattttatttctactattataa
atatacgaccatatggaataagtttagataaaactcctctctttgtatgatctgttttaa
ttacagcaattttattactcttatcacttccagttttagcaggtgctattacaatattat
taactgatcgaaatttaaatacttctttctttgacccgaccggaggaggagatcctattt
tataccaacatttattttgattctttggnnnnnn
>Adalia_bipunctata_W00131a_MH115505
gaacttctctaagaattattattcgattagaattaggtacaactaacagactaattggaa
atgaccaaatttataatgttattgtaacagctcatgcttttattataattttttttatag
ttatacccattataattggaggttttggaaactgactagtacctttaataattggagcgc
ctgatatggcattcccacgtcttaataatataagattttgattattacctccagctttaa
cccttttaatttctagaagagtaattgaaatgggagcaggtacaggatgaacagtatatc
cacctctttcttcaaatatagcacataatgggccttctgtagatttagtaatttttagat
tacacttagctggaatttcatcaattttaggagctgtaaattttatttctactattataa
atatacgacctaatgggataaatctagataaaacacctttatttgtttgatcagttttaa
ttacagctattctactacttttatcattaccagttcttgcaggagcaattactatattat
taacagatcgtaatattaatacatcattttttgaccctactggaggaggggatccagttt
tataccaacacttattttgattttttggtcaccn
>Adalia_bipunctata_W00131b_MH115506
gaacttcattaagaattattattcgattagaattaggcacaactaatagactaatcggaa
atgaccaaatttataatgttattgtaacagctcatgcttttattataattttttttatag
ttataccaattataattgggggttttggaaactgactagtacctttaataattggggcac
ctgatatagcattcccacgtcttaataatataagattttgattattacccccagctttaa
cccttttaatttccagaagagtaattgaaataggagcaggtacaggatgaacagtatatc
cacccctttcttcaaacatagcacataatgggccttctgtagatttagtaatttttagat
tacacttagctggaatttcatcaattttaggagctgtaaattttatttctactattataa
atatacgacctaatggaataaacttagataaaacacctttatttgtttgatcagttttaa
ttacagctattctactacttttatctttgccggttcttgcaggagcaattactatactat
taacagatcgtaatattaatacatcattttttgaccctactggagggggagatccagttt
tataccaacatttattttgattttttggtcaccc
>Exochomus_quadripustulatus_W00169a_MH115507
gaacttccttaagaattttaattcgtcttgaattaggaatatcaggaagattaattggaa
atgaccaaatttataatgttattgttacagctcatgcctttattataattttttttatag
ttataccaattataattggaggattcggaaactgattagttccattaataattggagccc
cagatatagcttttccacgtttaaataatataagattttgattattaccccctgctttaa
ctcttttaattttaagaagaataatagaaagaggggctggaacaggatgaactgtgtatc
cacctttatcatctaatattgctcatagaggatcctctgttgatttagcaatttttagat
tacacttagcaggaatttcctctattcttggagcagtaaattttattacaacaattatta
atatacgacctacaggaataactttagaaaaaactcctttatttgtttgatcagtattta
ttactgcaatccttttacttttatcattacctgttcttgctggagcaattactatattat
taacagatcgcaatataaatacttcattttttgacccttctggaggaggagacccaattt
tatatcaacatttattttgattttttggtcacat
>Exochomus_quadripustulatus_W00169b_MH115508
gaacttccttaagaattttaattcgtcttgaattaggaatatcaggaagattaattggaa
atgaccaaatttataatgttattgttacagctcatgcctttattataattttttttatag
ttataccaattataattggaggattcggaaactgattagttccgttaataattggagccc
cagatatagcttttccacgtttaaataatataagattttgattattaccccctgctttaa
ctcttttaattttaagaagaataatagaaagaggggctggaacaggatgaactgtatacc
cacctttatcatctaatattgctcatagaggatcttctgttgatttagcaatttttagat
tacacttagcaggaatttcctctattcttggagcagtaaattttattacaacaattatta
atatacgacctacaggaataactttagaaaaaactcctttatttgtttgatcagtattta
ttactgcaatccttttacttttatcattacctgttcttgctggagcaattactatattat
taacagatcgcaatataaatacttcattttttgacccttccggaggaggagacccaattt
tatatcaacatttattttgattttttggtcacct
>Scymnus_nigrinus_W00178a_MH115509
gaacttctctaagaattttaattcgattagaactaggaactacaagagctttaattggaa
atgatcaaatttataatgtaattgtaactgcccatgctttcattataattttctttatag
tgatacccattataattggaggatttggaaattgattagtcccattaataattggggctc
ctgatatagcattccctcgattaaataatataagattttgacttttacctccttccttaa
cattcttaattttaagaagattagtagaaagaggagctggaacaggttgaactgtttatc
ctcccttatcttctaatattgcccatggtggttcatctgtagatatagctatttttagat
tacacttagcaggaatctcttctattttaggagctgtaaatttcatttcaacaattatta
atatacgaacgtatggaataacgttcgaaaaaatacctttatttgtatgatctgtattta
ttacagcaattttattattactttctcttccagttttagcaggagcaattactatactct
taactgatcgaaatattaatacatcattttttgatccagcaggaggtggagatccaattc
tataccaacaccttttttgattttttggtcacct
>Rhyzobius_chrysomeloides_W00177a_MH115510
gaacttctttaagagttttaattcgtttagaattaagaactccaagagctttaattggaa
atgaccaaatttataatgtaattgtcactgcccatgctttcattataattttctttatag
ttataccaatcataattggagggtttggaaactgattagtccccctaataatcggagccc
cagatatagcctttcctcgattaaataacataagattttgacttttacctcctgctttaa
ctcttctaatttttagaagaattgtagaaagaggagctggaactggatgaacagtttatc
cacctttatcagctaatattgctcatagaggttcatctgtagatatggctatttttagtt
tacacttagcaggaatttcatctattttaggagctattaactttattactacaattttaa
atatacgaccttatggaataactttagaaaaaactcctctttttgtttgatctgttttaa
ttacagcagttttattacttttatctttacctgttctagcaggagctattaccatacttc
ttacagatcgaaatattaatacctcattttttgatcctgcaggaggaggagaccctattt
tataccaacacttattttgattttttggtcacct
>Thanatophilus_sinuatus_W00251b_MH115511
gaatatcgttaagaattttaattcgagcagagttaagaacccccggaacactgcttggag
atgaccaaatatataacgttattgttacagctcatgctttcattataattttctttatag
ttatacctattgtaattggaggttttggaaattgacttgtacctctaatactcggagccc
cagatatagcattccctcgaatgaataatataagattttgattactccctccatcattat
ctttattactcgttagaagaatggttgaaagaggtgcaggaacaggttgaactgtttacc
ctccactgtcctctaatatcgctcatggcggatcagctgttgatctagctatttttagtt
tacacctagcaggaatctcctcaattcttggtgctgtaaattttattactacaattatta
atatacgatcttcaggaataacatttgatcgaataccattatttgtatgatcagttgcta
ttacagctttactgttacttttatctttaccagttttagcaggagctattacaatattac
taactgatcgaaatcttaatacatcattttttgacccagcaggaggtggagacccaattc
tttaccaacatttattttgattttttggtcaccc
>Thanatophilus_sinuatus_W00251a_MH115512
gaatatcgttaagaattttaattcgagcagagttaagaacccccggaacactgcttggag
atgaccaaatatataacgttattgttacagctcatgctttcattataattttctttatag
ttatacctattgtaattggaggttttggaaattgacttgtacctctaatactcggagccc
cagatatagcattccctcgaatgaataatataagattttgattactccctccatcattat
ctttattactcgttagaagaatggttgaaagaggtgcaggaacaggttgaactgtttacc
ctccactgtcctctaatatcgctcatggcggatcagctgttgatctagctatttttagtt
tacacctagcaggaatctcctcaattcttggtgctgtaaattttattactacaattatta
atatacgatcttcaggaataacatttgatcgaataccattatttgtatgatcagttgcta
ttacagctttactgttacttttatctttaccagttttagcaggagctattacaatattac
taactgatcgaaatcttaatacatcattttttgacccagcaggaggtggagacccaattc
tttaccaacatttattttgattttttggtcaccc
>Nicrophorus_vespilloides_W00159a_MH115513
gaatatcacttagaatactgattcgagtagaactaagaacccctggtaccttacttggtg
acgaccaaatatataatgttatcgtgactgcccatgcttttatcataattttttttatag
ttataccaattgtaattggtggatttggaaactgacttgtacctttaatgctaggagccc
ccgatatagcattccctcgattaaataatatgagattttgattattgcccccatcattat
ctttattgttgatttctagaatagtagaaagaggtgctggtactggatgaacagtttacc
ccccactatcagctaatattgctcacagaggatcttctgttgatttagcaatttttagtt
tacatttagcaggtatttcttctattttaggcgcagtaaattttattactactgtaatta
acatacgatcacctggaataactttcgatcgaataccattatttgtctgatctgttgtaa
ttacagccctattacttctattatccttaccagttttagctggtgctattacaatattat
taacagaccgtaatttaaacacttcgttttttgacccagcaggaggtggtgatcctattt
tataccagcatttattttgattctttggnnnnnn
>Nicrophorus_vespilloides_W00159c_MH115514
gaatatcacttagaatactgattcgagtagaactaagaacccctggtaccttacttggtg
acgaccaaatatataatgttatcgtgactgcccatgcttttatcataattttttttatag
ttataccaattgtaattggtggatttggaaactgacttgtacctttaatgctaggagccc
ccgatatagcattccctcgattaaataatatgagattttgattattgcccccatcattat
ctttattgttgatttctagaatagtagaaagaggtgctggtactggatgaacagtttacc
ccccactatcagctaatattgctcacagaggatcttctgttgatttagcaatttttagtt
tacatttagcaggtatttcttctattttaggcgcagtaaattttattactactgtaatta
acatacgatcacctggaataactttcgatcgaataccattatttgtctgatctgttgtaa
ttacagccctattacttctattatccttaccagttttagctggtgctattacaatattat
taacagaccgtaatttaaacacttcgttttttgacccagcaggaggtggtgatcctattt
tataccagcatttattttgattctttggccaccc
>Nicrophorus_vespilloides_W00159b_MH115515
gaatatcacttagaatactaattcgagtagaactaagaacccctggtaccttacttggtg
acgaccaaatatataatgttatcgtgactgcccatgcttttatcataattttttttatag
ttataccaattgtaattggtggatttggaaactgacttgtacctttaatgctaggagccc
ccgatatagcattccctcgattaaataatatgagattttgattattgcccccatcattat
ctttattgttgatttctagaatagtagaaagaggtgctggtactggatgaacagtttacc
ccccactatcagctaatattgctcacagaggatcttctgttgatttagcaatttttagtt
tacatttagcaggtatttcttctattttaggtgcagtaaattttattactactgtaatta
acatacgatcacctggaataactttcgatcgaataccattatttgtctgatctgttgtaa
ttacagccctattacttctattatccttaccagttttagctggtgctattacaatattat
taacagaccgtaatttaaacacttcgttttttgacccagcaggaggtggtgatcctattt
tataccagcatttattttgattctttggccatcc
>Silis_nitidula_W00289a_MH115516
gacttgcattaagcctattaattcgagctgaattaggaacacctggaacactaattggaa
atgaccaaatttataacgtaattgtaacagcacacgcttttattataattttttttatag
taataccaattataattggtggattcggaaattgattagtcccccttatacttggtgctc
ctgacatagcttttccacgcttaaataatataagattttgatttttgcctccatccttaa
tatttcttttaataagaagaatagtagaaagaggggcaggaacaggatgaactgtttatc
ctcctctatcagctaatattgcccatagaggcccttcagtagacttagctatttttagat
tacatatagcaggagtttcatcaattctgggtgccgtaaattttatttcaactattataa
atatacgatcaccaggaataaaatttgaccaaatacctttatttgtttgatcagtaggaa
ttactgctcttctacttcttctatcactacccgtattagcaggagcaattactatactat
tatcagatcgaaacctaaatacttcattctttgacccaattggaggaggagatcctattt
tataccaacatttattttgattttttggtcacnn
>Silis_nitidula_W00289c_MH115517
gacttgcattaagcctattaattcgagctgaattaggaacacctggaacactaattggaa
atgaccaaatttataacgtaattgtaacagcacacgcttttattataattttttttatag
taataccaattataattggtggattcggaaattgattagtcccccttatacttggtgctc
ctgatatagcttttccacgcttaaataatataagattttgatttttgcctccatccttaa
tatttcttttaataagaagaatagtagaaagaggagcaggaacaggatgaactgtttatc
ctcctctatcagctaatattgcccatagaggcccttcagtagacttagctatttttagat
tacatatagcaggagtttcatcaattctgggtgccgtaaattttatttcaactattataa
atatacgatcaccaggaataaaatttgaccaaatacctttatttgtttgatcagtaggaa
ttactgctcttctacttcttctatctctacccgtattagcaggagcaattactatactat
tatcagatcgaaacctaaatacttcattctttgacccaattggaggaggagatcctattt
tataccaacatttattttgattttttggtcactt
>Silis_nitidula_W00289b_MH115518
gacttgcattaagcctattaattcgagctgaattaggaacacctggaacactaattggaa
atgaccaaatttataacgtaattgtaacagcacacgcttttattataattttttttatag
taataccaattataattggtggattcggaaattgattagtcccccttatacttggtgctc
ctgatatagcttttccacgcttaaataatataagattttgatttttgcctccatccttaa
tatttcttttaataagaagaatagtagaaagaggagcaggaacaggatgaactgtttatc
ctcctctatcagctaatattgcccatagaggcccttcagtagacttagctatttttagat
tacatatagcaggagtttcatcaattctgggtgccgtaaattttatttcaactattataa
atatacgatcaccaggaataaaatttgaccaaatacctttatttgtttgatcagtaggaa
ttactgctcttctacttcttctatctctacccgtattagcaggagcaattactatactat
tatcagatcgaaacctaaatacttcattctttgacccaattggaggaggagatcctattt
tataccaacatttattttgattttttggtcaccc
>Rhagonycha_lignosa_W00045a_MH115519
gtttagccttaagattattaattcgagctgaattaggaactccaggaactttaattggta
atgatcaaatttataatgttattgttacagctcatgcttttattataattttctttatag
ttatacctattataattggtggatttggtaattgactagttcctttaatattaggagctc
cagatatagcattcccacgtataaataatataagattttgatttttacccccttctttaa
tatttttattaataagaagaatggtagaaagaggggcaggaacaggatgaactgtttatc
cacctctttctgctaatattgctcatagaggaccatctgtagatttagctatttttagat
tacatatagctgggatttcttcaattctaggagcagtaaattttatttctactattctaa
atataaagccacctagaataaagtttgatcaaatacctttatttgtttgatcagtaggta
ttaccgctttattacttcttttatctttaccagttcttgcaggagcaattacaatacttt
tatctgatcgtaatttaaatacatcattttttgatcctataggaggaggagacccaattc
tttatcaacatttattttgattttttggtcacnn
>Rhagonycha_fulva_W00235a_MH115520
gattagccttaagattattaattcgagctgaattaggaactccaggaactttaattggta
atgatcaaatttataatgttattgttactgctcatgcttttatcataattttcttcatag
ttatacctattataattggtggatttgggaattgattagtacctttaatactaggggctc
cagatatagcattccctcgaataaataatataagattttgatttctcccaccctctttaa
tatttttattaataagaagaatagtagaaagaggggcaggaacagggtgaactgtttatc
ctcccctttcagctaatattgctcatagaggcccttcagttgatttagctatttttagac
ttcatatagcagggatctcttcaattttaggagcagtaaactttatttcaactattctca
atataaagcctcccagaataaagtttgaccaaatacctttatttgtttgatctgtaggaa
ttactgcattactattacttttatctttacctgtattagcaggagctattacaatacttt
tatcagatcgtaatttaaatacatcattttttgatccaatagggggtggggacccaattc
tttatcaacatttattctgattttttggtcacnn
>Rhagonycha_fulva_W00235b_MH115521
gattagccttaagattattaattcgagctgaattaggaactccaggaactttaattggta
atgatcaaatttataatgttattgttactgctcatgcttttatcataattttcttcatag
ttatacctattataattggtggatttgggaattgattagtacctttaatactaggggctc
cagatatagcattccctcgaataaataatataagattttgatttctcccaccctctttaa
tatttttattaataagaagaatagtagaaagaggggcaggaacagggtgaactgtttatc
ctcccctttcagctaatattgctcatagaggcccttcagttgatttagctatttttagac
ttcatatagcagggatctcttcaattttaggagcagtaaactttatttcaactattctca
atataaagcctcccagaataaagtttgaccaaatacctttatttgtttgatctgtaggaa
ttactgcattactattacttttatctttacctgtattagcaggagctattacaatacttt
tatcagatcgtaatttaaatacatcattttttgatccaatagggggtggggacccaattc
tttatcaacatttattctgattttttggtcactn
>Rhagonycha_lignosa_W00045b_MH115522
gcctagctttaagattattaattcgagctgaattaggaactcctggaactttaattggta
atgatcaaatttataatgtaattgttacagctcatgcctttattataattttctttatag
ttatacctattataattggtggttttggtaattgattagtcccattaatattaggagctc
ctgatatggctttccctcgaataaataacataagattttgatttcttcccccttctctta
tatttcttttaataagaagaatagtagaaagaggggcaggaacaggatgaactgtttatc
cccctctttctgccaatattgctcatagagggccatctgtagatttagctatttttagcc
ttcatatagctggaatttcttcaattctaggagctgtaaattttatttctactattttaa
atataaagccccctagaataaagtttgaccaaatacctttatttgtctgatcagtaggaa
ttactgcccttcttttgctcctatctttaccagttcttgcaggtgcaattactatgttat
tatcagatcgaaatttaaatacatcattttttgacccaatgggaggaggtgaccctattc
tttatcagcatttattctgattttttggtcactn
>Cantharis_rustica_W00046c_MH115523
nnnnnnctttaagattattaattcgagctgaattaggaactcctggaactttaattggta
atgatcaaatttataatgtaattgttacagctcatgcctttattataattttctttatag
ttatacctattataattggtggttttggtaattgattagtcccattaatattaggagctc
ctgatatggctttccctcgaataaataacataagattttgatttcttcccccttctctta
tatttcttttaataagaagaatagtagaaagaggggcaggaacaggatgaactgtttatc
cccctctttctgccaatattgctcatagagggccatctgtagatttagctatttttagcc
ttcatatagctggaatttcttcaattctaggagctgtaaattttatttctactattttaa
atataaagccccctagaataaagtttgaccaaatacctttatttgtctgatcagtaggaa
ttactgcccttcttttgctcctatctttaccagttcttgcaggtgcaattactatattat
tatcggatcgaaatttaaatacatcattttttgacccaatgggaggaggtgaccctattc
tttatcagcatttattctgattttttggtcaccc
>Cantharis_rustica_W00046a_MH115524
aaagacccttaagtcttttaattcgagctgaattaggaactcctagaacattaattggta
atgaccaaatttataatgttattgtaaccgctcatgcttttattataattttttttatag
ttatacctatcataattggtgggtttggaaattggcttgtaccattaatattaggagctc
ctgatatagctttcccacgaataaataatataagattctgatttttacccccttctctta
tatttttattaataagaagaatagtagaaagaggagcagggacaggatgaactgtttacc
cccctctttctgctaatattgctcatagaggtccatctgttgatttagccatttttagac
ttcatatagcaggtatctcttcaattcttggtgcmgtaaattttatttcaactattataa
acataaagcctccaagaataaagtttgaccaaatacctttatttgtttgatcagtaggaa
ttactgctttattattacttttatctttaccagttcttgctggagcaattacaatacttt
tgtcagatcgaaatctaaacacatccttttttgaccctataggaggaggtgacccgattc
tttaccaacatctattttgattttttggtcaccc
>Cantharis_nigricans_W00043a_MH115525
gcctagccttaagtttattaattcgtgcagaattaggtactccgggaacacttattggaa
atgaccaaatttataatgttattgttacagcacatgcttttattataattttttttatag
ttatacctatcataattggagggtttggaaattgacttgtacctttaatattaggagccc
ctgatatagcttttccacggataaacaatataagattttgatttcttccaccttctttaa
tatttcttttaataagaagaatagtagaaagaggggcaggaacagggtgaactgtttacc
ctcctctatccgctaatattgctcatagagggccatctgttgacttagctatttttagcc
ttcatatagctggtatttcatctattcttggtgcagttaattttatttcaacaattataa
atataaagcccccaagaataaagtttgaccaaatacctttatttgtatgatctgtaggaa
ttacagctctattattacttttatctttaccagttcttgctggagcaattacaatattat
tatctgatcgtaatctaaatacttctttctttgaccctataggaggaggagaccctattc
tttaccaacatttattttgattctttggccannn
>Cantharis_livida_W00047a_MH115526
gattagctttaagtcttttaattcgagcagaattagggaccccaggaaccttaattggaa
atgaccaaatttacaatgttattgttacagctcatgcctttatcataatttttttcatgg
ttataccgattatgattggaggatttggaaactgattggtacctctaatattaggagctc
ctgatatggctttcccacgaataaataatataagattctggttccttccaccatctctta
tatttttattaataagaagaatagtagaaagaggggcgggaacaggttgaactgtttacc
ctcctttatccgccaatattgctcatagagggccatctgttgatctagctatttttagtc
ttcatatagccggagtttcatcaattcttggtgcagttaattttatttctacaatcataa
atataaagcccccaagaataaaatttgaccaaatgcctctatttgtttgatctgtaggaa
tcacagctctcttattattattatccttaccagtcctcgcaggagcaattactatacttt
tatcagaccgtaatttaaacacatctttctttgaccctataggaggtggggacccaattc
tttaccaacatttattctgattttttggtcacan
>Lygistopterus_sanguineus_W00137a_MH115527
gaacatcattaagcctcttaattcgagcagaattaggaaccccaggtactctcatcggaa
atgatcaaatttataatgttattgttacagctcatgctttcatcataattttcttcatag
taataccaataataattggaggattcggtaattgattagtacctctaatattaggagcac
cagatatagcattccctcgaataaataatataagattttgattattacccccatctctat
cacttcttattataagaagaatagtagaaagtggtgcaggaacaggatgaacagtgtacc
ccccactatcatcaaatattgcccatagaggttcttctgtagatcttgctattttcagtc
ttcatctcgcaggtgtatcttcaattctaggagctgtaaattttatttcaacaatcatta
atataaaatcaccaggaataacttatgatcaaatacccttatttgtttgagctgtaggaa
ttacagctttacttcttcttttatctttacctgtcctcgcaggagcaattacaatattat
taactgatcgaaatctaaatacatcattctttgaccccactggagggggagaccctattc
tttatcaacatttattttgattttttggtcacct
>Lygistopterus_sanguineus_W00137b_MH115528
gaacatcattaagcctcttaattcgagcagaattaggaaccccaggtactctcatcggaa
atgatcaaatttataatgttattgttacagctcatgctttcatcataattttcttcatag
taataccaataataattggaggattcggtaattgattagtacctctaatattaggagcac
cagatatagcattccctcgaataaataatataagattttgattattacccccatctctat
cacttcttattataagaagaatagtagaaagtggtgcaggaacaggatgaacagtgtacc
ccccactatcatcaaatattgcccatagaggttcttctgtagatcttgctatttttagtc
tccatctcgcaggtgtatcttcaattctaggagctgtaaattttatttcaacaatcatta
atataaaatcaccaggaataacttatgatcaaatacccttatttgtttgagctgtaggaa
ttacagctttacttcttcttttatctttacctgtcctcgcaggagcaattacaatattat
taactgatcgaaatctaaatacatcattctttgaccccactggagggggagaccctattc
tttatcaacatttattttgattttttggtcacct
>Ocypus_olens_W00252a_MH115529
gaacttccctcagtctactaattcgagccgaactaggaaatcccggaacattgattggtg
acgatcaaatttataacgttattgtaacagctcatgcattcgtaatgattttcttcatgg
ttatacctgttgtaattggcggatttggaaattgattagtcccgctaatactcggtgcac
ctgacatagcttttcctcgaataaacaacataaggttttgacttctccctccgtcattaa
ctttactgcttatgagaagaatagctgaaagaggtgcaggaacaggatgaactgtgtatc
ctccgctttccactaatattgcccatagaggtgcttctgttgatttggctattttcagat
tacatttagctggaatctcatcaattttgggtgctgtaaatttcattacttctgtaatca
acatacgatcaacaggaataacatttgatcgaataccactattcgtttgatccgtagtta
ttaccgctctattgcttctcctatctttgccagtcttagctggagcaattactatacttt
taactgaccgaaatcttaatacctcattttttgacccatccggcggtggtgatccaattc
tgtaccaacatttattttgattctttggccannn
>Anostirus_castaneus_W00138a_MH115530
gtacatccttaagactccttattcgagctgaattaggaaatcctggatctctaattggta
atgaccaaatctacaacgtagttgttacagcccacgcttttattataattttttttatag
taataccaatcataattggtggtttcggaaattgattagttccccttatacttggagccc
ctgatatagcattcccacgaatgaataacataagattctgattcttacctccatcattat
cccttcttctaataagaagaattgttgaaaatggtgcaggaacaggttgaacagtttacc
ccccactttcagcaaatattgcccatagaggttcttcagttgacttagcaatttttagtt
tacacttggctgggatttcttcaattcttggagccgtaaattttattactactgtaatta
atatacgaacaactggaattacatttgatcgaataccattattcgtttgagctgtagcaa
tcacagcccttcttcttttattatctcttccagttttagctggagctattacaatattat
taactgatcgaaatttaaatacatccttttttgaccccgcaggaggaggtgatccaattc
tttatcaacatctattttgattnnnnnnnnnnnn
>Phyllopertha_horticola_W00061a_MH115531
gaacatccttaagattacttattcgagcagaattaggtaatcctggctctcttattggag
atgaccaaatttataacgtaattgtaacagcccatgctttcattatgattttttttatag
taataccaattataattggaggatttggaaattgattagttccattaatacttggagccc
ctgatatagcatttccccgaataaataacataagattttgactattacctccctctttaa
gtctacttttaataagaagactagtagaaaatggtgcaggaacaggttgaacagtgtatc
ccccactatcagctaatattgcccatagaggagcttcagttgatttagctatttttagat
tacatttagctggaattagctctattctaggagcagttaattttatcacaacagtaatta
atatacgatctactggaataacctttgatcgaatacctttatttgtatgatctgtggtat
taacagcccttctacttttactttctcttcccgttttagcaggtgctatcactatattat
taactgaccgaaatattaatacttccttttttgatccagctggaggaggtgaccctattc
tataccaacatttattttgattttttggtcaccc
>Blitopertha_lineolata_W00116a_MH115532
gaacctctttaagattgctaattcgcgcagaattaggaaaccccggatctttaattggtg
acgatcaaatctacaatgtaattgttacagctcatgcattcattataattttttttatag
ttataccaattataattggaggatttggtaattgattagtaccacttatgctaggagccc
cagatatagcatttcctcgaataaataacataagattttggttattgcccccctctttaa
ccttactactaataagtagattagtagaaaatggagcaggaacaggatgaacagtgtatc
ccccactgtcagctaatattgctcatagaggagcttctgtagatttagctattttcagtt
tacatttagctggaattagttctattcttggtgccgttaattttattactactgttatta
atatacgatctacaggtgtaacatttgaccgtatacccttatttgtatgatctgttgcat
taacagcccttctcctattactatctcttccggttttagccggagctattactatattat
taacagatcgaaatatcaatacttcattttttgacccagcaggtggcggagatcctattt
tataccaacacttattttgattttttggtcaccn
>Anomala_dubia_W00062a_MH115533
gaacttcattaagattactaattcgagcagaattaggaaaccccggatctcttattggag
atgatcaaatttataatgtaattgttacagctcatgcttttatcataattttcttcatag
taatacctattataattggaggatttgggaattgactagtaccccttatactaggagccc
ccgatatagcttttcctcgtataaacaatataagattttggcttttacccccttcactaa
cccttcttttaataagaagattagtagaaaatggagccggaactggatgaacagtgtacc
ccccactttcagccaatattgcccatagaggagcttctgttgatttagctatttttagtt
tacatttagcaggaattagatctattttaggagctgtaaattttatcactacagttatta
atatgcgatcaactggaataacttttgatcgtataccattatttgtttgatcagtagtac
taactgctttacttttattactctctctcccagtattagcaggagctattactatattac
ttacagatcgtaatattaatacatcattttttgacccagctgggggaggtgatcctattt
tataccaacatctattttgattttttggtcacnn
>Melolontha_melolontha_W00060a_MH115534
gaacatctttaagattactaattcgtgcagaactaggaaatcctggaacactaatcggtg
atgatcaaatttataatgtaattgttacagcccatgcttttgttataattttcttcatag
tcatacctattataattgggggattcggcaattgacttgtccctctaatactcggcgccc
ctgatatagcattcccccgaataaataacataagattttgactactccccccatccttaa
gccttttacttataagaagattagttgaaaacggtgcaggaacaggttgaacagtttacc
cgccactctcatcaaatattgcccatagaggagcctcagttgacttagcaatctttagat
tacatttagccggaatctcttccattctaggagcagtaaattttattactacagtaatca
acatacgttccaaaggaataacctttgatcgtatacccctttttgtctgatctgtcgcct
taactgcccttctccttttactttccttaccagttctagcaggagctatcacaatactct
taactgaccgtaatattaacacttctttttttgacccagcaggagggggagatccaattt
tataccaacacttattctgattttttggtcaccc
>Athous_subfuscus_W00280a_MH115535
ggacttcattaagactactaattcgtgccgaattaagaaacccaggttctctaattggca
atgatcaaatctacaatgttattgtcacagcccatgcttttatcataattttctttatag
ttatacctatcataattgggggattcggaaactgactagtacccctaatactcggagctc
ctgacatagcatttccccgaataaacaacataagattctgattcttacccccgtcacttt
ccctcttgctaataagaagaattgttgaaaatggtgctggtactggatgaaccgtttatc
cccccctatcagctaacattgctcatagaggttcatctgttgatctagctatttttagtc
ttcacttagcaggaatttcatcaattcttggagcagtaaattttatttctacagtaatta
atatacgatcaactggaattacctttgaccgaatacccctatttgtatgagctgtggcaa
ttacagccctattacttctactttcactaccagtcctagctggagctattacaatattat
taacagaccgaaatctaaatacatccttctttgacccagcaggtgggggagaccccatct
tgtatcaacacttattctgattttttggtcaccc
>Agrypnus_murinus_W00244a_MH115536
GGACATCTTTAAGATTACTGATCCGAGCCGAACTAGGAAACCCTGGATCATTAATTGGAA
ACGATCAAATCTATAATGTTGTTGTTACTGCCCACGCATTCATTATAATTTTCTTCATAG
TTATACCAATCATAATTGGTGGATTCGGAAATTGATTAGTACCTCTAATGTTAGGGGCAC
CTGATATGGCTTTTCCACGAATAAATAACATAAGATTCTGACTATTACCTCCATCTCTTT
CCCTCCTCCGAATAAGAAGAATTGTTGAAAACGGTGCTGGAACAGGTTGAACAGTATACC
CACCATTATCAGCAAATATTGCCCACAGAGGCTCCTCTGTCGATTTAGCTATTTTTAGTC
TTCACTTAGCAGGTATTTCCTCAATTTTAGGTGCAGTAAATTTTATCTCGACAGTAATCA
ATATACGATCAACAGGAATTACTTTTGATCGAATACCTTTATTTGTATGAGCAGTAGCTA
TTACTGCCCTATTGCTTTTTCTATCCCTGCCAGTTCTAGCAGGAGCAATCACTATACTAC
TAACAGACCGAAATCTTAATACATCTTTCTTCGATCCTGCTGGAGGAGGAGACCCTATTT
TATATCAACACTTATTCTGATTCTTTGGNNNNNN
>Dorcus_parallelipipedus_W00107a_MH115537
gaacttccctgagaatccttattcgagctgaattaggaaatcctggatcccttattggtg
atgatcaaatttataatgtaattgtaactgcccatgcattcattataattttcttcatag
taataccaatcatgattgggggatttggaaactgattagttcccctaatattgggagcac
ctgatatagcatttccacgaataaacaacataagattttgacttctacccccttccctca
cattccttctaatgagaagaatagttgaaaacggagcaggaacaggatgaactgtatatc
cacctttatcctctaatattgcccatagaggagcttcagttgatttagctatcttcagac
tccatttagcaggaatttcttccattctaggagccgttaatttcatcaccactgtaatta
atatacgagcaactggaattacatttgatcgaatacctctatttgtgtgagctgtagtat
taactgcccttttactactcctatctctccctgtacttgcaggtgcaatcacaatgcttc
ttacagatcgaaacatcaatacaaccttcttcgacccagctggtggtggggatcctattt
tataccaacacttattctgattttttggtcaccn
>Dorcus_parallelipipedus_W00107b_MH115538
gaacttccctgagaatccttattcgagctgaattaggaaatcctggatcccttattggtg
atgatcaaatttataatgtaattgtaactgcccatgcattcattataattttcttcatag
tgataccaatcatgattgggggatttggaaactgattagttcccctaatattgggagcac
ctgatatagcatttccacgaataaacaacataagattttgacttctacccccttccctca
cattccttctaatgagaagaatagttgaaaacggagcaggaacaggatgaactgtatatc
cacctttatcctctaatattgcccatagaggagcttcagttgatttagctatcttcagac
tccatttagcaggaatttcttccattctaggagccgttaatttcatcaccactgtaatta
atatacgagcaactggaattacatttgatcgaatacctctatttgtgtgagctgtagtat
taactgcccttttactactcctatctctccctgtacttgcaggtgcaatcacaatgcttc
ttacagatcgaaacatcaatacaaccttcttcgacccagctggtggtggggatcctattt
tataccaacacttattctgatttttggtcaccwt
>Pseudomechoris_aethiops_W00014a_MH115539
gtacatcactaagactacttattcgagctgaattaggaaacccaggatccctcattggag
atgatcaaatttataatgttattgtgactgcccacgcattcattataatttttttcatag
ttataccaattataattggagggtttggtaattgactagttcctcttatattaggggccc
ctgatatagcattcccacgaataaataacataagattttgattattacccccttcactaa
ggctacttattatgagaagagttgttgaaagaggggccggaacaggatgaacagtgtatc
cacctctctcatcaaacattgctcatggaggatcctctgtagatttagcaatttttaggc
tacatctagcaggaatctcatcaattttaggagccgttaattttatctctacagtaatta
atatacgaccaagaggaataagattagatcgaataccattgtttgtttgagcagttgcaa
ttactgccttacttctccttttatctcttcctgttcttgctggtgctatcactatactac
ttaccgatcgtaatattaatacaactttctttgacccagcaggtggaggagaccctattc
tttaccaacacctcttttgattttttggtcaccn
>Pseudomechoris_aethiops_W00014c_MH115540
gtacatcactaagactacttattcgagctgaattaggaaacccaggatccctcattggag
atgatcaaatttataatgttattgtgactgcccacgcattcattataatttttttcatag
ttataccaattataattggagggtttggtaattgactagttcctcttatattaggggccc
ctgatatagcattcccacgaataaataacataagattttgattattacccccttcactaa
ggctacttattatgagaagagttgttgaaagaggggccggaacaggatgaacagtgtatc
cacctctctcatcaaacattgctcatggaggatcctctgtagatttagcaatttttaggc
tacatctagcaggaatctcatcaattttaggagccgttaattttatctctacagtaatta
atacacgaccaagaggaataagattagatcgaataccattgtttgtttgagcggttgcaa
ttactgccttacttctccttttatctcttcctgttcttgctggtgctatcactatactac
ttaccgatcgtaatattaatacaactttctttgacccagcaggtggaggagaccctattc
tttaccaacacctcttttgattttttggtcacca
>Pseudomechoris_aethiops_W00014b_MH115541
gtacatcactaagactacttattcgagctgaattaggaaacccaggatccctcattggag
atgatcaaatttataatgttattgtgactgcccacgcattcattataatttttttcatag
ttataccaattataattggagggtttggtaattgactagttcctcttatattaggggccc
ctgatatagcattcccacgaataaataacataagattttgattattacccccttcactaa
ggctacttattatgagaagagttgttgaaagaggggccggaacaggatgaacagtgtatc
cacctctctcatcaaacattgctcatggaggatcctctgtagatttagcaatttttaggc
tacatctagcaggaatctcatcaattttaggagccgttaattttatctctacagtaatta
atatacgaccaagaggaataagattagatcgaataccattgtttgtttgagcggttgcaa
ttactgccttacttctccttttatctcttcctgttcttgctggtgctatcactatactac
ttaccgatcgtaatattaatacaactttctttgacccagcaggtggaggagaccctattc
tttaccaacacctcttttgattttttggtcacaw
>Neocoenorhinus_germanicus_W00012a_MH115542
gaacctcccttagacttttaatccgtgccgaattaggaaacccaggatccctaattggtg
acgatcaaatttataatgttatcgtaactgcccatgcgttcattataattttcttcatag
ttataccaattataattggaggatttggtaactgattagtcccactaatgctaggagccc
ctgatatagcattcccccgaataaataatataagattttgattattaccaccttccctta
gacttttaattataagaagaattgttgaaaaaggagcaggaactggttgaactgtatatc
cgcctctctcttctaatattgcccatggaggatcttcagttgatctcgcaatttttagat
tacacttagcaggaatctcgtctattcttggagctgttaattttatttcaacagttatta
atatacgaccacaaggaataagattagatcgaatacctctttttgtttgagctgtagcaa
ttacagctctactcttacttttatctctccccgtattagctggagctattacaatacttc
ttacagatcgaaatattaatacaactttttttgatcctgcaggagggggtgacccaattt
tataccaacacctattctgattctttggnnnnnn
>Neocoenorhinus_germanicus_W00012c_MH115543
gaacttcccttagacttttaatccgtgccgaattaggaaacccaggatccctaattggtg
acgatcaaatttataatgttatcgtaactgcccatgcgttcattataattttcttcatag
ttataccaattataattggaggatttggtaactgattagtcccactaatgctaggagccc
ctgatatagcattcccccgaataaataatataagattttgattattaccaccttccctta
gacttttaattataagaagaattgttgaaaaaggagcaggaactggttgaactgtatacc
cacctctctcttctaatattgcccatggagggtcttcagttgatctcgcaatttttagat
tacacttagcaggaatctcgtctattcttggagctgttaattttatttcaacagttatta
atatacgaccacaaggaataagattagatcgaatacctctttttgtttgagctgtagcaa
ttacagctctactcttacttttatctctccccgtattagctggagctattacaatacttc
ttacagatcgaaatattaatacaactttttttgatcctgcaggagggggtgacccaattt
tataccaacacctattctgattctttggycaycc
>Neocoenorhinus_germanicus_W00012b_MH115544
gaacctcccttagacttttaatccgtgccgaattaggaaacccaggatccctaattggtg
acgatcaaatttataatgttatcgtaactgcccatgcgttcattataattttcttcatag
ttataccaattataattggaggatttggtaactgattagtcccactaatgctaggagccc
ctgatatagcattcccccgaataaataatataagattttgattgttaccaccttccctta
gacttttaattataagaagaattgttgaaaaaggagcaggaactggttgaactgtatatc
cacctctctcttctaatattgcccatggaggatcttcagttgatctcgcaatttttagat
tacacttagcaggaatctcgtctattcttggagctgttaattttatttcaacagttatta
atatacgaccacaaggaataagattagatcgaatacctctttttgtttgagctgtagcaa
ttacagctctactcttgcttttatctctccccgtattagctggagctattacaatacttc
ttacagatcgaaatattaatacaactttttttgatcctgcaggaggaggtgacccaattt
tataccaacacctattctgattctttggycaycc
>Deporaus_betulae_W00272a_MH115545
gaacagctctaagcctattaatccgtgcagaattaggtaatcctggatcattgattggag
acgatcaaatctataatgtaattgttacagcccatgcgtttattataattttcttcatag
ttataccaattataattggagggttcggcaactgattagtcccgttaatattgggggccc
ctgatatggcattccctcggataaataatataagcttttgacttctcccaccatcattga
gacttttaattataagaagaattgtagaaagcggagcaggaacaggctgaacagtgtatc
cccccctctcagccaacattgctcatggaggctcatctgttgatctagcaatttttagcc
tgcatcttgcaggtatctcgtcaattttaggtgcagttaatttcatctcaactataatta
atatgcgaccaaatggaataacacttgatcggataccactatttgcttgagctgtagtaa
tcacagcccttttacttcttttatccttgcctgttcttgcaggagcaattactatacttc
taacagatcgaaatattaatacaacattttttgaccctgctggaggaggagacccaattt
tataccaacatttatattgattttttggtcacnn
>Deporaus_betulae_W00272b_MH115546
gaacagctctaagcctattaatccgtgcagaattaggtaatcctggatcattgattggag
acgatcaaatctataatgtaattgttacagcccatgcgtttattataattttcttcatag
ttataccaattataattggagggttcggcaactgattagtcccgttaatattgggggccc
ctgatatggcattccctcggataaataatataagcttttgacttctcccaccatcattga
gacttttaattataagaagaattgtagaaagcggagcaggaacaggctgaacagtgtatc
cccccctctcagccaacattgctcatggaggctcatctgttgatctagcaatttttagcc
tgcatcttgcaggtatctcgtcaattttaggtgcagttaatttcatctcaactataatta
atatgcgaccaaatggaataacacttgatcggataccactatttgcttgagctgtagtaa
tcacagcccttttacttcttttatccttgcctgttcttgcaggagcaattactatacttc
taacagatcgaaatattaatacaacattttttgaccctgctggaggaggagacccaattt
tataccaacatttatattgattttttggtcacww
>Plagionotus_detritus_W00236b_MH115547
gaacatcccttagagtccttattcgatcagaattgggtaacccaggatctcttattggag
atgaccaaatttacaatgtaatcgtaactgcccatgcatttattataattttctttatag
ttatgccaattataattggtggattcggaaattgacttgttcccctgatattgggggccc
ccgacatggcattcccacgaataaacaacataagattttggctcttacccccatctctaa
ctcttcttctaataagaagaattgtagaaaatggagctggaactggatgaacagtttacc
cacccctttccgcaaatatcgcccacaggggttcatctgttgatttagcaattttcaggc
tacatctagctggtatttcctctattctaggagctgttaattttatttccaccgtaatta
atatacgaccaacaggaataagactagaacaaatgccattatttgtatgagcagtagtaa
tcaccgcaattctactcttactttctctacccgtacttgcaggagcaattacaatattat
taacagatcgtaatatcaatacatcattttttgacccagcaggagggggggaccctattc
tttatcaacatttattttgattctttggccaccc
>Paederus_riparius_W00174c_MH115548
nnnnnnnnnnnnnnnnnnnnnnnnnnnnnnaattggcaaactcaggttcactaattggag
atgatcaaatttataatgttattgtaacagctcatgcatttatcataatctttttcatag
ttatgcccattataattggaggctttggaaactgattagttcctttgatacttggagctc
cagatatagctttccctcgaataaacaacatgagtttttgattattaccccctgctttga
ctcttttgctaataagaagaatagttgaaaatggtgccggaacaggatgaacagtgtacc
ctccactctcatcaaatgctttccataatggctcatcagtagacttagctatttttagtt
tacatctagcaggaatttcatctattttaggagcaattaattttattacaactgctttaa
atatacgcacaagaaacatgtcctatgaacaaatacctttattcgtttgatcagttgcaa
ttactgctttattactactactttcacttccagttcttgctggagcaattacaatattac
tcacagatcgaaatttaaatacttcattttttgatccatcaggaggtggagatccaattt
tataccaacatttattttgattttttggtcaccc
>Paederus_caligatus_W00180a_MH115549
gaacatcattaagtttactaattcgagctgaattagcaaccccgggttcattaattgggg
atgaccaaatttataatgttattgtaacagctcatgcattcattatgatttttttcatag
ttatacctattataattggaggatttggtaattgattagtacctttaatacttggagctc
ctgatatagctttccctcgaataaacaacataagattttgattgttacccccagctttaa
cacttttattgataagaagaatagtagaaaatggtgctggaacaggatgaacagtgtacc
ctcctctgtcatcaaatgctttccataacggatcttctgttgatcttgctatttttagac
ttcatttagctggtatttcatcaattttaggtgcaattaattttattactacagctttaa
atatacgagcaagaaacatatcttacgaacaaataccattatttgtttgatcagttgcaa
ttactgctttattgttacttctttcattaccagttttagctggagcaattacaatattat
taacagatcgaaatttaaatacttcattctttgacccctcaggaggtggagatccaattt
tataccaacatttattttgattttttggtcaccc
>Paederus_litoralis_W00173a_MH115550
gaacttctttaagattgctaattcgggctgaattagcaaactccggatcattaattggag
atgatcaaatttacaatgtaattgtaactgctcatgcatttatcataattttttttatgg
taatgccaattataattggaggatttgggaattgattagttccattaatattaggagccc
cagatatagcttttcctcgaataaataatataagattttgattactaccaccagctctaa
cattacttttaataagaagaatagtagaaaatggggctggtacaggatgaacagtatatc
ccccactttcatcaaactcttttcataatggatcttctgttgatttagcattttttagtt
tacacttagctggaatttcatcaattttaggagcaattaattttattacaactgcattaa
atatacgaactagaaatataacctatgaacaaataccattatttatttgatcagtagcaa
ttacagctttacttcttttattatcattacctgttttagctggagcaattacaatattat
taacagatcgaaatttaaatacttcttttttcgacccttcagggggaggagacccaattt
tataccaacatttatattgattctttggccaccc
>Agrilus_suvorovi_W00075a_MH115551
gtaccgctcttagattgttaatccgagcagaactcggaaaccctggggctttaattggaa
atgatcagatttataatgtcatcgtaactgctcacgcttttattataatcttctttatgg
taatacctatcataataggaggtttcggaaattgacttgttcctcttatgctaggcgctc
ctgatatggccttccctcgaataaacaatataagattctggctacttcctccttctttaa
ccttacttttaataagcagaatagtagaaagaggggcgggaacaggttgaactgtttatc
cccctttagcagcaaatattgctcatagaggaggctctgtagatttggcaatctttagtt
tacatttagcaggaatctcctctattttaggtgccattaactttattacaacagtaatta
atatgcgagctgtgggaataacaatagaccgggtacctttattagtttggtcaattgcta
ttactgcactccttcttttattgtctttaccagtactagcaggagccattactatgctac
tcactgatcgaaatttaaatacatccttctttgacccagcgggaggaggggaccctattc
tttatcaacatctattctgattttttggtcaccc
>Trachys_minuta_W00056a_MH115552
gaactgcgctgagtctattaattcgagcagaactgggaaatccaggagcattaattggaa
atgaccaaatttataacgtaatcgtaacagctcacgcatttatcataatttttttcatgg
taatacctattataataggtggatttggtaattgattagtgcctctaatgttgggggcac
ctgatatagctttccctcgaataaataatatgagtttttgactactacctccctctctga
gcttacttttaataagaagaatagtagaaagaggggcaggaacaggttgaacagtatacc
ctcctttagcagcaaacatcgcccatagaggtgcttcagtagacctggctatttttagcc
ttcatttagcaggtatttcctctattttaggagctattaattttattacaacagtaatta
acatgcgagcttatggtataacactagatcagatacctttatttgtatgatcggtagcaa
tcaccgctctattgttactactatcattgcctgtactagctggggctattacaatgttgt
tgactgatcgaaatttaaacacctctttttttgaccctgttggaggaggagatcctgtac
tataccaacacttgttctgattttttggtcacca
>Chrysolina_varians_W00039a_MH115553
gaacttcattaagaattttgattcgcgccgaattaggtaaccccggaaccttaatcggaa
atgatcaaatttataatgttattgtgactgctcatgcttttatcataattttttttatgg
taatgccaattataattggaggatttgggaattgactagtacccttaatactaggcgctc
ctgatatggcattcccacgaataaataatataagattttgattacttcctccttcattaa
tttttcttttaataagaagaattgtagaaaatggggtaggtacaggatgaacagtctacc
cccctttatcagccaatatcgctcataggggtccatcagtggatttagctatttttagac
tacacctagcaggagtatcgtcaattttaggagcaattaattttattacaactatcatca
atatacgaccaaccggcatacaattagaacaaataccattattttcatgagcagtattaa
ttaccgcaattctattattactttctcttcccgttttagcaggggcaattactatgcttc
ttactgatcgaaatttaaatacatcattttttgatccggctagagggggagatcctattc
tttaccaacatttattttgattttttggtcaccc
>Chrysolina_polita_W00025a_MH115554
ggacctcattaagtattttaattcgaacagaactagggagtcctggaactttgattggaa
atgatcaaatttacaatgttattgttactgcccatgcttttatcataattttttttatag
taataccaatcataattggggggtttggaaattgattaattcccctaatacttggtgccc
cagatatagcattccctcgaataaataatataagattctgattactccctccttcattgt
tacttcttttaataaggagaataatagaaaatggagttggaactggatgaactgtttatc
ctcctctatcagctaatattgcccatagaggtcccgcagtagatcttgctatttttagcc
ttcatttagcaggaatttcttctattttaggagcaattaattttatttctacaactacta
atatacgatcaactgggataagatttgaacaaatacccttattttcatgagcagttctaa
ttactgtaatcttacttttattatctttaccagttcttgcaggagcaattacaatactcc
tcactgatcgaaatttaaatacatccttttttgatcctgctagaggaggggatccaattc
tttaccaacatttattttgattttttggtcaccc
>Chrysolina_polita_W00025c_MH115555
ggacctcattaagtattttaattcgaacagaactagggagtcctggaactttgattggaa
atgatcaaatttacaatgttattgttactgcccatgcttttatcataattttttttatag
taataccaatcataattggggggtttggaaattgattaattcccctaatacttggtgccc
cagatatagcattccctcgaataaataatataagattctgattactccctccttcattgt
tacttcttttaataaggagaataatagaaaatggagttggaactggatgaactgtttatc
ctcctctatcagctaatattgcccatagaggtcccgcagtagatcttgctatttttagcc
ttcatttagcaggaatttcttctattttaggagcaattaattttatttctacaactacta
atatacgatcaactgggataagatttgaacaaatacccttattttcatgagcagttctaa
ttactgtaatcttacttttattatctttaccagttcttgcaggagcaattacaatactcc
tcactgatcgaaatttaaatacatccttttttgatcctgctagaggaggggatccaattc
tttaccaacatttattttgattttttggtcaccc
>Chrysolina_polita_W00025b_MH115556
ggacctcattaagtattttaattcgaacagaactagggagtcctggaactttgattggaa
atgatcaaatttacaatgttattgttactgcccatgcttttatcataattttttttatag
taataccaatcataattggggggtttggaaattgattaattcccctaatacttggtgccc
cagatatagcattccctcgaataaataatataagattctgattactccctccttcattgt
tacttcttttaataaggagaataatagaaaatggagttggaactggatgaactgtttatc
ctcctctatcagctaatattgcccatagaggtcccgcagtagatcttgctatttttagcc
ttcatttagcaggaatttcttctattttaggagcaattaattttatttctacaactacta
atatacgatcaactgggataagatttgaacaaatacccttattttcatgagcagttctaa
ttactgtaatcttacttttattatctttaccagttcttgcaggagcaattacaatactcc
tcactgatcgaaatttaaatacatccttttttgatcctgctagaggaggggatccaattc
tttaccaacatttattttgattttttggtcacct
>Chrysolina_herbacea_W00024a_MH115557
gaacttcattaagaatcctaattcgtgctgaattaggtaaccccggaactttaatcggta
atgatcaaatttataatgtaattgtaaccgctcatgcatttatcataattttttttatag
taatgcctatcataatcgggggatttggaaattggctcgtacccctaatacttggagccc
ctgatatagctttcccccgaataaataatataagattttggttactacctccctcattaa
tcttcttattaataaggagaattgtagaaagaggggtggggacaggttgaacagtttatc
ccccactatcagccaatgttgctcacaggggtccttctgtagatctcgcaattttcagac
tccatttagcaggtatctcctctattttaggggcaattaattttattactacaattatta
atatacacccaatagaaataaagctagatcaaatacctcttttttcatgggcagtcctaa
ttactgcaattcttttacttttatcactacctgtgctagctggtgcaattacaatattac
taactgaccgaaatttaaatacctctttttttgaccctacaagggggggagatccaattc
tttaccaacatttattttgattttttggtcaccc
>Chrysolina_herbacea_W00024c_MH115558
gaacttcattaagaatcctaattcgtgccgaattaggtaaccccggaactttaatcggta
atgatcaaatttataatgtaattgtaaccgctcatgcatttatcataattttttttatag
taatgcctatcataatcgggggatttggaaattggctcgtacccctaatacttggagccc
ctgatatagctttcccccgaataaataatataagattttggttactacctccctcattaa
tcttcttattaataaggagaattgtagaaagaggggtggggacaggttgaacagtttatc
ccccactatcagccaatgttgctcacaggggtccttctgtagatctcgcaattttcagac
tccatttagcaggtatctcctctattttaggggcaattaattttattactacaattatta
atatacacccaatagaaataaagctagatcaaatacctcttttttcatgggcagtcctaa
ttactgcaattcttttacttttatcactacctgtgctagctggtgcaattacaatattac
taactgaccgaaatttaaatacctctttttttgaccctacaagggggggagatccaattc
tttaccaacatttattttgattttttggtcaccc
>Salpingus_ruficollis_W00282a_MH115559
ggacttccttaagacttttaatccgtgcagaattaggaaatcctggatccttaattggtg
atgatcaaatttacaatgtgattgtaacagcccatgcttttgttataattttttttatag
ttatacctgttgtaattggaggatttggaaattgattagtacctttaatacttggggcac
cagatatagcattcccacgaataaacaatataagattctgattactccctccctcattaa
ccttactaattatgagaagtattgtagaaagaggggcagggacaggctggactgtttatc
cccccttagcagctaatatcgctcatggaggttcttctgtagatttagctatttttaggc
ttcatcttgcaggtgtttcctcaattttaggggcagtaaattttattacgactgttatta
atatacgtccttcagggataagatttgaccgtatacctttatttgtttgatctgttgtta
ttacagcagtgctccttcttctctctttaccagttcttgctggagcaatcactatacttc
ttacagatcgaaatttaaacacctctttttttgatcctgccggagggggagacccaattc
tttaccaacatctattttgattttttggtcaccc
>Lagria_hirta_W00156a_MH115560
ggacttcattgaggctattaattcgtgtagaattaagaaatcctgggtcttttattggtg
acgatcaaatttataatgttgtagttaccgctcatgcttttattataattttttttatag
ttatacctattataattggagggttgggaaattgactagttccattaatactgggtgctc
ctgatatagcatttcctcgtatgattaacataagattttgattattacctccctctttat
ctttattattaataagaagattagtagaaagaggtgcagggacagggtgaactgtctacc
ctcctttatcatcaaatctggcacatagcggatcctcagtagatttggctatttttagac
ttcatttagcaggtatttcttcaattcttggagcagttaattttattactactgttatta
atatacgtcctttagggataaaatttgaccgtttacctttatttgtttgatctgtaataa
ttacagcaattttgcttctcttatctttacctgtattagcaggagctattactatgttat
taacagatcgaattattaatacttcattttttgatccttcaggaggaggtgacccaattc
tttatcaacatttattttgattctttggccaccc
>Anthaxia_nitidula_W00073a_MH115561
gaacagccctcagacttttaattcgagcagaattaggtaaccctggaacattaatcggaa
atgatcaaatctacaacgtaattgtcacagcacatgcctttatcataattttctttatag
tcatacctattataataggtggattcggaaactgacttgtacctcttatactaggagccc
ctgatatagccttcccacgaataaataacatgagattttgacttctgccaccctcactca
ctcttcttttaataagaagaattgtagaaagaggagcagggacaggatgaacagtatatc
cccccctagcttcaaatattgcccacagaggggcttcaattgatctagcaatttttagcc
tacacttagcaggtatttcctcaattttaggagcaatcaactttattacaacagcaatca
acatacggtcaaaaggaatatcatttgatcgaataccattatttgtatggtctgttacaa
tcacagcagttctcttgctcctatccctacctgttcttgcaggtgcaattactatactct
taactgatcgtaatcttaatacttccttttttgatcccgcaggaggaggagatcctattt
tatatcaacatttattttgattttttggtcaccc
>Tetropium_fuscum_W00274a_MH115562
ggacttctcttagaattctaattcgttcagaattaggaaatcctggatctttaattggaa
atgatcaaatttataatgttatcgttacagctcatgcttttatcataattttttttatgg
ttataccaattataatcggtggttttgggaactgattagttccattaatattgggagcac
ccgatatatcttttcctcgtttaaataatttaagattttgattcttacccccatcattaa
ttcttttaattatgggaataattgtagaaaaaggagcaggtacaggttgaacagtatacc
cccctctttcagcaaatatcgctcataggggttcatcagtagatttaactatttttagat
tacatttagctggtatctcatcaattttaagagctattaatttcattactacaattataa
acatacgacctaatggtataactttagaccaaatacccctatttgtatgagcagtaataa
ttactacaattttattacttatttctttacccgtattagctggtgctattacaatattat
taaccgaccgtaatattaatacatcattttttgatccttctggaggaggagacccaattt
tataccaacatttattttgattctttggccaccc
>Tetropium_fuscum_W00274b_MH115563
ggacttctcttagaattctaattcgttcagaattaggaaatcctggatctttaattggaa
atgatcaaatttataatgttatcgttacagctcatgcttttatcataattttttttatgg
ttataccaattataatcggtggttttgggaactgattagttccattaatattgggagcac
ccgatatatcttttcctcgtttaaataatttaagattttgattcttacccccatcattaa
ttcttttaattatgggaataattgtagaaaaaggagcaggtacaggttgaacagtatacc
cccctctttcagcaaatatcgctcataggggttcatcagtagatttaactatttttagat
tacatttagctggtatctcatcaattttaagagctattaatttcattactacaattataa
acatacgacctaatggtataactttagaccaaatacccctatttgtatgagcagtaataa
ttactacaattttattacttatttctttacccgtattagctggtgctattacaatattat
taaccgaccgtaatattaatacatcattttttgatccttctggaggaggagacccaattt
tataccaacatttattttgattctttggccatcc
>Batophila_rubi_W00036a_MH115564
gtacttcccttagaatacttattcgaaccgaattaggaaaccctgggtctctaatcggaa
atgaccaaatttataatgtaattgttactgcccatgcttttattataattttttttatag
taataccgatcataattggtggattcggaaattgacttgtcccattaataattggggccc
cagatatagctttcccccgaataaataacataagattttgattattacccccttcattat
ctttattagtctcgagaagaattgtagaaagaggagctggaacaggatgaacagtatacc
ccccgctatcctctaatattgctcatagaggttcatctgtagatttagccatttttagac
tccatcttgcaggaatttcctcaattctcggagctattaatttcatttcaactatcatta
atatacgtccccatggtatattattagaccgacttccactctttgtatgagctgtaataa
ttacagcaattttactcctcctctcattaccagtactagctggagcaatcacaatacttt
taactgatcgtaacttaaatacttctttttttgatcctgcaggtgggggtgaccctattt
tataccaacatttattttgattttttggtcaccc
>Uleiota_planata_W00133a_MH115565
gaacttcccttagactactaatccgcacagaattgggtactcccggctcattaattggtg
atgatcaaatttacaatgttattgttacagcacatgctttcattataattttttttatag
taatacctgtaataattggaggatttggaaattgactagtacccttaatactaggagccc
cagatatagccttccctcgaataaataatataagattttgattattacccccttccttat
ctcttttattaatgagaagaattgtagaaaaaggagctggaactggatgaactgtttacc
ccccgctgtcttctaatattgctcatagggttccttccattgatttagctatttttagac
ttcatcttgccggaattagatcaattttaggagctgttaatttcattacaactattttaa
atatacgccctaatcaaataaacgctgatcaaatacccctttttgtttgagcagttataa
ttacggctattcttcttttactatctttacctgttcttgccggagcaattactatactcc
ttacagaccgtaatttaaatacttccttttttgacccatctggaggaggagaccctattt
tatatcaacacttattttgattttttggtcaccn
>Mordella_holomelaena_W00110a_MH115566
gaacatccctgagacttttaattcgtgctgaattaggtaatccaggatcattaattggag
acgaccaaatttacaatacaattgtgacagcccacgctttcattatgattttttttatag
ttatgccaattatagtgggcggatttggcaactggctcgtcccattaatattgggggctc
ctgatatggcatttcctcgaataaataatataagtttttggcttctccctccttcgctat
cccttcttcttataagaagagttgtagaaaatggtgcagggacaggatgaactgtttacc
cccctctgtccaccaatatcgctcatggaggatcctcagttgatttagcaatttttagtt
tacatttagccggtgtttcttctatcctaggagctattaattttatctccaccataatta
atatacgtcctagaggaataagccttgatcgtatacccttatttgcatgggccattataa
ttacagctgttttattattactttctcttccagtcctagcaggggcaattaccatgttac
ttactgaccgaaacttaaatacatccttctttgaccctgcgggaggaggagatcctattc
tatatcaacacttattttgattttttggtcacnn
>Mordella_brachyura_W00108a_MH115567
gaacatccctgagacttttaattcgtgctgaattaggtaatccaggatcattaattggag
acgaccaaatttacaatacaattgtgacagcccacgctttcattatgattttttttatag
ttatgccaattatagtgggcggatttggcaactggctcgtcccattaatattgggggctc
ctgatatggcatttcctcgaataaataatataagtttttggcttctccctccttcgctat
cccttcttcttataagaagagttgtagaaaatggtgcagggacaggatgaactgtttacc
cccctctgtccaccaatatcgctcatggaggatcctcagttgatttagcaatttttagtt
tacatttagccggtgtttcttctatcctaggagctattaattttatctccaccataatta
atatacgtcctagaggaataagccttgatcgtatacccttatttgcatgggccattataa
ttacagctgttttattattactttctcttccagtcctagcaggggcaattaccatgttac
ttactgaccgaaacttaaatacatccttctttgaccctgcgggaggaggagatcctattc
tatatcaacacttattttgattttttggtcaccn
>Pseudoperapion_ergenense_W00015c_MH115568
gaacttctctaagaatacttattcgtatcgaattagggaaccctgggtctttaattggaa
atgaccaaatttataatgttattgtaactgcccatgcttttattataattttctttacag
ttataccagtaataattggaggatttggaaattgactaattcccttaatactaggagctc
cagatatggcctttcctcgtataaataacataagattttgactacttcctccttctcttt
ctcttctgttaataagaagagttgtagaaaaaggggctggaacaggatgaactgtttatc
ctcctttagcctctaatattgctcatgcaggagcatcagttgatttagcaatttttagtt
tacaccttgctggaatctcttctattttaggagcagtaaactttatttctactataataa
atatacgacctaccggcataaatttagatcaacttaccctttttacctgagctgtaaaaa
ttactgcaattcttttactcttatctctgcctgtacttgctggtgctattacaatattat
taactgatcgaaatattaatacatcattttttgacccggccgggggtggagatccaattc
tataccaacacttattttgattttttggtcannn
>Pseudoperapion_ergenense_000W15a_MH115569
gaacttctctaagaatacttattcgtatcgaattagggaaaccaggaactttaattggaa
atgaccaaatttataatgttattgtaactgcccatgcttttattataattttctttacag
ttataccagtaataattggaggatttggaaattgactaattcccttaatactaggagctc
cagatatagcctttcctcgtataaataacataagattttgactacttcctccttctcttt
ctcttctgttaataagaagagttgtagaaaaaggggctggaacaggatgaactgtttatc
ctcctttagcctctaatattgctcatgcaggagcatcagttgatttagcaatttttagtt
tacaccttgctggaatctcttctattttaggagcagtaaactttatttctactataataa
atatacgacctaccggcataaatttagatcaacttaccctttttacctgagctgtaaaaa
ttactgcaattcttttactcttatctctgcctgtacttgctggtgctattacaatattat
taactgatcgaaatattaatacatcattttttgacccggccggaggtggagatccaattc
ctcaacaacatttattttgattttttggtcannn
>Bostrichus_capucinus_W00072a_MH115570
ggacctctttaagagtcctgattcgatctgaattaggaacccctggaaccctaattggag
atgaccaaatctataatgtaatcgtaacggcccacgcatttattataattttcttcatgg
taataccagtaataattggaggattcggaaactgattagtccccttaataatcggagccc
ctgatatagcattccctcgaataaacaacataagattttgattactacccccttcgcttt
cccttcttctaattagaagaatcgtagaaagaggggcaggaacaggttgaacagtgtacc
ccccactgtcaagaaacactgcccatagaggtgcatcggtagatttagcaattttcagat
tacatttagcaggtatctcatcaatcctgggtgctgtaaattttattactaccacaatca
atatacgacctcaaggaataactttagatcaattacccctgtttgtttgatcagtagcta
ttacagcccttctactattattgagtctgcctgtattagcaggagctattacaatacttc
taacagatcgaaacattaacacctcattcttcgacccagcagggggaggagatccaatcc
tataccagcacttgttttgattctttggccannn
>Otiorhynchus_perdix_W00298a_MH115571
gaacctccttaagaatcttaatccgagcagaactcggaaaccccggtgcactaattggcg
atgatcaaatttacaatgtaattgtaactgctcatgctttcattataattttctttatag
ttatacctataataattggaggttttggtaactgattagtcccactcatattaggagccc
ctgatatggccttccctcgattaaataatatgagattttggctcctccccccatctttat
cccttttgctgacaagtagaattgttggcaaaggtgtaggaacagggtgaacagtttacc
cccctctctcatccaatattgcccatgaaggggcatcagtagatttagccatcttcagtc
ttcacatagcaggaatatcctctattttaggagccattaattttatctcaactgtaatta
atatacgcccaggtggaatatcccctgatcgcttgactctctctatttgatcagtgaaaa
tcacagctatcctattacttctttctctccccgtattagcaggtgctatcactatactct
taactgatcgaaatgtaaatacctcattttttgaccctgcagggggtggggaccctatct
gatatcaacacttatattgattttttggtcaccc
>Omalisus_fontisbellaquaei_W00139b_MH115572
gaacctctttgaggctactaatccgtatagaattgggaaccccaagatcaatcattggta
atgaccaaatttataatgttattgtcactgctcatgcttttgttataatctttttcatag
ttataccaattataattgggggattcggtaattgacttgttccccttatactaggagccc
cagacatggcatttcctcgaataaacaatttaagattttgactcctccccccctctttaa
gacttttattaataagaaggatagtagaaagaggggcaggaacaggatgaacagtttatc
cccccttgtctgctaacattgcccacagtggagcttcagtagacttaacaatttttagac
tacacttagcaggagtttcctctattttaggagccgctaatttcatttctacagtaatta
acatacgatcaaaaggaatgactttagaatttttaccattatttgtatgagctgtcataa
ttactgccttactattacttttatccctccctgttttagcaggagctattactatgctac
tgacagaccgtaatataaacacatcattttttgacccagccagggggggagacccaatct
tataccaacatttattttgattctttggtcnnnn
>Dinoptera_collaris_W00100b_MH115573
gaacatctcttagtatgattgtacgaacagaactaggaactcctggtagattaatcggag
acgatcaaatctacaactctgcagtaacagcccatgcttttattataattttctttatgg
ttatacctattataattgggggatttggtaactgactagtccctcttatactaggggccc
ccgatatggcattccctcgcttaaacaatataagattttgactactccccccctctctta
cattcttactaataagaagaattattgataagggggcaggaactggttgaactgtttacc
cccctttagccagaaatattgcccatgaagggccctctgtagatatagcaatctttaggc
ttcatatagcaggaatttcttcaattttaggtgcaataaattttattgcaactgcaatta
atatacacccactaggatgtaaaactgaacaattaaccctctttacatgagctgtgaaaa
ttacagcagttctattacttctatccttaccagtgctagctggtgccattacaatactcc
taacagatcgtaatattaacacctcattctttgacccctctggtggaggagaccctattc
tttatcaacatttattctgattctttggtcaccc
>Trypodendron_lineatum_W00112a_MH115574
gaacatctcttagtatttttgtacgaacagaactaggaaaagctgggggattaatcggag
acgatcaaatctacaactccttagtaacagcccatgcttttattataattttctttatgg
ttatacctattataattgggggatttggtaactgactagtccctcttatactaggggccc
ccgatatggcattccctcgcttaaacaatataagattttgactactccccccctctctta
cattcttactaataagaagaatcattgataagggggcaggaactggttgaactgtttacc
cccctttagccagaaatattgcccatgaagggccctccgtagatatagcaatctttaggc
ttcatatagcaggaatttcttcaattttaggtgcaataaattttattgcaactgcaatta
atatacacccgctaggatgtaaaactgaacaattaaccctctttacatgagctgtgaaaa
ttacagcagttctattacttctatccttgccagtgctagctggtgccattacaatactcc
taacagatcgaaatattaacacctcattctttgacccctctggtggaggagaccctattc
tttatcaacatttattctgattctttggnnnnnn
>Obrium_brunneum_W99a_MH115575
gcacatctctaagcatcctaattcgatcagaacttggctctcccggatctctcattggaa
atgaccaaatttacaacgtaatcgtcacagctcatgcttttgtaataattttcttcatgg
taataccaatcataatcggagggttcggaaattgactagtgcccctaatactaggagccc
ctgatatagcattcccccgattaaacaatctcaggttctgactcctacccccatcaattt
ttctactaattagtggtagcctagttgagagaggggcaggaacaggatgaactgtttacc
ccccattatcaagcaacacagctcatagaggaccttcagttgatttaactatttttagac
ttcatcttgctgggatttcctcaattctcggagcagttaattttatttccacagtagcaa
atatacaccccgggggaataaaactagaacaattgcccttattcgtatgagctgtctcga
ttactgctcttctacttctgctttccctccctgttttagcaggagcaatcactatactcc
tcacagaccgaaacttaaatacatccttttttgatccagcaggtgggggagacccagttc
tataccaacacctgttttgattctttggnnnnnn
>Catapion pubescens_W00306a_MH218849
ttacccggatttggaataatttctcatattattagacaagaaagaaaaaaaaaagaagct
tttggaactcttggtataatttatgctatattagccattggaattttaggatttgtagtc
tgagcacatcacatatttactgtaggaatagatgttgatacacgagcttattttacttca
gcaactataattatcgcagtacctacaggaattaaaatttttagatgattagcaacctat
catggaacaaaaattttatttaatccttcatctctttgagctttaggatttattttttta
tttacagtaggagggttaactggtgtaattttagctaattcatctattgatattgtactt
catgacacctactacgtagtagcccactttcactatgttctttctatgggagctgtattt
gcaattatagcaggaattgtacaatgatttcctctatttactggattaactctaaacaat
aaattattaaaaattcattttattgttatatttattggtgtaaatttaaccttctttcct
caacactttttaggattaagagggatacctcgacgatactctgattaccctgatgctttt
accatatgaaatattatttcttctattggaagattaatttcactaataagaattttattc
tttctttttattttatgagaagccctttcttgtaaacgactaaatttaacctctataaga
ataacttcttcaattgaatgattaca
>Catapion pubescens_W00306b_MH218850
ttacccggatttggaataatttctcatattattagacaagaaagaaaaaaaaaagaagct
tttggaactcttggtataatttatgctatattagccattggaattttaggatttgtagtc
tgagcacatcacatatttactgtaggaatagatgttgatacacgagcttattttacttca
gcaactataattatcgcagtacctacaggaattaaaatttttagatgattagcaacctat
catggaacaaaaattttatttaatccttcatctctttgagctttaggatttattttttta
tttacagtaggagggttaactggtgtaattttagctaattcatctattgatattgtactt
catgacacctactacgtagtagcccactttcactatgttctttctatgggagctgtattt
gcaattatagcaggaattgtacaatgatttcctctatttactggattaactctaaacaat
aaattattaaaaattcattttattgttatatttattggtgtaaatttaaccttctttcct
caacactttttaggattaagagggatacctcgacgatactctgattaccctgatgctttt
accatatgaaatattatttcttctattggaagattaatttcactaataagaattttattc
tttctttttattttatgagaagccctttcttgtaaacgactaaatttaacctctataaga
ataacttcttcaattgaatgattaca
>Catapion jaffense_W00305a_MH218851
ttacccggatttggaataatttctcatattattagacaagaaagaaaaaaaaaagaagct
tttggaactcttggtataatttatgctatattagccattggaattttaggatttgtagtc
tgagcacatcacatatttactgtaggaatagatgttgatacacgagcttattttacttca
gcaactataattattgcagtacctacaggaattaaaatttttagatgattagcaacctat
catggaacaaaaattttatttaatccttcatctctttgagctttaggatttattttttta
tttacagtaggagggttaactggtgtaattttagctaattcatctattgatattgtactt
catgacacctactacgtagtagcccactttcactatgttctttctataggagctgtattt
gcaattatagcaggaattgtacaatgatttcctctatttactggattaactctaaacaat
aaattattaaaaattcattttattgttatatttattggtgtaaatttaaccttctttcct
caacactttttaggattaagaggtatacctcgacgatactctgattaccctgatgctttt
accatatgaaatattatttcttctattggaagattaatttcactaataagaattttattc
tttctttttattttatgagaagccctttcttgtaaacgactaaatttaacctctataaga
ataasttcttcaattgaatgattaca
>Catapion jaffense_W00305b_MH218852
ttacccggatttggaataatttctcatattattagacaagaaagaaaaaaaaaagaagct
tttggaactcttggtataatttatgctatattagccattggaattttaggatttgtagtc
tgagcacatcacatatttactgtaggaatagatgttgatacacgagcttattttacttca
gcaactataattattgcagtacctacaggaattaaaatttttagatgattagcaacctat
catggaacaaaaattttatttaatccttcatctctttgagctttaggatttattttttta
tttacagtaggagggttaactggtgtaattttagctaattcatctattgatattgtactt
catgacacctactacgtagtagcccactttcactatgttctttctataggagctgtattt
gcaattatagcaggaattgtacaatgatttcctctatttactggattaactctaaacaat
aaattattaaaaattcattttattgttatatttattggtgtaaatttaaccttctttcct
caacactttttaggattaagaggtatacctcgacgatactctgattaccctgatgctttt
accatatgaaatattatttcttctattggaagattaatttcactaataagaattttattc
tttctttttattttatgagaagccctttcttgtaaacgactaaatttaacctctataaga
ataasttcttcaattgaatgattaca
>Catapion seniculus_W00304a_MH218853
ttaccaggatttggtataatttctcatattattagacaagaaagaaaaaaaaaggaagct
tttggaactctaggaataatctatgctatactagctattggaattttaggatttgtagtc
tgagcccatcacatatttacagttggaatagatgttgatacacgagcttattttacttca
gcaactataattattgctgttcctacaggaattaaaatttttagatgattagcaacctac
catggaacaaaaattttatttaatccttcatctctctgagctttaggatttattttttta
tttacagttgggggattaacgggagtaattttagctaattcatctattgatattgttctt
catgacacctactatgtcgtagctcattttcattatgttctttctataggagctgtattt
gcaattatagccggaattgtccaatgatttcctctatttactggattaactttaaacaat
aaattattaaaaattcactttattgttatatttattggtgtaaatttaactttctttcct
caacattttttaggattgagaggtatgcctcgacgatattctgattatcctgatgctttt
accatatgaaatattatttcttctattggaagattaatttcactaataagaattttattc
ttcctttttattttatgagaagctctctcttgtaaacgattaaatttaacttctataaga
ataacttcttctattgaatgattaca
>Catapion seniculus_W00304b_MH218854
ttaccaggatttggtataatttctcatattattagacaagaaagaaaaaaaaaggaagct
tttggaactctaggaataatctatgctatactagctattggaattttaggatttgtagtc
tgagcccatcacatatttacagttggaatagatgttgatacacgagcttattttacttca
gcaactataattattgctgttcctacaggaattaaaatttttagatgattagcaacctac
catggaacaaaaattttatttaatccttcatctctctgagctttaggatttattttttta
tttacagttgggggattaacgggagtaattttagctaattcatctattgatattgttctt
catgacacctactatgtcgtagctcattttcattatgttctttctataggagctgtattt
gcaattatagccggaattgtccaatgatttcctctatttactggattaactttaaacaat
aaattattaaaaattcactttattgttatatttattggtgtaaatttaactttctttcct
caacattttttaggattgagaggtatgcctcgacgatattctgattatcctgatgctttt
accatatgaaatattatttcttctattggaagattaatttcactaataagaattttattc
ttcctttttattttatgagaagctctctcttgtaaacgattaaatttaacttctataaga
ataacttcttctattgaatgattaca
>Catapion meieri_W00307a_MH218855
ttaccaggatttggtataatttctcatattattagacaagaaagaaaaaaaaaggaagct
tttggaactcttggaataatctatgctatactagctattggaattttaggatttgtagtc
tgagcccatcacatatttacagttggaatagatgttgatacacgagcttattttacttca
gcaactataattattgctgttcctacaggaattaaaatttttagatgattagcaacctac
catggaacaaaaattttatttaatccttcatctctctgagctttaggatttattttttta
tttacagttgggggattaacgggagtaattttagctaattcatctattgatattattctt
catgacacctactatgtcgtagctcattttcattatgttctttctataggagctgtattt
gcaattatagctggaattgtccaatgatttcctctatttactggattaactttaaacaat
aaattattaaaaattcactttattgttatatttattggtgtaaatttaactttctttcct
caacattttttaggattgagaggtatgcctcgacgatattctgattatcctgatgctttt
accatatgaaatattatttcttctattggaagattaatttcactaataagaattttattc
ttcctttttattttatgagaagctctctcttgtaaacgattaaatttaacttctataaga
ataacttcttctattgaatgattaca
>Catapion meieri_W00307b_MH218856
ttaccaggatttggtataatttctcatattattagacaagaaagaaaaaaaaaggaagct
tttggaactcttggaataatctatgctatactagctattggaattttaggatttgtagtc
tgagcccatcacatatttacagttggaatagatgttgatacacgagcttattttacttca
gcaactataattattgctgttcctacaggaattaaaatttttagatgattagcaacctac
catggaacaaaaattttatttaatccttcatctctctgagctttaggatttattttttta
tttacagttgggggattaacgggagtaattttagctaattcatctattgatattattctt
catgacacctactatgtcgtagctcattttcattatgttctttctataggagctgtattt
gcaattatagctggaattgtccaatgatttcctctatttactggattaactttaaacaat
aaattattaaaaattcactttattgttatatttattggtgtaaatttaactttctttcct
caacattttttaggattgagaggtatgcctcgacgatattctgattatcctgatgctttt
accatatgaaatattatttcttctattggaagattaatttcactaataagaattttattc
ttcctttttattttatgagaagctctctcttgtaaacgattaaatttaacttctataaga
ataacttcttctattgaatgattaca
>Eutrichapion viciae_W00309a_MH218857
ttaccaggatttggtataatttctcatattattatacaagaaagaaagaaaaaagaagca
tttgggactttaggaatgatttatgctatattaacaattggaattttaggatttgttgtt
tgagcacatcatatatttactgtaggaatagatgtagatactcgggcttattttacctca
gctacaataattattgcagttcctaccgggattaaaatttttagatgattagctacttat
catggtacacaaattctctctaatcctacttctttatgatccttaggatttattttttta
tttactataggaggattaacaggtgtaattcttgctaactcttctattgatattatttta
catgatacatattatgttgttgctcattttcattatgttttatctataggggcagttttt
gcaattttagcaggagtagttcagtgattccccctttttacaggattaactctaaataat
aaatttttaaaaattcacttcattgttatattcattggagtaaatttaacttttttccct
caacattttttaggattaagaggtatgcctcgacgttactcagattatcctgatgcttat
actttttgaaacgaaatttcttcaattggaagactaatttctttaataagaattttattc
tttttatttattatttgagaagccttagcctctaaacgatttaatttatcttccataaga
atgatttcatcaattgaatgattaca
>Eutrichapion viciae_W00309b_MH218858
ttaccaggatttggtataatttctcatattattatacaagaaagaaagaaaaaagaagca
tttgggactttaggaatgatttatgctatattaacaattggaattttaggatttgttgtt
tgagcacatcatatatttactgtaggaatagatgtagatactcgggcttattttacctca
gctacaataattattgcagttcctaccgggattaaaatttttagatgattagctacttat
catggtacacaaattctctctaatcctacttctttatgatccttaggatttattttttta
tttactataggaggattaacaggtgtaattcttgctaactcttctattgatattatttta
catgatacatattatgttgttgctcattttcattatgttttatctataggggcagttttt
gcaattttagcaggagtagttcagtgattccccctttttacaggattaactctaaataat
aaatttttaaaaattcacttcattgttatattcattggagtaaatttaacttttttccct
caacattttttaggattaagaggtatgcctcgacgttactcagattatcctgatgcttat
actttttgaaacgaaatttcttcaattggaagactaatttctttaataagaattttattc
tttttatttattatttgagaagccttagcctctaaacgatttaatttatcttccataaga
atgatttcatcaattgaatgattaca
>Eutrichapion melancholicum_W00308a_MH218859
ttaccaggatttggtataatttcacatatcattatacaagaaagaaaaaaaaaagaagca
tttggtacattaggaataatttatgctatattaaccattggaatcttaggattcgtagta
tgagctcatcatatatttactgtaggaatagatgttgatactcgagcatactttacttca
gcaacaataattatggcggtaccaaccggtattaaaatttttagatgactagcaacttac
catggtacacaaattctttctaatccagtctctttatgagctttaggtttcattttccta
tttactataggaggattaacgggagtaattttagcaaattcatctttggatattatttta
catgatacttattatgtagttgcgcattttcattatgttttatcaataggagctgttttt
gctattttagcaggtattatccaatgattccctttatttacgggattaactttaaacaat
aaatttttaaaaattcattttattgttatatttattggggtaaatctaacctttttccct
caacattttttaggattaagagggatgcctcgactttactctgattacccagatgcctac
actttttgaaatgtaatttcatcaattggaagtttaatctctttaataagaatattattt
tttttatttattatctgagaagctttagcgtcaaaacgattgaatttatcatcaattaga
ataatttcttcaattgaatgattaca
>Eutrichapion melancholicum_W00308b_MH218860
ttaccaggatttggtataatttcacatatcattatacaagaaagaaaaaaaaaagaagca
tttggtacattaggaataatttatgctatattaaccattggaatcttaggattcgtagta
tgagctcatcatatatttactgtaggaatagatgttgatactcgagcatactttacttca
gcaacaataattatggcggtaccaaccggtattaaaatttttagatgactagcaacttac
catggtacacaaattctttctaatccagtctctttatgagctttaggtttcattttccta
tttactataggaggattaacgggagtaattttagcaaattcatctttggatattatttta
catgatacttattatgtagttgcgcattttcattatgttttatcaataggagctgttttt
gctattttagcaggtattatccaatgattccctttatttacgggattaactttaaacaat
aaatttttaaaaattcattttattgttatatttattggggtaaatctaacctttttccct
caacattttttaggattaagagggatgcctcgactttactctgattacccagatgcctac
actttttgaaatgtaatttcatcaattggaagtttaatctctttaataagaatattattt
tttttatttattatctgagaagctttagcgtcaaaacgattgaatttatcatcaattaga
ataatttcttcaattgaatgattaca
>Ceutorhynchus obstrictus_W00001d_MH218861
TGGATCTTGAGCAGGTATGGCAGGTACTTCTCTAAGAATATTAATTCGAACTGAATTAGG
AAATCCAGGGAGATTAATTGGAAATGATCAAATTTACAATTCAATCGTTACTGCTCACGC
ATTTATCATAATTTTTTTTATAGTTATGCCAATTTTAATTGGGGGCTTTGGAAATTGACT
AGTTCCATTAATACTAGGAGCACCAGATATAGCCTTCCCACGACTTAATAATATAAGATT
TTGACTATTACCACCTTCTTTGTCATTACTTTTAATAAGAAGAATTGTAAACAAAGGTGC
TGGTACTGGTTGAACGGTCTACCCACCATTATCAGGAAATGTAGCACATGAAGGTATATC
TGTAGATCTGGCAATTTTTAGATTACATATAGCAGGGATCTCATCTATTTTAGGGGCTAT
CAATTTTATTTCTACTGTAATAAATATACAACCTAAAGGAATAACACCAGAGCTAATACC
TTTATTTGTATGAGCTGTTCAAATCACAGCCATTTTATTATTAATTTCTCTACCTGTTCT
AGCAGGAGCAATTACTATACTATTGACAGATCGAAATATTAATACTTCATTTTTTGACCC
ATCAGGGGGAGGTGACCCAATTCTTTACCAACATTTATTTTGATTTTTTGGTCACCCTGA
AG
>Ceutorhynchus obstrictus_W00001e_MH218862
TGGATCTTGAGCAGGTATGGCAGGTACTTCTCTAAGAATATTAATTCGAACTGAATTAGG
AAATCCAGGGAGATTAATTGGAAATGATCAAATTTACAATTCAATCGTTACTGCTCACGC
ATTTATCATAATTTTTTTTATAGTTATGCCAATTTTAATTGGGGGCTTTGGAAATTGACT
AGTTCCATTAATACTAGGAGCACCAGATATAGCCTTCCCACGACTTAATAATATAAGATT
TTGACTATTACCACCTTCTTTGTCATTACTTTTAATAAGAAGAATTGTAAACAAAGGTGC
TGGTACTGGTTGAACGGTCTACCCACCATTATCAGGAAATGTAACACATGAAGGTATATC
TGTAGATCTGGCAATTTTTAGATTACATATAGCAGGGATCTCATCTATTTTAGGGGCTAT
CAATTTTATTTCTACTGTAATAAATATACAACCTAAAGGAATAACACCAGAGCTAATACC
TTTATTTGTATGAGCTGTTCAAATCACAGCCATTTTATTATTAATTTCTCTACCTGTTCT
AGCAGGAGCAATTACTATACTATTGACAGATCGAAATATTAATACTTCATTTTTTGACCC
ATCAGGGGGAGGTGACCCAATTCTTTACCAACATTTATTTTGATTTTTTGGTCACCCTGA
AG
>Ceutorhynchus obstrictus_W00001f_MH218863
TGGATCTAGAGCAGGTATGGCAGGTACTTCTCTAAGAATATTAATTCGAACTGAATTAGG
AAATCCAGGGAGATTAATTGGAAATGATCAAATTTACAATTCAATCGTTACTGCTCACGC
ATTTATCATAATTTTTTTTATAGTTATGCCAATTTTAATTGGGGGCTTTGGAAATTGACT
AGTTCCATTAATACTAGGAGCACCAGATATAGCCTTCCCACGACTTAATAATATAAGATT
TTGACTATTACCACCTTCTTTGTCATTACTTTTAATAAGAAGAATTGTAAACAAAGGTGC
TGGTACTGGTTGAACGGTCTACCCACCATTATCAGGAAATGTAGCACATGAAGGTATATC
TGTAGATCTGGCGATTTTTAGATTACATATAGCAGGGATCTCATCTATTTTAGGGGCTAT
CAATTTTATTTCTACTGTAATAAATATACAACCTAAAGGAATAACACCAGAGCTAATACC
TTTATTTGTATGAGCTGTTCAAATCACAGCCATTTTATTATTAATTTCTCTACCTGTTCT
AGCAGGAGCAATTACTATACTATTGACAGATCGAAATATTAATACTTCATTTTTTGACCC
ATCAGGGGGAGGTGACCCAATTCTTTACCAACATTTATTTTGATTTTTTGGTCACCCTGA
AG
>Ceutorhynchus obstrictus_W00001g_MH218864
TGGATCTAGAGCAGGTATGGCAGGTACTTCTCTAAGAATATTAATTCGAACTGAATTAGG
AAATCCAGGGAGATTAATTGGAAATGATCAAATTTACAATTCAATCGTTACTGCTCACGC
ATTTATCATAATTTTTTTTATAGTTATGCCAATTTTAATTGGGGGCTTTGGAAATTGACT
AGTTCCATTAATACTAGGAGCACCAGATATAGCCTTCCCACGACTTAATAATATAAGATT
TTGACTATTACCACCTTCTTTGTCATTACTTTTAATAAGAAGAATTGTAAACAAAGGTGC
TGGTACTGGTTGAACGGTCTACCCACCATTATCAGGAAATGTAGCACATGAAGGTATATC
TGTAGATCTGGCGATTTTTAGATTACATATAGCAGGGATCTCATCTATTTTAGGGGCTAT
CAATTTTATTTCTACTGTAATAAATATACAACCTAAAGGAATAACACCAGAGCTAATACC
TTTATTTGTATGAGCTGTTCAAATCACAGCCATTTTATTATTAATTTCTCTACCTGTTCT
AGCAGGAGCAATTACTATACTATTGACAGATCGAAATATTAATACTTCATTTTTTGACCC
ATCAGGGGGAGGTGACCCAATTCTTTACCAACATTTATTTTGATTTTTTGGTCACCCTGA
AG
>Ceutorhynchus obstrictus_W00001h_MH218865
TGGATCTTGAGCAGGTATGGCAGGTACTTCTCTAAGAATATTAATTCGAACTGAATTAGG
AAATCCAGGGAGATTAATTGGAAATGATCAAATTTACAATTCAATCGTTACTGCTCACGC
ATTTATCATAATTTTTTTTATAGTTATGCCAATTTTAATTGGGGGCTTTGGAAATTGACT
AGTTCCATTAATACTAGGAGCACCAGATATAGCCTTCCCACGACTTAATAATATAAGATT
TTGACTATTACCACCTTCTTTGTCATTACTTTTAATAAGAAGAATTGTAAACAAAGGTGC
TGGTACTGGTTGAACGGTCTACCCACCATTATCAGGAAATGTAGCACATGAAGGTATATC
TGTAGATCTGGCGATTTTTAGATTACATATAGCAGGGATCTCATCTATTTTAGGGGCTAT
CAATTTTATTTCTACTGTAATAAATATACAACCTAAAGGAATAACACCAGAGCTAATACC
TTTATTTGTATGAGCTGTTCAAATCACAGCCATTTTATTATTAATTTCTCTACCTGTTCT
AGCAGGAGCAATTACTATACTATTGACAGATCGAAATATTAATACTTCATTTTTTGACCC
ATCAGGGGGAGGTGACCCAATTCTTTACCAACATTTATTTTGATTTTTTGGTCACCCTGA
AG
>Ceutorhynchus obstrictus_W00001c_MH218866
TGGATCTTGAGCAGGTATGGCAGGTACTTCTCTAAGAATATTAATTCGAACTGAATTAGG
AAATCCAGGGAGATTAATTGGAAATGATCAAATTTACAATTCAATCGTTACTGCTCACGC
ATTTATCATAATTTTTTTTATAGTTATGCCAATTTTAATTGGGGGCTTTGGAAATTGACT
AGTTCCATTAATACTAGGAGCACCAGATATAGCCTTCCCACGACTTAATAATATAAGATT
TTGACTATTACCACCTTCTTTGTCATTACTTTTAATAAGAAGAATTGTAAACAAAGGTGC
TGGTACTGGTTGAACGGTCTACCCACCATTATCAGGAAATGTAGCACATGAAGGTATATC
TGTAGATCTGGCAATTTTTAGATTACATATAGCAGGGATCTCATCTATTTTAGGGGCTAT
CAATTTTATTTCTACTGTAATAAATATACAACCTAAAGGAATAACACCAGAGCTAATACC
TTTATTTGTATGAGCTGTTCAAATCACAGCCATTTTATTATTAATTTCTCTACCTGTTCT
AGCAGGAGCAATTACTATACTATTGACAGATCGAAATATTAATACTTCATTTTTTGACCC
ATCAGGGGGAGGTGACCCAATTCTTTACCAACATTTATTTTGATTTTTTGGTCACCCTGA
AG
>Bruchus atomarius_W00020a_MH319816
CCCCACTAGGTATATGGAGGCTTGAGCTGGATAGCCGGAACTTCTCTTAGAATATTAATT
CGAGCAGAATTAGGGAACCCGGGTTCATTAATTGGAAATGACCAAATCTATAATGTAATT
GTAACAGCTCATGCATTCATTATAATTTTTTTTATAGTTATACCAATTATAATTGGGGGT
TTTGGTAATTGACTTGTCCCCCTAATATTAGGCGCCCCTGATATAGCATTCCCTCGAATG
AATAATATAAGATTTTGACTTTTACCCCCTTCCCTAACCCTTCTTTTAATAAGAAGATTA
GTTGAAAGAGGGGCAGGAACCGGATGAACAGTTTATCCCCCCTTAGCTAGAAACATTGCC
CATGGCGGGTCCTCTGTAGATTTAGCAATTTTTAGACTCCACTTAGCTGGAATTTCTTCA
ATTTTAGGGGCAGTTAATTTTATTACAACAGTAATTAATATACGACCTAGGGGGATAAGG
ATAGATCGAATACCCCTATTTTCTTGAGCGGTAGTAATTACTGCCATTCTTCTTCTCCTA
TCTCTACCTGTTTTAGCCGGGGCTATTACAATATTATTAACTGACCGAAATTTAAATACA
TCCTTCTTTGACCCTGCCGGAGGAGGAGATCCTATTTTATATCAACATTTATTCTGATTT
TTTGGTCACCWKGAAGTTWAAAACAAA
>Crioceris asparagi_W00319c_JF775779
TTTTACCAGGATTTGGATTAATTTCCCATATTATTAGACAAGAAAGGGGTAAAAAAGAAG
CTTTCGGAACTTTAGGAATAATTTACGCTATGATAGCAATTGGATTATTAGGATTTGTTG
TTTGGGCTCATCATATATTCACAGTTGGTATGGATGTTGATACCCGAGCTTATTTTACAT
CAGCCACTATAATTATTGCAGTTCCAACCGGAATTAAAATTTTTAGATGAATGGCAACAT
TACATGGAACACAAATTTTGTACAGACCTGCAACTCTATGAAGTTTAGGATTTGTATTTT
TATTCACAGTTGGTGGTTTAACAGGAGTAATTTTAGCTAATTCTTCAATTGACATTATTT
TACATGATACCTACTATGTAGTTGCCCATTTTCACTATGTTCTTTCAATAGGGGCAGTGT
TTGCAATTATAGCAGGAGTAGTTCAATGATTCCCTCTTTTTACTGGGGTAACTTTAAATA
ATTACTATTTAAAAATTCAATTTGTTATTATATTTATCGGAGTAAATTTAACCTTTTTCC
CACAACATTTTTTAGGGTTAAGAGGAATACCTCGTCGATATTCGGATTACCCAGATGCTT
TTACAATATGAAATGTTGTTTCTTCTGTAGGTTCTTTAATTTCTTTAATAGCAATCATTT
TTTTTATCTTTATCGTTTGAGAAAGACTTTCTTCACAACGAAAAAGACTTTCAGCCTTTA
ACTTAAGATCATCTATTGAATGAATACAATGTCTTCCCCCTGCTGAACATGGTTACTCTG
AGTTACCT
>Crioceris asparagi_W00319b_JF775780
TTTTACCGGGATTTGGATTAATTTCCCATATTATTAGACAAGAAAGAGGTAAAAAAGAAG
CTTTCGGGACTTTAGGAATAATTTACGCTATGATAGCAATTGGATTATTAGGATTTGTTG
TTTGGGCTCATCATATATTCACAGTTGGTATGGATGTTGATACCCGAGCTTATTTTACAT
CAGCCACTATAATTATTGCAGTTCCAACCGGAATTAAAATTTTTAGATGAATGGCAACAT
TACATGGAACACAAATTTTATATAGACCTGCAACTCTATGAAGTTTAGGATTTGTATTTT
TATTCACAGTTGGTGGTTTAACGGGAGTAATTTTAGCTAATTCTTCAATTGACATTATTT
TACATGATACCTACTATGTAGTTGCCCATTTTCACTATGTTCTTTCAATAGGGGCAGTGT
TTGCAATTATAGCAGGAGTAGTTCAATGATTCCCTCTTTTTACTGGGGTAACTTTAAATA
ATTACTATTTAAAAATTCAATTTGTTATTATATTTATCGGAGTAAATTTAACCTTTTTCC
CACAACATTTTTTAGGGTTAAGAGGAATACCTCGTCGATATTCGGATTACCCAGATGCTT
TTACAATATGAAATGTTGTTTCTTCTGTAGGTTCTTTAATTTCTTTAATAGCAATCATTT
TTTTTATCTTTATCGTTTGAGAAAGACTTTCTTCACAACGAAAAAGACTTTCAGCCTTTA
ACTTAAGATCATCTATTGAATGAATACAATGTCTTCCCCCTGCTGAACATGGTTACTCTG
AGTTACCT
>Crioceris asparagi_W00319a_KY007631
TTTTACCAGGATTTGGATTAATTTCCCATATTATTAGACAAGAAAGAGGTAAAAAAGAAG
CTTTCGGAACTTTAGGAATAATTTACGCTATGATAGCAATTGGATTATTAGGATTTGTTG
TTTGGGCTCATCATATATTCACAGTTGGTATGGATGTTGATACCCGAGCTTATTTTACAT
CAGCCACTATAATTATTGCAGTTCCAACCGGAATTAAAATTTTTAGATGAATGGCAACAT
TACATGGAACACAAATTTTATACAGACCTGCAACTCTATGAAGTTTGGGATTTGTATTTT
TATTCACAGTTGGTGGTTTAACAGGAGTAATTTTAGCTAATTCTTCAATTGACATTATTT
TACATGATACCTACTATGTAGTTGCCCATTTTCACTATGTTCTTTCAATAGGGGCAGTGT
TTGCAATTATAGCAGGAGTAGTTCAATGATTTCCTCTTTTTACTGGGGTAACTTTAAATA
ATTACTATTTAAAAATTCAATTTGTTATTATATTTATCGGAGTAAATTTAACCTTTTTCC
CACAACATTTTTTAGGGTTAAGAGGAATACCTCGTCGATATTCAGATTACCCAGATGCTT
TTACAATATGAAATGTTGTTTCTTCTGTAGGTTCTTTAATTTCTTTAATAGCAATCATTT
TTTTTATCTTTATCGTTTGAGAAAGACTTTCTTCACAACGAAAAAGACTTTCAGCCTTTA
ACTTAAGATCATCTATTGAATGAATACAATGTCTTCCCCCTGCTGAACATGGTTACTCTG
AGTTACCT
>Crioceris quatuordecimpunctata_W00049b_JQ015216
GGGTTTGGCCTAATTTCTCACATTATTAGGCAAGAAAGAGGAAAAAAAGAAGCTTTCGGG
ACGTTAGGAATAATTTACGCAATAATAGCAATCGGGTTATTAGGTTTCGTAGTATGGGCA
CATCACATATTTACAGTAGGAATAGATGTAGATACTCGAGCTTATTTTACTTCAGCCACT
ATGATTATTGCTGTTCCCACTGGAATTAAAATTTTTAGATGAATAGCAACATTGCATGGG
ACACAAATTCTCTATAGGCCTGCTACTTTATGAAGATTAGGTTTTGTATTTTTATTTACA
GTTGGAGGATTAACAGGAGTAATTTTAGCTAATTCATCTATTGATATCATTCTTCATGAT
ACATACTACGTAGTAGCTCATTTTCATTATGTCCTATCAATAGGTGCCGTATTTGCTATT
ATAGCGGGAATTGTCCAATGATTTCCTTTATTTACAGGAATCACTTTAAATAATTACTAC
CTAAAAATTCAATTTTTTATTATATTCATTGGAGTAAATTTAACGTTTTTCCCGCAACAC
TTTTTAGGTTTAAGAGGGATACCTCGACGATACTCAGACTATCCTGATGCTTTTACTATA
TGAAATATTATTTCATCAATTGGATCATTAATTTCTTTAATAGCAATTATCTTTTTTATT
TTTATCATTTGAGAGAGGCTTTCTGCCCAACGAAAAAGACTATCTGGGTTTAATCTGAAT
TCTTCAATTGAATGAATACAGGCCCTACCGCCAGCCGAACATGGTTATTCTGAGTTACCT

>Crioceris quatuordecimpunctata_W00049a_JQ015218
GGGTTTGGCCTAATTTCTCACATTATTAGGCAAGAAAGAGGAAAAAAAGAAGCTTTCGGG
ACGTTAGGAATAATTTACGCAATAATAGCAATTGGGTTATTAGGTTTCGTAGTATGGGCA
CATCACATATTTACAGTAGGAATAGATGTAGATACTCGAGCTTATTTTACTTCAGCCACT
ATGATTATTGCTGTTCCCACTGGAATTAAAATTTTTAGATGAATAGCAACATTGCATGGG
ACACAAATTCTCTATAGGCCTGCTACTTTATGAAGATTAGGTTTTGTATTTTTATTTACA
GTTGGAGGATTAACAGGAGTAATTTTAGCTAATTCATCTATTGATATTATTCTTCATGAT
ACATACTACGTAGTAGCTCATTTTCATTATGTCCTATCAATAGGTGCCGTATTTGCTATT
ATAGCAGGAATTGTCCAATGATTTCCTTTATTTACAGGAATCACTTTAAATAATTACTAC
TTAAAAATTCAATTTTTTATTATATTCATTGGAGTAAATTTAACGTTTTTCCCGCAACAC
TTTTTAGGTTTAAGAGGAATACCTCGACGATACTCAGACTATCCTGATGCTTTTACTATA
TGAAATATTATTTCATCAATTGGATCATTAATTTCTTTAATAGCAATTATCTTTTTTATT
TTTATCATTTGAGAGAGGCTTTCTGCCCAACGAAAAAGACTATCTGGGTTTAATCTGAAT
TCTTCAATTGAATGAATACAGGCCCTACCGCCAGCCGAACATGGTTATTCTGAGTTACCT

>Crioceris quatuordecimpunctata_W00049c_JF775788
TTCTGCCAGGGTTTGGCCTAATTTCTCACATTATTAGGCAAGAAAGAGGAAAAAAAGAAG
CTTTCGGGACGTTAGGAATAATTTACGCAATAATAGCAATCGGGTTATTAGGTTTCGTAG
TATGGGCACATCACATATTTACAGTAGGAATAGATGTAGATACTCGAGCTTATTTTACTT
CAGCCACTATGATTATTGCTGTTCCCACTGGAATTAAAATTTTTAGGTGAATAGCAACAT
TACATGGGACACAAATTCTCTATAGGCCTGCTACTTTATGAAGATTAGGTTTTGTATTTT
TATTTACAGTTGGAGGATTAACAGGAGTAATTTTAGCTAATTCATCTATTGATATCATTC
TTCATGATACATACTACGTAGTAGCTCATTTTCATTATGTCCTATCAATAGGTGCCGTAT
TTGCTATTATAGCGGGAATTGTCCAATGATTTCCTTTATTTACAGGAATCACTTTAAATA
ATTACTACTTAAAAATTCAATTTTTTATTATATTCATTGGAGTAAATTTAACGTTTTTCC
CGCAACACTTTTTAGGTTTAAGAGGGATACCTCGACGATACTCAGACTATCCTGATGCTT
TTACTATATGAAATATTATTTCATCAATTGGATCATTAATTTCTTTAATAGCAATTATCT
TTTTTATTTTTATCATTTGAGAGAGACTTTCTGCCCAACGAAAAAGACTATCTGGGTTTA
ATCTGAATTCTTCAATTGAATGAATACAGGCCCTACCGCCAGCCGAACATGGTTATTCTG
AGTTACCT
>Crioceris quatuordecimpunctata_W00049d_JQ015217
GGGTTTGGCCTAATTTCTCACATTATTAGGCAAGAAAGAGGAAAAAAAGAAGCTTTCGGG
ACGTTAGGAATAATTTACGCAATAATAGCAATTGGGTTATTAGGTTTCGTAGTATGGGCA
CATCACATATTTACAGTAGGAATAGATGTAGATACTCGAGCTTATTTTACTTCAGCCACT
ATGATTATTGCTGTTCCCACTGGAATTAAAATTTTTAGATGAATAGCAACATTGCATGGG
ACACAAATTCTCTATAGGCCTGCTACTTTATGAAGGTTAGGTTTTGTATTTTTATTTACA
GTTGGAGGATTAACAGGAGTAATTTTAGCTAATTCATCTATTGATATCATTCTTCATGAT
ACATACTACGTAGTAGCTCATTTTCATTATGTCCTATCAATAGGTGCCGTATTTGCTATT
ATAGCGGGAATTGTCCAATGATTTCCTTTATTTACAGGAATCACTTTAAATAATTACTAC
TTAAAAATTCAATTTTTTATTATATTCATTGGAGTAAATTTAACGTTTTTCCCGCAACAC
TTTTTAGGTTTAAGAGGAATACCCCGACGATACTCAGACTATCCTGATGCTTTTACTATA
TGAAATATTATTTCATCAATTGGATCATTAATTTCTTTAATAGCAATTATCTTTTTTATT
TTTATCATTTGAGAGAGGCTTTCTGCCCAACGAAAAAGACTATCTGGGTTTAATCTGAAT
TCTTCAATTGAATGAATACAGGCCCTACCGCCAGCCGAACATGGTTATTCTGAGTTACCT

>Crioceris quinquepunctata_W00337b_KC123331
TTTTACCAGGATTTGGTTTAATTTCTCACATTATTAGACAAGAAAGAGGCAAAAAAGAAA
CTTTTGGGACTTTAGGTATAATTTATGCAATGATAGCAATCGGTTTACTAGGATTTGTTG
TATGGGCCCACCACATATTTACTGTAGGTATAGATGTTGATACCCGAGCCTACTTTACCT
CTGCAACTATAATTATTGCAGTACCTACAGGCATCAAAATTTTTAGATGAATGGCAACAT
TACACGGAACACAAGTTTTATATAGCCCTGCTACATTATGAAGATTAGGATTTGTATTTT
TATTTACTGTTGGAGGACTGACCGGTGTAATTTTAGCCAATTCATCAATTGATATCATTT
TACACGACACATACTATGTAGTTGCTCATTTTCACTATGTTTTATCTATAGGAGCAGTCT
TTGCAATCATAGCTGGAATTGTCCAATGATTCCCATTATTTACAGGAATTACTCTGAATA
ATTATTTTTTAAAAATTCAATTTTTAATTATATTTATCGGTGTTAATTTAACATTTTTTC
CCCAACACTTTTTAGGGCTAAGAGGGATACCACGACGATACTCAGATTACCCGGATGCTT
TTACGATATGAAATATCATTTCATCAATTGGATCGTTAATTTCATTAATAGCAATTATTT
TTTTTATTTTTATCATTTGAGAAAGATTTTCTTCTCAACGAAAAAGATTATCTGCTTTTA
ATTTAAATTCTTCGATTGAATGAATACAGCATCTTCCACCAGCTGAGCACGGTTATTCCG
AACTGCCG
>Crioceris quinquepunctata_W00337c_KC123330
TTTTACCAGGATTTGGTTTAATTTCTCACATTATTAGACAAGAAAGAGGCAAAAAAGAAG
CTTTTGGGACTTTAGGTATAATTTATGCAATGATAGCAATCGGTTTACTAGGATTTGTTG
TATGGGCCCACCACATATTTACTGTAGGTATAGATGTTGATACCCGAGCCTACTTTACCT
CTGCAACTATAATTATTGCAGTACCTACAGGCATCAAAATTTTTAGATGAATGGCAACAT
TACACGGAACACAAGTTTTATATAGCCCTGCTACATTATGAAGATTAGGATTTGTATTTT
TATTTACTGTTGGAGGACTGACCGGTGTAATTTTAGCCAATTCATCAATTGATATCATTT
TACACGACACATACTATGTAGTTGCTCATTTTCACTATGTTTTATCTATAGGAGCAGTCT
TTGCAATCATAGCTGGAATTGTCCAATGATTCCCATTATTTACAGGAATTACTCTGAATA
ATTATTTTTTAAAAATTCAATTTTTAATTATATTTATCGGTGTTAATTTAACATTTTTTC
CCCAACACTTTTTAGGGCTAAGAGGGATACCACGACGATACTCAGATTACCCGGATGCTT
TTACGATATGAAATATCATTTCATCAATTGGATCGTTAATTTCATTAATAGCAATTATTT
TTTTTATTTTTATCATTTGAGAAAGATTTTCTTCTCAACGAAAAAGATTATCTGCTTTTA
ATTTAAATTCTTCGATTGAATGAATACAGCATCTTCCACCAGCTGAGCACGGTTATTCCG
AACTGCCG
>Crioceris quinquepunctata_W00337a_KC123334
TTTTACCAGGATTTGGTTTAATTTCTCACATTATTAGACAAGAAAGAGGCAAAAAAGAAG
CTTTTGGGACTTTAGGTATAATTTATGCAATGATAGCAATCGGTTTACTAGGATTTGTTG
TATGGGCTCACCACATATTTACTGTAGGTATAGATGTTGATACCCGAGCCTACTTTACCT
CTGCAACTATAATTATTGCAGTACCTACAGGCATCAAAATTTTTAGATGAATGGCAACAT
TACACGGAACACAAGTTTTATATAGCCCTGCTACATTATGAAGATTAGGATTTGTATTTT
TATTTACTGTTGGAGGACTGACCGGTGTAATTTTAGCCAATTCATCAATTGATATCATTT
TACACGACACATACTATGTAGTTGCTCATTTTCACTATGTTTTATCTATAGGAGCAGTCT
TTGCAATCATAGCTGGAATTGTCCAATGATTCCCATTATTTACAGGAATTACTCTGAATA
ATTATTTTTTAAAAATTCAATTTTTAATTATATTTATCGGTGTTAATTTAACATTTTTTC
CCCAACACTTTTTAGGGCTAAGAGGGATACCACGACGATACTCAGATTACCCGGATGCTT
TTACGATATGAAATATCATTTCATCAATTGGATCGTTAATTTCATTAATAGCAATTATTT
TTTTTATTTTTATCATTTGAGAAAGATTTTCTTCTCAACGAAAAAGATTATCTGCTTTTA
ATTTAAATTCTTCGATTGAATGAATACAGCATCTTCCACCAGCTGAGCACGGTTATTCCG
AACTGCCG
>Crioceris quinquepunctata_W00337d_KC123333
TTTTACCAGGATTTGGTTTAATTTCTCACATTATTAGACAAGAAAGAGGCAAAAAAGAAG
CTTTTGGGACTTTAGGTATAATTTATGCAATGATAGCAATCGGTTTACTAGGATTTGTTG
TATGGGCCCACCACATATTTACTGTAGGTATAGATGTTGATACCCGAGCCTACTTTACCT
CTGCAACTATAATTATTGCAGTACCTACAGGCATCAAAATTTTTAGATGAATGGCAACAT
TACACGGAACACAAGTTTTGTATAGCCCTGCTACATTATGAAGATTAGGATTTGTATTTT
TATTTACTGTTGGAGGACTAACCGGTGTAATTTTAGCCAATTCATCAATTGATATCATTT
TACACGACACATACTATGTAGTTGCTCATTTTCACTATGTTTTATCTATAGGAGCAGTCT
TTGCAATCATAGCTGGAATTGTCCAATGATTCCCATTATTTACAGGAATTACTCTGAATA
ATTATTTTTTAAAAATTCAATTTTTAATTATATTTATCGGTGTTAATTTAACATTTTTTC
CCCAACACTTTTTAGGGCTAAGAGGGATACCACGACGATACTCAGATTACCCGGATGCTT
TTACGATATGAAATATCATTTCATCAATTGGATCGTTAATTTCATTAATAGCAATTATTT
TTTTTATTTTTATCATTTGAGAAAGATTTTCTTCTCAACGAAAAAGATTATCTGCTTTTA
ATTTAAATTCTTCGATTGAATGAATACAGCATCTTCCACCAGCTGAGCACGGTTATTCCG
AACTGCCG
>Cryptocephalus bameuli_W00321b_KJ765904
TCATTTGGAACACTTGGTATAATTTATGCAATAATAGCTATTGGCCTATTAGGGTTTGTA
GTATGAGCCCACCATATATTTACAGTAGGAATAGATGTTGACACCCGAGCTTACTTTACA
TCAGCTACAATAATTATTGCTGTTCCCACCGGCATTAAAGTATTTAGATGACTAGCTACT
CTTCACGGAACAAAACTTATTTTTTCTCCAGCCACTCTTTGAGTTTTAGGATTTGTTTTT
CTATTTACCATTGGAGGATTAACCGGAGTCGTATTAGCCAATTCCTCGATTGATATTGTT
TTACATGATACTTATTATGTTGTAGCTCATTTTCACTATGTTTTATCAATAGGAGCTGTA
TTTGCCATTATAGCAGGATTAGTTCAATGATTCCCTCTTTTTACAGGATTAACCCTGAAT
AATAAGCTTTTAAAAATTCAATTCATTACTATATTTATTGGAGTAAATGTAACCTTTTTC
CCTCAACATTTTCTTGGATTAAGGGGGATACCTCGACGTTATTCAGACTACCCTGATGTA
TTTATAAAATGAAATATTGTATCATCTTTAGGATCCCTTGTTTCTCTAAGTAGAATTATT
TTCATAATTTATATTATTTGAGAAGCATTTTTAACTAAACGAAAAAATTTAACAACAAAA
AATATAAATACATCAATTGAATGACTCCAAAAACAACCCCCTGCTGAACATAGATATTCA
GAACTCCCAGC
>Cryptocephalus bameuli_W00321c_KJ765899
TCATTTGGAACACTTGGTATAATTTATGCAATAATAGCTATTGGCCTATTAGGGTTTGTA
GTATGAGCCCACCATATATTTACAGTAGGAATAGATGTTGACACCCGAGCTTACTTTACA
TCAGCTACAATAATTATTGCTGTTCCCACCGGCATTAAAGTATTTAGATGACTAGCTACT
CTTCACGGAACAAAACTTATTTTTTCTCCAGCCACTCTTTGAGTTTTAGGATTTGTTTTT
CTATTTACCATTGGAGGGTTAACCGGAGTTGTATTAGCCAATTCCTCGATTGATATTGTT
TTACATGATACTTATTATGTTGTAGCTCATTTTCACTATGTTTTATCAATAGGAGCTGTG
TTTGCCATTATAGCAGGATTAGTCCAATGATTCCCTCTTTTTACAGGATTAACCCTGAAT
AATAAGCTTTTAAAAATTCAATTCATTACTATATTTATTGGAGTAAATGTAACCTTTTTC
CCTCAACATTTTCTTGGATTAAGGGGGATACCTCGACGTTATTCAGACTACCCTGATGTA
TTTATAAAATGAAATATTGTATCATCTTTAGGATCCCTTGTTTCTCTAAGTAGAATTATT
TTCATAATTTATATTATTTGAGAAGCATTTTTAACTAAACGAAAAAATTTAACAACAAAA
AATATAAATACATCAATTGAATGACTCCAAAAACAACCCCCTGCTGAACATAGATATTCA
GAACTCCCAGC
>Cryptocephalus bameuli_W00321a_KJ765907
TCATTTGGAACACTTGGTATAATTTATGCAATAATAGCTATTGGCCTATTAGGGTTTGTA
GTATGAGCCCACCATATATTTACAGTAGGAATAGATGTTGACACCCGAGCTTACTTTACA
TCAGCTACAATAATTATTGCTGTTCCCACCGGCATTAAAGTATTTAGATGACTAGCTACT
CTTCACGGGACAAAACTTATTTTTTCTCCAGCCACTCTTTGAGTTTTAGGATTTGTTTTT
CTATTTACCATTGGAGGATTAACCGGAGTTGTATTAGCCAATTCCTCGATTGATATTGTT
TTACATGATACTTATTATGTTGTAGCTCATTTTCACTATGTTTTATCAATAGGAGCTGTG
TTTGCCATTATAGCAGGATTAGTCCAATGATTCCCTCTTTTTACAGGATTAACCCTGAAT
AATAAGCTTTTAAAAATTCAATTCATTACTATATTTATTGGAGTAAATGTAACCTTTTTC
CCTCAACATTTTCTTGGATTAAGGGGGATACCTCGACGTTATTCAGACTACCCTGATGTA
TTTATAAAATGAAATATTGTATCATCTTTAGGATCCCTTGTTTCTCTAAGTAGGATTATT
TTCATAATTTATATTATTTGAGAAGCATTTTTAACTAAACGAAAAAATTTAACAACAAAA
AATATAAATACATCAATTGAATGACTCCAAAAACAACCCCCTGCTGAACATAGATATTCA
GAACTCCCAGC
>Cryptocephalus flavipes_W00322a_KJ765879
TCATTTGGAACACTTGGTATAATTTATGCAATAATAGCTATTGGCCTATTAGGGTTTGTA
GTATGAGCCCACCATATATTTACAGTAGGAATAGATGTTGACACCCGAGCTTACTTTACA
TCAGCTACAATAATTATTGCTGTTCCCACCGGCATTAAAGTATTTAGATGACTAGCTACT
CTTCACGGAACAAAACTTATTTTTTCTCCAGCCACTCTTTGAGTTTTAGGATTTGTTTTT
CTATTTACCATTGGAGGATTAACCGGAGTTGTATTAGCCAATTCCTCGATTGATATTGTT
TTACATGATACTTATTATGTTGTAGCTCATTTTCACTATGTTTTATCAATAGGAGCTGTA
TTTGCCATTATAGCAGGATTAGTCCAATGATTCCCTCTTTTTACAGGATTAACCCTGAAT
AATAAGCTTTTAAAAATTCAATTCATTACTATATTTATTGGAGTAAATGTAACCTTTTTC
CCTCAACATTTTCTTGGATTAAGGGGGATACCTCGACGTTATTCAGACTACCCTGATGTA
TTTATAAAATGAAATATTGTATCATCTTTAGGATCCCTTGTTTCTCTAAGTAGAATTATT
TTCATAATTTATATTATTTGAGAAGCATTTTTAACTAAACGAAAAAATTTAACAACAAAA
AATATAAATACATCAATTGAATGACTCCAAAAACAACCCCCTGCTGAACATAGATATTCA
GAACTCCCAGC
>Cryptocephalus flavipes_W00322b_KJ765880
TCATTTGGAACTCTTGGTATAATTTATGCAATAATAGCCATCGGCCTATTAGGCTTTGTA
GTTTGAGCTCATCATATATTCACAGTAGGGATAGATGTTGATACTCGAGCTTATTTTACA
TCAGCTACTATAATTATTGCAGTTCCTACTGGAATTAAGGTATTTAGATGATTAGCCACT
CTTCATGGTACAAAATTAATTTTTTCTCCAGCTACTCTTTGAGTTTTAGGATTTGTTTTT
CTATTTACCATTGGGGGACTAACTGGAGTAATTTTAGCTAATTCCTCAATTGATATTGTA
TTACATGACACTTATTACGTTGTAGCCCACTTTCATTATGTATTATCAATAGGAGCTGTA
TTTGCCATTATAGCAGGATTAGTTCAATGATTTCCACTTTTCACAGGATTAACCCTGAAT
AACAAACTTTTAAAAATTCAATTTATTACTATATTTATTGGGGTAAATGTAACCTTCTTC
CCTCAACATTTTCTTGGATTAAGAGGAATACCTCGGCGTTATTCAGATTATCCTGACGCC
TTTATAAAATGAAATATTATTTCATCCCTAGGATCCCTAATTTCTTTAAGTAGAATCATC
TTTATAATTTATATTATATGGGAAGCATTTTCATCTCAACGAAAAAATTTAACAAGAAAA
AATATAAACACATCAATTGAATGACTTCAAAAACAACCTCCTGCTGAACATAGATATTCA
GAACTCCCAGC
>Cryptocephalus flavipes_W00322c_KJ765881
TCATTTGGAACACTTGGTATAATTTATGCAATAATAGCTATTGGCCTATTAGGATTTGTA
GTATGAGCCCACCATATATTTACAGTAGGAATAGATGTTGACACCCGGGCTTACTTTACA
TCAGCTACAATAATTATTGCTGTTCCCACCGGCATTAAAGTATTTAGATGACTAGCCACT
CTTCACGGAACAAAACTTATTTTTTCTCCAGCCACTCTTTGAGTTTTAGGATTTGTTTTT
CTATTTACCATTGGAGGATTAACCGGAGTTGTATTAGCCAATTCCTCGATTGATATTGTT
TTACATGATACTTATTATGTTGTAGCTCATTTTCACTATGTTTTATCAATAGGAGCTGTA
TTTGCCATTATAGCAGGATTAGTCCAATGATTCCCTCTTTTTACAGGATTAACCCTGAAT
AATAAGCTTTTAAAAATTCAATTCATTACTATATTTATTGGAGTAAATGTAACCTTTTTC
CCTCAACATTTTCTTGGATTAAGGGGGATACCTCGACGTTATTCAGACTACCCTGATGTA
TTTATAAAATGAAATATTGTATCATCTTTAGGATCCCTTGTTTCTCTAAGTAGAATTATT
TTCATAATTTATATTATTTGAGAAGCATTTTTAACTAAACGAAAAAATTTAACAACAAAA
AATATAAATACATCAATTGAATGACTCCAAAAACAACCCCCTGCTGAACATAGATATTCA
GAACTCCCAGC
>Cryptocephalus hypochoeridis_W00028a_KJ765925
TCATTTGGAACCCTTGGCATAATCTATGCCATAATAGCTATTGGCCTTTTAGGATTCGTT
GTATGAGCTCATCATATATTTACTGTAGGAATGGATGTAGATACACGAGCGTACTTCACA
TCAGCAACAATAATCATTGCGGTGCCCACCGGTATTAAAGTATTTAGATGACTAGCCACT
CTTCACGGGACAAAACTAATCTATTCTCCAGCCACTTTATGAACCCTCGGGTTCGTATTC
CTATTTACCATTGGTGGATTAACTGGAGTAGTTCTAGCTAACTCATCAATCGATATTGTT
CTACATGATACTTACTACGTTGTAGCCCATTTTCACTACGTTTTATCAATAGGTGCCGTA
TTCGCTATCATGGCAGGCTTAGTACAATGATTTCCGTTATTAACTGGTCTTTCTCTTAAT
AATAAGCTTTTGAAAATTCAATTTATCACAATATTTATTGGAGTAAATGTAACTTTTTTC
CCCCAACATTTTCTAGGATTAAGAGGTATACCTCGACGATACTCAGATTATCCCGATGCT
TTCATGAAATGAAATATTATTTCATCCTTAGGATCTCTTGTTTCATTAAGAAGAATTATT
TTTATAATTTATATTGTATGAGAAGCATTTACAGCCCAACGAAAAAGATTGTCAGGAATA
AATCTGAGCTCCTCAATTGAATGATTACAAAGAAATCCTCCAGCTGAGCATAGTTATTCT
CAGTTACCAAT
>Cryptocephalus moraei_W00029a_KJ765927
TCCTTCGGAACATTAGGAATAATTTATGCTATAATAGCAATTGGACTTTTAGGTTTTGTT
GTATGAGCTCATCATATATTTACTGTAGGGATAGATGTTGACACTCGGGCATACTTTACA
TCTGCTACAATAATTATTGCTGTCCCGACAGGTATTAAAGTATTTAGATGATTAGCTACT
CTTCATGGAACAAAACTAATTTACTCCCCTGTAACATTATGAACCCTAGGATTTGTATTT
CTATTCACAATAGGCGGACTAACTGGTGTAGTCCTAGCTAATTCCTCAATCGATATTATT
CTTCATGACACCTATTATGTTGTAGCACATTTTCACTATGTTTTATCAATAGGAGCTGTA
TTTGCCATTATGGCAGGATTAGTACAATGATTCCCCCTATTCACCGGACTTACCTTAAAC
AATAAATTATTAAAAATTCAATTTATTACAATATTTGTGGGAGTTAATATAACTTTTTTC
CCACAACATTTTCTTGGACTAAGAGGAATACCTCGTCGATATTCTGATTATCCAGATACA
TTTATAAAATGAAATATCATTTCCTCCTTAGGATCCCTAGTATCTTTAAGAAGAATTATC
TTTATAATCTATATTGTTTGAGAAGCATTTTCTACCCAACGAAAAAGCCTAACTAGGAAA
AATTTAAACTCCTCTATTGAATGACTTCAAAGTCAACCACCGGCCGAACATAGATACTCT
GAACTACCAGC
>Cryptocephalus violaceus_W00326a_KP306801
ATTTCTCACATCATCAGGCAAGAAAGAGGAGAGAAAGAATCCTTTGGAACTCTTGGAATA
ATCTACGCAATAATAGCTATTGGACTCCTAGGCTTCGTTGTATGGGCTCATCACATATTC
ACCGTAGGTATAGATGTAGATACACGAGCCTACTTTACATCAGCAACAATAATCATTGCA
GTCCCTACTGGAATTAAAGTATTCAGATGACTAGCCACCCTTCACGGATCTAAATTAATA
TATTCACCAGCTACATTATGAACACTAGGATTCGTATTTTTATTCACTATCGGTGGATTA
ACTGGGGTAGTTCTAGCCAATTCATCAATTGATATTGTACTTCATGATACTTACTACGTT
GTAGCTCACTTTCACTACGTTCTATCCATAGGAGCAGTTTTTGCTATCATAGCAGGACTA
GTGCAATGATTCCCGTTATTTACAGGTCTCTCCCTTAATAATAAACTTTTAAAAGTCCAA
TTTATTACAATGTTTATTGGAGTTAACGTAACTTTCTTTCCCCAGCACTTTCTAGGATTA
AGAGGAATACCTCGACGATATTCAGATTACCCTGATGCTTTCATAAAATGAAATATGTTC
TCCTCTATGGGATCTCTCGTATCTTTAAGAAGAATTATTTTCATAATTTATATCGTATGA
GAAGCTTTTACAGCACAACGAAAAAGAATATCCAGAATAAACCTCAGCTCTTCAATTGAA
TGACTCC
>Cryptocephalus violaceus_W00326b_KJ765872
TCCTTCGGGACTCTTGGAATAATCTACGCAATAATAGCTATTGGACTCCTAGGCTTCGTT
GTATGAGCTCATCACATATTCACTGTAGGTATAGATGTAGATACACGAGCCTACTTTACA
TCGGCAACAATAATCATTGCAGTCCCTACTGGAATTAAAGTATTTAGATGACTAGCCACC
CTTCACGGATCTAAATTAATATATTCACCAGCTACATTATGAACTTTAGGATTCGTATTT
TTATTTACTATTGGTGGATTAACTGGAGTAGTCCTAGCCAATTCATCAATTGATATTGTA
CTTCATGATACTTACTACGTTGTAGCTCACTTTCACTACGTTCTATCCATAGGAGCAGTT
TTTGCTATTATAGCAGGACTAGTACAATGATTCCCGTTATTTACAGGTCTTTCCCTTAAT
AATAAACTTTTAAAAGTCCAATTTATTACAATATTTATTGGAGTTAACGTAACTTTCTTT
CCCCAGCACTTCCTGGGGTTAAGAGGAATGCCTCGACGATATTCAGATTACCCTGATGCT
TTCATAAAATGAAATATTGTTTCCTCTATTGGATCTCTCGTATCCTTAAGAAGGATTATT
TTCATAATTTATATCGTATGAGAAGCTTTTACAGCCCAACGAAAAAGAATATCCAGAATA
AACCTCAACTCTTCAATTGAATGACTCCAAAAAAATCCCCCTTCCGAGCATAGATTCTCA
CAACTGCCTAT
>Cyanapion afer_W00335a_KY617908
ATTTCACATATTATTATACAAGAAAGAAAGAAAAAAGAAGCATTTGGAACCCTTGGGATA
ATTTATGCTATACTAACAATTGGTATTTTAGGTTTTGTAGTTTGAGCTCATCATATATTT
ACAGTAGGAATAGATGTTGATACTCGAGCTTACTTTACTTCAGCTACAATAATTATTGCA
GTACCAACAGGAATTAAAATTTTTAGATGATTAGCAACTTATCATGGAACTCAAATTCTT
TCTAATCCAGCTTCTTTATGATCATTAGGGTTTATTTTTCTATTTACTATGGGAGGATTA
ACAGGGGTAATTTTAGCTAATTCATCAATTGATATCATTTTACATGATACTTATTATGTA
GTGGCTCATTTCCATTACGTTTTATCAATAGGAGCGGTATTCGCTATTTTAGCAGGAATA
ATTCAATGATTCCCTTTATTTACTGGATTAACATTAAATAATAAATTTTTAAAAATTCAT
TTTATTGTTATATTCATTGGGGTTAATTTGACATTTTTTCCTCAACATTTTTTAGGATTA
AGGGGCATGCCACGACGATACTCAGACTATCCTGATGCTTACTTATTTTGAAATTCAATT
TCATCAATTGGAAGAATAATTTCTTTAAGAAGAATCTTATTTTTCTTATTTATTATCTGA
GAAGCATTAGCTGCAAAACGGTTTATTTTATCTTCTATAAGAATAGTTTCTTCTATTGAA
TGATTGC
>Cyanapion afer_W00335b_KY617907
ATTTCACATATTATTATACAAGAAAGAAAGAAAAAAGAAGCATTTGGAACCCTTGGGATA
ATTTATGCTATACTAACAATTGGTATTTTAGGTTTTGTAGTTTGAGCTCATCATATATTT
ACAGTAGGAATAGATGTTGATACTCGAGCTTACTTTACTTCAGCTACAATAATTATTGCA
GTACCAACAGGAATTAAAATTTTTAGATGATTAGCAACTTATCATGGAACTCAAATTCTT
TCTAATCCAGCTTCTTTATGATCATTAGGGTTTATTTTTCTATTTACTATAGGAGGATTA
ACAGGGGTAATTTTAGCTAATTCATCAATTGATATCATTTTACATGATACTTATTATGTA
GTGGCTCATTTCCATTACGTTTTATCAATAGGAGCGGTATTCGCTATTTTAGCAGGAATA
ATTCAATGATTCCCTTTATTTACTGGATTAACATTAAATAATAAATTTTTAAAAATTCAT
TTTATTGTTATATTCATTGGGGTTAATTTGACATTTTTTCCTCAACATTTTTTAGGATTA
AGGGGCATGCCACGACGATACTCAGACTATCCTGATGCTTACTTATTTTGAAATTCAATT
TCATCAATTGGAAGAATAATTTCTTTAAGAAGAATCTTATTTTTCTTATTTATTATCTGA
GAAGCATTAGCTGCAAAACGGTTTATTTTATCTTCTATAAGAATAGTTTCTTCTATTGAA
TGATTGC
>Cyanapion afer_W00335c_KY617905
ATTTCACATATTATTATACAAGAAAGAAAGAAAAAAGAAGCATTTGGAACCCTTGGGATA
ATTTATGCTATACTAACAATTGGTATTTTAGGTTTTGTAGTTTGAGCTCATCATATATTT
ACAGTAGGAATAGATGTTGATACTCGAGCTTACTTTACTTCAGCTACAATAATTATTGCA
GTACCAACAGGAATTAAAATTTTTAGATGATTAGCAACTTATCATGGAACTCAAATTCTT
TCTAATCCAGCTTCTTTATGATCATTAGGGTTTATTTTTCTATTTACTATGGGAGGATTA
ACAGGGGTAATTTTAGCTAATTCATCAATTGATATCATTTTACATGATACTTATTATGTA
GTGGCTCATTTCCATTACGTTTTATCAATAGGAGCAGTATTCGCTATTTTAGCAGGAATA
ATTCAATGATTCCCTTTATTTACTGGATTAACATTAAATAATAAATTTTTAAAAATTCAT
TTTATTGTTATATTCATTGGGGTTAATTTGACATTTTTTCCTCAACATTTTTTAGGATTA
AGGGGCATGCCACGACGATACTCAGACTATCCTGATGCTTACTTATTTTGAAATTCAATT
TCATCAATTGGAAGAATAATTTCTTTAAGAAGAATCTTATTTTTCTTATTTATTATCTGA
GAAGCATTAGCTGCAAAACGGTTTATTTTATCTTCTATAAGAATAGTTTCTTCTATTGAA
TGATTGC
>Cyanapion gnarum_W00333a_KY617899
ATTTCTCACATTATTATACAAGAAAGAAAAAAAAAAGAAGCGTTTGGAACTTTAGGCATA
ATCTATGCAATATTAACAATTGGAATTTTAGGATTTGTAGTTTGAGCCCACCATATATTT
ACAGTAGGAATAGATGTTGATACTCGAGCTTATTTTACCTCAGCCACTATAATTATTGCG
GTACCTACAGGAATTAAAATTTTTAGATGATTAGCAACTTATCACGGTACTAAAATTCTT
TCTAATCCCACTTCTTTATGGGCTTTAGGGTTTATTTTCCTATTCACTATAGGAGGATTA
ACAGGGGTAATTTTAGCAAATTCTTCTATTGATATTATTTTACATGACACTTACTATGTA
GTTGCCCATTTTCATTATGTTTTATCAATAGGAGCAGTATTTGCTATTTTAGCGGGCGTA
ATCCAATGATTCCCATTATTTACTGGTTTAACATTAAATAATAAATTTTTAAAAATTCAT
TTTATTGTGATATTTATAGGAGTAAATTTAACATTCTTTCCTCAACATTTTTTAGGATTA
AGAGGGATACCTCGACGTTACTCTGATTATCCTGATGCTTATTTATTTTGAAATATTATT
TCATCAATTGGAAGATTAATTTCTTTAATAAGAATTTTATTTTTCTTATTTATTATTTGA
GAGGCTTTAGTCTCAAAACGATTCAATTTATCTTCAATGAGAATAATTTCTTCAATTGAA
TGATTAC
>Cyanapion gnarum_W00333b_KY617898
ATTTCTCACATTATTATACAAGAAAGAAAAAAAAAAGAAGCATTTGGAACTTTAGGTATA
ATCTATGCAATATTAACAATTGGAATTTTAGGATTTGTAGTTTGAGCCCACCATATATTT
ACAGTAGGAATAGATGTTGATACTCGAGCTTATTTTACTTCAGCCACTATAATTATTGCA
GTACCTACAGGGATTAAAATTTTTAGATGATTAGCAACTTATCACGGTACTAAAATTTTT
TCTAATCCCACTTCTTTATGGGCTTTAGGTTTTATTTTTCTATTCACTATAGGAGGATTA
ACAGGAGTAATTTTAGCGAATTCTTCTATTGATATTATTTTACATGACACTTACTATGTA
GTTGCCCATTTTCATTATGTTTTATCAATAGGTGCAGTATTCGCTATTTTAGCAGGCGTA
ATCCAATGGTTCCCATTATTTACGGGTTTAACATTAAATAATAAATTTTTAAAAATTCAT
TTTATTGTAATATTTATAGGAGTAAATTTAACGTTCTTTCCTCAACATTTTTTAGGATTA
AGAGGGATACCTCGACGTTACTCTGATTACCCTGATGCTTATTTATTTTGAAATATTATT
TCATCAATTGGAAGATTAATTTCTTTAATAAGAATTTTATTTTTCTTATTTATTATTTGA
GAGGCTTTAGTCTCAAAACGATTCAATTTATCTTCAATGAGAATAATTTCTTCAATTGAA
TGATTAC
>Cyanapion gnarum_W00333c_KY617902
ATTTCTCACATTATTATACAAGAAAGAAAAAAAAAAGAAGCATTTGGAACTTTAGGTATA
ATCTATGCAATATTAACAATTGGAATTTTAGGATTTGTAGTTTGAGCCCACCATATATTT
ACAGTAGGAATAGATGTTGATACTCGAGCTTATTTTACTTCAGCCACTATAATTATTGCA
GTACCTACAGGGATTAAAATTTTTAGATGATTAGCAACTTATCACGGTACTAAAATTTTT
TCTAATCCCACTTCTTTATGGGCTTTAGGTTTTATTTTTCTATTCACTATAGGAGGATTA
ACAGGAGTAATTTTAGCGAATTCTTCTATTGATATTATTTTACATGACACTTACTATGTA
GTTGCCCATTTTCATTATGTTTTATCAATAGGTGCAGTATTCGCTATCTTAGCAGGCGTA
ATCCAATGGTTCCCATTATTTACTGGTTTAACATTAAATAATAAATTTTTAAAAATTCAT
TTTATTGTAATATTTATAGGAGTAAATTTAACGTTCTTTCCTCAACATTTTTTAGGATTA
AGAGGGATACCTCGACGTTACTCTGATTACCCTGATGCTTATTTATTTTGAAATATTATT
TCATCAATTGGAAGATTAATTTCTTTAATAAGAATTTTATTTTTCTTATTTATTATTTGA
GAGGCTTTAGTCTCAAAACGATTCAATTTATCTTCAATGAGAATAATTTCTTCAATTGAA
TGATTAC
>Cyanapion gyllenhalii_W00334a_KY617914
ATTTCCCATATTATTATACAAGAAAGAAAAAAAAAAGAAGCATTTGGTACATTAGGTATA
ATTTATGCTATATTAACTATTGGAATTTTAGGATTTGTTGTTTGGGCTCATCATATATTT
ACTGTCGGTATAGATGTAGATACACGAGCTTACTTTACTTCTGCAACAATAATTATTGCA
GTACCTACAGGAATTAAAATTTTTAGATGGCTAGCAACCTACCAGGGGACTCAAATTCTC
TCTAACCCAGCTTCTCTATGAGCCTTAGGATTTATCTTTTTATTTACTATAGGTGGATTA
ACAGGAGTAATTTTAGCTAATTCGTCTATGGATATTATTTTACATGATACTTACTATGTA
GTAGCTCATTTTCACTATGTTTTATCAATAGGGGCAGTATTTGCTATCTTAGCAGGAGTA
GTTCAATGATTCCCATTATTTACAGGATTAACATTAAATAATAAATTTTTAAAAATTCAT
TTTATTACTATATTTATTGGAGTAAATCTAACATTTTTCCCTCAACATTTCTTAGGGTTA
AGAGGGATGCCTCGACGTTATTCAGACTATCCTGATGCTTATTTATTTTGAAATATAATC
TCATCTATTGGAAGACTAATTTCTTTAGTTAGAATTTTATTTTTCTTATTTATTATCTGA
GAAGCCTTAGCTTCAAAACGGTTTAATTTATCCTCTATTAGAATAACCTCTTCAATTGAA
TGATTAC
>Cyanapion gyllenhalii_W00334b_KY617913
ATTTCCCATATTATTATACAAGAAAGAAAAAAAAAAGAAGCATTTGGTACATTAGGTATA
ATTTATGCTATATTAACTATTGGAATTTTAGGATTTGTTGTTTGGGCTCATCATATATTT
ACTGTCGGTATAGATGTAGATACACGAGCTTACTTTACTTCTGCAACAATAATTATTGCA
GTACCTACAGGAATTAAAATTTTTAGATGGCTAGCAACCTACCATGGGACTCAAATTCTC
TCTAACCCAGCTTCTCTATGAGCCTTAGGATTTATCTTTTTATTTACTATAGGTGGATTA
ACAGGAGTAATTTTAGCTAATTCGTCTATTGATATTATTTTACATGATACTTACTATGTA
GTAGCTCATTTTCACTATGTTTTATCAATAGGGGCAGTATTTGCTATCTTAGCAGGAGTA
GTTCAATGATTCCCATTATTTACAGGATTAACATTAAATAATAAATTTTTAAAAATTCAT
TTTATTACTATATTTATTGGAGTAAATCTAACATTTTTCCCTCAACATTTCTTAGGGTTA
AGAGGGATGCCTCGACGTTATTCAGACTATCCTGATGCTTATTTATTTTGAAATATAATC
TCATCTATTGGAAGACTAATTTCTTTAGTTAGAATTTTATTTTTCTTATTTATTATCTGA
GAAGCCTTAGCTTCAAAACGGTTTAATTTATCCTCTATTAGAATAACCTCTTCAATTGAA
TGATTAC
>Cyanapion gyllenhalii_W00334c_KY617911
ATTTCCCATATTATTATACAAGAAAGAAAAAAAAAAGAAGCATTTGGTACATTAGGTATA
ATTTATGCTATATTAACTATTGGAATTTTAGGATTTGTTGTTTGGGCTCATCATATATTT
ACTGTCGGTATAGATGTAGATACACGAGCTTACTTTACTTCTGCAACAATAATTATTGCA
GTACCTACAGGAATTAAAATTTTTAGATGGCTAGCAACCTACCATGGGACTCAAATTCTC
TCTAACCCAGCTTCTCTATGAGCCTTAGGATTTATCTTTTTATTTACTATAGGTGGATTA
ACAGGAGTAATTTTAGCTAATTCATCTATTGATATTATTTTACATGATACTTACTATGTA
GTAGCTCATTTTCACTATGTTTTATCAATAGGGGCAGTATTTGCTATCTTAGCAGGAGTA
GTTCAATGATTCCCATTATTTACAGGATTAACATTAAATAATAAATTTTTAAAAATTCAT
TTTATTACTATATTTATTGGAGTAAATCTAACATTTTTCCCTCAACATTTCTTAGGGTTG
AGAGGGATGCCTCGACGTTATTCAGACTATCCTGATGCTTATTTATTTTGAAATATAATC
TCATCTATTGGAAGACTAATTTCTTTAGTTAGAATTTTATTTTTCTTATTTATTATCTGA
GAAGCCTTAGCTTCAAAACGGTTTAATTTATCCTCTATTAGAATAACCTCTTCAATTGAA
TGATTAC
>Cyanapion platalea_W00338a_KY617895
ATCTCTCACATTATTATACAAGAAAGAAAAAAGAAAGAAGCATTTGGAACTTTAGGAATA
ATCTATGCAATATTAACAATTGGGATTTTAGGATTTGTAGTTTGAGCTCACCATATATTT
ACAGTAGGAATAGATGTTGATACTCGAGCTTATTTTACCTCAGCCACTATAATTATTGCA
GTACCAACAGGAATTAAAATTTTTAGATGATTAGCAACTTATCATGGTACCCAAATTCTT
TCTAATCCCGCTTCTTTATGAGCTTTAGGCTTTATTTTCCTATTTACTATAGGAGGGTTA
ACAGGGGTAATTTTAGCAAATTCTTCTATTGATATTATTTTACATGACACTTATTATGTA
GTTGCTCATTTTCATTATGTTTTATCAATAGGAGCAGTATTTGCTATTTTAGCCGGAGTA
ATCCAGTGATTTCCTTTATTTACTGGTTTAACCTTAAATAATAAATTTTTAAAAATTCAT
TTTATTGTAATATTTATTGGAGTAAATTTAACATTCTTTCCTCAACATTTTTTAGGATTA
AGAGGCATACCTCGACGTTACTCTGATTATCCTGATGCTTATTTATTTTGAAATATTATT
TCATCAATTGGAAGATTAATTTCTTTAATAAGAATTTTATTTTTCTTATTTATTATTTGA
GAAGCTTTGGCATCAAAACGATTCATTTTATCTTCAATAAGAATAATTTCTTCAATTGAA
TGATTAC
>Cyanapion platalea_W00338b_KY617897
ATCTCTCACATTATTATACAAGAAAGAAAAAAGAAAGAAGCATTTGGAACTTTAGGAATA
ATCTATGCAATATTAACAATTGGGATTTTAGGATTTGTAGTTTGAGCTCACCATATATTT
ACAGTAGGAATAGATGTTGATACTCGAGCTTATTTTACCTCAGCCACTATAATTATTGCA
GTACCAACAGGAATTAAAATTTTTAGATGATTAGCAACTTATCATGGTACCCAAATTCTT
TCTAATCCCGCTTCTTTATGAGCTTTAGGCTTTATTTTCCTATTTACTATAGGAGGGTTA
ACAGGGGTAATTTTAGCAAATTCTTCTATTGATATTATTTTACATGACACTTATAATGTA
GTTGCTCATTTTCATTATGTTTTATCAATAGGAGCAGTATTTGCTATTTTAGCCGGAGTA
ATCCAGTGATTTCCTTTATTTACTGGTTTAACCTTAAATAATAAATTTTTAAAAATTCAT
TTTATTGTAATATTTATTGGAGTAAATTTAACATTCTTTCCTCAACATTTTTTAGGATTA
AGAGGCATACCTCGACGTTACTCTAATTATCCTGATGCTAATTTATTTTGAAATATTATT
TCATCAATTGGAAGATTAATTTCTTTAATAAGAATTTTATTTTTCTTATTTATTATTTGA
GAAGCTTTAGCATCAAAACGATTCAATTTGTCTTCAATAAGAATAATTTCTTCAATTGAA
TGATTAC
>Cyanapion platalea_W00338c_KY617893
ATCTCTCACATTATTATACAAGAAAGAAAAAAGAAAGAAGCATTTGGAACTTTAGGAATA
ATCTATGCAATATTAACAATTGGGATTTTAGGATTTGTAGTTTGAGCTCACCATATATTT
ACAGTAGGAATAGATGTTGATACTCGAGCTTATTTTACCTCAGCCACTATAATTATTGCA
GTACCAACAGGAATTAAAATTTTTAGATGATTAGCAACTTATCATGGTACCCAAATTCTT
TCTAATCCCGCTTCTTTATGAGCTTTAGGCTTTATTTTCCTATTTACTATAGGAGGGTTA
ACAGGGGTAATTTTAGCAAATTCTTCTATTGATATTATTTTACATGACACTTATTATGTA
GTTGCTCATTTTCATTATGTTTTATCAATAGGAGCAGTATTTGCTATTTTAGCCGGAGTA
ATCCAGTGATTTCCTTTATTTACTGGTTTAACCTTAAATAATAAATTTTTAAAAATTCAT
TTTATTGTAATATTTATTGGAGTAAATTTAACATTCTTTCCTCAACATTTTTTAGGATTA
AGAGGAATACCTCGACGTTACTCTGATTATCCTGATGCTTATTTATTTTGAAATATTATT
TCATCAATTGGAAGATTAATTTCTTTAATAAGAATTTTATTTTTCTTATTTATTATTTGA
GAAGCTTTAGCATCAAAACGATTCAATTTGTCTTCAATAAGAATAATTTCTTCAATTGAA
TGATTAC
>Cyanapion spencii_W00336a_KY617924
ATTTCTCATATTATTATACAAGAAAGAAAAAAAAAAGAAGCGTTTGGAACATTAGGGATA
ATTTATGCAATATTAACAATTGGGATTTTAGGATTTGTTGTTTGAGCTCATCATATATTT
ACTGTTGGAATAGATGTTGATACACGAGCTTATTTTACTTCTGCAACAATAATCATTGCA
GTTCCAACAGGTATTAAAATTTTTAGATGATTAGCAACCTATCATGGAACTCAAATTTTA
TCAAATCCTGCATCTTTATGAGCTTTAGGGTTTATTTTTCTATTCACTATAGGGGGATTA
ACTGGGGTAATTTTAGCTAATTCGTCAATTGATATTATTTTACATGATACATATTATGTA
GTTGCTCATTTTCATTATGTATTATCAATAGGTGCAGTATTTGCAATTTTAGCGGGTGTA
ATTCAATGATTCCCATTATTTACAGGATTAACATTAAATAATAAATTTTTAAAAATTCAT
TTTATTGTTATATTTATTGGTGTAAATTTAACCTTTTTTCCCCAACATTTTTTAGGATTA
AGAGGGATGCCACGACGATACTCAGATTACCCTGATGCATATACATTTTGAAATGTAATT
TCTTCAATTGGAAGATTAATTTCTTTAATAAGAATTTTATTTTTTCTATTTATTGTTTGA
GAAGCATTAGCTTCAAAACGATTTAATTTATCTTCAATAAGAATAATTTCTTCAATTGAA
TGATTAC
>Cyanapion spencii_W00336b_KY617923
ATTTCTCATATTATTATACAAGAAAGAAAAAAAAAAGAAGCGTTTGGAACATTAGGAATA
ATTTATGCAATATTAACAATTGGGATCTTAGGATTTGTTGTTTGAGCTCATCATATATTT
ACTGTTGGAATAGATGTTGATACACGAGCTTATTTTACTTCTGCAACAATAATCATTGCA
GTTCCAACAGGTATTAAAATTTTTAGATGATTAGCAACCTATCATGGAACTCAAATTTTA
TCAAATCCTGCATCTTTATGAGCTTTAGGGTTTATTTTTCTATTCACTATAGGGGGATTA
ACTGGGGTAATTTTAGCTAATTCGTCAATTGATATTATTTTACATGATACATATTATGTA
GTTGCTCATTTTCATTATGTATTATCAATAGGTGCAGTATTTGCAATTTTAGCGGGTGTA
ATTCAATGATTCCCATTATTTACAGGATTAACATTAAATAATAAATTTTTAAAAATTCAT
TTTATTGTTATATTTATTGGTGTAAATTTAACCTTTTTTCCCCAACATTTTTTAGGATTA
AGAGGGATGCCACGACGATACTCAGATTACCCTGATGCATACACATTTTGAAATGTAATT
TCTTCAATTGGAAGATTAATTTCTTTAATAAGAATTTTATTTTTTCTATTTATTGTTTGA
GAAGCATTAGCTTCAAAACGATTTAATTTATCTTCAATAAGAATAATTTCTTCAATTGAA
TGATTAC
>Cyanapion spencii_W00336c_KY617921
ATTTCTCATATTATTATACAAGAAAGAAAAAAAAAAGAAGCGTTTGGAACATTAGGAATA
ATTTATGCAATATTAACAATTGGGATTTTAGGATTTGTTGTCTGAGCTCATCATATATTT
ACTGTTGGAATAGATGTTGATACACGAGCTTATTTTACTTCTGCAACAATAATCATTGCA
GTTCCAACAGGTATTAAAATTTTTAGATGATTAGCAACCTATCATGGAACTCAAATTTTA
TCAAATCCTGCATCTTTATGAGCTTTAGGGTTTATTTTTCTATTCACTATAGGGGGATTA
ACTGGGGTAATTTTAGCTAATTCGTCAATTGATATTATTTTACATGATACATATTATGTA
GTTGCTCATTTTCATTATGTATTATCAATAGGTGCAGTATTTGCAATTTTAGCGGGTGTA
ATTCAATGATTCCCATTATTTACAGGATTAACATTAAATAATAAATTTTTAAAAATTCAT
TTTATTGTTATATTTATTGGTGTAAATTTAACCTTTTTTCCCCAACATTTTTTAGGATTA
AGAGGGATGCCACGACGATACTCAGATTACCCTGATGCATACACATTTTGAAATGTAATT
TCTTCAATTGGAAGATTAATTTCTTTAATAAGAATTTTATTTTTTCTATTTATTGTTTGA
GAAGCATTAGCTTCAAAACGATTTAATTTATCTTCAATAAGAATAATTTCTTCAATTGAA
TGATTAC
>Eusomus ovulum_W00339a_KP306855
ATTTCACATATTATTAGACAAGAAAGAAGAAAAAAAGAATCATTTGGAGTATTAGGAATA
ATTTATGCCATAATAGCAATTGGATTATTAGGATTTGTAGTATGAGCCCACCACATATTT
ACTGTAGGTATAGATGTTGATACACGAGCATACTTTACTTCTGCAACTATAATTATTGCT
GTTCCAACAGGAATTAAAATTTTCAGATGACTAGCAACTTACCATGGGGCTTTAATCTCT
TTTAATCCAAGTTCCCTATGATCTCTAGGATTTATTTTTCTTTTTACTATAGGTGGACTA
ACAGGGGTAGTATTAGCAAATTCATCAATTGATATTATTCTTCATGATACATACTATGTA
GTAGCTCACTTTCATTATGTTCTTTCAATAGGGGCAGTATTTGCTATCCTTGCAGGAATA
ATCCAATGATTTCCATTATTTACAGGATTAACCCTAAACAATAAATATCTTAAAACCCAA
TTTCTAATCATATTTATTGGAGTAAATTTAACTTTTTTTCCCCAACATTTTTTAGGATTA
AGAGGTATACCTCGACGATACTCAGACTATCCTGATGCTTATACACTATGAAATACAATC
TCATCTATTGGTAGTTTAATCTCTTTAATAGGGGTATTTTACTTTATTTTTATTTTATGA
GAAGCTTTTATGTCTAAACGATTAAACATTTCATCTAATAGAATACCTTCATTTATTGAA
TGATCTC
>Eusomus ovulum_W00339b_KU341544
GGAAATTGATTAGTTCCTTTAATACTAGGAGCTCCAGATATAGCATTCCCACGATTAAAT
AATATAAGATTCTGGCTTTTACCCCCATCTTTATCATTATTACTAATAAGAAGAATTGTA
GACAAAGGAGCAGGAACAGGATGAACAGTTTATCCACCTTTATCAGGTAATATCACCCAT
GAAGGGTCAGCTGTTGACTTAGCTATCTTTAGACTACACATAGCAGGAATATCTTCAATT
TTAGGGGCAATTAATTTTATTTCAACAGTTATCAATATACGCCCATCAGGGATATCCTTT
GATCAAATATCTTTATTTATCTGATCAGTTAAAATTACCGCAATTTTACTTTTATTATCC
CTTCCAGTCTTAGCAGGAGCTATTACTATATTACTAACAGATCGTAATATTAATACTTCT
TTTTTTGATCCTGCAGGAGGAGGAGACCCAATTTTATACCAACATCTATTCTGATTCTTT
GGACACCCTGAAGTTTATATTTTATTTTT
>Eusomus ovulum_W00339c_KU341542
GGAAATTGATTAGTTCCTTTAATACTAGGAGCTCCAGATATAGCATTCCCACGATTAAAT
AATATAAGATTCTGGCTTTTACCTCCATCTTTATCATTATTACTAATAAGAAGAATTGTA
GACAAAGGAGCAGGAACAGGATGAACAGTTTATCCACCTTTATCAGGTAATATTACCCAT
GAAGGGTCAGCTGTTGACTTAGCTATCTTTAGACTACACATAGCAGGAATATCTTCAATT
TTAGGGGCAATTAATTTTATTTCAACAGTTATCAATATACGCCCATCAGGGATATCCTTT
GATCAAATATCTTTATTTATCTGATCAGTTAAAATTACCGCAATTTTACTTTTATTATCC
CTTCCAGTCTTAGCAGGAGCTATTACTATATTACTAACAGATCGTAATATTAATACTTCT
TTTTTTGATCCTGCAGGAGGAGGGGACCCAATTTTATACCAACATCTATTCTGATTCTTT
GGACACCCTGAAGTTTATATTTTATTTTT
>Eusomus ovulum_W00339d_KU341529
GGAAATTGATTAGTTCCTTTAATACTAGGAGCTCCAGATATAGCATTCCCACGATTAAAT
AATATAAGATTCTGGCTTTTACCCCCATCTTTATCATTATTACTAATAAGAAGAATTGTA
GACAAAGGAGCAGGAACAGGATGAACAGTTTATCCACCTTTATCAGGTAATATTACCCAT
GAAGGGTCAGCTGTTGACTTAGCTATCTTTAGACTACACATAGCAGGAATATCTTCAATT
TTAGGGGCAATTAATTTTATTTCAACAGTTATCAATATACGCCCATCAGGGATATCCTTT
GATCAAATATCTTTATTTATCTGATCAGTTAAAATTACCGCAATTTTACTTTTATTATCC
CTTCCAGTCTTAGCAGGGGCTATTACTATATTACTAACAGATCGTAATATTAATACTTCT
TTTTTTGATCCTGCAGGAGGAGGAGACCCAATTTTATACCAACATCTATTCTGATTCTTT
GGACACCCTGAAGTTTATATTTTATTTTT
>Eusomus ovulum_W00339e_KU341532
GGAAATTGATTAGTTCCTTTAATACTAGGAGCTCCAGATATAGCATTCCCACGATTAAAT
AATATAAGATTCTGGCTTTTACCCCCATCTTTATCATTATTACTAATAAGAAGAATTGTA
GACAAAGGAGCAGGAACAGGATGAACAGTTTATCCACCTTTATCAGGTAATATTACCCAT
GAAGGGCCAGCTGTTGACTTAGCTATCTTTAGACTACACATAGCAGGAATATCTTCAATT
TTAGGGGCAATTAATTTTATTTCAACAGTTATCAATATACGCCCATCAGGGATATCCTTT
GATCAAATATCTTTATTTATCTGATCAGTTAAAATTACCGCAATTTTACTTTTATTATCC
CTTCCAGTCTTAGCAGGAGCTATTACTATATTACTAACAGATCGTAATATTAATACTTCT
TTTTTTGATCCTGCAGGAGGAGGAGACCCAATTTTATACCAACATCTATTCTGATTCTTT
GGACACCCTGAAGTTTATATTTTATTTTT
>Paederidus rubrothoracicus_W00254a_MF170709
ATTCGTGCAGATTTAGCAACCCCGGGTTCTTTAATTGGGGATGATCAAATTTATAATGTA
ATTGTTACAGCTCATGCCTTTATCATAATTTTTTTTATAGTGATACCAATCATAATTGGA
GGTTTTGGGAATTGATTAGTACCTTTAATATTAGGAGCACCTGATATAGCATTTCCTCGA
ATAAATAATATAAGATTTTGATTATTACCTCCTGCATTAACTTTACTTTTAATAAGAAGA
ATAGTAGAAAATGGGGCTGGAACAGGATGAACAGTGTATCCTCCACTTTCATCTAATGCA
TTCCATAATGGATCATCAGTTGATTTAGCTATTTTTAGTCTTCATTTAGCCGGAATTTCC
TCAATTCTCGGAGCAATTAATTTTATTACCACAGCTTTAAATATACGAACAAGAAATATA
ACTTATGAACAAATACCTCTGTTTGTTTGATCAGTTGCCATTACTGCTTTACTTCTTTTA
CTTTCTTTACCAGTATTAGCTGGTGCTATTACTATACTATTAACAGACCGGAATTTAAAT
ACATCTTTTTTTGACCCTTCAGGAGGAGGAGACCCAATTTATTACCAACAA
>Paederidus rubrothoracicus_W00254b_MF170711
ATTCGTGCAGATTTAGCAACCCCGGGTTCTTTAATTGGGGATGATCAAATTTATAATGTA
ATTGTCACAGCTCATGCCTTTATCATAATTTTTTTTATAGTGATGCCAATCATAATTGGA
GGTTTTGGGAATTGATTAGTACCTTTAATACTAGGAGCACCTGATATAGCATTTCCTCGA
ATAAATAATATAAGATTTTGATTATTACCCCCTGCATTAACTTTACTTTTAATAAGAAGA
ATAGTAGAAAATGGGGCTGGAACAGGATGAACAGTGTATCCTCCACTTTCATCTAATGCA
TTCCATAATGGATCATCAGTTGATTTAGCTATTTTTAGTCTTCATTTAGCCGGAATTTCC
TCAATTCTCGGAGCAATTAATTTTATTACCACAGCTTTAAATATACGAACAAGAAATATA
ACTTATGAACAAATACCTCTGTTTGTTTGATCAGTTGCCATTACTGCTTTACTTCTTTTA
CTTTCTTTACCAGTATTAGCTGGAGCTATTACTATACTATTGACAGACCGGAATTTAAAT
ACATCTTTTTTTGACCCTTCAGGAGGAGGAGACCCAATTTATTACCAACAA
>Paederidus rubrothoracicus_W00254c_MF170708
ATTCGTGCAGATTTAGCAACCCCGGGTTCTTTAATTGGGGATGATCAAATTTATAATGTA
ATTGTTACAGCTCATGCCTTTATCATAATTTTTTTTATAGTGATACCAATCATAATTGGA
GGTTTTGGGAATTGATTAGTACCTTTAATATTAGGAGCACCTGATATAGCATTTCCTCGA
ATAAATAATATAAGATTTTGATTATTACCTCCTGCATTAACTTTACTTTTAATAAGAAGA
ATAGTAGAAAATGGGGCTGGAACAGGATGAACAGTGTATCCTCCACTTTCATCTAATGCA
TTCCATAATGGATCATCAGTTGATTTAGCTATTTTTAGTCTTCATTTAGCCGGAATTTCC
TCAATTCTCGGAGCAATTAATTTTATTACCACAGCTTTAAATATACGAACAAGAAATATA
ACTTATGAACAAATACCTCTGTTTGTTTGATCAGTTGCCATTACTGCTTTACTTCTTTTA
CTTTCTTTACCAGTATTAGCTGGTGCTATTACTATACTATTAACAGACCGGAATTTAAAT
ACATCTTTTTTTGACCCTTCAGGAGGAGGAGACCCAATTTATTACCAACAA
>Paederidus rubrothoracicus_W00254d_MF170710
ATTCGTGCAGATTTAGCAACCCCGGGTTCTTTAATTGGGGATGATCAAATTTATAATGTA
ATTGTTACAGCTCATGCCTTTATCATAATTTTTTTTATAGTGATACCAATCATAATTGGA
GGTTTTGGGAATTGATTAGTACCTTTAATATTAGGAGCACCTGATATAGCATTTCCTCGA
ATAAATAATATAAGATTTTGATTATTACCCCCTGCATTAACTTTACTTTTAATAAGAAGA
ATAGTAGAAAATGGGGCTGGAACAGGATGAACAGTGTATCCTCCACTTTCATCTAATGCA
TTCCATAATGGATCATCAGTTGATTTAGCTATTTTTAGTCTTCATTTAGCCGGAATTTCC
TCAATTCTCGGAGCAATTAATTTTATTACCACAGCTTTAAATATACGAACAAGAAATATA
ACTTATGAACAAATACCTCTGTTTGTTTGATCAGTTGCCATTACTGCTTTACTTCTTTTA
CTTTCTTTACCAGTATTAGCTGGTGCTATTACTATACTATTAACAGACCGGAATTTAAAT
ACATCTTTTTTTGACCCTTCAGGAGGAGGAGACCCAATTTATTACCAACAA
>Paederidus ruficollis_W00255b_MF170701
TCTGGAATAGTAGGAACATCCTTAAGTTTATTAATTCGGGCAGAATTGGCAACTCCTGGC
TCTCTAATTGGTGATGATCAAATTTATAATGTAATTGTAACGGCCCATGCATTCATTATA
ATTTTTTTCATAGTTATACCAATTATAATTGGTGGTTTTGGAAACTGATTAGTCCCTTTA
ATACTTGGAGCACCTGATATAGCTTTCCCTCGAATAAATAACATAAGATTTTGACTTTTA
CCCCCTGCATTAACTTTGCTTTTAATAAGAAGAATAGTTGAAAATGGTGCTGGAACAGGA
TGAACAGTGTACCCTCCACTGTCATCTAATGCATTCCATAATGGATCATCAGTAGACTTA
GCAATTTTTAGATTACATTTAGCTGGAATTTCTTCAATTCTGGGAGCAATTAATTTTATT
ACTACTGCTTTGAATATACGAACTAGAAGAATAACATACGAACAAATACCATTATTTGTT
TGATCTGTGGCAATTACAGCTTTACTTTTATTACTTTCATTACCAGTATTAGCTGGAGCT
ATCACCATATTATTAACAGACCGAAATCTAAATACATCATTTTTTGACCCTTCGGGAGGT
GGTGACCCAATTTTATATCAACATTTATTTTGATTTTTTGGTCAC
>Paederidus ruficollis_W00255c_MF170702
TCTGGAATAGTAGGAACATCCTTAAGTTTATTAATTCGGGCAGAATTGGCAACTCCTGGC
TCTCTAATTGGTGATGATCAAATTTATAATGTAATTGTAACGGCCCATGCATTCATTATA
ATTTTTTTCATAGTTATACCAATTATAATTGGTGGTTTTGGAAACTGATTAGTCCCTTTA
ATACTCGGAGCACCTGATATAGCTTTCCCTCGAATAAATAACATAAGATTTTGACTTTTA
CCCCCTGCATTAACTTTGCTTTTAATAAGAAGAATAGTTGAAAATGGTGCTGGAACAGGA
TGAACAGTGTACCCTCCACTGTCATCTAATGCATTCCATAATGGATCATCAGTAGACTTA
GCAATTTTTAGATTACATTTAGCTGGAATTTCTTCAATTCTGGGAGCAATTAATTTTATT
ACTACTGCTTTGAATATACGAACTAGAAGAATAACATACGAACAAATACCATTATTTGTT
TGATCTGTGGCAATTACAGCTTTACTTTTATTACTTTCATTACCAGTATTAGCTGGAGCT
ATCACCATATTATTAACAGACCGAAATCTAAATACATCATTTTTTGACCCTTCGGGAGGT
GGTGACCCAATTTTATATCAACATTTATTTTGATTTTTTGGTCAC
>Paederus limnophilus_W00253a_MF170698
TCAGGAATAGTTGGCACATCTTTAAGACTCCTGATTCGAGCAGAATTAGCAACCCCCGGT
TCTTTAATCGGAGATGACCAAATCTACAATGTGATTGTCACTGCTCATGCATTCATCATA
ATTTTTTTTATAGTTATACCAATTATGATTGGGGGCTTTGGAAACTGATTAGTCCCTTTG
ATGCTTGGTGCCCCAGACATAGCTTTCCCTCGAATAAACAACATAAGATTTTGACTATTG
CCCCCTGCTTTAACACTTCTTTTAATGAGAAGAATAGTTGAAAATGGTGCAGGAACAGGA
TGAACGGTGTACCCTCCACTCTCATCTAATGCGTTCCATAATGGATCATCAGTAGACTTA
GCTATTTTTAGCCTTCACTTAGCAGGAGTCTCCTCTATTCTTGGAGCAATTAACTTTATC
ACAACTGCTTTAAATATACGAACAAGAAGAATATCTTATGAACAAATACCTTTATTTGTT
TGATCTGTAGCTATTACTGCCTTACTACTTCTACTTTCATTACCGGTTTTAGCAGGGGCA
ATCACGATACTACTAACAGACCGAAATTTAAACACATCGTTTTTTGACCCTTCAGGAGGG
GGAGACCCCATTTTATACCAACATTTGTTTTGATTCTTTGGCCACC
>Paederus limnophilus_W00253b_MF170700
TCAGGAATAGTCGGTACATCTTTAAGACTCTTGATTCGAGCAGAATTAGCAACCCCTGGT
TCTTTAATTGGAGATGACCAAATCTACAATGTGATTGTCACTGCTCATGCATTCATCATA
ATTTTTTTTATAGTTATACCAATTATGATTGGGGGCTTTGGAAACTGATTAGTCCCTTTG
ATGCTTGGTGCCCCAGACATAGCTTTCCCTCGAATAAACAACATAAGATTTTGACTATTA
CCCCCTGCTTTAACACTTCTTTTAATGAGAAGAATAGTTGAAAATGGTGCAGGAACAGGA
TGAACGGTGTACCCTCCACTCTCATCTAATGCGTTCCATAATGGATCATCAGTAGACTTA
GCTATTTTTAGCCTTCACTTAGCAGGAGTCTCCTCTATTCTTGGGGCAATTAACTTTATC
ACAACTGCTTTAAATATACGAACAAGAAGAATATCTTATGAACAAATACCTTTATTTGTT
TGATCTGTAGCTATTACTGCCTTACTACTTCTACTTTCATTACCGGTTTTAGCAGGGGCA
ATCACGATACTGCTAACAGACCGAAATTTAAACACATCGTTTTTTGACCCTTCAGGAGGG
GGAGACCCCATTTTATACCAACATTTGTTTTGATTCTTTGGTCACT
>Paederus limnophilus_W00253c_MF170697
TCAGGAATAGTTGGTACATCTTTAAGACTCTTGATTCGAGCAGAATTAGCAACCCCTGGT
TCTTTAATCGGAGATGACCAAATCTACAATGTGATTGTCACTGCTCATGCATTCATCATA
ATTTTTTTTATAGTTATACCAATTATGATTGGGGGCTTTGGAAACTGATTAGTCCCTTTG
ATGCTTGGTGCCCCAGACATAGCTTTCCCTCGAATAAACAACATAAGATTTTGATTATTA
CCCCCTGCTTTAACACTTCTTTTAATGAGAAGAATAGTTGAAAATGGTGCAGGAACAGGA
TGAACGGTGTACCCTCCACTCTCATCTAATGCGTTCCATAATGGATCATCAGTAGACTTA
GCTATTTTTAGCCTTCACTTAGCAGGAGTCTCCTCTATTCTTGGAGCAATTAACTTTATC
ACAACTGCTTTAAATATACGAACAAGAAGAATATCTTATGAACAAATACCTTTATTTGTT
TGATCTGTAGCTATTACTGCCTTACTACTTCTACTTTCATTACCGGTTTTAGCAGGGGCA
ATCACGATACTACTAACAGACCGAAATTTAAACACATCGTTTTTTGACCCTTCAGGAGGG
GGAGACCCCATTTTATACCAACATTTGTTTTGATTCTTTGGCCACC
>Paederus limnophilus_W00253d_MF170699
TCAGGAATAGTTGGTACATCTTTAAGACTCTTGATTCGAGCAGAATTAGCAACCCCTGGT
TCTTTAATCGGAGATGACCAAATCTACAATGTGATTGTCACTGCTCATGCATTCATCATA
ATTTTTTTTATAGTTATACCAATTATGATTGGGGGCTTTGGAAACTGATTAGTCCCTTTG
ATGCTTGGTGCCCCAGACATAGCTTTCCCTCGAATAAACAACATAAGATTTTGATTGTTA
CCCCCTGCTTTAACACTTCTTTTAATGAGAAGAATAGTTGAAAATGGTGCAGGAACAGGA
TGAACGGTGTACCCTCCACTCTCATCTAATGCGTTCCATAATGGATCATCAGTAGACTTA
GCTATTTTTAGCCTTCACTTAGCAGGAGTCTCCTCTATTCTTGGAGCAATTAACTTTATC
ACAACTGCTTTAAATATACGAACAAGAAGAATATCTTATGAACAAATACCTTTATTTGTT
TGATCTGTAGCTATTACTGCCTTACTACTTCTACTTTCATTACCGGTTTTAGCAGGGGCA
ATCACGATACTACTAACAGACCGAAATTTAAACACATCGTTTTTTGACCCTTCAGGAGGG
GGAGACCCCATTTTATACCAACATTTGTTTTGATTCTTTGGTCACT
>Paophilus afflatus_W00329a_KP306866
ATCTCGCATATTATTAGACAAGAAAGAAGAAAAAAAGAATCTTTTGGAGTTTTAGGTATA
ATTTATGCTATAATAGCAATTGGAATTTTAGGATTTGTAGTTTGAGCCCATCATATATTT
ACAGTGGGGATAGATGTCGATACTCGGGCATATTTTACCTCAGCAACGATAATTATTGCA
GTTCCTACAGGAATTAAAATTTTCAGGTGACTAGCCACTTATCATGGAACCTTAATTTCC
TTTAATCCAAGATCACTTTGATCTTTGGGTTTTATCTTTCTTTTTACTATAGGAGGATTA
ACAGGGGTAGTTCTTGCCAATTCATCTATTGATATTATTTTACACGATACCTACTATGTA
GTTGCCCATTTTCACTATGTACTTTCCATGGGAGCCGTATTTGCCATTCTCGCAGGAATG
GTCCAATGATTCCCTTTATTCACAGGCTTAACTCTAAATAATAAATACCTTAAAACTCAA
TTTTTAATCATATTTATTGGAGTTAATATAACTTTCTTCCCTCAACATTTTCTTGGGCTA
AGAGGAATGCCACGACGATTTTCCGACTACCCTGATGCATACACTATATGAAATATTATT
TCATCAATCGGCAGATTAATCTCTTTAATAGGGGTATTCTATTTTATTTTTATTTTATGA
GAAGCCTTTACCGTCAAACGTTTTAACCTAGCTTCATCAAGAATGCCATCATTTATAGAA
TGATATC
>Polydrusus inustus_W00340b_KP306886
ATTTCCCATATTATTAGTCAAGAAAGAAGAAAAAAAGAATCTTTTGGTGTATTAGGAATA
ATTTATGCAATAATAGCAATTGGTTTATTAGGATTTGTAGTATGAGCTCATCATATATTT
ACAGTAGGAATAGATGTAGATACCCGAGCATATTTTACTTCAGCAACAATAATTATTGCT
GTTCCTACAGGAATTAAAATTTTTAGTTGATTAGCAACTTATCATGGAGCACTTATTTCT
TTTAATCCATCATCCTTATGATCTCTAGGATTTATTTTCTTATTTACTATAGGAGGTTTA
ACAGGTGTAGTTTTAGCAAATTCCTCTATTGATATTATTCTACATGATACCTATTATGTA
GTGGCCCACTTTCACTATGTACTTTCAATAGGGGCAGTATTTGCTATTCTAGCCGGAATA
GTACAATGATTCCCTCTTTTTACTGGTTTATCCTTAAATAATAAATACCTAAAAAGTCAA
TTTTTTATTATATTTATTGGCGTTAATCTAACCTTCTTTCCCCAACACTTCCTAGGATTA
AGTGGTATACCCCGACGATATTCTGATTATCCAGATGCTTATTCACTATGAAACACTGTT
TCATCAATTGGAAGATTAATTTCTTTAATAGGGGTATTTTATTTCATCTTTATCTTATGA
GAAGCTTTTACAATAAAACGGCCAAATCTTTCTTCTAGAAGAATACCAACTTTTATCGAA
TGATCCC
>Smaragdina affinis_W00318a_KP306809
ATTTCTCATATCATTAGCCAAGAAAGAGGTAAAAAAGAATCATTTGGAACATTAGGAATA
ATTTATGCTATAATAGCAATTGGACTATTAGGATTTGTAGTATGAGCTCATCACATATTC
ACTGTAGGGATGGATGTAGATACACGAGCCTACTTTACTTCCGCTACAATAATTATTGCA
GTACCAACAGGTATTAAAGTTTTCAGTTGACTAGCAACTCTTCATGGAACTAAATTAATT
TATTCTCCATCTACTCTATGAGCCCTTGGCTTTGTATTTTTATTTACTATTGGAGGTCTT
ACGGGTGTAGTATTAGCTAATTCATCAATTGATATTATCCTTCACGACACCTATTACGTA
GTAGCACACTTTCACTATGTTTTATCCATAGGTGCCGTATTTGCTATTATAGCAGGATTC
ATCCAATGATTTCCCCTATTTACAGGGCTTGCAATAAATAAAAATTTAGCTAAAACCCAA
TTTTTTATTATATTTGTAGGAGTTAATATAACCTTTTTTCCTCAACATTTTTTAGGTTTA
AGGGGAATACCACGTCGATATTCGGACTATCCTGATTCATATCTAAAATGAAATCAAATT
TCATCTATCGGATCTTTAATTTCCTTAGTTAGAGTCATCATATTTATTTATATTATATGA
GAAGCCTTTTCCCATCAACGTAAAAGTTCTACAAGGCTGAATCTTCCTTCATCCATTGAA
TGACTTC
>Strophosoma capitatum_W00342a_KY347837
ATTTCTCATATTATTAGCCAAGAAAGAAGAAAAAAAGAATCATTTGGTGTTCTAGGGATA
ATTTATGCAATAATAGCAATTGGCCTATTAGGCTTTGTAGTCTGAGCCCACCATATATTT
ACTGTAGGTATAGATGTGGATACACGAGCCTACTTTACTTCAGCAACAATAATTATTGCA
GTTCCTACTGGAATTAAAATTTTTAGATGACTGGCCACATACCATGGTGCCTTAATTTCC
TTTAATCCAAGATCTTTGTGATCTTTAGGATTCATTTTTTTATTTACTATAGGAGGATTA
ACAGGAGTTGTCCTTGCCAACTCTTCTATTGATATTATCCTACATGATACATATTATGTA
GTAGCCCACTTTCACTATGTTCTTTCAATAGGAGCAGTTTTTGCTATTTTAGCAGGATGT
GTTCAATGATTCCCTCTATTCACAGGATTAACATTAAACAATAAATATTTAAAAACCCAA
TTTTTAGTTATATTTATTGGAGTAAATTTAACATTCTTTCCTCAACATTTTCTTGGATTA
AGAGGAATACCTCGACGATACTCTGATTACCCAGATGCCTATACCCTATGAAACGCTATT
TCATCTATTGGAAGATTAATTTCCCTAATAGGAGTATTTTATTTTATTTTTATTCTTTGA
GAA
>Strophosoma capitatum_W00342b_KY347836
ATTTCTCATATTATTAGCCAAGAAAGAAGAAAAAAAGAATCATTTGGTGTTCTAGGGATA
ATTTATGCAATAATAGCAATTGGCCTATTAGGCTTTGTAGTCTGAGCCCACCATATATTT
ACTGTAGGTATAGATGTGGATACACGAGCCTACTTTACTTCAGCAACAATAATTATTGCA
GTTCCTACTGGAATTAAAATTTTTAGATGACTGGCCACATACCATGGTGCCTTAATTTCC
TTTAATCCAAGATCTTTGTGATCTTTAGGATTCATTTTTTTATTTACTATAGGAGGATTA
ACAGGAGTTGTCCTTGCCAACTCTTCTATTGATATTATCCTACATGATACATATTATGTA
GTAGCCCACTTTCACTATGTTCTTTCAATAGGAGCAGTTTTTGCTATTTTAGCAGGATGT
GTTCAATGATTCCCTCTATTCACAGGATTAACATTAAACAATAAATATTTAAAAACCCAA
TTTTTAGTTATATTTATTGGAGTAAATTTAACATTCTTTCCTCAACATTTTCTTGGATTA
AGAGGAATACCTCGACGATACTCTGATTACCCAGATGCCTATACCCTATGAAACGCTATT
TCATCCATTGGAAGATTAATTTCCCTAATAGGAGTATTTTATTTTATTTTTATTCTTTGA
GAA
>Strophosoma capitatum_W00342c_KY347838
ATTTCTCATATTATTAGCCAAGAAAGAAGAAAAAAAGAATCATTTGGTGTTCTAGGGATA
ATTTATGCAATAATAGCAATTGGCCTATTAGGCTTTGTAGTCTGAGCCCACCATATATTT
ACTGTAGGTATAGATGTGGATACACGAGCCTACTTTACTTCAGCAACAATAATTATTGCA
GTTCCTACTGGAATTAAAATTTTTAGATGACTGGCCACATACCAGGGTGCCTTAATTTCC
TTTAATCCAAGATCTTTGTGATCTTTAGGATTCATTTTTTTATTTACTATAGGAGGATTA
ACAGGAGTTGTCCTTGCCAACTCTTCTATTGATATTATCCTACATGATACATATTATGTA
GTAGCCCACTTTCACTATGTTCTTTCAATAGGAGCAGTTTTTGCTATTTTAGCAGGATGT
GTTCAATGATTCCCTCTATTCACAGGATTAACATTAAACAATAAATATTTAAAAACCCAA
TTTTTAGTTATATTTATTGGAGTAAATTTAACATTCTTTCCTCAACATTTTCTTGGATTA
AGAGGAATACCTCGACGATACTCTGATTACCCAGATGCCTATACCCTATGAAACGCTATT
TCATCTATTGGAAGATTAATTTCCCTAATAGGAGTATTTTATTTTATTTTTATTCTTTGA
GAA
>Strophosoma capitatum_W00342d_KY514492
ATTTCTCATATTATTAGCCAAGAAAGAAGAAAAAAAGAATCATTTGGTGTTCTAGGGATA
ATTTATGCAATAATAGCAATTGGCCTATTAGGCTTTGTAGTCTGAGCCCACCATATATTT
ACTGTAGGTATAGATGTGGATACACGAGCCTACTTTACTTCAGCAACAATAATTATTGCA
GTTCCTACTGGAATTAAAATTTTTAGATGACTGGCCACATACCATGGTGCCTTAATTTCC
TTTAATCCAAGATCTTTGTGATCTTTAGGATTCATTTTTTTATTTACTATAGGAGGATTA
ACAGGAGTTGTCCTTGCCAACTCTTCTATTGATATTATCCTACATGATACATATTATGTA
GTAGCCCACTTTCACTATGTTCTTTCAATAGGAGCAGTTTTTGCTATTTTAGCAGGATGT
GTTCAATGATTCCCTCTATTCACAGGATTAACATTAAACAATAAATATTTAAAAACCCAA
TTTTTAGTTATATTTATTGGAGTAAATTTAACATTCTTTCCTCAACATTTTCTTGGATTA
AGAGGAATACCTCGACGATACTCTGATTACCCAGATGCCTATACCCTATGAAACGCTATT
TCATCTATCGGAAGATTAATTTCCCTAATAGGAGTATTTTATTTTATTTTTATTCTTTGA
GAA
>Strophosoma faber_W00328a_KP306863
ATTTCCCATATTATTAGACAAGAAAGAAGAAAAAAAGAATCATTTGGAGTATTAGGAATA
ATTTATGCAATAATAGCAATTGGATTACTAGGATTTGTAGTATGAGCACATCACATATTT
ACAGTTGGAATAGATGTAGACACACGAGCCTATTTTACCTCAGCTACCATAATTATTGCC
GTTCCTACTGGAATTAAAATTTTTAGATGACTAGCTACTTACCATGGTGCCTTAATCTCC
TTTAACCCTAGATCTTTATGATCTTTAGGATTTATTTTTCTTTTTACTATAGGGGGATTA
ACAGGAGTAGTATTAGCCAATTCTTCTATTGATATTATTCTTCATGATACCTACTATGTA
GTAGCACATTTTCACTATGTTCTTTCTATAGGGGCAGTTTTTGCTATTTTAGCAGGAATT
GTTCAATGATTTCCCCTATTTACAGGTTTAACCTTAAATAATAAATATCTGAAAACTCAA
TTTTTAGTTATATTTATTGGAGTCAATCTAACTTTCTTCCCCCAACATTTTTTAGGATTA
AGAGGAATACCTCGACGATACTCAGACTACCCTGATGCTTTCACTCTTTGAAATATATTA
TCATCAATTGGTAGATTAATTTCTTTAATAGGAGTATTTTATTTTATTTTCATTTTATGA
GAAGCTTTTGCTGTAAAACGTTTAAATCTTTCTTCTTCAAGAATAATTTCTTTTATTGAA
TGATTCA
>Strophosoma melanogrammum_W00343a_KY347834
ATTTCCCATATTATTAGAGAGGAAAGAAGAAAAAAAGAAGCTTTTGGAGTATTAGGAATA
ATTTATGCAATAATAGCAATTGGCTTATTAGGTTTTGTAGTATGAGCCCACCATATATTT
ACAGTAGGAATAGATGTAGACACTCGTGCTTACTTTACCTCAGCAACAATAATTATTGCA
GTACCTACCGGTATTAAAATTTTTAGATGATTAGCTACTTATCACGGAGCCTTAATTTCT
TTCAACCCTAGATCTCTTTGATCTTTAGGATTTATTTTTCTATTTACAATAGGAGGACTA
ACCGGTGTAGTTCTTGCCAATTCTTCTATTGATATTATTTTACATGACACATACTACGTA
GTAGCCCATTTTCATTATGTTCTATCAATAGGGGCAGTTTTTGCTATTTTAGCAGGAATT
GTCCAATGATTCCCATTATTTACAGGATTAACCTTAAATAATAAATATCTAAAAACCCAA
TTTTTAGTTATATTTATTGGAGTAAATTTAACATTTTTTCCCCAACATTTTCTTGGACTT
AGAGGAATACCTCGACGTTATTCTGATTATCCAGATGCCTATACCCTATGAAATATTGTT
TCATCTATTGGAAGATTAATTTCCTTAATAGGAGTATTTTATTTTATTTTTATTCTTTGA
GAA
>Strophosoma melanogrammum_W00343b_KY347831
ATTTCCCATATTATTAGACAGGAAAGAAGAAAAAAAGAATCTTTTGGAGTATTAGGAATA
ATTTATGCAATAATAGCAATTGGCTTATTAGGTTTTGTAGTATGAGCCCACCATATATTT
ACAGTAGGAATAGATGTAGACACTCGTGCTTACTTTACCTCAGCAACAATAATTATTGCA
GTACCTACCGGTATTAAAATTTTTAGATGATTAGCTACTTATCACGGAGCCTTAATTTCT
TTCAACCCTAGATCTCTTTGATCTTTAGGATTTATTTTTCTATTTACAATAGGAGGACTA
ACCGGTGTAGTTCTTGCCAATTCTTCTATTGATATTATTTTACATGACACATACTACGTA
GTAGCCCATTTTCATTATGTTCTATCAATAGGGGCAGTTTTTGCTATTTTAGCAGGAATT
GTCCAATGATTCCCATTATTTACAGGATTGACCTTAAATAATAAATATCTAAAAACCCAA
TTTTTAGTTATATTTATTGGAGTAAATTTAACATTTTTTCCCCAACATTTTCTTGGACTT
AGAGGATTACCTCGACGTTATTCTGATTATCCAGATGCCTATACCCTATGAAATATTGTT
TCATCTATTGGAAGATTAATTTCCTTAATAGGAGTATTTTATTTTATTTTTATTCTTTGA
GAA
>Strophosoma melanogrammum_W00343c_KY347830
ATTTCCCATATTATTAGACAGGAAAGGAGAAAAAAAGAATCTTTTGGAGTATTAGGAATA
ATTTATGCAATAATAGCAATTGGCTTATTAGGTTTTGTAGTATGAGCCCACCATATATTT
ACAGTAGGAATAGATGTAGACACTCGTGCTTACTTTACCTCAGCAACAATAATTATTGCA
GTACCTACCGGTATTAAAATTTTTAGATGATTAGCTACTTATCACGGAGCCTTAATTTCT
TTCAACCCTAGATCTCTTTGATCTTTAGGATTTATTTTTCTATTTACAATAGGAGGACTA
ACCGGTGTAGTTCTTGCCAATTCTTCTATTGATATTATTTTACATGACACATACTACGTA
GTAGCCCATTTTCATTATGTTCTATCAATAGGGGCAGTTTTTGCTATTTTAGCAGGAATT
GTCCAATGATTCCCATTATTTACAGGATTAACCTTAAATAATAAATATCTAAAAACCCAA
TTTTTAGTTATATTTATTGGAGTAAATTTAACATTTTTTCCCCAACATTTTCTTGGACTT
AGAGGAATACCTCGACGTTATTCTGATTATCCAGATGCCTATACCCTATGAAATATTGTT
TCATCTATTGGAAGATTAATTTCCTTAATAGGAGTATTTTATTTTATTTTTATTCTTTGA
GAA
>Strophosoma melanogrammum_W00343d_KY347832
ATTTCCCATATTATTAGACAGGAAAGAAGAAAAAAAGAATCTTTTGGAGTATTAGGAATA
ATTTATGCAATAATAGCAATTGGCTTATTAGGTTTTGTAGTATGAGCCCACCATATATTT
ACAGTAGGAATAGATGTAGACACTCGTGCTTACTTTACCTCAGCAACAATAATTATTGCA
GTACCTACCGGTATTAAAATTTTTAGATGATTAGCTACTTATCACGGAGCCTTAATTTCT
TTCAACCCTAGATCTCTTTGATCTTTAGGATTTATTTTTCTATTTACAATAGGAGGACTA
ACCGGTGTAGTTCTTGCCAATTCTTCTATTGATATTATTTTACATGACACATACTACGTA
GTAGCCCATTTTCATTATGTTCTATCAATAGGGGCAGTTTTTGCTATTTTAGCAGGAATT
GTCCAATGATTCCCATTATTTACAGGATTAACCTTAAATAATAAATATCTAAAAACCCAA
TTTTTAGTTATATTTATTGGAGTAAATTTAACATTTTTTCCCCAACATTTTCTTGGACTT
AGAGGAATACCTCGACGTTATTCTGATTATCCAGATGCCTATACCCTATGAAATATTGTT
TCATCTATTGGAAGATTAATTTCCTTAATAGGAGTATTTTATTTTATTTTTATTCTTTGA
GAA
>Strophosoma melanogrammum_W00343e_KY347833
ATTTCCCATATTATTAGACAGGAAAGAAGAAAAAAAGAATCTTTTGGAGTATTAGGAATA
ATTTATGCAATAATAGCAATTGGCTTATTAGGTTTTGTAGTATGAGCCCACCATATATTT
ACAGTAGGAATAGATGTAGACACTCGTGCTTACTTTACCTCAGCAACAATAATTATTGCA
GTACCTACCGGTATTAAAATTTTTAGATGATTAGCTACTTATCACGGAGCCTTAATTTCT
TTCAACCCTAGATCTCTTTGATCTTTAGGATTTATTTTTCTATTTACAATAGGAGGACTA
ACCGGTGTAGTTCTTGCCAATTCTTCTATTGATATTATTTTACATGACACATACTACGTA
GTAGCCCATTTTCATTATGTTCTATCAATAGGGGCAGTTTTTGCTATTTTAGCAAGAATT
GTCCAATGATTCCCATTATTTACAGGATTAACCTTAAATAATAAATATCTAAAAACCCAA
TTTTTAGTTATATTTATTGGAGTAAATTTAACATTTTTTCCCCAACATTTTCTTGGACTT
AGAGGAATACCTCGACGTTATTCTGATTATCCAGATGCCTATACCCTATGAAATATTGTT
TCATCTATTGGAAGATTAATTTCCTTAATAGGAGTATTTTATTTTATTTTTATTCTTTGA
GAA
>Synapion ebeninum_W00311b_KY617928
ATTTCCCATATTATCATACAAGAAAGAAAGAAAAAAGAAGCCTTTGGAACATTAGGTATA
ATCTATGCTATATTAACTATTGGTATTCTTGGGTTTGTTGTTTGAGCTCACCATATATTT
ACAGTTGGAATAGATGTAGATACTCGAGCCTATTTTACCTCAGCTACAATAATTATTGCA
GTTCCAACTGGAATTAAAATTTTCAGGTGATTAGCAACTTATCATGGGACTAAAATTCTA
TCGACCCCGGCCTCTATGTGAGCCTTAGGGTTTATTTTCCTATTTACTATAGGAGGATTA
ACAGGAGTAATTTTAGCAAATTCATCTATTGATATTATTCTCCACGACACTTATTACGTA
GTAGCACATTTTCACTATGTTTTATCAATAGGAGCCGTATTTACTATTATAGCCGGAATT
GTTCAATGATTACCTTTATTTACCGGGCTAACCTTAAATAATAAGTTTTTAAAAATTCAT
TTCATTGTTATATTTATTGGGGTAAATTTGACCTTTTTCCCTCAACACTTTCTAGGATTA
AGAGGCATACCTCGGCGTTACTCAGACTACCCAGATGCTTATATTTTATGGAATATGGTT
TCATCAATTGGAAGATTAATTTCTTTAATAAGAATCTTATTTTTTCTATTTATTATTTGA
GAGACGTTTACTTCTAAACGGTTAAACCTTTCTTCTTTAAGAATAATTTCCTCAATTGAA
TGATTAC
>Synapion ebeninum_W00311a_KY617927
ATTTCCCATATTATCATACAAGAAAGAAAGAAAAAAGAAGCTTTTGGAACATTAGGGATA
ATCTACGCTATATTAACTATTGGTATTCTTGGGTTTGTTGTTTGAGCCCACCATATATTT
ACAGTTGGAATAGATGTAGATACTCGAGCTTATTTTACCTCAGCTACAATAATTATTGCA
GTTCCAACTGGAATTAAAATTTTCAGGTGATTAGCAACTTACCATGGAACTAAAATTCTA
TCGACCCCAGCCTCTATATGAGCCTTAGGATTTATTTTCCTATTTACTATAGGAGGATTA
ACAGGAGTAATTTTAGCAAATTCATCTATTGATATTATTCTTCACGATACTTATTACGTA
GTAGCACATTTTCACTATGTTTTATCTATAGGAGCAGTATTTACTATTATAGCCGGAATT
GTTCAATGATTGCCTTTATTTACCGGACTAACCTTAAATAATAAGTTTTTAAAAATTCAT
TTCATTGTTATATTTATTGGGGTAAATTTGACCTTTTTCCCTCAACACTTTCTAGGATTA
AGAGGCATACCTCGACGCTACTCAGACTACCCAGATGCTTATATTTTATGAAATATGGTT
TCATCAATTGGAAGATTAATTTCTTTAATAAGAATCTTATTTTTTCTATTTATTATTTGA
GAGACGTTTTCTTCTAAACGATTAAATCTTTCTTCTTTAAGAATAATCTCCTCAATTGAA
TGGTTAC
>Bembidion decorum_W00149c_MF170685
TTCAGGAATAGTAGGAACTTCATTAAGAATATTAATTCGAGCAGAATTAGGTAATCCTGG
ATCATTAATTGGTGACGATCAAATTTATAATGTTATCGTAACTGCTCATGCATTTGTTAT
AATTTTTTTTATAGTTATACCAATTTTAATTGGAGGTTTTGGAAACTGATTAGTACCTTT
AATATTGGGAGCCCCAGATATAGCTTTCCCTCGAATAAATAATATAAGATTTTGATTACT
TCCACCATCTTTAAGATTATTATTGATAAGTTCTATAGTTGAAAGAGGTGCTGGTACAGG
ATGAACAGTTTACCCTCCATTATCATCCTCTATCGCCCATAGAGGAGCATCCGTAGATTT
AGCAATTTTTAGATTACATTTAGCAGGTGTATCATCAATTTTAGGAGCCGTAAATTTTAT
TACCACTATTATTAATATACGATCAATTGGTATAAGATTTGACCGAATACCTTTATTTGT
TTGATCTGTAGGAATTACAGCATTATTACTATTACTTTCTCTTCCAGTTTTAGCAGGAGC
AATTACTATACTTCTAACAGATCGAAACTTAAACACATCTTTTTTTGATCCTGCAGGAGG
AGGAGACCCAATTTTATATCAACATTTATTTTGATTTTTTGGTCACC
>Bembidion decorum_W00149d_MF170684
TCAGGAATAGTAGGAACTTCATTAAGAATATTAATTCGAGCAGAATTAGGTAATCCTGGA
TCATTAATTGGTGACGATCAAATTTATAATGTTATCGTAACTGCTCATGCATTTGTTATA
ATTTTTTTTATAGTTATACCAATTCTAATTGGAGGTTTTGGAAACTGATTAGTACCTTTA
ATATTGGGAGCCCCAGATATAGCTTTCCCTCGAATAAATAATATAAGATTTTGATTACTT
CCACCATCTTTAAGATTATTATTGATAAGTTCTATAGTTGAAAGAGGTGCTGGTACAGGA
TGAACAGTTTACCCTCCATTATCATCCTCTATCGCCCATAGAGGAGCATCCGTAGATTTA
GCAATTTTTAGATTACATTTAGCAGGTGTATCATCAATTTTAGGAGCCGTAAATTTTATT
ACCACTATTATTAATATACGATCAATTGGTATAAGATTTGACCGAATACCTTTATTTGTT
TGATCTGTAGGAATTACAGCATTATTACTATTACTTTCTCTTCCAGTTTTAGCAGGAGCA
ATTACTATACTTCTAACAGATCGAAACTTAAACACATCTTTTTTTGATCCTGCAGGAGGA
GGAGACCCAATTTTATATCAACATTTATTTTGATTTTTTGGTCACC
>Bembidion decorum_W00149f_MF170683
TCAGGAATAGTAGGAACTTCATTAAGAATATTAATTCGAGCAGAATTAGGTAATCCTGGA
TCATTAATTGGTGACGATCAAATTTATAATGTTATCGTAACTGCTCATGCATTTGTTATA
ATTTTTTTTATAGTTATACCAATTTTAATTGGAGGTTTTGGAAACTGATTAGTACCTTTA
ATATTGGGAGCCCCAGATATAGCTTTCCCTCGAATAAATAATATAAGATTTTGATTACTT
CCACCATCTTTAAGATTATTATTGATAAGTTCTATAGTTGAAAGAGGTGCTGGTACAGGA
TGAACAGTTTACCCTCCATTATCATCCTCTATCGCCCATAGAGGAGCATCCGTAGATTTA
GCAATTTTTAGATTACATTTAGCAGGTGTATCATCAATTTTAGGAGCCGTAAATTTTATT
ACCACTATTATTAATATACGATCAATTGGTATAAGATTTGACCGAATACCTTTATTTGTT
TGATCTGTAGGAATTACAGCATTATTATTATTACTTTCTCTTCCAGTTTTAGCAGGAGCA
ATTACTATACTTCTAACAGATCGAAACTTAAACACATCTTTTTTTGATCCTGCAGGAGGA
GGAGACCCAATTTTATATCAACATTTATTTTGATTTTTTGGACACC
>Bembidion modestum_W00257a_MF170689
TCAGGAATAGTAGGAACTTCATTAAGAATATTAATTCGAGCGGAGTTAGGTAACCCCGGA
TCTTTAATTGGTGATGATCAAATTTATAATGTTATTGTAACCGCCCATGCATTCGTTATA
ATTTTTTTTATAGTAATACCAATTTTAATTGGAGGATTCGGAAACTGATTAGTACCATTA
ATATTAGGAGCTCCCGATATGGCTTTTCCTCGGATAAATAATATGAGATTTTGATTACTG
CCCCCGTCTTTAAGATTATTATTGATAAGTTCTTTAGTTGAAAGTGGTGCTGGTACAGGA
TGAACAGTTTACCCCCCGCTATCTTCTTCTATTGCCCATAGAGGAGCATCTGTGGACCTA
GCAATTTTTAGATTACATCTAGCAGGTGTATCATCAATTTTAGGAGCCGTAAATTTTATT
ACTACTATTATTAATATACGATCTATTGGAATAAGATTTGATCGAATACCATTATTTGTT
TGATCAGTAGGAATTACAGCATTATTATTATTACTTTCTTTGCCAGTTTTAGCAGGAGCA
ATTACTATACTTTTAACAGACCGAAATTTAAATACTTCTTTTTTTGACCCTGCGGGAGGA
GGAGATCCTATCTTATATCAACACTTATTTTGATTTTTTGGTCACC
>Bembidion modestum_W00257b_MF170688
TCAGGAATAGTAGGAACTTCATTAAGAATATTAATTCGAGCGGAGTTAGGTAATCCCGGA
TCTTTAATTGGTGATGATCAAATTTATAATGTTATTGTAACCGCCCATGCATTCGTTATA
ATTTTTTTTATAGTAATACCAATTTTAATTGGAGGATTCGGAAACTGATTAGTACCATTA
ATATTAGGAGCTCCCGATATGGCTTTTCCTCGGATAAATAATATGAGATTTTGATTACTG
CCCCCGTCTTTAAGATTATTATTGATAAGTTCTTTAGTTGAAAGTGGTGCTGGTACAGGA
TGAACAGTTTACCCCCCGCTATCTTCTTCTATTGCCCATAGAGGAGCATCTGTGGACCTA
GCAATTTTTAGATTACATCTAGCAGGTGTATCATCAATTTTAGGAGCCGTAAATTTTATT
ACTACTATTATTAATATACGATCTATTGGAATAAGATTTGATCGAATACCATTATTTGTT
TGATCAGTAGGAATTACAGCATTATTATTATTACTTTCTTTGCCAGTTTTAGCAGGAGCA
ATTACTATACTTTTAACAGACCGAAATTTAAATACTTCTTTTTTTGACCCTGCAGGAGGG
GGAGATCCTATCTTATATCAACACTTATTTTGATTCTTTGGTCACC
>Bembidion modestum_W00257c_MF170686
TCAGGAATAGTAGGAACTTCATTAAGAATATTAATTCGAGCGGAGTTAGGTAACCCCGGA
TCTTTAATTGGTGATGATCAAATTTATAATGTTATTGTAACCGCCCATGCATTCGTTATA
ATTTTTTTTATAGTAATACCAATTTTAATTGGAGGATTCGGAAACTGATTAGTACCATTA
ATATTAGGAGCTCCCGATATGGCTTTTCCTCGGATAAATAATATGAGATTTTGATTACTG
CCCCCGTCTTTAAGATTATTATTGATAAGTTCTTTAGTTGAAAGTGGTGCTGGTACAGGA
TGAACAGTTTACCCCCCGCTATCTTCTTCTATTGCCCATAGAGGAGCATCTGTGGACCTA
GCAATTTTTAGATTACATCTAGCAGGTGTATCATCAATTTTAGGAGCCGTAAATTTTATT
ACTACTATTATTAATATACGATCTATTGGAATAAGATTTGATCGAATACCATTATTTGTT
TGATCAGTAGGAATTACAGCATTATTATTATTACTTTCTTTGCCAGTTTTAGCAGGAGCA
ATTACTATACTTTTAACAGACCGAAATTTAAATACTTCTTTTTTTGACCCTGCAGGAGGG
GGAGATCCTATCTTATATCAACACTTATTTTGATTCTTTGGCCACC
>Bembidion punctulatum_W00256a_MF170693
TCAGGAATAGTAGGAACATCATTAAGAATGTTAATTCGAGCTGAATTAGGAAATCCGGGA
TCTTTAATTGGTGATGATCAAATTTATAATGTAATTGTTACTGCTCATGCATTTGTAATA
ATTTTTTTTATAGTAATACCAATTTTAATTGGAGGATTTGGTAATTGATTGGTTCCTTTG
ATATTAGGAGCTCCAGATATAGCATTCCCTCGAATAAATAATATAAGATTTTGATTGTTA
CCCCCATCTCTAACCCTACTTTTGATAAGATCTATAGTGGAAAGTGGAGCAGGGACCGGA
TGGACAGTTTACCCACCTTTATCTTCTTCTATTGCTCATAGAGGAGCATCCGTAGATCTA
GCAATTTTTAGATTGCATCTTGCAGGTGTATCATCAATTTTAGGAGCAGTAAATTTTATT
ACTACAATCATTAATATACGATCTGTAGGAATAACATTTGATCGAATACCATTATTTGTT
TGATCCGTGGGAATTACTGCTCTTTTACTTCTTTTATCATTACCAGTTTTAGCTGGAGCT
ATTACAATATTACTTACAGATCGAAATTTAAATACTTCATTTTTTGATCCTGCAGGAGGG
GGAGATCCTATTCTTTATCAACATTTATTTTGATTTTTTGGACACC
>Bembidion punctulatum_W00256b_MF170695
TCAGGAATAGTAGGAACATCATTAAGAATGTTAATTCGAGCTGAATTAGGAAATCCGGGA
TCTTTAATTGGTGATGATCAAATTTATAATGTAATTGTTACTGCTCATGCATTTGTAATA
ATTTTTTTTATAGTAATACCAATTTTAATTGGAGGATTTGGTAATTGATTGGTTCCTTTG
ATATTAGGAGCTCCAGATATAGCATTCCCTCGAATAAATAATATAAGATTTTGATTGTTA
CCCCCATCTCTAACCCTACTTTTGATAAGATCTATAGTGGAAAGTGGAGCAGGGACCGGA
TGGACAGTTTACCCACCTTTATCTTCTTCTATTGCTCATAGAGGAGCATCCGTAGATCTA
GCAATTTTTAGATTGCATCTTGCAGGTGTATCATCAATTTTAGGAGCAGTAAATTTTATT
ACTACAATCATTAATATACGATCTGTAGGAATAACATTTGATCGAATACCATTATTTGTT
TGATCCGTAGGAATTACTGCTCTTTTACTTCTTTTATCATTACCAGTTTTAGCTGGAGCT
ATTACAATATTACTTACAGATCGAAATTTAAATACTTCATTTTTTGATCCTGCAGGAGGG
GGAGATCCTATTCTTTATCAACATTTATTTTGATTTTTTGGACACC
>Bembidion punctulatum_W00256c_MF170694
TCAGGAATAGTAGGAACATCATTAAGAATGTTAATTCGAGCTGAATTAGGAAATCCGGGA
TCTTTAATTGGTGATGATCAAATTTATAATGTAATTGTTACTGCTCATGCATTTGTAATA
ATTTTTTTTATAGTAATACCAATTTTAATTGGAGGATTTGGTAATTGATTGGTTCCTTTG
ATATTAGGAGCTCCAGATATAGCATTCCCTCGAATAAATAATATAAGATTTTGATTGTTA
CCCCCATCTCTAACCCTACTTTTGATAAGATCTATAGTGGAAAGTGGAGCAGGGACCGGA
TGGACAGTTTACCCACCTTTATCTTCTTCTATTGCTCATAGAGGAGCATCCGTAGATCTA
GCAATTTTTAGATTGCATCTTGCAGGTGTATCATCAATTTTAGGAGCAGTAAATTTTATT
ACTACAATCATTAATATACGATCTGTAGGAATAACATTTGATCGAATACCATTATTTGTT
TGATCCGTGGGAATTACTGCTCTTTTACTTCTTTTATCATTACCAGTTTTAGCTGGAGCT
ATTACAATATTACTTACAGATCGAAATTTAAATACTTCATTTTTTGATCCTGCAGGAGGG
GGAGATCCTATTCTTTATCAACATTTATTTTGATTTTTTGGACACC
>Bembidion punctulatum_W00256d_MF170691
TCAGGAATAGTAGGAACATCATTAAGAATGTTAATTCGAGCTGAATTAGGAAATCCGGGA
TCTTTAATTGGTGATGATCAAATTTATAATGTAATTGTTACTGCTCATGCATTTGTAATA
ATTTTTTTTATAGTAATACCAATTTTAATTGGAGGATTTGGTAATTGATTGGTTCCTTTG
ATATTAGGAGCTCCAGATATAGCATTCCCTCGAATAAATAATATAAGATTTTGATTGTTA
CCCCCATCTCTAACCCTACTTTTGATAAGATCTATAGTGGAAAGTGGAGCAGGGACCGGA
TGGACAGTTTACCCACCTTTATCTTCTTCTATTGCTCATAGAGGAGCATCCGTAGATCTA
GCAATTTTTAGATTGCATCTTGCAGGTGTATCATCAATTTTAGGAGCAGTAAATTTTATT
ACTACAATCATTAATATACGATCTGTAGGAATAACATTTGATCGAATACCATTATTTGTT
TGATCCGTGGGAATTACTGCTCTTTTACTTCTTTTATCATTACCAGTTTTAGCTGGAGCT
ATTACAATATTACTTACAGATCGAAATTTAAATACTTCATTTTTTGATCCTGCAGGAGGG
GGAGATCCTATTCTTTATCAACATTTATTTTGATTTTTTGGACACC
>Bembidion varicolor_W00150a_MF170679
TCAGGAATAGTAGGAACATCATTAAGAATATTAATTCGAGCTGAATTAGGTAATCCCGGA
TCTTTAATTGGTGATGATCAAATTTATAACGTAATTGTAACTGCCCATGCATTTGTAATA
ATTTTTTTTATAGTTATGCCAATTTTAATTGGTGGATTTGGTAATTGATTAGTTCCTTTA
ATATTAGGAGCTCCTGATATAGCATTTCCACGAATAAATAATATAAGTTTTTGATTATTA
CCACCATCATTAAGATTACTTTTGATAAGTTCTATGGTTGAAAGTGGTGCTGGCACTGGT
TGAACAGTGTACCCCCCGCTATCATCTTCTATCGCCCATAGAGGAGCATCCGTAGATCTG
GCAATTTTTAGACTACATCTTGCAGGAGTATCATCAATTTTAGGAGCAGTAAATTTTATT
ACTACTATTATTAATATACGATCTATTGGTATAAGTTTTGATCGAATACCTTTATTTGTT
TGATCTGTAGGAATTACAGCATTATTACTTCTTTTATCATTACCTGTTTTAGCTGGAGCT
ATTACAATACTTTTAACAGATCGAAATTTAAATACCTCATTTTTTGATCCTGCAGGTGGA
GGAGACCCAATTTTATATCAACATTTATTTTGATTTTTTGGACATC
>Bembidion varicolor_W00150b_MF170681
TCAGGAATAGTAGGAACATCATTAAGAATATTAATTCGAGCTGAATTAGGTAATCCCGGA
TCTTTAATTGGTGATGATCAAATTTATAACGTAATTGTAACTGCCCATGCATTTGTAATA
ATTTTTTTTATAGTTATGCCAATTTTAATTGGTGGATTTGGTAATTGATTAGTTCCTTTA
ATATTAGGAGCTCCTGATATAGCATTTCCACGAATAAATAATATAAGTTTTTGATTATTA
CCACCATCATTAAGATTACTTTTGATAAGTTCTATGGTTGAAAGTGGTGCTGGCACTGGT
TGAACAGTGTACCCCCCGCTATCATCTTCTATCGCCCATAGAGGAGCATCCGTAGATCTG
GCAATTTTTAGACTACATCTTGCAGGAGTATCATCAATTTTAGGAGCAGTAAATTTTATT
ACTACTATTATTAATATACGATCTATTGGTATAAGTTTTGATCGAATACCTTTATTTGTT
TGATCTGTAGGAATTACAGCATTATTACTTCTTTTATCATTACCTGTTTTAGCTGGAGCT
ATTACAATACTTTTAACAGATCGAAATTTAAATACCTCATTTTTTGATCCTGCAGGTGGA
GGAGATCCAATTTTATATCAACATTTATTTTGATTTTTTGGTCACC
>Bembidion varicolor_W00150d_MF170678
TCAGGAATAGTAGGAACATCATTAAGAATATTAATTCGAGCTGAATTAGGTAATCCCGGA
TCTTTAATTGGTGATGATCAAATTTATAACGTAATTGTAACTGCCCATGCATTTGTAATA
ATTTTTTTTATAGTTATGCCAATTTTAATTGGTGGATTTGGTAATTGATTAGTTCCTTTA
ATATTAGGAGCTCCTGATATAGCATTTCCACGAATAAATAATATAAGTTTTTGATTATTA
CCACCATCATTAAGATTACTTTTGATAAGTTCTATGGTTGAAAGTGGTGCTGGCACTGGT
TGAACAGTGTACCCCCCGCTATCATCTTCTATCGCCCATAGAGGAGCATCCGTAGATCTG
GCAATTTTTAGACTACATCTTGCAGGAGTATCATCAATTTTAGGAGCAGTAAATTTTATT
ACTACTATTATTAATATACGATCTATTGGTATAAGTTTTGATCGAATACCTTTATTTGTT
TGATCTGTAGGAATTACAGCATTATTACTTCTTTTATCATTACCTGTTTTAGCTGGAGCT
ATTACAATACTTTTAACAGATCGAAATTTAAATACCTCATTTTTTGATCCTGCAGGTGGA
GGAGACCCAATTTTATATCAACATTTATTTTGATTTTTTGGACATC
>Bembidion varicolor_W00150e_MF170680
TCAGGAATAGTAGGAACATCATTAAGAATATTAATTCGAGCTGAATTAGGTAATCCCGGA
TCTTTAATTGGTGATGATCAAATTTATAACGTAATTGTAACTGCCCATGCATTTGTAATA
ATTTTTTTTATAGTTATGCCAATTTTAATTGGTGGATTTGGTAATTGATTAGTTCCTTTA
ATATTAGGAGCTCCTGATATAGCATTTCCACGAATAAATAATATAAGTTTTTGATTATTA
CCACCATCATTAAGATTACTTTTGATAAGTTCTATGGTTGAAAGTGGTGCTGGCACTGGT
TGAACAGTGTACCCCCCGCTATCATCTTCTATCGCCCATAGAGGAGCATCCGTAGATCTG
GCAATTTTTAGACTACATCTTGCAGGAGTATCATCAATTTTAGGAGCAGTAAATTTTATT
ACTACTATTATTAATATACGATCTATTGGTATAAGTTTTGATCGAATACCTTTATTTGTT
TGATCTGTAGGAATTACAGCATTATTACTTCTTTTATCATTACCTGTTTTAGCTGGAGCT
ATTACAATACTTTTAACAGATCGAAATTTAAATACCTCATTTTTTGATCCTGCAGGTGGA
GGAGACCCAATTTTATATCAACATTTATTTTGATTTTTTGGTCACC
>Centricnemus leucogrammus_W00327c_KP306881
ATTTCACATATTATTAGTCAAGAAAGAAGAAAAAAAGAATCTTCTGGTGTCCTTGGTATA
ATCTATGCTATAATAGCAATTGGTTTATTAGGTTTTGTAGTTTGAGCACATCACATATTT
ACAGTTGGTATAGATGTTGACACTCGAGCTTACTTTACTTCAGCAACTATAATTATTGCT
GTACCTACTGGTATTAAAATTTTTAGCTGGTTAGCCACTTACCATGGAGCTTTAATTTCT
TTTAATCCTAGATCTTTATGATCTTTAGGATTCATTTTTTTATTTACTATAGGAGGTTTA
ACAGGAGTAATTCTGGCTAATTCTTCCATTGATATTATTCTTCACGATACATATTACGTA
GTAGCTCATTTTCACTATGTTTTATCTATAGGAGCAGTTTTTGCTATTATTGCAGGTATC
ATTGAGTGATTTCCCTTATTTACTGGTTTAACCTTGAACAATAAATATTTAAAAACTCAA
TTTATTATTATATTCATTGGAGTAAATTTAACCTTCTTCCCCCAACATTTCTTAGGATTA
AGTGGTATACCTCGACGATACTCTGATTATCCAGATGCTTATACTCTATGAAATATTATT
TCATCTATTGGAAGTTTAATTTCCTTAATAGGAGTATTTTATTTTATTTATATTTTATGA
GAAGCTTTTTCAGTTAAACGTCTCAATTTATCATCATCAAGAATAACTTCATTTATTGAA
TGATTAC
>Cheilotoma musciformis_W00317a_JQ015256
TTTATTCTCCCAGGATTTGGCATAATTTCGCATATTATTAGTCAAGAAAGAGGTAAAAAA
GAATCTTTTGGAACTCTTGGAATGATTTATGCTATGATAGCAATTGGATTACTAGGGTTT
GTAGTCTGAGCTCACCACATATTCACTGTAGGAATAGACGTTGATACACGAGCCTATTTT
ACTTCCGCCACAATAATCATTGCAGTGCCCACTGGTATTAAAGTTTTCAGTTGATTAGCA
ACTCTTCATGGAACCAAATTAATTTATTCTCCATCTACTTTATGAGCCCTTGGATTTGTA
TTTTTATTTACTATTGGAGGACTGACAGGAGTAGTATTAGCCAATTCATCTATTGATATT
GTACTTCACGACACTTACTACGTAGTAGCCCACTTTCACTATGTTTTGTCTATAGGAGCT
GTATTCGCTATTATAGCAGGCTTTATTCAATGATTCCCCCTATTTACAGGACTAGCTCTA
AACAAAAATCTAGCTAAAATCCAATTCTTTATTATATTTATAGGAGTTAATGTAACCTTC
TTCCCCCAACATTTCTTAGGTTTAAACGGAATACCCCGTCGATACTCAGACTATCCCGAT
TCATATTTAAAGTGAAACCAAATTTCATCCATTGGATCTTTAATTTCACTAGTTAGAATC
ATCATATTTCTTTATATCATATGAGAAGCCTTTTCCACCCAACGAAAAGTTCTCACAAGC
CTTAATCTTCCCTCATCCATCGAATGACTTCAAAATCAACCGCCTTCTGAACATAGTTAT
TCAGAATTACCTGCTGTAACTGCCTAA
>Cheilotoma musciformis_W00317b_JQ015253
TTTATTCTCCCAGGATTTGGTATAATTTCGCATATTATTAGTCAAGAAAGAGGTAAAAAA
GAATCATTTGGAACTCTTGGAATGATTTATGCTATGATAGCAATTGGGTTACTAGGCTTT
GTAGTCTGAGCTCACCACATATTCACTGTAGGAATAGACGTTGATACACGAGCCTATTTT
ACTTCCGCCACAATAATCATTGCAGTACCCACTGGTATTAAAGTTTTCAGTTGATTAGCA
ACCCTTCATGGAACCAAATTAATTTATTCTCCATCTACTTTATGAGCCCTTGGATTTGTA
TTTTTATTTACTATTGGAGGACTGACAGGAGTAGTATTAGCCAATTCATCTATTGATATT
GTACTTCACGACACTTACTACGTAGTAGCCCATTTTCACTATGTTTTGTCTATAGGAGCC
GTATTCGCTATTATAGCAGGTTTTATTCAATGATTCCCCCTATTTACAGGACTAGCCCTA
AACAAAAATCTAGCTAAAATTCAATTCTTTATTATATTTATAGGGGTTAATATAACCTTC
TTCCCTCAACATTTCTTAGGTTTAAGCGGAATACCCCGTCGATACTCAGACTATCCCGAT
TCATATTTAAAATGAAACCAAATTTCATCCATTGGATCTTTAATTTCACTAGTTAGAATC
ATCATATTTCTTTATATCATATGAGAAGCCTTCTCCACCCAACGAAAAGTTCTCACAAGC
CTTAATCTTCCCTCATCCATCGAATGACTTCAAAATCAACCGCCTTCTGAACATAGTTAT
TCAGAATTACCCGCTGTAACTGCCTAA
>Cheilotoma musciformis_W00317c_JQ015254
TTTATTCTCCCAGGATTTGGTATAATTTCGCATATTATTAGTCAAGAAAGAGGTAAAAAA
GAATCATTTGGAACTCTTGGAATGATTTATGCTATGATAGCAATTGGATTACTAGGGTTT
GTAGTCTGAGCTCACCACATATTCACTGTAGGAATAGACGTTGATACACGAGCCTATTTT
ACTTCCGCCACAATAATCATTGCAGTACCCACTGGTATTAAAGTTTTCAGTTGATTAGCA
ACTCTTCATGGAACCAAATTAATTTATTCTCCATCTACTTTATGAGCCCTTGGATTTGTA
TTTTTATTTACTATTGGAGGACTGACAGGAGTAGTATTAGCCAATTCATCTATTGATATT
GTACTTCACGACACTTACTACGTAGTAGCCCACTTTCACTATGTTTTGTCTATAGGAGCT
GTATTCGCTATTATAGCAGGCTTTATTCAATGATTCCCCCTATTTACAGGACTAGCTCTA
AACAAAAATCTAGCTAAAATTCAATTCTTTATTATATTTATAGGAGTTAATGTAACCTTC
TTCCCCCAACATTTCTTAGGTTTAAGCGGAATACCCCGTCGATACTCAGACTATCCCGAT
TCATATTTAAAGTGAAACCAAATTTCATCCATTGGATCTTTAATTTCACTAGTTAGAATC
ATCATATTTCTTTATATCATATGAGAAGCCTTTTCCACTCAACGAAAAGTTCTCACAAGC
CTTAATCTTCCCTCATCCATCGAATGACTTCAAAATCAACCGCCTTCTGAACATAGTTAT
TCAGAATTACCTGCTGTAACTGCCTAA
>Coraebus elatus_W00332a_JQ303264
TATTAGCCAAGAAAGAGGAAAAAAGGAAACATTTGGAGCTTTAGGAATAATTTACGCTAT
ACTAGCTATCGGTTTATTAGGATTTATTGTATGAGCTCATCATATGTTTACTGTAGGAAT
AGACGTTGATACTCGAGCCTATTTCACCTCAGCAACAATAATTATTGCTGTACCAACAGG
AATTAAAGTATTTAGATGAATTGCGACTTTAAACGGAACAAAACTAAATCTTTCTCCCTC
AATATTATGAGCTTTAGGATTTGTATTCCTTTTCACAATAGGAGGATTAACTGGAGTAAT
TCTAGCTAACTCATCAATTGATATTGTCCTTCATGACACTTATTATGTAGTAGCACATTT
CCATTATGTCCTATCAATAGGAGCAGTGTTCGCTATTATTGGAGGATTTATTCACTGATA
CCCATTATTCACAGGATTAACTTTAAATGAAAAACTCCTAAAAATCCAATTCGCCACAAT
ATTTGTAGGAGTTAATTTAACATTTTTCCCTCAACACTTTTTAGGATTAAGAGGAATACC
ACGACGATACTCAGATTACCCAGACGCTTATTTAAGATGAAATATTATTTCCTCCATTGG
ATCATTAATTTCCTTTATCAGAACAATATTTTTGATTTACATTATTTGAGAGAGAATAAT
TTCATTACGAAAATCTGTATCTCCTTTAAACTTACCTACATCAATTGAATGATTGCAAAA
TAGACCGCCATCAGAACATAGATATTCTGAACTACCTATTCTCCATTACTTCTAA
>Coraebus elatus_W00332b_JQ303271
TATTAGCCAAGAAAGAGGAAAAAAGGAAACATTTGGAGCTTTAGGAATAATTTACGCTAT
ACTAGCTATCGGTTTACTAGGATTTATTGTATGAGCTCACCATATGTTTACTGTAGGAAT
AGACGTTGATACTCGAGCCTATTTCACCTCAGCAACAATAATTATTGCTGTACCAACAGG
AATTAAAGTATTTAGATGAATTGCGACTTTAAACGGAACAAAACTAAATCTTTCTCCCTC
AATATTATGAGCTTTAGGATTTGTATTCCTTTTCACAATAGGGGGATTAACTGGAGTAAT
TCTAGCTAACTCATCAATTGATATTGTCCTTCATGACACTTATTATGTAGTAGCACATTT
CCATTATGTCCTATCAATAGGAGCAGTGTTCGCTATTATTGGAGGATTTATTCACTGATA
CCCATTATTCACAGGATTAACTTTAAATGAAAAACTCCTAAAAATCCAATTCGCCACAAT
ATTTGTAGGAGTTAATTTAACATTTTTTCCTCAACACTTTTTAGGATTAAGAGGAATACC
ACGACGATACTCAGATTACCCAGACGCTTATTTAAGATGAAATATTATTTCCTCCATTGG
ATCATTAATTTCCTTTATTAGAACAATATTCTTGATTTACATTATTTGAGAAAGAATAAT
TTCATTACGAAAATCTGTATCTCCTTTAAACTTACCTACATCAATTGAATGATTGCAAAA
TAGACCGCCATCAGAACATAGATATTCTGAACTACCTATTCTCCATTACTTCTAA
>Coraebus elatus_W00332c_JQ303279
TATTAGCCAAGAAAGAGGAAAAAAGGAAACATTTGGAGCTTTAGGAATAATTTACGCTAT
ACTAGCTATCGGTTTATTAGGATTTATTGTATGAGCTCACCATATGTTTACTGTAGGAAT
AGACGTTGATACTCGAGCCTATTTCACCTCAGCAACAATAATTATTGCTGTACCAACAGG
AATTAAAGTATTTAGATGAATTGCGACTTTAAACGGAACAAAACTAAATCTTTCTCCCTC
AATATTATGAGCTTTAGGATTTGTATTCCTTTTCACAATAGGGGGATTAACTGGAGTAAT
TCTAGCTAACTCATCAATTGATATTGTCCTTCATGACACCTATTATGTAGTAGCACATTT
CCATTATGTCCTATCAATAGGAGCAGTGTTCGCTATTATTGGAGGATTTATTCACTGATA
CCCATTATTCACAGGATTAACTTTAAATGAAAAACTCCTAAAAATCCAATTCGCCACAAT
ATTTGTAGGAGTTAATTTAACATTTTTCCCTCAACACTTTTTAGGATTAAGAGGAATACC
ACGACGATACTCAGATTACCCAGACGCTTATTTAAGATGAAATATTATTTCCTCCATTGG
ATCATTAATTTCCTTTATCAGAACAATATTCTTGATTTACATTATTTGAGAAAGAATAAT
TTCATTACGAAAATCTGTATCTCCTTTAAACTTACCTACATCAATTGAATGATTGCAAAA
TAGACCGCCATCAGAACATAGATATTCTGAACTACCTATTCTCCATTACTTCTAA
>Coraebus elatus_W00332d_JQ303266
TATTAGCCAAGAAAGAGGAAAAAAGGAAACATTTGGAGCTTTAGGAATAATTTACGCTAT
ACTAGCTATCGGTTTATTAGGATTTATTGTATGAGCTCACCATATGTTTACTGTAGGAAT
AGACGTTGATACTCGAGCCTATTTCACCTCAGCAACAATAATTATTGCTGTACCAACAGG
AATTAAAGTATTTAGATGAATTGCGACTTTAAACGGAACAAAACTAAATCTTTCTCCCTC
AATATTATGAGCTTTAGGATTTGTATTCCTTTTCACAATAGGGGGATTAACTGGAGTAAT
TCTAGCTAACTCATCAATTGATATTGTCCTTCATGACACTTATTATGTAGTAGCACATTT
CCATTATGTCCTATCAATAGGAGCAGTGTTCGCTATTATTGGAGGATTTATTCACTGATA
CCCATTATTCACAGGATTAACTTTAAATGAAAAACTCCTAAAAATCCAATTCGCCACAAT
ATTTGTAGGAGTTAATTTAACATTTTTCCCTCAACACTTCTTAGGATTAAGAGGAATACC
ACGACGATACTCGGATTACCCAGACGCTTATTTAAGATGAAATATTATTTCCTCCATTGG
ATCATTAATTTCCTTTATTAGAACAATATTCTTGATTTACATTATTTGAGAAAGAATAAT
TTCATTACGAAAATCTGTATCTCCTTTAAACTTACCTACATCAATTGAATGATTGCAAAA
TAGACCGCCATCAGAACATAGATATTCTGAACTACCTATTCTCCATTACTTCTAA
