# Supplementary material for: Using host species traits to understand the Wolbachia infection distribution across terrestrial beetles
Source: Sci Rep. 2019 Jan 29;9:847. doi: 10.1038/s41598-018-38155-5 (PMC6351630; doi:10.1038/s41598-018-38155-5)
Supplement: Supplementary file 3 — Supplementary Dataset 2 [file 41598_2018_38155_MOESM3_ESM.zip › COI_5_seq.fas]

>Anoplotrupes_stercorosus_W00067a_MH020522
atttctcatattattagacaagaaagaagaaaaaaagaaacttttggaacattaggaata
atttatgcaataatagcaattggattattaggatttattgtatgagcacatcatatattt
acagttggtatagatgttgatacccgagcatactttacttcagccactataattattgca
gttcctactggaattaaaatttttagttgattagctactcttcatggtacccaaattaat
tattctccttcaatactttgagcccttggctttgtattcttatttacagtaggtggatta
actggtgtaattttagctaattcaagaattgatattgttcttcatgatacatattatgtt
gtagctcattttcattatgttttatcaataggggcagtatttgctattatagcaggattt
gttcattgatttcccctattcacaggattaaatataaatagaaaatatttaaaaattcaa
tttactattatatttattggagtaaatataaccttttttccccaacattttctaggtcta
agaggaataccacgacgatactcagattacccggatgcatataccacatgaaatgtagta
tcatcaattggatctctaatttcattagtaagaattattttatttttatttattatttga
gatgcatttgtttctgtacgaaaaagattagcccctttaagaatacctacttctattgaa
tgatttcaacttatacctccagctgaacatagct
>Anoplotrupes_stercorosus_W00067b_MH020523
atttctcatattattagacaagaaagaagaaaaaaagaaacttttggaacattaggaata
atttatgcaataatagcaattggattattaggatttattgtatgagcacatcatatattt
acagttggtatagatgttgatacccgagcatactttacttcagccactataattattgca
gttcctactggaattaaaatttttagttgattagctactcttcatggtacccaaattaat
tattctccttcaatactttgagcccttggctttgtattcttatttacagtaggtggatta
actggtgtaattttagctaattcaagaattgatattgttcttcatgatacatattatgtt
gtagctcattttcattatgttttatcaataggggcagtatttgctattatagcaggattt
gttcattgatttcccctattcacaggattaaatataaatagaaaatatttaaaaattcaa
tttactattatatttattggagtaaatataaccttttttccccaacattttctaggtcta
agaggaataccacgacgatactcagattacccggatgcatataccacatgaaatgtagta
tcatcaattggatctctaatttcattagtaagaattattttatttttatttattatttga
gatgcatttgtttctgtacgaaaaagattagcccctttaagaatacccacttctattgaa
tgatttcaacttatacctcccgctgaacatagct
>Anoplotrupes_stercorosus_W00067d_MH020524
atttctcatattattagacaagaaagaagaaaaaaagaaacttttggaacattaggaata
atttatgcaataatagcaattggattattaggatttattgtatgagcacatcatatattt
acagttggtatagatgttgatacccgagcatactttacttcagccactataattattgca
gttcctactggaattaaaatttttagttgattagctactcttcatggtacccaaattaat
tattctccttcaatactttgagcccttggctttgtattcttatttacagtaggtggatta
actggtgtaattttagctaattcaagaattgatattgttcttcatgatacatattatgtt
gtagctcattttcattatgttttatcaataggggcagtatttgctattatagcaggattt
gttcattgatttcccctattcacaggattaaatataaatagaaaatatttaaaaattcaa
tttactattatatttattggagtaaatataaccttttttccccaacattttctaggtcta
agaggaataccacgacgatactcagattacccggatgcatataccacatgaaatgtagta
tcatcaattggatctctaatttcattagtaagaattattttatttttatttattatttga
gatgcatttgtttctgtacgaaaaagattagcccctttaagaatacctacttctattgaa
tgatttcaacttatacctcccgctgaacatagct
>Aphodius_depressus_W00084a_MH020525
atctcccatattattagacaagaaagaagaaaaaaggaaacttttggaactcttggtata
atttacgctataatagcaattggacttttaggatttattgtatgagcccatcatatattt
acagtaggaatagatgtcgacacccgagcctattttacttcagctactataattattgcg
gttccaactggaattaaaatttttagatgattagcaactcttcatggaactcaactaaat
tattcaccttctataatctgagctctaggctttgtattcttatttacagttggaggacta
acaggagtaattctagctaattcatcattagatattgttcttcatgatacttattatgtg
gtagctcattttcattatgtattatctataggagctgtatttgctattatagcaggattt
gttcattgattccctctatttactggattaactataaatagtaaattcttaaaaattcaa
tttttaattatatttgtaggtgtaaacataactttcttccctcaacatttcctaggactt
gctggaatacctcgacgatactctgactacccagatgcttacaccacttgaaatgtaatt
tcttcaattggttccctaatttctttaataagaattttcatatttatatttattatttga
gatagaataatttctaatcataaatctatactacctctaagaatgccttcctcatttgaa
tgatatcagcaaatacctcccgcagaacatagat
>Aphodius_depressus_W00084b_MH020526
atctcccatattattagacaagaaagaagaaaaaaggaaacttttggaactcttggtata
atttacgctataatagcaattggacttttaggatttattgtatgagcccatcatatattt
acagtaggaatagatgtcgacacccgagcctattttacttcagctactataattattgcg
gttccaactggaattaaaatttttagatgattagcaactcttcatggaactcaactaaat
tattcaccttctataatctgagctctaggctttgtattcttatttacagttggaggacta
acaggagtaattctagctaattcatcattagatattgttcttcatgatacttattatgtg
gtagcccattttcattatgtattatctataggagctgtatttgctattatagcaggattt
gttcattgattccctctatttactggattaactataaatagtaaattcttaaaaattcaa
tttttaattatatttgtaggtgtaaacataactttcttccctcaacatttcctaggactt
gcaggaatacctcgacgatactctgactacccagatgcttacaccacttgaaatgtaatt
tcttcaattggttccctaatttctttaataagaattttcatatttatatttattatttga
gatagaataatttctaatcataaatctatactacccctaagaatgccttcctcaattgaa
tgatatcagcaaatacctcccgcagaacatagat
>Aphodius_depressus_W00084c_MH020527
atttctcatattattagacaagaaagaagaaaaaaggaaactttcggaactcttggaata
atttatgctataatagcaattggactattaggatttattgtatgagctcatcatatattc
acagtaggtatagacgttgatacccgagcctattttacttcagctactataattattgct
gttccaactggcattaaaattttcagatggttagcaactcttcatggaactcaattaaac
tactccccttctataatttgagctctaggctttgtattcttattcacagttggtggatta
acaggagtaattctggccaattcatcattagacattgttcttcatgatacttattacgta
gtagcccatttccattatgtattatcaataggagccgtatttgctattatagctggattc
gttcattgattccctctatttacaggattaactataaatagtaaattcttaaaaattcaa
tttttaattatatttattggtgtaaacataacctttttccctcaacatttcctaggactt
gccgggataccacgacgatactctgattaccctgatgcttacaccacttgaaatgtaatt
tcttcaattggctctctaatttctttaataagaattttcatatttatatttattatttga
gatagaataatttctaatcataagtctatactacctctaagaatgccttcttcaattgaa
tgataccagcaaatacctcccgcagaacatagct
>Aphodius_pedellus_W00090a_MH020528
atttctcatattattagacaagaaagaagaaaaaaggaaacttttggaactttaggaata
atctatgcaataatagcaattggattattaggatttattgtatgagcacatcatatattt
acagtaggaatagacgttgatactcgagcttattttacatcagcaacaataatcattgca
gttccaactggaattaaaatttttagttgattagcaacattacatggaacacaattaaat
tattcaccttcattaatttgagctttaggttttgtattcttattcacagtaggaggatta
acaggagtaattctagctaattcttctttagatatcgtattacatgatacttattatgta
gttgcccattttcattatgttttatcaataggagctgtatttgcaattatagctggattt
gttcattgattcccattattcacaggattaacaataaataataaattcttaaaaattcaa
tttttaattatatttattggagttaatataacatttttccctcaacattttcttggatta
agaggaatacctcgacgatactctgattacccagatgcctatacaacttgaaatgtaatc
tcatcaattggatcacttatttctttaataagaattttcttatttttatttattatttga
gatagatttatctcaaaccataaatcaattataccccttagaataccatcatcaatcgaa
tgatttcaacaaatgcctcctgccgaacatagtt
>Aphodius_pedellus_W00090b_MH020529
atttctcatattattagacaagaaagaagaaaaaaggaaacttttggaactttaggaata
atctatgcaataatagcaattggattattaggatttattgtatgagcacatcatatattt
acagtaggaatagacgttgatactcgagcttattttacatcagcaacaataatcattgca
gttccaactggaattaaaatttttagttgattagcaacattacatggaacacaattaaat
tattcaccttcattaatttgagctttaggttttgtattcttattcacagtaggaggatta
acaggagtaattctagctaattcttctttagatatcgtattacatgatacttattatgta
gttgcccattttcattatgttttatcaataggagctgtatttgcaattatagctggattt
gttcattgattcccattattcacaggattaacaataaataataaattcttaaaaattcaa
tttttaattatatttattggagttaatataacatttttccctcaacattttcttggatta
agaggaatacctcgacgatactctgattacccagatgcctatacaacttgaaatgtaatc
tcatcaattggatcacttatttctttaataagaattttcttatttttatttattatttga
gatagatttatctcaaaccataaatcaattataccccttagaataccatcatcaatcgaa
tgatttcaacaaatgcctcctgccgaacatagtt
>Aphodius_pedellus_W00090c_MH020530
atttctcatattattagacaagaaagaagaaaaaaggaaacttttggaactttaggaata
atctatgcaataatagcaattggattattaggatttattgtatgagcacatcatatattt
acagtaggaatagacgttgatactcgagcttattttacatcagcaacaataatcattgca
gttccaactggaattaaaatttttagttgattagcaacattacatggaacacaattaaat
tattcaccttcattaatttgagctttaggttttgtattcttattcacagtaggaggatta
acaggagtaattctagctaattcttctttagatatcgtattacatgatacttattatgta
gttgcccattttcattatgttttatcaataggagctgtatttgcaattatagctggattt
gttcattgattcccattattcacaggattaacaataaataataaattcttaaaaattcaa
tttttaattatatttattggagttaatataacatttttccctcaacattttcttggatta
agaggaatacctcgacgatactctgattacccagatgcctatacaacttgaaatgtaatc
tcatcaattggatcacttatttctttaataagaattttcttatttttatttattatttga
gatagatttatctcaaaccataaatcaattatacctcttagaataccatcatcaatcgaa
tgatttcaacaaatgcctcctgccgaacatagtt
>Onthophagus_taurus_W00093aMH020531
atttctcatattattagtcaagaaagaagaaaaaaagaaacttttggcacattaggcata
atctatgcaataatggctattggattacttggatttattgtatgagctcatcatatattt
actgtaggtatagacgtagatactcgagcttactttacatcagcaacaataattattgca
gtaccaactggtattaaaatttttagctgacttgctactcttcatggaactcaactaaat
tattcaccatcaataatttgagcattaggatttgtattcctatttactgtaggaggatta
acaggagtaattttagctaattcatccttagatattgtattacatgacacatataatgtt
gttgctcacttccattatgttttatcaataggagcagtatttgctattatagcaggattt
gttcattgattcccattatttacaggacttacaataaatagaaaatttctaaaaatccaa
tttttaattatattcattggagttaatataacctttttccctcaacactttctaggttta
gcaggaatacctcgacgatactcagactatccagatgcatatacaacatgaaatgtaatt
tcatctatgggatctctaatttctttaataagaattttcgtatttctttttattatctga
gatagatttgtctctaaccataaatcaatcgctccactaagtataacaacttcaattgag
tgattcccgcaaatacctcctgctgaacatagat
>Onthophagus_taurus_W00093c_MH020532
atttctcatattattagtcaagaaagaagaaaaaaagaaacttttggcacattaggcata
atctatgcaataatggctattggattacttggatttattgtatgagctcatcatatattt
actgtaggtatagacgtagatactcgagcttacttcacatcagcaacaataattattgca
gtaccaactggtattaaaatttttagctgacttgctactcttcatggaactcaactaaat
tattcaccatcaataatttgagcattaggatttgtattcctatttactgtaggaggatta
acaggagtaattttagctaattcatccttagatattgtattacatgacacatataatgtt
gttgctcacttccattatgttttatcaataggagcagtatttgctattatagcaggattt
gttcattgattcccattatttacaggacttacaataaatagaaaatttctaaaaatccaa
tttttaattatattcattggagttaatataacctttttccctcaacactttctaggttta
gcaggaatacctcgacgatactcagactatccagatgcatatacaacatgaaatgtaatt
tcatctatgggatctctaatttctttaataagaattttcgtatttctttttattatctga
gatagatttgtctctaaccataaatcaatcgctccactaagtataacaacttcaattgag
tgattcccgcaaatacctcctgctgaacatagat
>Onthophagus_taurus_W00093b_MH020533
atttctcatattattagtcaagaaagaagaaaaaaagaaacttttggcacattaggcata
atctatgcaataatggctattggattacttggatttattgtatgagctcatcatatattt
actgtaggtatagacgtagatactcgagcttactttacatcagcaacaataattattgca
gtaccaactggtattaaaatttttagctgacttgctactcttcatggaactcaactaaat
tattcaccatcaataatttgagcattaggatttgtattcctatttactgtaggaggatta
acaggagtaattttagctaattcatccttagatattgtattacatgacacatataatgtt
gttgctcacttccattatgttttatcaataggagcagtatttgctattatagcaggattt
gttcattgattcccattatttacaggacttacaataaatagaaaatttctaaaaatccaa
tttttaattatattcattggagttaatataacctttttccctcaacactttctaggttta
gcaggaatacctcgacgatactcagactatccagatgcatatacaacatgaaatgtaatt
tcatctatgggatctctaatttctttaataagaattttcgtatttctttttattatctga
gatagatttgtctctaaccataaatcaatcgctccactaagtataacaacttcaattgag
tgattccagcaaatacctcctgctgaacatagat
>Onthophagus_ruficapillus_W00086a_MH020534
atttctcatattattagacaagaaagaagaaaaaaagaaacttttgggaccttgggaata
atttatgcaataatagcaattggattattgggatttattgtatgggctcatcatatattt
actgttggaatagacgttgatacccgagcttatttcacatcagcaactataattattgct
gtaccgacgggtattaaaatttttagatgattagcaaccttacatggagctcaattaaat
tattctccttctacaatttgagctttaggatttgtatttttatttactgttggtggttta
actggagtagtcctagctaactcttctcttgatattgttctacatgatacttattatgtt
gtagctcattttcattacgttctttctataggagcagtttttgccattatagcaggattc
gttcattgatatcctttatttacaggattaataataaatcaaaaatatttaaaaattcaa
tttttaattatatttattggagtaaatataaccttttttccccaacactttcttggactt
agaggtatacctcgacgttattctgattatcctgatgcttacacaacttgaaatattatt
tcatcaattggttctttaatttcattaattagaatttttatatttttatttattatttga
gatagactttcatctatacgaaaatctatcggaactctaaatttacccacttcaattgaa
tgaatacaaaaaataccccccgccgaacatagat
>Onthophagus_ruficapillus_W00086c_MH020535
atttctcatattattagacaagaaagaagaaaaaaagaaacttttggaaccttgggaata
atttatgcaataatagcaattggattattgggatttattgtatgagctcatcatatattt
actgttggaatagacgttgatacccgagcttatttcacatcagcaactataattattgct
gtaccgacgggtattaaaatttttagatgattagcaaccttacatggagctcaattaaat
tattctccttctacaatttgagctttaggatttgtatttttatttactgttggtggttta
actggagtagtcctagctaactcttctcttgatattgttctacatgatacttattatgtt
gtagctcattttcattacgttctttctataggagcagtttttgccattatagcaggattc
gttcattgatatcctttatttacaggattaataataaatcaaaaatatttaaaaattcaa
tttttaattatatttattggagtaaatataaccttttttccccaacactttcttggactt
agaggtatacctcgacgttattctgattatcctgatgcttacgcaacttgaaatattatt
tcatcaattggttctttaatttcattaattagaatttttatatttttatttattatttga
gatagactttcatctatacgaaaatctatcggaactctaaatttacccacttcaattgaa
tgaatacaaaaaataccccccgccgaacatagat
>Onthophagus_ruficapillus_W00086b_MH020536
atttctcatattattagacaagaaagaagaaaaaaagaaacttttggaaccttgggaata
atttatgcaataatagcaattggattattgggatttattgtatgagctcatcatatattt
actgttggaatagacgttgatacccgagcttatttcacatcagcaactataattattgct
gtaccgacgggtattaaaatttttagatgattagcaaccttacatggagctcaattaaat
tattctccttctacaatttgagctttaggatttgtatttttatttactgttggtggttta
actggagtagtcctagctaactcttctcttgatattgttctacatgatacttattatgtt
gtagctcattttcattacgttctttctataggagcagtttttgccattatagcaggattc
gttcattgatatcctttatttacaggattaataataaatcaaaaatatttaaaaattcaa
tttttaattatatttattggagtaaatataaccttttttccccaacactttcttggactt
agaggtatacctcgacgttattctgattatcctgatgcttacgcaacttgaaatattatt
tcatcaattggttctttaatttcattaattagaatttttatatttttatttattatttga
gatagactttcatctatacgaaaatctatcggaactctaaatttacccacttcaattgaa
tgaatacaaaaaatacccccagccgaacatagat
>Onthophagus_fracticornis_W00091c_MH020537
atttctcatattattagacaagaaagaaaaaaaaaagaaacttttggaaccttgggaata
atttatgcaataatagcaattggattattgggatttattgtatgagctcatcatatattt
actgttggaatagacgttgatacccgagcttatttcacatcagcaactataattattgct
gtaccgacgggtattaaaatttttagatgattagcaaccttacatggagctcaattaaat
tattctccttctacaatttgagctttaggatttgtatttttatttactgttgggggttta
actggagtagtcctagctaactcttctcttgatattgttctacatgatacttattatgtt
gtagctcattttcattacgttctttctataggagcagtttttgccattatagcaggattc
gttcattgatatcctttatttacaggattaataataaatcaaaaatatttaaaaattcaa
tttttaattatatttattggagtaaatataaccttttttccccaacactttcttggactt
agaggtatacctcgacgttattctgattatcctgatgcttacgcaacttgaaatattatt
tcatcaattggttctttaatttcattaattagaatttttatatttttatttattatttga
gatagactttcatctatacgaaaatctatcggaactctaaatttacccacttcaattgaa
tgaatacaaaaaatacccccggccgaacatagat
>Onthophagus_fracticornis_W00091a_MH020538
atttctcatattattagacaagaaagaagaaaaaaagaaacttttggaaccttaggaata
atttatgctataatagcaattggattattaggatttattgtatgagctcatcatatattt
actgttggaatagatgttgatacccgagcttattttacatcagcaacaataattattgct
gtaccaacaggtattaaaatttttagatgactagcaaccttgcatggggctcaattaaat
tattctccctctacaatttgagctttaggatttgtatttttatttactgttgggggccta
actggagtagtcctagccaactcttctcttgatattgttctacatgatacttattatgtt
gtagctcattttcattatgttctttccataggagcagtttttgccattatagcaggattt
gttcattgatatcctttatttacaggattaataataaatcaaaaatatttaaaaattcaa
tttttaattatatttattggagtaaatataaccttttttcctcaacactttcttggactt
agaggaataccccgacgttattctgattatcctgatgcttatacaacttgaaatattatt
tcatcaattggttctttaatttcattaattagaatttttatatttttatttattatttga
gatagactttcatctatacgaaaatctatgagaactctaaatttacccacttcaattgaa
tgaatacaaaaaatacccccagccgaacatagat
>Onthophagus_fracticornis_W00091b_MH020539
atttctcatattattagacaagaaagaagaaaaaaagaaacttttggaaccttaggaata
atttatgctataatagcaattggattattaggatttattgtatgagctcatcatatattt
actgttggaatagatgttgatacccgagcttattttacatcagcaacaataattattgct
gtaccaacaggtattaaaatttttagatgactagcaaccttgcatggggctcaattaaat
tattctccctctacaatttgagctttaggatttgtatttttatttactgttgggggccta
actggagtagtcctagccaactcttctcttgatattgttctacatgatacttattatgtt
gtagctcattttcattatgttctttccataggagcagtttttgccattatagcaggattt
gttcattgatatcctttatttacaggattaataataaatcaaaaatatttaaaaattcaa
tttttaattatatttattggagtaaatataaccttttttcctcaacactttcttggactt
agaggaatacctcgacgttattctgattatcctgatgcttatacaacttgaaatattatt
tcatcaattggttctttaatttcattaattagaatttttatatttttatttattatttga
gatagactttcatctatacgaaaatctatcagaactctaaatttacccacttcaattgaa
tgaatacaaaaaatacccccagccgaacatagat
>Onthophagus_similis_W00092a_MH020540
atctctcatatcattagacaagaaagaagaaaaaaagaaacttttggaactttagggata
atttatgctataatagcaatcggattattagggtttattgtatgagctcatcacatattt
actgtaggaatagatgttgatactcgggcttattttacatcagcaacaataattattgct
gtacctacgggcatcaaaatttttagatgattagcaactttacatggagctcaattaaat
tactcaccttctacaatttgagcattaggctttgtatttttatttacagtagggggccta
actggggtagttttagctaattcttctcttgatattgttcttcacgatacttattatgtt
gtagctcactttcattatgtcctttcaataggagcggtttttgctattatggccggattt
gttcattgatatcctttattcactggattaacaataaatcaaaaatttttaaaaattcaa
tttttaattatatttattggcgtaaatataactttcttccctcaacatttcctaggtctc
agaggaataccccgacgttattcagattatccagatgcttatacaacctgaaatattatc
tcatcaattggttccttaatttcattaattagaatttttgtatttttatttatcatttga
gatagattttcatctatacgaaaatctattggaactttaaatttacctacttcaatcgaa
tgaatacaaaaaatacccccagctgaacatagat
>Onthophagus_similis_W00092d_MH020541
atctctcatatcattagacaagaaagaagaaaaaaagaaacttttggaactttagggata
atttatgctataatagcaatcggattattagggtttattgtatgagctcatcacatattt
actgtaggaatagatgtcgatactcgagcttattttacatcagcaacaataattattgct
gtgcctacaggcatcaaaatttttagatgattagcaactttacatggagctcaattaaat
tactcaccttctacaatttgagcattaggttttgtatttttatttactgtagggggccta
actggggtagttttagctaattcttctcttgatattgttcttcacgatacttattatgtt
gtagctcactttcattatgtcctttcaataggagcggtttttgctattatggccggattt
gttcattgatatcctttattcactggattaacaataaatcaaaaatttttaaaaattcaa
tttttaattatatttattggcgtaaatataactttcttccctcaacatttcctaggtctc
agaggaatacctcgacgttattcagattatccagatgcttatacaacctgaaatattatc
tcatcaattggttccttaatttcattaattagaatttttgtatttttatttatcatttga
gatagattttcatctatacgaaaatctattggaactttaaatttacctacttcaatcgaa
tgaatacaaaaaatacccccagctgaacatagat
>Onthophagus_similis_W00092b_MH020542
atttcccatattattaggcaagaaagaagaaaaaaagaaacttttggaaccctaggaata
atctatgctataatagcaattggattattaggatttattgtttgagctcatcatatattt
actgttggaatagatgttgatactcgagcttattttacatcagctactataattattgca
gtacctacgggaattaaaatttttagatgattagcaacattacatggagctcaattaaat
tattctccttcaacaatttgagcattaggatttgtatttttatttactgttgggggtcta
accggtgtaattttagctaattcttctcttgatattgttcttcatgatacttattatgtt
gttgcccattttcattatgtcctttctataggagcagtttttgctattatagcaggattt
gttcattgataccctttatttacaggattaataataaatcaaaaatttttaaaaattcaa
tttttaattatatttattggtgttaatataaccttttttcctcaacatttcttaggatta
agaggaatacctcgacgttattcagattatcctgatgcttacacaacatgaaatattatt
tcatcaattggctccttaatttcattaattagaatttttttatttttatttattatttga
gatagattttcatcaatacgaaaatctatcagaacacttaatttatctacatctatcgaa
tgaatacaaaaattaccaccagcggaacatagat
>Euoniticellus_fulvus_W00088d_MH020543
atttcccatattattagacaagaaagtaagaaaaaggaaacctttggaacattaggaata
atttatgctataatagcaattggattattaggatttattgtttgagctcatcatatattt
acagtaggaatagatgttgatacccgagcttatttcacctcagcaactataattattgca
gtacctacaggaattaaaatttttagatgattagcaactattcatggtactcaactaaat
tattctccttcaataatttgatctttaggatttgtatttttatttacagttggaggacta
actggagtagttttagctaattcttcaattgatgtagttcttcatgacacttattatgta
gtagcccattttcattatgttctttctataggagcagtattcgctattatagcaggattt
attcattgatttcctttatttacaggattaataataaatcaaaaatttttaaaaattcag
tttttaattatatttattggagtaaatataacattttttcctcaacatttcttaggatta
agaggaatacctcgtcggtattcagattatcctgatgcctatacaacatgaaacattatt
tcatcaattgggtcaataatttctttaattagaatttttttatttttatttattatttga
gatagtttttcctctattcgaaaatctattagcgctttaaatttatctacatcaattgaa
tgaatacaaaaattcccacccgcagaacatagat
>Euoniticellus_fulvus_W00088e_MH020544
atttcccatattattagacaagaaagtaagaaaaaggaaacctttggaacattaggaata
atttatgctataatagcaattggattattaggatttattgtttgagctcatcatatattt
acagtaggaatagatgttgatactcgagcttatttcacctcagcaactataattattgca
gtacctacaggaattaaaatttttagatgattagcaactattcatggtactcaactaaat
tattctccttcaataatttgatctttaggatttgtatttttatttacagttggaggacta
actggagtagttttagctaattcttcaattgatgtagttcttcatgacacttattatgta
gtagcccattttcattatgttctttctataggagcagtattcgctattatagcaggattt
attcattgatttcctttatttacaggattaataataaatcaaaaatttttaaaaattcag
tttttaattatatttattggagtaaatataacatttttccctcaacatttcttaggatta
agaggaatacctcgtcggtattcagattatcctgatgcctatacaacatgaaacattatt
tcatcaattgggtcaataatttctttaattagaatttttttatttttatttattatttga
gatagtttttcctctattcgaaaatctattagcgctttaaatttatctacatcaattgaa
tgaatacaaaaattcccacccgcagaacatagat
>Euoniticellus_fulvus_W00088f_MH020545
atttcccatattattagacaagaaagtaagaaaaaggaaacctttggaacattaggaata
atttatgctataatagcaattggattattaggatttattgtttgagctcatcatatattt
acagtaggaatagatgttgatactcgagcttatttcacctcagcaactataattattgca
gtacctacaggaattaaaatttttagatgattagcaactattcatggtactcaactaaat
tattctccttcaataatttgatctttaggatttgtatttttatttacagttggaggacta
actggagtagttttagctaattcttcaattgatgtagttcttcatgacacttattatgta
gtagcccattttcattatgttctttctataggagcagtattcgctattatagcaggattt
attcattgatttcctttatttacaggattaataataaatcaaaaatttttaaaaattcag
tttttaattatatttattggagtaaatataacattttttcctcaacatttcttaggatta
agaggaatacctcgtcggtattcagattatcctgatgcctatacaacatgaaacattatt
tcatcaattggatcaataatttctttaattagaatttttttatttttatttattatttga
gatagtttttcctctattcgaaaatctattagcgctttaaatttatctacatcaattgaa
tgaatacaaaaattcccacccgcagaacatagat
>Oulema_gallaeciana_W00053a_MH020546
nnnnnnnnnnnnnnnnnnnnnnnnnnnnnnnnnnnnnnnnnnnnnnnnnnnnnnnnnnnn
nnnnnnnnnnnnnnnnnnnnnnnnnnnnnnnnnnnnnnnnnnnnnnnncatcatatattc
actgttggaatagatgttgatacccgggcatattttacttcagcaacaataattattgct
atcccaactggaattaaaatttttagttgaatagcaacattacatggaataaaaattaat
tataaccctacaatcctatgagcattaggatttatttttttatttactgtaggaggttta
actggtgtaatcttagccaattcctcaattgatattattcttcatgatacttattatgta
gtagcccattttcattatgtcctatctatgggggcagtattcgcaattatagggggtatt
atccaatgattccccttatttactgggctaacattaaataattattttttaaaaattcaa
tttttaacaatatttattggagtaaatttaacttttttccctcaacattttttaggatta
agagggatgccccgacgatactcagattacccagatgcttttactctatgaaatattgtt
tcatctatagggtccttaatctcccttttaagagtaatattttttatttttattgtatga
gaaagactctcttctcaacgtaaaagattaacagcattgaatttatcaacatccattgaa
tggatacaaagattccccccggctaaccataact
>Oulema_gallaeciana_W00053c_MH020547
nnnnnnnnnnnnnnnnnnnnnnnnnnnnnnnnnnnnnnnnnnnnnnnnnnnnnnnnnnnn
nnnnnnnnnnnnnnnnnnnnnnnnnnnnnnnnnnnnnnnnnnnnnnnncatcatatattc
actgttgggatagatgttgatacccgggcatattttacttcagcaacaataattattgct
atcccaactggaattaaaatttttagttgaatagcaacattacatggaataaaaattaat
tataaccctacaatcctatgagcattaggatttatttttttatttactgtagggggtcta
actggtgttatcttagccaattcctcaattgatattattcttcatgatacttattatgta
gtagcccattttcattatgtcctatctatgggggcagtattcgcaattatagggggtatt
atccaatgattccctttatttactgggctaacattaaataattattttttaaaaattcaa
tttttaacaatatttattggagtaaatttaacttttttccctcaacattttttaggatta
agagggataccccgacgatattcagattacccagatgcttttactctatgaaatattatt
tcatctatagggtccttaatctcccttttaagagtaatattttttatttttattgtatga
gaaagactctcttctcaacgtaaaagattaacagcattgaatctatcgacatccattgaa
tggatacaaagattccccccggctaaccataact
>Uloma_culinaris_W00154a_MH020548
atttcacacattattagacaagagagaggaaaaaaggaagcattcggaacactaggaata
atttatgcaataatagcaattggccttctaggatttgtagtatgagctcatcacatattt
acagttggaatagatgtagacactcgagcatactttacatcagctacaataatcattgct
gttcccacaggaattaaaatttttagatgacttgctacacttcacggaacacagttaaat
tactccccttctaccctatgagctctaggattcgttttcctatttacagtaggcggttta
acaggagtagttttagcaaactcctcaatcgatattatacttcacgacacctacaatgta
gttgcccacttccattatgtcctatccatgggagctgtatttgcaattatagggggatta
gtacactgatttcccctatttactggacttactttaaaccctaaactctgcaaaattcaa
ttccttacaatattcatcggagtaaatttaacgttctttcctcaacattttctaggactt
agaggaatacctcgacgatattcagattatcctgatgcttatacattatgaaatattgtt
tcatccatcggctcagtaatttccttaattggagttctgtacctaatttttattatctga
gaagcaataatttctaatcgaaatacccttattacccttaacataacatcatcaattgaa
tgactccaaagattcccccctgctgaacatagat
>Uloma_culinaris_W00154c_MH020549
atttcacacattattagacaagagagaggaaaaaaggaagcattcggaacactaggaata
atttatgcaataatagcaattggccttctaggatttgtagtatgagctcatcacatattt
acagttggaatagatgtagacactcgagcatactttacatcagctacaataatcattgct
gttcccacaggaattaaaatttttagatgacttgctacacttcacggaacacagttaaat
tactccccttctaccctatgagctctaggattcgttttcctatttacagtaggcggttta
acaggagtagttttagcaaactcctcaatcgatattatacttcacgacacctacaatgta
gttgcccacttccattatgtcctatccatgggagctgtatttgcaattatagggggatta
gtacactgatttcccctatttactggacttactttaaaccctaaactctgcaaaattcaa
ttccttacaatattcatcggagtaaatttaacgttctttcctcaacattttctaggactt
agaggaatacctcgacgatattcagattatcctgatgcttatacattatgaaatattgtt
tcatccatcggctcagtaatttccttaattggagttctgtacctaatttttattatctga
gaagcaataatttctaatcgaaatacccttattacccttaacataacatcatcaattgaa
tgactccaaagattcccccctgctgaacatagat
>Stenomax_aeneus_W00158a_MH020550
atctctcacattattagacaagaaagaggtaaaaaggaagccttcggcacactaggtata
atctacgcaataatagcaattggacttctaggctttgttgtatgagctcaccacatattt
acagtaggaatagatgttgacactcgggcctacttcacttcagcaaccataattattgcg
gttcccactggaattaaaatttttagatgactagccacacttcatggtacccaaataaat
tataggccctcaatattatgagccctaggatttgtattcctatttacagtcggtggacta
acaggagtaatccttgcaaactcctctattgacatcatactccatgacacttattatgta
gtagctcattttcattatgttctctccataggagcagtatttgcaattataggaggactt
gtacactgatttcccttatttacaggtctaaccctaaatcctaagttatgcaaaatccaa
ttttcaactatatttgtaggcgtaaacttaacattctttcctcagcatttccttggatta
agaggtataccacgacgatactcagattatcctgacgcatacactttatgaaatattatt
tcttctattggatcaatcatttcccttgtcggagtcctattcttaatcttcatcgtatga
gaatcattttcagcttcacgaaaaaccttaatcccacttaacataacatcatcaattgaa
tgactacaaaacacacccccttctgaacacagat
>Stenomax_aeneus_W00158c_MH020551
atctctcacattattagacaagaaagaggtaaaaaggaagccttcggcacactaggtata
atctacgcaataatagcaattggacttctaggctttgttgtatgagctcaccacatattt
acagtaggaatagatgttgacactcgggcctacttcacttcagcaaccataattattgcg
gttcccactggaattaaaatttttagatgactagccacacttcatggtacccaaataaat
tataggccctcaatattatgagccctaggatttgtattcctatttacagtcggaggacta
acaggagtaatccttgcaaactcctctattgacatcatactccatgacacttattatgta
gtagctcattttcattatgttctctccataggagcagtatttgcaattataggaggactt
gtacactgatttcccttatttacaggtctaaccctaaatcctaagttatgcaaaatccaa
ttttcaactatatttgtaggcgtaaacttaacattctttcctcagcatttccttggatta
agaggtataccacgacgatactcagattatcctgacgcatacactttatgaaatattatt
tcttctattggatcaatcatttcccttgtcggagtcctattcttaatcttcatcgtatga
gaatcattttcagcttcacgaaaaaccttaatcccacttaacataacatcatcaattgaa
tgactacaaaacacacccccttctgaacacagat
>Phyllotreta_christinae_W00054b_MH020552
cttccattattagttaaccaagaaagaagaaaaaaacaagtgaaaggaacattcgggata
atttatgcaataatatcaattgctattttaggctttattgtatgggcccatcatatattt
acggcaggaatagatgtagatacacgagcatattttacatcatccacaataattattgct
atcccaaccggaattaaaatttttagttgactagcaactttccatgggaaaaaaatttta
ttcaacccaacaactttatgagctttagggtttatttttttatttaccattgggggacta
acaggggtaattcttgctaatagatctattgacattattttacatgatacatattatgta
gtagctcatttccactatgtactctcaataggggcagtatttgcaattatagcagggttt
attcaatgattcccgttattcactgggtkaacattaaacaattttttactaaaaattcaa
tttttcattatattcatcggggtaaatgtaacatttttcccgcaacattttttaggatta
ataggaatgccacgacgatattctgactatcctgattttttaataaaatgaaatattatt
tcatctatgggatcaattattagaataattagtattataatattattttatattattttg
agaaagnnnnnnnnnnnnnnnnnnnnnnnnnnnnnnnnnnnnnnnnnnnnnnnnnnnnnn
nnnnnnnnnnnnnnnnnnnnnnnnnnnnnnnnnn
>Spermophagus_sericeus_W00052b_MH020553
atttctcatattattagccaagaaagaggaaaaaaagaagcttttggaacattaggaata
atttatgctataatagcagttggattattagggtttgtcgtttgagctcaccacatattt
actgtcggaatagacgtagatacacgagcttatttcacttcagctactataattattgct
gtacccacaggaattaaagtatttagatgattagctactttccatggaacacaaattctt
tatagaccggttactctttgagccttaggatttgtatttctattcactgtcgggggttta
actggagtagttttagctaattcttcaattgatattgtattacatgatacatattatgta
gtagcccattttcattatgttctttctataggagcagtatttgcaattatagcaggcatt
gtccaatgattccccttatttactggcattactttaaataactattttttaaaaattcaa
tttttaattatatttattggagtaaatctaacattcttccctcaacattttttaggatta
agaggtataccccgacgatattctgattatccagatgcttttataatttgaaatattgtt
tcttctattggatcaataatttcattaattagaattttattttttttatttatcctttga
gaaagattctcagcacaacgaaaatcaattagacccctaagaataactacttctattgaa
tgacttcaatcactaccccctgctgaacatagat
>Cryptocephalus bipunctatus_W00027a_MH271193
ATCTCCCACATTATTAGGCAGGAAAGTGGTAAAAAAGAATCATTTGGAACATTAGGAATA
ATCTATGCAATAATAGCAATTGGATTATTAGGCTTTGTAGTATGAGCACATCATATATTT
ACTGTAGGAATAGATGTAGATACCCGAGCCTACTTTACATCCGCCACAATAATCATTGCT
GTTCCAACAGGTATTAAAGTATTCAGATGATTAGCCACACTTCACGGAACTAAACTTAAT
TTTTCCCCAGCAACACTATGAACCCTTGGATTTGTATTCTTATTCACAATTGGGGGATTA
ACTGGTGTAGTTTTAGCCAATTCATCAATTGATATCGTTCTACACGACACTTATTATGTT
GTTGCTCACTTCCACTATGTCCTATCCATAGGAGCCGTATTCGCAATCATGGCAGGAATA
GTACAATGATTCCCCTTATTTACAGGAATCACTTTAAATAACAAAATGCTTAAAACCCAA
TTCATCACAATATTTATTGGAGTAAATTTAACATTCTTTCCTCAACATTTTTTAGGATTA
AGAGGAATACCACGCCGATACTCGGATTATCCTGATGCCTTTTTAAAATGAAATATCATT
TCATCTTTAGGATCTATAATTTCTCTCAGAAGAATCATTTTCATGATTTATATTGTTTGA
GAAGCATTTATTGTCCAACGAAAAAGTTTAACTAGAAAAAATTTAAGATCCTCAATTGAG
TGACTTCAAAGTCAACCTCCAGCCGAACATAGAT
>Cryptocephalus bipunctatus_W00027c_MH271194
ATCTCCCACATTATTAGGCAGGAAAGTGGTAAAAAAGAATCATTTGGAACATTAGGAATA
ATCTATGCAATAATAGCAATTGGATTATTAGGCTTTGTAGTATGAGCACATCATATATTT
ACTGTAGGAATAGATGTAGATACCCGAGCCTACTTTACATCCGCCACAATAATCATTGCT
GTTCCAACAGGTATTAAAGTATTCAGATGATTAGCCACACTTCACGGAACTAAACTTAAT
TTTTCCCCAGCAACACTATGAACCCTTGGATTTGTATTCTTATTCACAATTGGGGGATTA
ACTGGTGTAGTTTTAGCCAATTCATCAATTGATATCGTTCTACACGACACTTATTATGTT
GTTGCTCACTTCCACTATGTCCTATCCATAGGAGCCGTATTCGCAATCATGGCAGGAATA
GTACAATGATTCCCCTTATTTACAGGAATCACTTTAAATAACAAAATGCTTAAAACCCAA
TTCATCACAATATTTATTGGAGTAAATTTAACATTCTTTCCTCAACATTTTTTAGGATTA
AGAGGAATACCACGCCGATACTCGGATTATCCTGATGCCTTTTTAAAATGAAATATCATT
TCATCTTTAGGATCTATAATTTCTCTCAGAAGAATCATTTTCATGATTTATATTGTTTGA
GAAGCATTTATTGTCCAACGAAAAAGTTTAACTAGAAAAAATTTAAGATCCTCAATTGAG
TGACTTCAAAGTCAACCTCCAGCCGAACATAGAT
>Cryptocephalus moraei_W00029c_MH271195
ATTTCTCATATTATTAGCCAAGAAAGAGGAAAAAAAGAATCATTTGGCACTTTAGGTATA
ATTTACGCTATAATAGCAATTGGTCTCTTAGGATTTGTTGTATGAGCCCATCATATATTT
ACAGTAGGTATAGATGTTGATACACGAGCCTATTTTACATCAGCAACAATAATTATTGCA
GTACCTACTGGTATTAAAGTATTTAGTTGACTAGCAACCTTACACGGAACTAAATTAATT
TTTTCTCCAGCAACAATATGAATATTAGGTTTCGTGTTTTTATTTACAATTGGTGGATTG
ACCGGGGTGGTTCTAGCAAATTCATCTATTGATATTGTCCTCCATGATACTTATTATGTT
GTTGCTCATTTTCACTATGTTTTATCCATAGGAGCTGTATTTGCTATTATGGCAGGCCTA
GTACAATGATTCCCCTTATTTACTGGTCTTTCTTTAAATAATAAACTTCTCAAAATACAA
TTTATAGTTATATTTATTGGAGTAAATTTAACATTCTTTCCCCAACATTTCCTAGGTTTA
AATGGTATACCTCGCCGATATTCTGATTATCCAGATTCATTTACCAAATGAAACGTAATC
TCCTCATTAGGATCACTAATTTCATTAAGAAGAATTATATTAATAATTTATATTATATGA
GAAGCATTTTCTGTTCAACGTAAAAGATTAACAAGATTAAATATTAGATCTTCAATTGAA
TGGCTCCAAAATCAACCCCCGGCTGAACATAGTT
>Longitarsus nasturtii_W00032c_MH271196
ATCTCCCATATTGTTAGTCAAGAAAGAAGAAAAAAAGAAACATTTGGAACTTTAGGAATA
ATTTACGCTATACTAGCCATTGGATTATTAGGATTTATTGTTTGAGCCCATCATATATTC
ACTATTGGAATAGATGTTGATACCCGGGCATACTTCACTTCTGCAACCATAATCATTGCC
GTACCAACAGGTATCAAAATTTTTAGTTGATTAGCAACTTTTCATGGAACAAATATTATC
TATAGACCAGTTACTTTATGAACATTAGGATTTATTTTTCTTTTTACTGTCGGAGGTTTA
ACTGGAGTTATTTTAGCAAATTCATCAATTGATATTATTCTTCATGATACATACTATGTA
GTTGCACATTTTCATTATGTATTATCAATAGGAGCAGTATTTGCTATTATAGCAGGATTA
ATCCAATGATTCCCTCTATTCACTGGATTAACCATAAACAATTTTTATTTAAAAATTCAA
TTTTTAATTATATTTATTGGAGTAAACCTCACATTCTTCCCTCAACATTTTCTTGGATTA
ACAGGAATACCTCGACGATATTCAGATTATCCCGATATATTTACATTATGAAACATAATT
TCATCAATTGGATCATTAATTTCATTAATTAGAGTCTTAATTATATTATTTATTTTTTGA
GAAGCTTTTTCTCAACAACGTAAAAGATTAAGGTCTCTAAGATTAAACTCATCAATTGAA
TGACTCCAATTCCAACCTCCTGCTGAACATAGTT
>Pyrrhidium sanguineum_W000W98b_MH271197
ATCTCTCATATTATTAGGCAAGAAAGAGGGAAAAAAGAGGCCTTCGGAACTCTAGGAATA
ATTTATGCTATAATAGCAATTGGACTTCTAGGATTTGTAGTCTGAGCTCATCACATATTT
ACTGTAGGAATAGATGTCGACACTCGGGCCTACTTCACTTCAGCTACAATAATTATTGCT
GTACCGACAGGAATTAAAGTATTTAGATGATTAGCAACCTTCCACGGAACTATCATTAAA
GCCACACCAGTAATATTATGAGCTCTTGGGTTTGTTTTCCTCTTTACAATTGGAGGATTG
ACTGGAGTCGTATTAGCCAACTCCTCACTGGACATCATCCTACACGACACATACTACGTT
GTAGCTCATTTTCACTATGTCCTTTCTATAGGAGCAGTATTTGCAATTATAGCAGGGTTA
GTACAATGATTTCCCCTATTTACAGGTTTAACCCTAAACAATAAACTACTAAAAATTCAA
TTTATTGTGATATTCCTTGGAGTAAATTTAACCTTCTTCCCACAACACTTTTTAGGATTG
AGAGGAATGCCTCGGCGATATTCTGATTACCCAGACGCTTTCCTTTTATGAAATGTTATC
TCCTCGATTGGATCTTTAATTTCCCTAGCTAGAATTATACTCCTTCTATTTATTATCTGA
GAAAGATTTTCAGTTAAACGAAAAAACCTGGGAGGACTTAATTTAGTCTCATCAATCGAA
TGATTACAAAACTTTCCCCCCGCTGAACACAGAT
>Pyrrhidium sanguineum_W000W98c_MH271198
ATCTCTCATATTATTAGGCAAGAAAGAGGGAAAAAAGAGGCCTTCGGAACTCTAGGAATA
ATTTATGCTATAATAGCAATTGGACTTCTAGGATTTGTAGTCTGAGCTCATCACATATTT
ACTGTAGGAATAGATGTCGACACTCGGGCCTACTTCACTTCAGCTACAATAATTATTGCT
GTACCGACAGGAATTAAAGTATTTAGATGATTAGCAACCTTCCACGGAACTATCATTAAA
GCCACACCAGTAATATTATGAGCTCTTGGGTTTGTTTTCCTCTTTACAATTGGAGGATTG
ACTGGAGTCGTATTAGCCAACTCCTCACTGGACATCATCCTACACGACACATACTACGTT
GTAGCTCATTTTCACTATGTCCTTTCTATAGGAGCAGTATTTGCAATTATAGCAGGGTTA
GTACAATGATTTCCCCTATTTACAGGTTTAACCCTAAACAATAAACTACTAAAAATTCAA
TTTATTGTGATATTCCTTGGAGTAAATTTAACCTTCTTCCCACAACACTTTTTAGGATTG
AGAGGAATGCCTCGGCGATATTCTGATTACCCAGACGCTTTCCTTTTATGAAATGTTATC
TCCTCGATTGGATCTTTAATTTCCCTAGCTAGAATTATACTCCTTCTATTTATTATCTGA
GAAAGATTTTCAGTTAAACGAAAAAACCTGGGAGGACTTAATTTAGTCTCATCAATCGAA
TGATTACAAAACTTTCCCCCCGCTGAACACAGAT
>Monochamus galloprovincialis_W00316a_MH271199
ATTTCTCATATTATTAGACAGGAAAGAGGAAAAAAAGAAACTTTTGGAACTTTAGGAATA
ATTTATGCTATAATAGCAATTGGTTTATTAGGATTTGTAGTTTGAGCTCATCATATATTT
ACTGTGGGTATAGATGTAGATACCCGAGCTTATTTTACTTCAGCAACTATAATTATTGCT
GTACCTACAGGAATTAAAGTTTTTAGATGATTAGCAACTTTTCATGGAACACAACTTTTA
TATAGACCTGTATCTTTATGAGCATTAGGTTTTGTATTTTTATTTACTGTAGGAGGATTA
ACAGGAGTAGTTTTAGCTAATTCTTCTTTAGATATTATTCTTCATGATACATATTATGTA
GTTGCTCATTTTCATTATGTTCTTTCTATAGGAGCAGTATTTGCAATTATAGCAGGATTA
GTTCAATGATTCCCCTTATTTACAGGTTTAACTCTCCATAGAAAATTTTTAAAAATTCAA
TTTTTTGTTATATTTATTGGAGTAAATTTAACATTCTTTCCCCAACATTTTTTAGGATTA
AGAGGTATACCTCGACGATATTCAGATTATCCTGATGCTTTTACTCTATGAAATATTGTT
TCATCAATTGGATCCCTAATTTCCTTAGTAAGAGTAACATTATTATTATATATTTTTTGA
GAAGCTTTAGCTGTTCATCGAAAAAGATTAGCTACTATCAGAATAGTAACTTCAATTGAA
TGATGACAACATCTGCCTCCTGCCGAACATAGAT
>Monochamus galloprovincialis_W00316b_MH271200
ATTTCTCATATTATTAGACAGGAAAGAGGAAAAAAAGAAACTTTTGGAACTTTAGGAATA
ATTTATGCTATAATAGCAATTGGTTTATTAGGATTTGTAGTTTGAGCTCATCATATATTT
ACTGTGGGAATAGATGTAGATACCCGAGCTTATTTTACTTCAGCAACTATAATTATTGCT
GTACCTACAGGAATTAAAGTTTTTAGATGATTAGCAACTTTTCATGGAACACAACTTTTA
TATAGACCTGTATCTTTATGAGCATTAGGTTTTGTATTTTTATTTACTGTAGGAGGATTA
ACAGGAGTAGTTTTAGCTAATTCTTCTTTAGATATTATTCTTCATGATACATATTATGTA
GTTGCTCATTTTCATTATGTTCTTTCTATAGGAGCAGTATTTGCAATTATAGCAGGATTA
GTTCAATGATTCCCCTTATTTACAGGTTTAACTCTCCATAGAAAATTTTTAAAAATTCAA
TTTTTTGTTATATTTATTGGAGTAAATTTAACATTCTTTCCCCAACATTTTTTAGGATTA
AGAGGTATACCTCGACGATATTCAGATTATCCTGATGCTTTTACTCTATGAAATATTGTT
TCATCAATTGGATCCCTAATTTCCTTAGTAAGAGTAACATTATTATTATATATTTTTTGA
GAAGCTGTAGCTGTTCATCGAAAAAGATTAGCTACTATCAGAATAGTAACTTCAATTGAA
TGATGACAACATCTGCCTCCTGCCGAACATAGAT
>Monochamus sutor_W00315a_MH271201
ATTTCTCATATTATTAGACAAGAAAGGGGTAAAAAAGAAACTTTTGGGACTTTAGGAATA
ATTTATGCCATAATAGCAATTGGTTTATTAGGATTTGTAGTTTGAGCTCATCATATATTC
ACTGTAGGAATAGATGTAGACACCCGAGCTTATTTTACTTCAGCAACTATAATTATTGCT
GTGCCTACAGGAATTAAAGTTTTTAGATGATTAGCAACTTTTCATGGAACACAACTTTTA
TATAGACCCGTATCTTTATGAGCATTAGGTTTTGTATTTTTATTTACTGTAGGAGGATTA
ACAGGAGTAGTTTTAGCTAACTCTTCTTTAGATATTATTCTTCATGATACATATTATGTA
GTTGCTCATTTTCATTATGTTCTTTCTATGGGGGCAGTATTTGCAATTATAGCAGGATTA
GTACAATGATTCCCTCTATTTACAGGTTTAACTCTCCATAGAAAATTTTTAAAAATTCAA
TTTTTTGTTATATTTATTGGAGTAAATTTAACATTCTTTCCCCAACATTTTTTAGGATTA
AGAGGTATACCTCGACGGTATTCAGATTATCCTGATGCTTTTACTCTATGAAATATTGTT
TCATCAATTGGATCTCTAATTTCCTTAGTAAGAGTAACATTATTATTATACATTTTTTGA
GAAGCTTTAGCTGTTCATCGAAAAAGACTAGCTACTACAAGAATAGTAACTTCAATCGAA
TGATTACAACATTTACCTCCTGCCGAACATAGAT
>Monochamus sutor_W00315b_MH271201
ATTTCTCATATTATTAGACAAGAAAGGGGTAAAAAACAGACTTTTGGAACTTTAGGAATA
ATTTATGCCATAATAGCAATTGGTTTATTAGGATTTGTAGTTTGAGCTCATCATATATTC
ACTGTAGGAATAGATGTAGACACCCGAGCTTATTTTACTTCAGCAACTATAATTATTGCT
GTGCCTACAGGAATTAAAGTTTTTAGATGATTAGCAACTTTTCATGGAACACAACTTTTA
TATAGACCCGTATCTTTATGAGCATTAGGTTTTGTATTTTTATTTACTGTAGGAGGATTA
ACAGGAGTAGTTTTAGCTAACTCTTCTTTAGATATTATTCTTCATGATACATATTATGTA
GTTGCTCATTTTCATTATGTTCTTTCTATGGGGGCAGTATTTGCAATTATAGCAGGATTA
GTACAATGATTCCCTCTATTTACAGGTTTAACTCTCCATAGAAAATTTTTAAAAATTCAA
TTTTTTGTTATATTTATTGGAGTAAATTTAACATTCTTTCCCCAACATTTTTTAGGATTA
AGAGGTATACCTCGACGGTATTCAGATTATCCTGATGCTTTTACTCTATGAAATATTGTT
TCATCAATTGGATCTTTAATTTCCTTAGTAAGAGTAACATTATTATTATACATTTTTTGA
GAAGCTTTAGCTGTTCATCGAAAAAGACTAGCTACTACAAGAATAGTAACTTCAATCGAA
TGATTACAACATTTACCTCCTGCCGAACATAGAT
>Parafoucartia squamulata_W00331a_KP306882
ATCTCTCATATCATCAGCCCAGAAAGAAGAAAAAAAGAATCTTTTGGAGTTTTAGGAATA
ATCTATGCTATAATAGCAATTGGTTTATTAGGATTCGTGGTATGAGCTCATCACATATTT
ACTGTTGGCTTAGATGTTGATACTCGGGCATATTTTACTTCTGCTACGATAATTATTGCT
GTTCCAACAGGAATTAAAATTTTTAGCTGATTAGCAACTTACCATGGCGCTCTAATCTCT
TTTAATCCCAGATCATTATGATCTTTAGGTTTTATTTTTCTTTTTACTATAGGAGGATTA
ACGGGAGTTATTCTTGCTAATTCATCTATTGATATCATTCTACATGATACCTACTACGTA
GTGGCCCATTTTCATTATGTCCTTTCTATAGGAGCTGTATTTGCAATTTTAGCAGGAATT
GTACAATGATTTCCCTTATTTACAGGACTTACTTTAAATAATAAATACTTAAAAACTCAA
TTTTTAATTATATTTATTGGAGTAAATTTAACATTCTTCCCTCAACATTTCTTAGGGTTA
AGAGGAATGCCTCGTCGATACTCTGATTATCCAGATGCTTATACTCTATGAAATACTATC
TCATCTATTGGAAGTTTAATTTCCTTAATAGCAGTATTTTATTTTATCTTTATTTTATGG
GAAGCTTTTGCTTCAAAACGAGTAATTCTTTCTTCCTCTAGGATATCCTCCTTTATTGAA
TGATCAC
