# Supplementary material for: Using host species traits to understand the Wolbachia infection distribution across terrestrial beetles
Source: Sci Rep. 2019 Jan 29;9:847. doi: 10.1038/s41598-018-38155-5 (PMC6351630; doi:10.1038/s41598-018-38155-5)
Supplement: Supplementary file 3 — Supplementary Dataset 2 [file 41598_2018_38155_MOESM3_ESM.zip › coxA_seq.fas]

>Tanymecus_palliatus_coxA_W00011b_MG987625
atgccactgtttgtttggtctgtcttgctaacgtcatttatgttaattgttgccttacca
gtgcttgccggtgctataactatgctgcttactgatcgcaatgttggtacttcctttttt
gatcctgccggtggcggagatcctgtgttatttcaacatctgttttggttttttggtcat
ccagaagtttacataattatttttcctgcatttggcatcataagtcaagttgtatcaact
ttttctcacagacctgtatttggttacatagggatggtttatgctatgataggtatagca
gcatttggctttatggtgtgggctcatcatatgttcactgttgggcttagcgaagacgct
gctgcattttttagcactaccacaatttttatcggtgttataactgg
>Phyllobius_maculicornis_coxA_W00017b_MG987626
atgccactgtttgtttggtctgtcttgttaacagcatttatgttgattgttgccttacca
gtgcttgccggtgctataactatgcttcttactgatcgtaatgttggtacttcctttttt
gatcctgccggtggtggcgatcctgtgttatttcaacatctattttggttttttggtcat
ccagaagtttacgtaattatttttcctgcatttggcatcataagtcaggttgtatcaact
ttttctcacagacctgtatttggttacatagggatggtttatgcaatgataggtatagca
gtatttggctttatggtttgggctcatcatatgttcactgttgggcttagtgctgacgct
gctgcattttttagtactaccacaatttttatcggtgttataactgg
>Ceutorhynchus_typhae_coxA_W00292c_MG987627
atgccactgtttgtttggtctgtcttgttaacagcatttatgttgattgttgccttacca
gtgcttgccggtgctataactatgcttcttactgatcgcaatgttggtacttcctttttt
gatcctgccggtggtggcgatcctgtgttatttcaacatctattttggttttttggtcat
ccagaagtttacgtaattatttttcctgcatttggcatcataagtcaggttgtatcaact
ttttctcacagacctgtatttggttacatagggatggtttatgcaatgataggtatagca
gtatttggctttatggtttgggctcatcatatgttcactgttgggcttagtgctgacgct
gctgcattttttagcactaccacaatttttatcggtgttataactgg
>Phyllobius_glaucus_coxA_W00296a_MG987628
atgccactgtttgtttggtctgtcttgttgacagcatttatgttgattgttgccttacca
atgcttgccggtgctataactatgcttcttactgatcgcaatgttggtacttcctttttt
gatcctgccggtggtggcgatcctgtgttatttcaacatctattttggttttttggtcat
ccagaagtttacgtaattatttttcctgcatttggcatcataagtcaggttgtatcaact
ttttctcacagacctgtatttggttacatagggatggtttatgcaatgataggtatagca
gtatttggctttatggtttgggctcatcatatgttcactgttgggcttagtgctgacgct
gctgcattttttagtactaccacaatttttatcggtgttataactgg
>Dacne_rufifrons_coxA_W00164a_MG987629
atgccactgtttgtttggtctgtcttgctaacagcatttatgttgattgttgccttacca
gtgcttgccggtgctataactatgcttcttactgatcgcaatattggtacttcctttttt
gatcctgccggtggcggcgatcctgtgttatttcaacatctattttggttttttggtcat
ccagaagtttacgtaattatttttcctgcatttggcatcataagtcaggttgtatcaact
ttttctcacagacctgtatttggttacatagggatggtttatgcaatgataggtatagca
gtatttggctttatggtttgggctcaccatatgttcactgttgggcttagtgctgacgct
gctgcattttttagcactaccacaatttttatcggtgttataactgg
>Dacne_rufifrons_coxA_W00164b_MG987630
atgccactgtttgtttggtctgtcttgctaacagcatttatgttgattgttgccttacca
gtgcttgccggtgctataactatgcttcttactgatcgcaatattggtacttcctttttt
gatcctgccggtggcggcgatcctgtgttatttcaacatctattttggttttttggtcat
ccagaagtttacgtaattatttttcctgcatttggcatcataagtcaggttgtatcaact
ttttctcacagacctgtatttggttacatagggatggtttatgcaatgataggtatagca
gtatttggctttatggtttgggctcaccatatgttcactgttgggcttagtgctgacgct
gctgcattttttagcactaccacaatttttatcggtgttataactgg
>Ceutorhynchus_typhae_coxA_W00292b_MG987631
atgccactgtttgtttggtctgtcttgttaacagcatttatgttgattgttgccttacca
gtgcttgccggtgctataactatgcttcttactgatcgcaatgttggtacttcctttttt
gatcctgccggtggtggagatcctgtgttatttcaacatctattttggttttttggtcat
ccagaagtttacgtaattatttttcctgcatttggcatcataagtcaggttgtatcaact
ttttctcacagacctgtatttggttacatagggatggtttatgcaatgataggtatagca
gtatttggctttatggtgtgggctcatcatatgttcactgttgggcttagtgctgacgct
gctgcattttttagcactaccacaatttttatcggtgttataactgg
>Crepidodera_aurata_coxA_W00026b_MG987632
atgccactgtttgtttggtctgtcttgctaacagcatttatgttgattgttgccttacca
gtgcttgccggtgctataactatgcttcttactgatcgcaatgttggtacttcctttttt
gatcctgccggtggcggagatcctgtgttatttcaacatctattttggttttttggtcat
ccagaagtttacgtaattatttttcctgcatttggcatcataagtcaggttgtatcaact
ttttctcacagacctgtatttggttacatagggatggtttatgcaatgataggtatagca
gtatttggctttatggtttgggctcatcatatgttcactgttgggcttagtgctgacgct
gctgcattttttagcactaccacaatttttatcggtgttataactgg
>Dromius_agilis_coxA_W00230a_MG987633
atgccactgtttgtttggtctgtcttgctaacagcatttatgttgattgttgctttacca
gtgcttgccggtgctataactatgcttcttactgatcgcaatgttggtacttcctttttt
gatcctgccggtggcggagatcctgtgttatttcaacatctattttggttttttggtcat
ccagaagtttacgtaattatttttcctgcatttggcatcataagtcaggttgtatcaact
ttttctcacagacctgtatttggttacatagggatggtttatgcaatgataggtatagca
gtatttggctttatggtttgggctcatcatatgttcactgttgggcttagtactgacgct
gctgcattttttagcactaccacaatttttatcggtgttataactgg
>Anastrangalia_reyi_coxA_W00261a_MG987634
atgccactgtttgtttggtctgtcttgctaacagcatttatgttgattgttgccttacca
gtgcttgccggtgctataactatgcttcttactgatcgcaatgttggtacttcctttttt
gatcctgccggtggcggtgatcctgtgttatttcaacatctattttggttttttggtcat
ccagaagtttacgtaattatttttcctgcatttggcatcataagtcaggttgtatcaact
ttttctcacagacctgtatttggttacatagggatggtttatgctatgataggtatagca
gtatttggctttatggtttgggctcatcatatgttcactgttgggcttagtgctgacgct
gctgcattttttagcactaccacaatttttatcggtgttataactgg
>Chrysolina_herbacea_coxA_W00024b_MG987635
atgccactgtttgtttggtctgtcttgctaacagcatttatgttgattgttgccttacca
gtgcttgccggtgctataactatgcttcttactgatcgcaatgttggtacttcctttttt
gatcctgccggtggcggagatcctgtgttatttcaacatctattttggttttttggtcat
ccagaagtttacgtaattatttttcctgcatttggcatcataagtcaggttgtatcaact
ttttctcacagacctgtatttggttacatagggatggtttatgctatgataggtatagca
gtatttggctttatggtgtgggctcatcatatgttcactgttgggcttagtgctgacgct
gctgcattttttagcactaccacaatttttatcggtgttataactgg
>Arhopalus_rusticus_coxA_W00273b_MG987636
atgccactgtttgtttggtctgtcttgctaacagcatttatgttgattgttgccttacca
gtgcttgccggtgctataactatgcttcttactgatcgcaatgttggtacttcctttttt
gatcctgccggtggcggagatcctgtgttatttcaacatctattttggttttttggtcat
ccagaagtttacgtaattatttttcctgcatttggcatcataagtcaggttgtatcaact
ttttctcacagacctgtatttggttacatagggatggtttatgctatgataggtatagca
gtatttggctttatggtgtgggctcatcatatgttcactgttgggcttagtgctgacgct
gctgcattttttagcactaccacaatttttatcggtgttataactgg
>Arhopalus_rusticus_coxA_W00273a_MG987637
atgccactgtttgtttggtctgtcttgctaacagcatttatgttgattgttgccttacca
gtgcttgccggtgctataactatgcttcttactgatcgcaatgttggtacttcctttttt
gatcctgccggtggcggagatcctgtgttatttcaacatctattttggttttttggtcat
ccagaagtttacgtaattatttttcctgcatttggcatcataagtcaggttgtatcaact
ttttctcacagacctgtatttggttacatagggatggtttatgctatgataggtatagca
gtatttggctttatggtgtgggctcatcatatgttcactgttgggcttagtgctgacgct
gctgcattttttagcactaccacaatttttatcggtgttataactgg
>Triplax_aenea_coxA_W00163a_MG987638
atgccactgtttgtttggtctgtcttgctaacagcatttatgttgattgttgccttacca
gtgcttgccggtgctataactatgcttcttactgatcgcaatgttggtacttcctttttt
gatcctgccggtggcggagatcctgtgttatttcaacatctattttggttttttggtcat
ccagaagtttacgtaattatttttcctgcatttggcatcataagtcaggttgtatcaact
ttttctcacagacctgtatttggttacatagggatggtttatgctatgataggtatagca
gtatttggctttatggtgtgggctcatcatatgttcactgttgggcttagtgctgacgct
gctgcattttttagcactaccacaatttttatcggtgttataactgg
>Pedostrangalia_pubescens_coxA_W00266a_MG987639
atgccactgtttgtttggtctgtcttgctaacagcatttatgttgattgttgccttacca
gtgcttgccggtgctataactatgcttcttactgatcgcaatgttggtacttcctttttt
gatcctgccggtggcggagatcctgtgttatttcaacatctattttggttttttggtcat
ccagaagtttacgtaattatttttcctgcatttggcatcataagtcaggttgtatcaact
ttttctcacagacctgtatttggttacatagggatggtttatgctatgataggtatagca
gtatttggctttatggtgtgggctcatcatatgttcactgttgggcttagtgctgacgct
gctgcattttttagcactaccacaatttttatcggtgttataactgg
>Pedostrangalia_pubescens_coxA_W00266b_MG987640
atgccactgtttgtttggtctgtcttgctaacagcatttatgttgattgttgccttacca
gtgcttgccggtgctataactatgcttcttactgatcgcaatgttggtacttcctttttt
gatcctgccggtggcggagatcctgtgttatttcaacatctattttggttttttggtcat
ccagaagtttacgtaattatttttcctgcatttggcatcataagtcaggttgtatcaact
ttttctcacagacctgtatttggttacatagggatggtttatgctatgataggtatagca
gtatttggctttatggtgtgggctcatcatatgttcactgttgggcttagtgctgacgct
gctgcattttttagcactaccacaatttttatcggtgttataactgg
>Amara_similata_coxA_W00227a_MG987641
atgccactgtttgtttggtctgtcttgctaacagcatttatgttgattgttgccttacca
gtgcttgccggtgctataactatgcttcttactgatcgcaatgttggtacttcctttttt
gatcctgccggtggcggagatcctgtgttatttcaacatctattttggttttttggtcat
ccagaagtttacgtaattatttttcctgcatttggcatcataagtcaggttgtatcaact
ttttctcacagacctgtatttggttacatagggatggtttatgctatgataggtatagca
gtatttggctttatggtgtgggctcatcatatgttcactgttgggcttagtgctgacgct
gctgcattttttagcactaccacaatttttatcggtgttataactgg
>Tetropium_fuscum_coxA_W00274a_MG987642
atgccactgtttgtttggtctgtcttgctaacagcatttatgttgattgttgccttacca
gtgcttgccggtgctataactatgcttcttactgatcgcaatgttggtacttcctttttt
gatcctgccggtggcggagatcctgtgttatttcaacatctattttggttttttggtcat
ccagaagtttacgtaattatttttcctgcatttggcatcataagtcaggttgtatcaact
ttttctcacagacctgtatttggttacatagggatggtttatgctatgataggtatagca
gtatttggctttatggtgtgggctcatcatatgttcactgttgggcttagtgctgacgct
gctgcattttttagcactaccacaatttttatcggtgttataactgg
>Abax_parallelus_coxA_W00232a_MG987643
atgccactgtttgtttggtctgtcttgctaacagcatttatgttgattattgccttacca
gtgcttgccggtgctataactatgcttcttactgatcgcaatgttggtacttcctttttt
gatcctgccggtggcggagatcctgtgttatttcaacatctattttggttttttggtcat
ccagaagtttacgtaattatttttcctgcatttggcatcataagtcaggttgtatcaact
ttttctcacagacctgtatttggttacatagggatggtttatgctatgataggtatagca
gtatttggctttatggtgtgggctcatcatatgttcactgttgggcttagtgctgacgct
gctgcattttttagcactaccacaatttttatcggtgttataactgg
>Neodynus_quadrimaculatus_coxA_W00291a_MG987644
atgccactgtttgtttggtctgtcttgctaacagcatttatgttgattgttgccttacca
gtgcttgccggtgctataactatgcttcttactgatcgcaatgttggtacttcctttttt
gatcctgccggtggcggagatcctgtgttatttcaacatctattttggttttttggtcat
ccagaagtttacgtaactatttttcctgcatttggcatcataagtcaggttgtatcaact
ttttctcacagacctgtatttggttacatagggatggtttatgctatgataggtatagca
gtatttggctttatggtgtgggctcatcatatgttcactgttgggcttagtgctgacgct
gctgcattttttagcactaccacaatttttatcggtgttataactgg
>Neodynus_quadrimaculatus_coxA_W291b_MG987645
atgccactgtttgtttggtctgtcttgctaacagcatttatgttgattgttgccttacca
gtgcttgccggtgctataactatgcttcttactgatcgcaatgttggtacttcctttttt
gatcctgccggtggcggagatcctgtgttatttcaacatctattttggttttttggtcat
ccagaagtttacgtaactatttttcctgcatttggcatcataagtcaggttgtatcaact
ttttctcacagacctgtatttggttacatagggatggtttatgctatgataggtatagca
gtatttggctttatggtgtgggctcatcatatgttcactgttgggcttagtgctgacgct
gctgcattttttagcactaccacaatttttatcggtgttataactgg
>Anastrangalia_reyi_coxA_W00261b_MG987646
atgccactgtttgtttggtctgtcttgctaacagcatttatgttgattgttgccttacca
gtgcttgccggtgctataactatgcttcttactgatcgcaatgttggtacttcctttttt
gatcctgccggtggcggagatcctgtgttatttcaacatctattttggttttttggtcat
ccagaagtttacgtaattatttttcctgcatttggcatcataagtcaggttgtatcaact
ttttctcacagacctgtatttggttacatagggatggtttatgctatgataggtatagca
gtatttggctttatggtgtgggctcatcatatgttcactgttgggcttagtgctgacgct
gctgcattttttagcactaccacaatttttatcggtgttataactgg
>Hylobius_abietis_coxA_W00294b_MG987647
atgccactgtttgtttggtctgtcttgctaacagcatttatgttgattgttgccttacca
gtgcttgccggtgctataactatgcttcttactgatcgcaatgttggtacttcctttttt
gatcctgcaggtggcggagatcctgtgttatttcaacatctattttggttttttggtcat
ccagaagtttacgtaattatttttcctgcatttggcatcataagtcaggttgtatcaact
ttttctcacagacctgtatttggttacatagggatggtttatgctatgataggtatagca
gtatttggctttatggtgtgggctcatcatatgttcactgttgggcttagtgctgacgct
gctgcattttttagcactaccacaatttttatcggtgttataactgg
>Nebria_picicornis_coxA_W00223a_MG987648
atgccactgattgtttggtctgtcttgctaacagcatttatgttgattgttgccttacca
gtgcttgccggtgctataactatgcttcttactgatcgcaatgttggtacttcctttttt
gatcctgccggtggcggagatcctgtgttatttcaacatctattttggttttttggtcat
ccagaagtttacgtaattatttttcctgcatttggcatcataagtcaggttgtatcaact
ttttctcacagacctgtatttggttacatagggatggtttatgctatgataggtatagca
gtatttggctttatggtgtgggctcatcatatgttcactgttgggcttagtgctgacgct
gctgcattttttagcactaccacaatttttatcggtgttataactgg
>Notoxus_monoceros_coxA_W00157b_MG987649
atgccactgtttgtttggtctgtcttgctaacagcatttatgttgattgttgccttacca
gtgcttgccggtgctataactatgcttcttactgatcgcaatgttggtacttcctttttt
gatcctgccggtggcggagatcctgtgttatttcaacatctattttggttttttggtcat
ccagaagtttacataattatttttcctgcatttggcatcataagtcaggttgtatcaact
ttttctcacagacctgtatttggttacataggaatggtttatgctatgataggtatagca
gcatttggctttatggtttgggctcatcatatgttcactgttgggcttagtgctgacgct
gctgcattttttagcactaccacaatttttatcggtgttataactgg
>Cryptocephalus_hypochoeridis_coxA_W00028b_MG987650
atgccactgtttgtttggtctgtcttgctaacagcatttatgttgattgttgccttacca
gtgcttgccggtgctataactatgcttcttactgatcgcaatgttggtacttcctttttt
gatcctgccggtggcggagatcctgtgttatttcaacatctattttggttttttggtcat
ccagaagtttacgtaattatttttcctgcatttggcatcataagtcaggttgtatcaact
ttttgtcacagacctgtatttggttacatagggatggtttatgctatgataggtatcgca
gtatttggctttatggtgtgggctcatcatatgttcactgttgggcttagtgctgacgct
gctgcattttttagcactaccacaatttttatcggtgttataactgg
>Luperus_flavipes_coxA_W00033a_MG987651
atgccactatttgtttggtctgtcttgctaacagcatttatgttgattgttgccttaccg
gtgcttgccggtgctataactatgcttcttactgatcgaaatattggtacttcctttttt
gatcctgcaggtggtggtgaccctgtgttatttcaacatttattttggttttttggtcat
ccagaagtttacgtaattatttttcctgcatttggcatcataagtcaggttgtatcaact
ttttctcacagacctgtatttggttacataggaatggtttatgcaatgataggtatagca
gtatttggctttatggtttgggctcaccatatgttcactgttgggcttagtgctgacgct
gctgcattttttagcactaccacaatttttatcggtgttataactgg
>Luperus_flavipes_coxA_W00033b_MG987652
atgccactatttgtttggtctgtcttgctaacagcatttatgttgattgttgccttaccg
gtgcttgccggtgctataactatgcttcttactgatcgaaatattggtacttcctttttt
gatcctgcaggtggtggtgaccctgtgttatttcaacatttattttggttttttggtcat
ccagaagtttacgtaattatttttcctgcatttggcatcataagtcaggttgtatcaact
ttttctcacagacctgtatttggttacataggaatggtttatgcaatgataggtatagca
gtatttggctttatggtttgggctcaccatatgttcactgttgggcttagtgctgacgct
gctgcattttttagcactaccacaatttttatcggtgttataactgg
>Staphylinus_erythropterus_coxA_W00276b_MG987653
atgccactatttgtttggtctgtcttgctaacagcatttatgttgattgtcgccttacca
gtgcttgccggtgctataactatgcttcttactgatcgcaatattggtacttcctttttt
gatcctgccggtggtggtgaccctgtgttatttcaacatttattttggttttttggtcat
ccggaggtttacgtaattatttttcctgcatttggcatcataagtcaggttgtatcaact
ttttctcacagacctgtatttggttacatagggatggtttatgcaatgataggtatagca
gtatttggctttatggtttgggctcatcatatgttcactgttgggcttagtgctgacgct
gctgcattttttagcactaccacaatttttatcggtgttataactgg
>Psyllobora_vigintiduopunctata_coxA_W00275b_MG987654
atgccactatttgtttggtctgtcttgctaacagcatttatgttgattgtcgccttacca
gtgcttgccggtgctataactatgcttcttactgatcgcaatattggtacttcctttttt
gatcctgccggtggtggtgaccctgtgttatttcaacatttattttggttttttggtcat
ccggaggtttacgtaattatttttcctgcatttggcatcataagtcaggttgtatcaact
ttttctcacagacctgtatttggttacatagggatggtttatgcaatgataggtatagca
gtatttggctttatggtttgggctcatcatatgttcactgttgggcttagtgctgacgct
gctgcattttttagcactaccacaatttttatcggtgttataactgg
>Batophila_rubi_coxA_W00036c_MG987655
atgccactatttgtttggtctgtcttgctaacagcatttatgttgattgttgccttacca
gtgcttgccggtgctataactatgcttcttactgatcgcaatattggtacttcctttttt
gatcctgccggtggtggtgaccctgtgttatttcaacatttattttggttttttggtcat
ccggaggtttacgtaattatttttcctgcatttggcatcataagtcaggttgtatcaact
ttttctcacagacctgtatttggttacataggaatggtttatgcaatgataggtatagca
gtatttggctttatggtttgggctcaccatatgttcactgttgggcttagtgctgacgct
gccgcattttttagcactaccacaatttttatcggtgttataactgg
>Staphylinus_erythropterus_coxA_W276a_MG987656
atgccactatttgtttggtctgtcttgctaacagcatttatgttgattgtcgccttacca
gtgcttgccggtgctataactatgcttcttactgatcgcaatattggtacttcctttttt
gatcctgccggtggtggagaccctgtgttatttcaacatttattttggttttttggtcat
ccggaagtttacgtaattatttttcctgcatttggcatcataagtcaggttgtatcaact
ttttctcacagacctgtatttggttacatagggatggtttatgctatgataggtatagca
gtatttggctttatggtgtgggctcatcatatgttcactgttgggcttagtgctgacgct
gctgcattttttagcactaccacaatttttatcggtgttataactgg
>Sibinia_pellucens_coxA_W00013c_MG987657
atgccactgtttgtttggtctgtcttgctaacatcatttatgttgattgttgccttacca
ctgcttgccggtgctataactatgcttcttactgatcgcaatgttggtacttcctttttt
gatcctgccggtggcggatatcctgtgttatttcaacatctattttggttttttggtcat
ccagaagtttacataattatttttcctgcatttggcatcataagtcaggttgtatcaact
ttttctcacagacctgtatttggttacatagggatggtttatgctatgataggtatagca
ctatttggctttatggcgtgggctcatcatatgttcactgttgggcttactgctgacgct
gctgcattttttagcactaccacaatttttatcggtgttataactgg
>Pseudoperapion_ergenense_coxA_W00015b_MG987658
atgccactatttgtttggtctgttttactaacgtcatttatgttaattgttgccttaccg
gtacttgctggtgctataactatgctgctcactgatcgcaatattggtacttcctttttt
gatcctgctggtggtggtgatcctgtgttatttcaacatctgttttggttttttggtcat
ccagaagtttacataattatttttcctgcatttggcatcataagtcagattgtatcaact
ttttctcataggccagtatttggttatatgggaatggtttatgctatgataggtatagca
acatttggctttatggtgtgggctcatcatatgtttactgttgggcttagcgaagatgct
gctgtattttttagcactaccacaatttttattggtgttataactgg
>Aphthona_venustula_coxA_W00035c_MG987659
atgccactatttgtttggtctgttttactaacgtcatttatgttaattgttgccttaccg
gtacttgctggtgctataactatgctgctaactgatcgcaatattggtacttcctttttt
gatcctgctggtggcggtgatcctgtgttatttcaacacctgttttggttttttggtcat
ccagaagtttacataattatttttcctgcatttggcatcataagtcaagtcgtatcaact
ttttcccataggccagtatttggctataaagggatggtttatgctatgataggtatagca
gcatttggctttatggtttgggctcatcatatgtttactgttgggcttagtgaagatgct
gctgtgttttttagcactacaacaatttttattggtgttataactgg
>Aphodius_sticticus_coxA_W00126b_MG987660
atgccactatttgtttggtctattttactaacgtcatttatgttaattgttgccttaccg
gtacttgctggtgctataactatgctgctaactgatcgcaatattggtacttcctttttt
gatcctgctggtggcggtgatcctgtgttatttcaacacctgttttggttttttggtcat
ccagaagtttacataattatttttcctgcatttggcatcataagtcaagtcgtatcaact
ttttcccataggccagtatttggctataaagggatggtttatgctatgataggtatagca
gcatttggctttatggtttgggctcatcatatgtttactgttgggcttagcgaagatgct
gctgtgttttttagcactacaacaatttttattggtgttataactgg
>Catapion_seniculus_coxA_W00304a_MG987661
atgccactatttgtttggtctgttttactaacgtcatttatgttaattgttgccttaccg
gtacttgctggtgctataactatgctgctaactgatcgcaatattggtacttcctttttt
gatcctgctggtggcggtgatcctgtgttatttcaacacctgttttggttttttggtcat
ccagaagtttacataattatttttcctgcatttggcatcataagtcaagtcgtatcaact
ttttcccataggccagtatttggctataaagggatggtttatgctatgataggtatagca
gcatttggctttatggtttgggctcatcatatgtttactgttgggcttagcgaagatgct
gctgtgttttttagcactacaacaatttttattggtgttataactgg
>Bembidion_varium_coxA_W00258a_MG987662
atgccactatttgtttggtctgttttactaacgtcatttatgttaattgttgccttaccg
gtacttgctggtgctataactatgctgctaacagatcgcaatattggtacttcctttttt
gatcctgctggtggcggtgatcctgtgttatttcaacacctgttttggttttttggtcat
ccagaagtttacataattatttttcctgcatttggcatcataagccaagtcgtatcaact
ttttcccataggccagtatttggctataaaggaatggtttatgcaatgataggcatagca
gcatttggctttatggtttgggctcatcatatgtttactgttgggcttagcgaagatgct
gctgtattttttagtactacaacaatttttattggcgttataactgg
>Bembidion_varium_coxA_W00258b_MG987663
atgccactatttgtttggtctgttttactaacgtcatttatgttaattgttgccttaccg
gtacttgctggtgctataactatgctgctaacagatcgcaatattggtacttcctttttt
gatcctgctggtggcggtgatcctgtgttatttcaacacctgttttggttttttggtcat
ccagaagtttacataattatttttcctgcatttggcatcataagccaagtcgtatcaact
ttttcccataggccagtatttggctataaaggaatggtttatgcaatgataggcatagca
gcatttggctttatggtttgggctcatcatatgtttactgttgggcttagcgaagatgct
gctgtattttttagtactacaacaatttttattggcgttataactgg
>Bembidion_varium_coxA_W00258c_MG987664
atgccactatttgtttggtctgttttactaacgtcatttatgttaattgttgccttaccg
gtacttgctggtgctataactatgctgctaacagatcgcaatattggtacttcctttttt
gatcctgctggtggcggtgatcctgtgttatttcaacacctgttttggttttttggtcat
ccagaagtttacataattatttttcctgcatttggcatcataagccaagtcgtatcaact
ttttcccataggccagtatttggctataaaggaatggtttatgcaatgataggcatagca
gcatttggctttatggtttgggctcatcatatgtttactgttgggcttagcgaagatgct
gctgtattttttagtactacaacaatttttattggcgttataactgg
>Pseudoperapion_ergenense_coxA_W00015c_MG987665
ataccactatttgtttggtctattttactcacgtcatttatgttaattgttgccttaccg
gtacttgctggtgctataactatgctgctcactgatcgtaatataggtacctcctttttt
gatcctgctggtggtggtgatcctgtgttatttcaacatctgttttggttttttggtcat
ccagaagtttacataattatttttcctgcatttggtatcatcagtcagattgtgtcaact
ttttctcataggccagtatttggttatatgggaatggtttatgccatgataggaatagca
acgtttggcttcatggtttgggctcaccatatgtttactgttgggcttagcgaggatgct
gctatattttttagcactagcacaattttcattggtgttataactgg
>Mecinus_pascuorum_coxA_W00302a_MG987666
ataccattatttgtttggtctattttactcacgtcatttatgttaattgttgccttaccg
gtacttgctggtgctataactatgctgctcactgatcgtaatataggtacctcctttttt
gatcctgctggtggtggtgatcctgtgttatttcaacatctgttttggttttttggtcat
ccagaagtttacataattatttttcctgcatttggtatcatcagtcagattgtgtcaact
ttttctcataggccagtatttggttatatgggaatggtttatgccatgataggaatagca
acgtttggcttcatggtttgggctcaccatatgtttactgttgggcttagcgaggatgct
gctatattttttagcactagcacaattttcattggtgttataactgg
>Catapion_jaffense_coxA_W00305a_MG987667
atgccactgtttgtttggtctgtcttactaacgtcatttatgttaattgttgccttaccg
gtacttgctggtgctataactatgctgctaactgatcgcaatattggtacttcctttttt
gatcctgctggtggcggagatcctgtgttatttcaacacctgttttggttttttggtcat
ccagaagtttacataattatttttcctgcatttggcatcataagtcaagtcgtatcaact
ttttcccataggccagtatttggctataaagggatggtttatgctatgataggtatagca
gcatttggctttatggtttgggctcatcatatgtttactgttgggcttagcgaagatgct
gctgtgttttttagcactacaacaatttttattggtgttataactgg
>Notoxus_monoceros_coxA_W00157a_MG987668
atgccactgtttgtttggtctgttctattaacatcgttcatgttaattgtagctttaccg
gtacttgctggtgctataactatgctgctcactgatcgcaatattggcacttcctttttt
gatcccgctggtggtggtgatcctgtgttatttcaacatctgttttggttttttggtcac
ccagaggtttatatcataatttttcctgcgtttggcattataagccaagtcgtgtcaact
ttttcccatagacctgtatttggctataagggaatggtttatgcaatgataggtatagca
gcatttggttttatggtttgggctcaccatatgtttactgttgggcttagccaagatgct
gctgtgttttttagcactacaacaatttttattggtgttataactgg
>Myrrha_octodecimguttata_coxA_W00171a_MG987669
tttcctgcatttggcatcataagtcaggttgtatcaactttttctcacagacctgtattt
ggttacatagggatggtttatgcaatgataggtatagcagtatttggctttatggtttgg
gctcatcatatgttcactgttgggcttagtgctgacgctgctgcattttttagcactatc
acaatttttatcggtgttataactgg
>Eusomus_ovulum_coxA_W00339b_KU341554
CATGTCGTTGACTAAGATGCCACTATTTGTTTGGTCTGTCTTGCTAACAGCATTTATGTTGATTGTTGCC
TTACCGGTGCTTGCCGGTGCTATAACTATGCTTCTTACTGATCGCAATGTTGGTACTTCCTTTTTTGATC
CTGCCGGTGGTGGTGACCCTGTGTTATTTCAACATTTATTTTGGTTTTTTGGTCATCCAGAAGTTTACGT
AATTATTTTTCCTGCATTTGGCATCATAAGTCAGGTTGTATCAACTTTTTCTCACAGACCTGTATTTGGT
TACATAGGGATGGTTTATGCAATGATAGGTATAGCAGTATTTGGCTTTATGGTTTGGGCTCATCATATGT
TCACTGTTGGGCTTAGTGCTGACGCTGCTGCATTTTTTAGCACTACCACAATTTTTATCGGTGTTATAAC
TGG
>Monochamus_sartor_sartor_coxA_W00314b_MF405516
TATGCCTGGGTACTTGACAAGCTTAAAGCAGAACGTGAACGTGGTATCACCATTGATATCGCTCTATGGA
AATTCGAAACTGCCAAGTACTACGTAACTATTATCGATGCCCCTGGACACAGAGATTTTATCAAGAACAT
GATCACTGGTACTTCTCAGGCTGATTGCGCTGTACTCATTGTAGCTGCTGGAACTGGTGAATTTGAAGCT
GGTATTTCTAAGAATGGACAGACACGTGAACATGCTCTTCTCGCTTTCACCCTGGGAGTAAAACAACTTA
TTGTTGGTGTCAACAAAATGGACTCTACTGAACCACCATACAGTGAAGCTCGTTATGAAGAAATCAAGAA
AGAAGTCTCATCATACATCAAGAAAATTGGTTATAATCCGGCTGCTGTTGCTTTCGTTCCAATTTCTGGT
TGGCATGGAGATAATATGTTGGAGCCATCTAATAACATGCCATGGTTCAAGGGATGGAACGTCGAACGTA
AAGAAGGAAAGGCTGACGGCAAGACTCTGATTGAAGCTTTGGATGCTATTCTTCCACCATCCCGTCCAAC
TGACAAACCACTCCGTCTTCCATTACAAGTGAGCATATTT
>Monochamus_sartor_sartor_coxA_W00314a_MF405518
TATGCCTGGGTACTTGACAAGCTTAAAGCAGAACGTGAACGTGGTATCACCATTGATATCGCTCTATGGA
AATTCGAAACTGCCAAGTACTACGTAACTATTATCGATGCCCCTGGACACAGAGATTTTATCAAGAACAT
GATCACTGGTACTTCTCAGGCTGATTGCGCTGTACTCATTGTAGCTGCTGGAACTGGTGAATTTGAAGCT
GGTATTTCTAAGAATGGACAGACACGTGAACATGCTCTTCTCGCTTTCACCCTGGGAGTAAAACAACTTA
TTGTTGGTGTCAACAAAATGGACTCTACTGAACCACCATACAGTGAAGCTCGTTATGAAGAAATCAAGAA
AGAAGTCTCATCATACATCAAGAAAATTGGTTATAATCCGGCTGCTGTTGCTTTCGTTCCAATTTCTGGT
TGGCATGGAGATAATATGTTGGAGCCATCTAATAACATGCCATGGTTCAAGGGATGGAACGTCGAACGTA
AAGAAGGAAAGGCTGACGGCAAGACTCTGATTGAAGCTTTGGATGCTATTCTTCCACCATCCCGTCCAAC
TGACAAACCACTCCGTCTTCCATTACAAGTGAGCATATTT
>Monochamus_sartor_sartor_coxA_W00314c_MF405517
TATGCCTGGGTACTTGACAAGCTTAAAGCAGAACGTGAACGTGGTATCACCATTGATATCGCTCTATGGA
AATTCGAAACTGCCAAGTACTACGTAACTATTATCGATGCCCCTGGACACAGAGATTTTATCAAGAACAT
GATCACTGGTACTTCTCAGGCTGATTGCGCTGTACTCATTGTAGCTGCTGGAACTGGTGAATTTGAAGCT
GGTATTTCTAAGAATGGACAGACACGTGAACATGCTCTTCTCGCTTTCACCCTGGGAGTAAAACAACTTA
TTGTTGGTGTCAACAAAATGGACTCTACTGAACCACCATACAGTGAAGCTCGTTATGAAGAAATCAAGAA
AGAAGTCTCATCATACATCAAGAAAATTGGTTATAATCCGGCTGCTGTTGCTTTCGTTCCAATTTCTGGT
TGGCATGGAGATAATATGTTGGAGCCATCTAATAACATGCCATGGTTCAAGGGATGGAACGTCGAACGTA
AAGAAGGAAAGGCTGACGGCAAGACTCTGATTGAAGCTTTGGATGCTATTCTTCCACCATCCCGTCCAAC
TGACAAACCACTCCGTCTTCCATTACAAGTGAGCATATTT
>Monochamus_sartor_urussovii_coxA_W00313c_MF405513
ATGTCATTAACTAAGATGCCACTGTTTGTTTGGTCTGTCTTGCTAACAGCATTTATGTTGATTGTTGCCT
TACCAGTGCTTGCCGGTGCTATAACTATGCTTCTTACTGATCGCAATGTTGGTACTTCCTTTTTTGATCC
TGCCGGTGGCGGAGATCCTGTGTTATTTCAACATCTATTTTGGTTTTTTGGTCATCCAGAAGTTTACGTA
ATTATTTTTCCTGCATTTGGCATCATAAGTCAGGTTGTATCAACTTTTTCTCACAGACCTGTATTTGGTT
ACATAGGGATGGTTTATGCTATGATAGGTATAGCAGTATTTGGCTTTATGGTGTGGGCTCATCATATGTT
CACTGTTGGGCTTAGTGCTGACGCTGCTGCATTTTTTAGCACTACCACAATTTTTATCGGTGTTATAACT
GGTGTCAAA
>Monochamus_sartor_urussovii_coxA_W00313a_MF405515
ATGTCATTAACTAAGATGCCACTGTTTGTTTGGTCTGTCTTGCTAACAGCATTTATGTTGATTGTTGCCT
TACCAGTGCTTGCCGGTGCTATAACTATGCTTCTTACTGATCGCAATGTTGGTACTTCCTTTTTTGATCC
TGCCGGTGGCGGAGATCCTGTGTTATTTCAACATCTATTTTGGTTTTTTGGTCATCCAGAAGTTTACGTA
ATTATTTTTCCTGCATTTGGCATCATAAGTCAGGTTGTATCAACTTTTTCTCACAGACCTGTATTTGGTT
ACATAGGGATGGTTTATGCTATGATAGGTATAGCAGTATTTGGCTTTATGGTGTGGGCTCATCATATGTT
CACTGTTGGGCTTAGTGCTGACGCTGCTGCATTTTTTAGCACTACCACAATTTTTATCGGTGTTATAACT
GGTGTCAAA
>Monochamus_sartor_urussovii_coxA_W00313b_MF405514
ATGTCATTAACTAAGATGCCACTGTTTGTTTGGTCTGTCTTGCTAACAGCATTTATGTTGATTGTTGCCT
TACCAGTGCTTGCCGGTGCTATAACTATGCTTCTTACTGATCGCAATGTTGGTACTTCCTTTTTTGATCC
TGCCGGTGGCGGAGATCCTGTGTTATTTCAACATCTATTTTGGTTTTTTGGTCATCCAGAAGTTTACGTA
ATTATTTTTCCTGCATTTGGCATCATAAGTCAGGTTGTATCAACTTTTTCTCACAGACCTGTATTTGGTT
ACATAGGGATGGTTTATGCTATGATAGGTATAGCAGTATTTGGCTTTATGGTGTGGGCTCATCATATGTT
CACTGTTGGGCTTAGTGCTGACGCTGCTGCATTTTTTAGCACTACCACAATTTTTATCGGTGTTATAACT
GGTGTCAAA
>Cyanapion_afer_coxA_W00335a_KY618022
ATGTCACTCACTAAAATGCCACTATTTGTTTGGTCTGTTTTACTAACGTCATTTATGTTAATTGTTGCCT
TACCGGTACTTGCTGGTGCTATAACTATGCTGCTAACTGATCGCAATATTGGTACTTCCTTTTTTGATCC
TGCTGGTGGCGGTGATCCTGTGTTATTTCAACACCTGTTTTGGTTTTTTGGTCATCCAGAAGTTTACATA
ATTATTTTTCCTGCATTTGGCATCATAAGTCAAGTCGTATCAACTTTTTCCCATAGGCCAGTATTTGGCT
ATAAAGGGATGGTTTATGCTATGATAGGTATAGCAGCATTTGGCTTTATGGTTTGGGCTCATCATATGTT
TACTGTTGGGCTTAGCGAAGATGCTGCTGTGTTTTTTAGCACTACAACAATTTTTATTGGTGTTATAACT
GGTGTCAAAGTCTTTAGA
>Cyanapion_afer_coxA_W00335b_KY618020
ATGTCACTCACTAAAATGCCACTATTTGTTTGGTCTGTTTTACTAACGTCATTTATGTTAATTGTTGCCT
TACCGGTACTTGCTGGTGCTATAACTATGCTGCTAACTGATCGCAATATTGGTACTTCCTTTTTTGATCC
TGCTGGTGGCGGTGATCCTGTGTTATTTCAACACCTGTTTTGGTTTTTTGGTCATCCAGAAGTTTACATA
ATTATTTTTCCTGCATTTGGCATCATAAGTCAAGTCGTATCAACTTTTTCCCATAGGCCAGTATTTGGCT
ATAAAGGGATGGTTTATGCTATGATAGGTATAGCAGCATTTGGCTTTATGGTTTGGGCTCATCATATGTT
TACTGTTGGGCTTAGCGAAGATGCTGCTGTGTTTTTTAGCACTACAACAATTTTTATTGGTGTTATAACT
GGTGTCAAAGTCTTTAGA
>Cyanapion_afer_coxA_W00335c_KY618019
ATGTCACTCACTAAAATGCCACTATTTGTTTGGTCTGTTTTACTAACGTCATTTATGTTAATTGTTGCCT
TACCGGTACTTGCTGGTGCTATAACTATGCTGCTAACTGATCGCAATATTGGTACTTCCTTTTTTGATCC
TGCTGGTGGCGGTGATCCTGTGTTATTTCAACACCTGTTTTGGTTTTTTGGTCATCCAGAAGTTTACATA
ATTATTTTTCCTGCATTTGGCATCATAAGTCAAGTCGTATCAACTTTTTCCCATAGGCCAGTATTTGGCT
ATAAAGGGATGGTTTATGCTATGATAGGTATAGCAGCATTTGGCTTTATGGTTTGGGCTCATCATATGTT
TACTGTTGGGCTTAGCGAAGATGCTGCTGTGTTTTTTAGCACTACAACAATTTTTATTGGTGTTATAACT
GGTGTCAAAGTCTTTAGA
>Cyanapion_gyllenhalii_coxA_W00334a_KY618028
ATGTCATTAACTAAGATGCCACTGTTTGTTTGGTCTGTCTTGCTAACAGCATTTATGTTGATTGTTGCCT
TACCAGTGCTTGCCGGTGCTATAACTATGCTTCTTACTGATCGCAATGTTGGTACTTCCTTTTTTGATCC
TGCAGGTGGCGGAGATCCTGTGTTATTTCAACATCTATTTTGGTTTTTTGGTCATCCAGAAGTTTACGTA
ATTATTTTTCCTGCATTTGGCATCATAAGTCAGGTTGTATCAACTTTTTCTCACAGACCTGTATTTGGTT
ACATAGGGATGGTTTATGCTATGATAGGTATAGCAGTATTTGGCTTTATGGTGTGGGCTCATCATATGTT
CACTGTTGGGCTTAGTGCTGACGCTGCTGCATTTTTTAGCACTACCACAATTTTTATCGGTGTTATAACT
GGTGTCAAAGTCTTTAGA
>Cyanapion_gyllenhalii_coxA_W00334b_KY618027
ATGTCATTAACTAAGATGCCACTGTTTGTTTGGTCTGTCTTGCTAACAGCATTTATGTTGATTGTTGCCT
TACCAGTGCTTGCCGGTGCTATAACTATGCTTCTTACTGATCGCAATGTTGGTACTTCCTTTTTTGATCC
TGCAGGTGGCGGAGATCCTGTGTTATTTCAACATCTATTTTGGTTTTTTGGTCATCCAGAAGTTTACGTA
ATTATTTTTCCTGCATTTGGCATCATAAGTCAGGTTGTATCAACTTTTTCTCACAGACCTGTATTTGGTT
ACATAGGGATGGTTTATGCTATGATAGGTATAGCAGTATTTGGCTTTATGGTGTGGGCTCATCATATGTT
CACTGTTGGGCTTAGTGCTGACGCTGCTGCATTTTTTAGCACTACCACAATTTTTATCGGTGTTATAACT
GGTGTCAAAGTCTTTAGA
>Cyanapion_gyllenhalii_coxA_W00334c_KY618025
ATGTCATTAACTAAGATGCCACTGTTTGTTTGGTCTGTCTTGCTAACAGCATTTATGTTGATTGTTGCCT
TACCAGTGCTTGCCGGTGCTATAACTATGCTTCTTACTGATCGCAATGTTGGTACTTCCTTTTTTGATCC
TGCAGGTGGCGGAGATCCTGTGTTATTTCAACATCTATTTTGGTTTTTTGGTCATCCAGAAGTTTACGTA
ATTATTTTTCCTGCATTTGGCATCATAAGTCAGGTTGTATCAACTTTTTCTCACAGACCTGTATTTGGTT
ACATAGGGATGGTTTATGCTATGATAGGTATAGCAGTATTTGGCTTTATGGTGTGGGCTCATCATATGTT
CACTGTTGGGCTTAGTGCTGACGCTGCTGCATTTTTTAGCACTACCACAATTTTTATCGGTGTTATAACT
GGTGTCAAAGTCTTTAGA
>Cyanapion_spencii_coxA_W00336a_KY618031
ATGTCATTAACTAAGATGCCACTGTTTGTTTGGTCTGTCTTGCTAACAGCATTTATGTTGATTGTTGCCT
TACCAGTGCTTGCCGGTGCTATAACTATGCTTCTTACTGATCGCAATGTTGGTACTTCCTTTTTTGATCC
TGCAGGTGGCGGAGATCCTGTGTTATTTCAACATCTATTTTGGTTTTTTGGTCATCCAGAAGTTTACGTA
ACTATTTTTCCTGCATTTGGCATCATAAGTCAGGTTGTATCAACTTTTTCTCACAGACCTGTATTTGGTT
ACATAGGGATGGTTTATGCTATGATAGGTATAGCAGTATTTGGCTTTATGGTGTGGGCTCATCATATGTT
CACTGTTGGGCTTAGTGCTGACGCTGCTGCATTTTTTAGCACTACCACAATTTTTATCGGTGTTATAACT
GGTGTCAAAGTCTTTAGA
>Cyanapion_spencii_coxA_W00336b_KY618032
ATGTCACTCACTAAAATGCCACTATTTGTTTGGTCTGTTTTACTAACGTCATTTATGTTAATTGTTGCCT
TACCGGTACTTGCTGGTGCTATAACTATGCTGCTCACTGATCGTAATATAGGTACCTCCTTTTTTGATCC
TGCTGGTGGTGGTGATCCTGTGTTATTTCAACATCTGTTTTGGTTTTTTGGTCATCCAGAAGTTTACATA
ATTATTTTTCCTGCATTTGGTATCATCAGTCAGATTGTGTCAACTTTTTCTCATAGGCCAGTATTTGGTT
ATATGGGAATGGTTTATGCCATGATAGGAATAGCAACGTTTGGCTTCATGGTTTGGGCTCACCATATGTT
TACTGTTGGGCTTAGCGAGGATGCTGCTATATTTTTTAGCACTAGCACAATTTTCATTGGTGTTATAACT
GGTGTCAAAGTCTTTAGA
>Cyanapion_spencii_coxA_W00336c_KY618029
ATGTCACTCACTAAAATGCCACTATTTGTTTGGTCTGTTTTACTAACGTCATTTATGTTAATTGTTGCCT
TACCGGTACTTGCTGGTGCTATAACTATGCTGCTCACTGATCGTAATATAGGTACCTCCTTTTTTGATCC
TGCTGGTGGTGGTGATCCTGTGTTATTTCAACATCTGTTTTGGTTTTTTGGTCATCCAGAAGTTTACATA
ATTATTTTTCCTGCATTTGGTATCATCAGTCAGATTGTGTCAACTTTTTCTCATAGGCCAGTATTTGGTT
ATATGGGAATGGTTTATGCCATGATAGGAATAGCAACGTTTGGCTTCATGGTTTGGGCTCACCATATGTT
TACTGTTGGGCTTAGCGAGGATGCTGCTATATTTTTTAGCACTAGCACAATTTTCATTGGTGTTATAACT
GGTGTCAAAGTCTTTAGA
>Crioceris_quatuordecimpunctata_coxA_W00049a_KY316064
TTGTCGCAAATTATGTCCCACCCAAGTGCAGGAGTTGATCTTGCTATACTTGCACTTCATATTGCTGGTA
TGTCATCAATTGTTGGGGCGATCAACTTTATAGTTACCATATTCAATATGCGTGCAAAAGGTATGTCACT
CACTAAGATACCACTATTTGTTTGGTCTATTTTACTCACATCATTTATGTTAATTGTTGCCTTACCGGTA
CTTGCTGGTGCTATAACTATGCTGCTCACTGATCGTAATATAGGTACCTCCTTTTTTGATCCTGCTGGTG
GTGGTGATCCTGTGTTATTTCAACATCTGTTTTGGTTTTTTGGTCATCCAGAAGTTTACATAATTATTTT
TCCTGCATTTGGTATCATCAGTCAGGTTGTGTCAACTTTTTCTCATAGGCCAGTATTTGGTTATATGGGA
ATGGTTTATGCTATGATAGGAATAGCAACGTTTGGCTTTATGGTTTGGGCTCACCATATGTTTACTGTTG
GGCTTAGCGAGGATGCTGCTATATTTTTTAGCACTAGCACAATTTTCATTGGTGTCATAACTGGTGTCAA
A
>Crioceris_quatuordecimpunctata_coxA_W00049d_KY316065
TTATCACAGGTAATGTCCCATCCAAGTGCAGGAGTTGACATTGCTATACTTGCACTTCATGTTGCTGGTA
TGTCGTCAATTGTTGGGGCGATCAACTTTATAGTTACTATATTTAACATGCGCACAAAAGGAATGTCATT
AACTAAGATGCCACTGTTTGTTTGGTCTGTCTTGCTAACAGCATTTATGTTGATTGTTGCCTTACCAGTG
CTTGCCGGTGCTATAACTATGCTTCTTACTGATCGCAATGTTGGTACTTCCTTTTTTGATCCTGCCGGTG
GCGGAGATCCTGTGTTATTTCAACATCTATTTTGGTTTTTTGGTCATCCAGAAGTTTACGTAATTATTTT
TCCTGCATTTGGCATCATAAGTCAGGTTGTATCAACTTTTTCTCACAGACCTGTATTTGGTTACATAGGG
ATGGTTTATGCTATGATAGGTATAGCAGTATTTGGCTTTATGGTGTGGGCTCATCATATGTTCACTGTTG
GGCTTAGTGCTGACGCTGCTGCATTTTTTAGCACTACCACAATTTTTATCGGTGTTATAACTGGTGTCAA
A
>Crioceris_quinquepunctata_coxA_W00337b_KY316067
TTATCACAGGTAATGTCCCATCCAAGTGCAGGAGTTGACATTGCTATACTTGCACTTCATGTTGCTGGTA
TGTCGTCAATTGTTGGGGCGATCAACTTTATAGTTACTATATTTAACATGCGCACAAAAGGAATGTCATT
AACTAAGATGCCACTGTTTGTTTGGTCTGTCTTGCTAACAGCATTTATGTTGATTGTTGCCTTACCAGTG
CTTGCCGGTGCTATAACTATGCTTCTTACTGATCGCAATGTTGGTACTTCCTTTTTTGATCCTGCCGGTG
GCGGAGATCCTGTGTTATTTCAACATCTATTTTGGTTTTTTGGTCATCCAGAAGTTTACGTAATTATTTT
TCCTGCATTTGGCATCATAAGTCAGGTTGTATCAACTTTTTCTCACAGACCTGTATTTGGTTACATAGGG
ATGGTTTATGCTATGATAGGTATAGCAGTATTTGGCTTTATGGTGTGGGCTCATCATATGTTCACTGTTG
GGCTTAGTGCTGACGCTGCTGCATTTTTTAGCACTACCACAATTTTTATCGGTGTTATAACTGGTGTCAA
A
>Crioceris_quinquepunctata_coxA_W00337b_KY316066
TTGTCGCAAATTATGTCCCACCCAAGTGCAGGAGTTGATCTTGCTATACTTGCACTTCATATTGCTGGTA
TGTCATCAATTGTTGGGGCGATCAACTTTATAGTTACCATATTCAATATGCGTGCAAAAGGTATGTCACT
CACTAAGATACCACTATTTGTTTGGTCTATTTTACTCACATCATTTATGTTAATTGTTGCCTTACCGGTA
CTTGCTGGTGCTATAACTATGCTGCTCACTGATCGTAATATAGGTACCTCCTTTTTTGATCCTGCTGGTG
GTGGTGATCCTGTGTTATTTCAACATCTGTTTTGGTTTTTTGGTCATCCAGAAGTTTACATAATTATTTT
TCCTGCATTTGGTATCATCAGTCAGGTTGTGTCAACTTTTTCTCATAGGCCAGTATTTGGTTATATGGGA
ATGGTTTATGCTATGATAGGAATAGCAACGTTTGGCTTTATGGTTTGGGCTCACCATATGTTTACTGTTG
GGCTTAGCGAGGATGCTGCTATATTTTTTAGCACTAGCACAATTTTCATTGGTGTCATAACTGGTGTCAA
A
>Bembidion_punctulatum_coxA_W00256a_MF170763
GGTATGTCACTCACTAAGATACCACTATTTGTTTGGTCTATTTTACTCACGTCCTTTATGTTAATTGTTG
CCTTACCGGTACTTGCTGGTGCTATAACTATGCTGCTCACTGATCGTAATATAGGTACCTCCTTTTTTGA
TCCTGCTGGTGGTGGTGATCCTGTGTTATTTCAACATCTGTTTTGGTTTTTTGGTCATCCAGAAGTTTAC
ATAATTATTTTTCCTGCATTTGGTATCATCAGTCAGATTGTGTCAACTTTTTCTCATAGGCCAGTATTTG
GTTATATGGGAATGGTTTATGCCATGATAGGAATAGCAACGTTTGGCTTCATGGTTTGGGCTCACCATAT
GTTTACTGTTGGGCTTAGCGAGGATGCTGCTATATTTTTTAGCACTAGCACAATTTTCATTGGTGTTATA
ACTGGTGTC
>Bembidion_punctulatum_coxA_W00256d_MF170762
GGTATGTCACTCACTAAGATACCACTATTTGTTTGGTCTATTTTACTCACGTCCTTTATGTTAATTGTTG
CCTTACCGGTACTTGCTGGTGCTATAACTATGCTGCTCACTGATCGTAATATAGGTACCTCCTTTTTTGA
TCCTGCTGGTGGTGGTGATCCTGTGTTATTTCAACATCTGTTTTGGTTTTTTGGTCATCCAGAAGTTTAC
ATAATTATTTTTCCTGCATTTGGTATCATCAGTCAGATTGTGTCAACTTTTTCTCATAGGCCAGTATTTG
GTTATATGGGAATGGTTTATGCCATGATAGGAATAGCAACGTTTGGCTTCATGGTTTGGGCTCACCATAT
GTTTACTGTTGGGCTTAGCGAGGATGCTGCTATATTTTTTAGCACTAGCACAATTTTCATTGGTGTTATA
ACTGGTGTC
>Bembidion_punctulatum_coxA_W00256c_MF170764
GGTATGTCACTCACTAAGATACCACTATTTGTTTGGTCTATTTTACTCACGTCCTTTATGTTAATTGTTG
CCTTACCGGTACTTGCTGGTGCTATAACTATGCTGCTCACTGATCGTAATATAGGTACCTCCTTTTTTGA
TCCTGCTGGTGGTGGTGATCCTGTGTTATTTCAACATCTGTTTTGGTTTTTTGGTCATCCAGAAGTTTAC
ATAATTATTTTTCCTGCATTTGGTATCATCAGTCAGATTGTGTCAACTTTTTCTCATAGGCCAGTATTTG
GTTATATGGGAATGGTTTATGCCATGATAGGAATAGCAACGTTTGGCTTCATGGTTTGGGCTCACCATAT
GTTTACTGTTGGGCTTAGCGAGGATGCTGCTATATTTTTTAGCACTAGCACAATTTTCATTGGTGTTATA
ACTGGTGTC
>Bembidion_punctulatum_coxA_W00256b_MF170765
GGTATGTCACTCACTAAGATACCACTATTTGTTTGGTCTATTTTACTCACGTCCTTTATGTTAATTGTTG
CCTTACCGGTACTTGCTGGTGCTATAACTATGCTGCTCACTGATCGTAATATAGGTACCTCCTTTTTTGA
TCCTGCTGGTGGTGGTGATCCTGTGTTATTTCAACATCTGTTTTGGTTTTTTGGTCATCCAGAAGTTTAC
ATAATTATTTTTCCTGCATTTGGTATCATCAGTCAGATTGTGTCAACTTTTTCTCATAGGCCAGTATTTG
GTTATATGGGAATGGTTTATGCCATGATAGGAATAGCAACGTTTGGCTTCATGGTTTGGGCTCACCATAT
GTTTACTGTTGGGCTTAGCGAGGATGCTGCTATATTTTTTAGCACTAGCACAATTTTCATTGGTGTTATA
ACTGGTGTC
>Bembidion_varicolor_coxA_W00150e_MF170758
GGTATGTCACTCACTAAGATACCACTATTTGTTTGGTCTATCTTACTAACATCATTTATGTTAAATGTTG
CCTTACCAGTGCTTGCTGGTGCTATAACTATGCTGCTCACTGATCGTAATATAGGTACCTCCTTTTTTGA
TCCTGCTGGTGGTGGTGATCCTGTGTTATTTCAACATCTGTTTTGGTTTTTTGGTCATCCAGAAGTTTAC
ATAATTATTTTTCCTGCATTTGGTATCATCAGTCAGATTGTGTCAACTTTTTCTCACAGGCCAGTATTTG
GTTATATGGGAATGGTTTATGCCATGATAGGAATAGCAACATTTGGCTTCATGGTTTGGGCTCACCATAT
GTTTACTGTTGGGCTTAGCGATGATGCTGCTATATTTTTTAGCACTACCACAATTTTCATTGGTGTTATA
ACTGGCGTC
>Bembidion_varicolor_coxA_W00150a_MF170757
GGTATGTCACTCACTAAGATACCACTATTTGTTTGGTCTATTTTACTCACGTCATTTATGTTAATTGTTG
CCTTACCGGTACTTGCTGGTGCTATAACTATGCTGCTCACTGATCGTAATATAGGTACCTCCTTTTTTGA
TCCTGCTGGTGGTGGTGATCCTGTGTTATTTCAACATCTGTTTTGGTTTTTTGGTCATCCAGAAGTTTAC
ATAATTATTTTTCCTGCATTTGGTATCATCAGTCAGATTGTGTCAACTTTTTCTCATAGGCCAGTATTTG
GTTATATGGGAATGGTTTATGCCATGATAGGAATAGCAACGTTTGGCTTCATGGTTTGGGCTCACCATAT
GTTTACTGTTGGGCTTAGCGAGGATGCTGCTATATTTTTTAGCACTAGCACAATTTTCATTGGTGTTATA
ACTGGCGTC
>Bembidion_varicolor_coxA_W00150d_MF170756
GGTATGTCACTCACTAAGATACCACTATTTGTTTGGTCTATTTTACTCACGTCATTTATGTTAATTGTTG
CCTTACCGGTACTTGCTGGTGCTATAACTATGCTGCTCACTGATCGTAATATAGGTACCTCCTTTTTTGA
TCCTGCTGGTGGTGGTGATCCTGTGTTATTTCAACATCTGTTTTGGTTTTTTGGTCATCCAGAAGTTTAC
ATAATTATTTTTCCTGCATTTGGTATCATCAGTCAGATTGTGTCAACTTTTTCTCATAGGCCAGTATTTG
GTTATATGGGAATGGTTTATGCCATGATAGGAATAGCAACGTTTGGCTTCATGGTTTGGGCTCACCATAT
GTTTACTGTTGGGCTTAGCGAGGATGCTGCTATATTTTTTAGCACTAGCACAATTTTCATTGGTGTTATA
ACTGGCGTC
>Bembidion_varicolor_coxA_W00150b_MF170760
GGTATGTCACTCACTAAGATACCACTATTTGTTTGGTCTATCTTACTAACATCATTTATGTTAAATGTTG
CCTTACCAGTGCTTGCTGGTGCTATAACTATGCTGCTCACTGATCGTAATATAGGTACCTCCTTTTTTGA
TCCTGCTGGTGGTGGTGATCCTGTGTTATTTCAACATCTGTTTTGGTTTTTTGGTCATCCAGAAGTTTAC
ATAATTATTTTTCCTGCATTTGGTATCATCAGTCAGATTGTGTCAACTTTTTCTCACAGGCCAGTATTTG
GTTATATGGGAATGGTTTATGCCATGATAGGAATAGCAACATTTGGCTTCATGGTTTGGGCTCACCATAT
GTTTACTGTTGGGCTTAGCGATGATGCTGCTATATTTTTTAGCACTACCACAATTTTCATTGGTGTTATA
ACTGGCGTC
>Bembidion_varicolor_coxA_W00150c_MF170761
GGTATGTCATTTACTAAGATGCCACTGTTTGTTTGGTCTATCTTAGTAACGTCATTTATGTTAGATGTTG
CCTTACCGGTGCTTGCCGGTGCTATAACTATGCTTCTTACTGATCGCAATTTTGGTACTTCCTTTTTTGA
TCCTGCCGGTGGTGGAGATCCTGTGTTATTTCAACATCTTTTTTGGTTTTTTGGTCATCCAGAAGTTTAC
GTAATTATTTTTCCTGCATTTGGCATCATAAGTCAGGTTGTATCAACTTTTTCTCACAGACCTGTATTTG
GTTACATAGGGATGGTTTATGCTATGCTAGGTATAGCAATATTTGGCTTTATGGTTTGGGCTCATCATAT
GTTCACTGTTGGGCTTAGTGCTGACGCTGCTGCATTTTTTAGTACTACCACAATTTTTATCGGTGTTATA
ACTGGTGTC
>Bembidion_varicolor_coxA_W00150f_MF170759
GGTATGTCATTTACTAAGATGCCACTGTTTGTTTGGTCTATCTTAGTAACGTCATTTATGTTAGATGTTG
CCTTACCGGTGCTTGCCGGTGCTATAACTATGCTTCTTACTGATCGCAATTTTGGTACTTCCTTTTTTGA
TCCTGCCGGTGGTGGAGATCCTGTGTTATTTCAACATCTTTTTTGGTTTTTTGGTCATCCAGAAGTTTAC
GTAATTATTTTTCCTGCATTTGGCATCATAAGTCAGGTTGTATCAACTTTTTCTCACAGACCTGTATTTG
GTTACATAGGGATGGTTTATGCTATGCTAGGTATAGCAATATTTGGCTTTATGGTTTGGGCTCATCATAT
GTTCACTGTTGGGCTTAGTGCTGACGCTGCTGCATTTTTTAGTACTACCACAATTTTTATCGGTGTTATA
ACTGGTGTC
