# Supplementary material for: Using host species traits to understand the Wolbachia infection distribution across terrestrial beetles
Source: Sci Rep. 2019 Jan 29;9:847. doi: 10.1038/s41598-018-38155-5 (PMC6351630; doi:10.1038/s41598-018-38155-5)
Supplement: Supplementary file 3 — Supplementary Dataset 2 [file 41598_2018_38155_MOESM3_ESM.zip › fbpA_seq.fas]

>Neocoenorhinus_germanicus_fbpA_W00012a_MG987670
ccacttattttgaagcttaatagtgctaactccttgcactcaaaaaacttaacttctgat
caagcaataactgcttctgtaaaagatgcgctgcgtttgggttgcgtagctgttgggttt
actatatatcctggttctgctaagtgcttcgatatgatggaagaagctcgcgaaattata
gctgaggctaagtcttgcggccttgccgtagtgctatggtcttatccacgcggtgaagga
atttccaaagaaggcgaaacagcatttgatgttattgcctatgctgcgcacatagcatct
ttacttggcgctaatataatcaaagtaaaacttcccattaactatttggaaagggagaaa
atagaaacagaaaatattgagnnnnnnnnnnnnnnnnnnnnnnnnnnnnnnnnnnnnnnn
nnnnnnnnnnnnnnnnnnnn
>Pseudoperapion_ergenense_fbpA_W15c_MG987671
ccacttattttgaagcttaatagtgctaactccttgcactcgaaaaacttaacttctgat
caagcaataactgcttctgtaaaagatgcgctgcgtttgggttgcgtagctgttgggttt
actatatatcctggttctgctaagtgcttcgatatgatggaagaagctcgcgaaattata
gctgaggctaagtcttgcggccttgccgtagtgctatggtcttatccacgcggtgaagga
atttccaaagaaggcgaaacagcagttgatgttattgcctatgctgcgcacatagcagct
ttacttggcgctaatataatcaaagtaaaacttccaattaactatttggaaagggagaaa
atagaaacagaaaatattgagtcattatctaaaagaattgaatatgttaaaagatcttgt
tttgcagggaaaagaatagt
>Combocerus_glaber_fbpA_W00165a_MG987672
ccacttattttgaagcttaatagtgctaactccttgcactcgaaaaacttaacttctgat
caagcaataactgcttctgtaaaagatgcgctgcgtttgggttgcgtagctgttgggttt
actatatatcctggttctgctaagtgcttcgatatgatggaagaagctcgcgaaattata
gctgaggctaagtcttgcggccttgccgtagtgctatggtcttatccacgcggtgaagga
atttccaaagaaggcgaaacagcagttgatgttattgcctatgctgcgcacatagcagct
ttacttggcgctaatataatcaaagtaaaacttccaattaactatttggaaagggagaaa
atagaaacagaaaatattgagtcattatctaaaagaattgaatatgttaaaagatcttgt
tttgcagggaaaagaatagt
>Catapion_meieri_fbpA_W00307a_MG987673
ccacttattttgaagcttaatagtgctaactccttgcactcgaaaaacttaacttctgat
caagcaataactgcttctgtaaaagatgccctgcgtttgggttgcgtagctgttgggttt
actatatatcctggttctgctaagtgcttcgatatgatggaagaagctcgcgaaattata
gctgaggctaagtcttgcggccttgccgtagtgctatggtcttatccacgcggtgaagga
atttccaaagaaggcgaaacagcagttgatgttattgcctatgctgcgcacatagcagct
ttacttggcgctaatataatcaaagtaaaatttccaattaactatttggaaagggagaaa
atagaaacagaaaatattgagtcattatctaaaagaattgaatatgttaaaagatcttgt
tttgcagggaaaagaatagt
>Paederus_riparius_fbpA_W00174b_MG987674
ccacttattttgaagcttaatagcgctaactctttgcactcaaaaagcttaacttcagat
caagcaataacttcctctgtaaaagatgctctacgtttgggctgcgtggctgttgggttt
actatatatcctggttctgctaagtgcttcgatatgatggaagaagctcgcgaaattata
gctgaggctaagtcttgcggccttgccgtagtgctatggtcttatccacgcggtgaagga
atttccaaagaaggcgaaacagcagttgatgttattgcctatgctgcgcacatagcagct
ttacttggcgctaatataatcaaagtaaaacttccaattaactatttggaaagggagaaa
atagaaacagaaaatattgagtcattattcaaaagaattgaatatgttaaaagatcttgt
tttgcagggaaaagaatagt
>Aphodius_sticticus_fbpA_W00126a_MG987675
ccacttattttgaagcttaatagcgctaactctttgcactcaaaaagcttaacttcagat
caagcaataacttcctctgtaaaagatgctctacgtttgggctgcgtggctgttgggttt
actatatatcctggttctgctaagtgcttcgatatgatggaagaagctcgcgaaattata
gctgaggctaagtcttgcggccttgccgtagtgctatggtcttatccacgcggtgaagga
atttccaaagaaggcgaaacagcagttgatgttattgcctatgctgcgcacatagcagct
ttacttggcgctaatataatcaaagtaaaacttccaattaactatttggaaagggagaaa
atagaaacagaaaatattgagtcattatctaaaagaattgaatatgttaaaagatcttgt
tttgcagggaaaagaatagt
>Aphodius_sticticus_fbpA_W00126b_MG987676
ccacttattttgaagcttaatagcgctaactctttgcactcaaaaagcttaacttcagat
caagcaataacttcctctgtaaaagatgctctacgtttgggctgcgtggctgttgggttt
actatatatcctggttctgctaagtgcttcgatatgatggaagaagctcgcgaaattata
gctgaggctaagtcttgcggccttgccgtagtgctatggtcttatccacgcggtgaagga
atttccaaagaaggcgaaacagcagttgatgttattgcctatgctgcgcacatagcagct
ttacttggcgctaatataatcaaagtaaaacttccaattaactatttggaaagggagaaa
atagaaacagaaaatattgagtcattatctaaaagaattgaatatgttaaaagatcttgt
tttgcagggaaaagaatagt
>Aphthona_venustula_fbpA_W00035a_MG987677
ccacttattttgaagcttaatagcgctaactctttgcactcaaaaagcttaacttcagat
caagcaataacttcctctgtaaaagatgctctacgtttgggctgcgtggctgttgggttt
actatatatcctggttctgctaagtgcttcgatatgatggaagaagctcgcgaaattata
gctgaggctaagtcttgcggccttgccgtagtgctatggtcttatccacgcggtgaagga
atttccaaagaaggcgaaacagcagttgatgtcattgcttatgctgcgcatatagcggct
ttgctcggtgccaacataataaaagtaaaacttccaaccaaccatatggaaagagaaaaa
at------agaaaatattgaatcattattcaaaagaattgaatatattaaaaagtcttgc
tttgcaggaaaaagaatagt
>Aphthona_venustula_fbpA_W00035c_MG987678
ccacttattttgaagcttaatagcgctaactctttgcactcaaaaagcttaacttcagat
caagcaataacttcctctgtaaaagatgctctacgtttgggctgcgtggctgttgggttt
actatatatcctggttctgctaagtgcttcgatatgatggaagaagctcgcgaaattata
gctgaggctaagtcttgcggccttgccgtagtgctatggtcttatccacgcggtgaagga
atttccaaagaaggcgaaacagcagttgatgtcattgcttatgctgcgcatatagcggct
ttgctcggtgccaacataataaaagtaaaacttccaaccaaccatatggaaagagaaaaa
at------agaaaatattgaatcattattcaaaagaattgaatatattaaaaagtcttgc
tttgcaggaaaaagaatagt
>Bembidion_varium_fbpA_W00258a_MG987679
ccacttattttgaagcttaatagtgccaactccttacactcaaaaagcttaacttctgat
caagcaataactgcctctgtaaaagatgcgctgcgtttgggctgcatggctgttgggttt
actatatatcctggttctgctaaatgttttgatatgatggaagaagctcgcgaaattata
gctgaggctaaatcttgtggccttgctgtagtgctatggtcttatccacgtggtgaaggg
atttcaaaagaaggtgaaacagcagttgatgtcattgcttatgctgcgcatatagcggct
ttgctcggtgccaacataataaaagtaaaacttccaaccaaccatctggaaagagaaaaa
at------agaaaatattgaatcattattcaaaagaattgaatatattaaaaagtcttgc
tttgcaggaaaaagaatagt
>Bembidion_varium_fbpA_W00258b_MG987680
ccacttattttgaagcttaatagtgccaactccttacactcaaaaagcttaacttctgat
caagcaataactgcctctgtaaaagatgcgctgcgtttgggctgcatggctgttgggttt
actatatatcctggttctgctaaatgttttgatatgatggaagaagctcgcgaaattata
gctgaggctaaatcttgtggccttgctgtagtgctatggtcttatccacgtggtgaaggg
atttcaaaagaaggtgaaacagcagttgatgtcattgcttatgctgcgcatatagcggct
ttgctcggtgccaacataataaaagtaaaacttccaaccaaccatctggaaagagaaaaa
at------agaaaatattgaatcattattcaaaagaattgaatatattaaaaagtcttgc
tttgcaggaaaaacaatagt
>Sibinia_pellucens_fbpA_W00013b_MG987681
ccacttattttgaaacttaatagttccaactccttacattcaaaaaatctgacttctgat
caagcaataacctcttctgtgaaagatgcactgcgtttgggctgcttggctgttggattt
actatatatcctggttctgctaagtgttttgatatgatggaagaagcccgtgaaatcgta
gctgaagccaaatcttatgggcttgcagtagtgctatggtcttatccacgtggtgaagga
atttccaaagaaggtgaaacagcagttgatgttattgcctatgctgcgcacatagcagct
ttacttggcgctaatataatcaaagtaaagcttccaactagatatttggaaaaagaaaag
atagaaacagaaaatattgaatcattatctaaaagaattgaatatattaaaaaatcttgc
tttgcagggaaaagaatagt
>Sibinia_pellucens_fbpA_W00013c_MG987682
ccacttattttgaaacttaatagttccaactccttacattcaaaaaatctgacttctgat
caagcaataacctcttctgtgaaagatgcactgcgtttgggctgcttggctgttggattt
actatatatcctggttctgctaagtgttttgatatgatggaagaagcccgtgaaatcgta
gctgaagccaaatcttatgggcttgcagtagtgctatggtcttatccacgtggtgaagga
atttccaaagaaggtgaaacagcagttgatgttattgcctatgctgcgcacatagcagct
ttacttggcgctaatataatcaaagtaaagcttccaactagatatttggaaaaagaaaag
atagaaacagaaaatattgaatcattatctaaaagaattgaatatattaaaaaatcttgc
tttgcagggaaaagaatagt
>Triplax_aenea_fbpA_W00163a_MG987683
ccacttattttgaaacttaatagttccaactccttacattcaaaaaatctgacttctgat
caagcaataacctcttctgtgaaagatgcactgcgtttgggctgcttggctgttggattt
actatatatcctggttctgctaagtgttttgatatgatggaagaagcccgtgaaatcgta
gctgaagccaaatcttatgggcttgcagtagtgctatggtcttatccacgtggtgaagga
atttccaaagaaggtgaaacagcagttgatgttattgcctatgctgcgcacatagcagct
ttacttggcgctaatataatcaaagtaaagcttccaactagatatttggaaaaagaaaag
atagaaacagaaaatattgaatcattatctaaaagaattgaatatattaaaaaatcttgc
tttgcagggaaaagaatagt
>Neodynus_quadrimaculatus_fbpA_W00291a_MG987684
ccacttattttgaaacttaatagttccaactccttacattcaaaaaatctgacttctgat
caagcaataacctcttctgtgaaagatgcactgcgtttgggctgcttggctgttggattt
actatatatcctggttctgctaagtgttttgatatgatggaagaagcccgtgaaatcgta
gctgaagccaaatcttatgggcttgcagtagtgctatggtcttatccacgtggtgaagga
atttccaaagaaggtgaaacagcagttgatgttattgcctatgctgcgcacatagcagct
ttacttggcgctaatataatcaaagtaaagcttccaactagatatttggaaaaagaaaag
atagaaacagaaaatattgaatcattatctaaaagaattgaatatattaaaaaatcttgc
tttgcagggaaaagaatagt
>Neodynus_quadrimaculatus_fbpA_W00291b_MG987685
ccacttattttgaaacttaatagttccaactccttacattcaaaaaatctgacttctgat
caagcaataacctcttctgtgaaagatgcactgcgtttgggctgcttggctgttggattt
actatatatcctggttctgctaagtgttttgatatgatggaagaagcccgtgaaatcgta
gctgaagccaaatcttatgggcttgcagtagtgctatggtcttatccacgtggtgaagga
atttccaaagaaggtgaaacagcagttgatgttattgcctatgctgcgcacatagcagct
ttacttggcgctaatataatcaaagtaaagcttccaactagatatttggaaaaagaaaag
atagaaacagaaaatattgaatcattatctaaaagaattgaatatattaaaaaatcttgc
tttgcagggaaaagaatagt
>Phyllobius_glaucus_fbpA_W00296a_MG987686
ccacttattttgaaacttaatagttccaactccttacattcaaaaaatctgacttctgat
caagcaataacctcttctgtgaaagatgcgctgcgtttgggctgcttggctgttggattt
actatatatcctggttctgccaagtgttttgatatgatggaagaagctcgtgaaatcgta
gctgaagccaaatcttatgggcttgcagtagtgctatggtcttatccacgtggtgaagga
atttccaaagaaggtgaaacagcagttgatgttattgcctatgctgcgcacatagcagct
ttacttggcgctaatataatcaaagtaaagcttccaactagatatttggaaaaagaaaag
atagaaacagaaaatattgaatcattatctaaaagaattgaatatgttaaaaaatcttgt
tttgcagggaaaagaatagt
>Phyllobius_glaucus_fbpA_W00296b_MG987687
ccacttattttgaaacttaatagttccaactccttacattcaaaaaatctgacttctgat
caagcaataacctcttctgtgaaagatgcgctgcgtttgggctgcttggctgttggattt
actatatatcctggttctgccaagtgttttgatatgatggaagaagctcgtgaaatcgta
gctgaagccaaatcttatgggcttgcagtagtgctatggtcttatccacgtggtgaagga
atttccaaagaaggtgaaacagcagttgatgttattgcctatgctgcgcacatagcagct
ttacttggcgctaatataatcaaagtaaagcttccaactagatatttggaaaaagaaaag
atagaaacagaaaatattgaatcattatctaaaagaattgaatatgttaaaaaatcttgt
tttgcagggaaaagaatagt
>Phyllobius_maculicornis_fbpA_W00017b_MG987688
ccacttattttgaaacttaatagttccaactccttacattcaaaaaatctgacttctgat
caagcaataacctcttctgtgaaagatgcgctgcgtttgggctgcttggctgttggattt
actatatatcctggttctgccaagtgttttgatatgatggaagaagctcgtgaaatcgta
gctgaagccaaatcttatgggcttgcagtagtgctatggtcttatccacgtggtgaagga
atttccaaagaaggtgaaacagcagttgatgttattgcctatgctgcgcacatagcagct
ttacttggcgctaatataatcaaagtaaagcttccaactagatatttggaaaaagaaaag
atagaaacagaaaatattgaatcattatctaaaagaattgaatatgttaaaaaatcttgt
tttgcagggaaaagaatagt
>Anthonomus_rubi_fbpA_W00016c_MG987689
ccacttattttgaaacttaatagttccaactccttacattcaaaaaatctgacttctgat
caagcaataacctcttctgtgaaagatgcactgcgtttgggctgcttggctgttggattt
actatatatcctggttctgctaagtgttttgatatgatggaagaagcccgtgaaatcgta
gctgaagccaaatcttatgggcttgcagtagtgctatggtcttatccacgtggtgaagga
atttccaaagaaggtgaaacagcagttgatgttattgcctatgctgcgcacatagcagct
ttacttggcgctaatataatcaaagtaaaacttccaactaaatatttggaaagggagaaa
atagaaacagaaaatattgaatcattatctaaaagaattgaatatgttaaaagatcttgt
tttgcagggaaaagaatagt
>Ceutorhynchus_typhae_fbpA_W00292c_MG987690
ccacttattttgaaacttaatagttccaactccttacattcaaaaaatctgacttctgat
caagcaataacctcttctgtgaaagatgcactgcgtttgggctgcttggctgttggattt
actatatatcctggttctgctaagtgttttgatatgatggaagaagcccgtgaaatcgta
gctgaagccaaatcttatgggcttgcagtagtgctatggtcttatccacgtggtgaagga
atttccaaagaaggtgaaacagcagttgatgttattgcctatgctgcgcacatagcagct
ttacttggcgctaatataatcaaagtaaaacttccaactaaatatttggaaagggagaaa
atagaaacagaaaatattgaatcattatctaaaagaattgaatatgttaaaagatcttgt
tttgcagggaaaagaatagt
>Abax_parallelus_fbpA_W00232a_MG987691
ccacttattttgaaacttaatagttccaactccttacattcaaaaaatctgacttctgat
caagcaataacctcttctgtgaaagatgcactgcgtttgggctgcttggctgttggattt
actatatatcctggttctgctaagtgttttgatatgatggaagaagcccgtgaaatcgta
gctgaagccaaatcttatgggcttgcagtagtgctatggtcttatccacgtggtgaagga
atttccaaagaaggtgaaacagcagttgatgttattgcctatgctgcgcacatagcagct
ttacttggcgctaatataatcaaagtaaaacttccaactaaatatttggaaagggagaaa
atagaaacagaaaatattgaatcattatctaaaagaattgaatatgttaaaagatcttgt
tttgcagggaaaagaatagt
>Dromius_agilis_fbpA_W00230a_MG987692
ccacttattttgaaacttaatagttccaactccttacattcaaaaaatctgacttctgat
caagcaataacctcttctgtgaaagatgcactgcgtttgggctgcttggctgttggattt
actatatatcctggttctgctaagtgttttgatatgatggaagaagcccgtgaaatcgta
gctgaagccaaatcttatgggcttgcagtagtgctatggtcttatccacgtggtgaagga
atttccaaagaaggtgaaacagcagttgatgttattgcctatgctgcgcacatagcagct
ttacttggcgctaatataatcaaagtaaaacttccaactaaatatttggaaagggagaaa
atagaaacagaaaatattgaatcattatctaaaagaattgaatatgttaaaagatcttgt
tttgcagggaaaagaatagt
>Pedostrangalia_pubescens_fbpA_W00266a_MG987693
ccgcttattttgaaacttaatagttccaactccttacattcaaaaaatctgacttctgat
caagcaataacctcttctgtgaaagatgcactgcgtttgggctgcttggctgttggattt
actatatatcctggttctgctaagtgttttgatatgatggaagaagcccgtgaaatcgta
gctgaagccaaatcttatgggcttgcagtagtgctatggtcttatccacgtggtgaagga
atttccaaagaaggtgaaacagcagttgatgttattgcctatgctgcgcacatagcagct
ttacttggcgctaatataatcaaagtaaaacttccaactaaatatttggaaagggagaaa
atagaaacagaaaatattgaatcattatctaaaagaattgaatatgttaaaagatcttgt
tttgcagggaaaagaatagt
>Ceutorhynchus_typhae_fbpA_W00292b_MG987694
ccacttattttgaaacttaatagttccaactccttacattcaaaaaatctgacttctgat
caagcaataacctcttctgtgaaagatgcactgcgtttgggctgcttggctgttggattt
actatatatcctggttctgctaagtgttttgatatgatggaagaagcccgtgaaatcgta
gctgaagccaaatcttatgggcttgcagtagtgctatggtcttatccacgtggtgaagga
atttccaaagaaggtgaaacagcagttgatgttattgcctatgctgcgcacatagcagct
ttacttggcgctaatataatcaaagtaaaacttccaactaaatatttggaaagagagaag
atagaaacagaaaatattgaatcattatctaaaagaattgaatatgttaaaagatcttgt
tttgcagggaaaagaatagt
>Paederus_litoralis_fbpA_W00173a_MG987695
ccacttattttgaaacttaatagttccaactccttacattcaaaaaatctgacttctgat
caagcaataacctcttctgtgaaagatgcactgcgtttgggctgcttggctgttggattt
actatatatcctggttctgctaagtgttttgatatgatggaagaagcccgtgaaatcgta
gctgaagccaaatcttatgggcttgcagtagtgctatggtcttatccacgtggtgaagga
atttccaaagaaggtgaaacagcaattgatgttattgcctatgctgcgcacatagcagct
ttacttggtgctaatataatcaaagtaaaacttccaactaaatatttggaaagggagaaa
atagaaacagaaaatattgaatcattatctaaaagaattgaatatgttaaaagatcttgt
tttgcagggaaaagaatagt
>Cassida_viridis_fbpA_W00023c_MG987696
ccacttattttgaaacttaatagttccaactccttacattcaaaaaatctgacttctgat
caagcaataacctcttctgtgaaagatgcactgcgtttgggctgcttggctgttggattt
actatatatcctggttctgctaagtgttttgatatgatggaagaagcccgtgaaatcgta
gctgaagccaaatcttatgggcttgcagtagtgctatggtcttatccacgtggtgaagga
atttccaaagaaggtgaaacagcagttgatgttattgcctatgctgcgcacatagcagct
ttacttggcgctaatataatcaaagtaaaacttccaactaaatatttggaaagagagaaa
atagaagcaaaaaatattgaatcattatctaaaagaattgaatatgttaaaaggtcttgt
tttgcagggaaaagaatagt
>Chrysolina_herbacea_fbpA_W00024b_MG987697
ccacttattttgaaacttaatagttccaactccttacattcaaaaaatctgacttctgat
caagcaataacctcttctgtgaaagatgcactgcgtttgggctgcttggctgttggattt
actatatatcctggttctgctaagtgttttgatatgatggaagaagcccgtgaaatcgta
gctgaagccaaatcttatgggcttgcagtagtgctatggtcttatccacgtggtgaagga
atttccaaagaaggtgaaacagcagttgatgttattgcctatgctgcgcacatagcagct
ttacttggcgctaatataatcaaagtaaaacttccaactaaatatttggaaagagagaaa
atagaagcaaaaaatattgaatcattatctaaaagaattgaatatgttaaaaggtcttgt
tttgcagggaaaagaatagt
>Chrysolina_herbacea_fbpA_W24c_MG987698
ccacttattttgaaacttaatagttccaactccttacattcaaaaaatctgacttctgat
caagcaataacctcttctgtgaaagatgcactgcgtttgggctgcttggctgttggattt
actatatatcctggttctgctaagtgttttgatatgatggaagaagcccgtgaaatcgta
gctgaagccaaatcttatgggcttgcagtagtgctatggtcttatccacgtggtgaagga
atttccaaagaaggtgaaacagcagttgatgttattgcctatgctgcgcacatagcagct
ttacttggcgctaatataatcaaagtaaaacttccaactaaatatttggaaagagagaaa
atagaagcaaaaaatattgaatcattatctaaaagaattgaatatgttaaaaggtcttgt
tttgcagggaaaagaatagt
>Amara_similata_fbpA_W00227a_MG987699
ccacttattttgaaacttaatagttccaactccttacattcaaaaaatctgacttctgat
caagcaataacctcttctgtgaaagatgcactgcgtttgggctgcttggctgttggattt
actatatatcctggttctgctaagtgttttgatatgatggaagaagcccgtgaaatcgta
gctgaagccaaatcttatgggcttgcagtagtgctgtggtcttatccacgcggtgaagga
atttccaaagaaggtgaaacagcagttgatgttattgcctatgctgcgcatatggcagct
ttgcttggcgctaatataataaaagtaaaacttccaactaaatatttggaaagggagaaa
atagaaacagaaaatattgaatcattatctaaaagaattgaatatgttaaaagatcttgt
tttgcagggaaaagaatagt
>Nebria_picicornis_fbpA_W00223a_MG987700
ccacttattttgaaacttaatagttccaactccttacattcaaaaaatctgacttctgat
caagcaataacctcttctgtgaaagatgcactgcgtttgggctgcttggctgttggattt
actatatatcctggttctgctaagtgttttgatatgatggaagaagcccgtgaaatcgta
gctgaagccaaatcttatgggcttgcagtagtgctgtggtcttatccacgcggtgaagga
atttccaaagaaggtgaaacagcagttgatgttattgcctatgctgcgcatatggcagct
ttgcttggcgctaatataataaaagtaaaacttccaactaaatatttggaaagggagaaa
atagaaacagaaaatattgaatcattatctaaaagaattgaatatgttaaaagatcttgt
tttgcagggaaaagaatagt
>Paederus_riparius_fbpA_W00174a_MG987701
ccacttattttgaagcttaatagttccaactccttacattcaaaaaatctgacttctgat
caagcaataacctcttctgtgaaagatgcactgcgtttgggctgcttggctgttggattt
actatatatcctggttctgctaagtgttttgatatgatggaagaagcccatgaaatcgta
gctgaagccaagtcttatgggcttgcagtagtgctatggtcttatccacgtggtgaagga
atttccaaagaaggtgaaacagcagttgatattattgcctatgctgcgcacatagcagct
ttacttggcgctaatataatcaaagtaaaacttccaactaaatattttgaaagggagaga
atagaaacagaaaatattgaatcattatctaaaagaattgaatatgttaaaagatcttgt
tttgcagggaaaagaatagt
>Oiceoptoma_thoracica_fbpA_W00155a_MG987702
ccacttattttgaaactgaatagttccaactccttacattcaaaaaatctgacttctgat
caagcagtaacctcttctgtgaaagatgcgctgcgtttgggctgcttggctgttggattt
actatatgtcctggttctgctaagtgttttgatatgatggaagaagctcgtgaaatcgta
gctgaagccaaatcttatgggcttgcagtagtgctatggtcttatccacgtggtgaagga
atttccaaagaaggtgaaacagcagttgatgttattgcctatgctgcgcacatagcagct
ttacttggcgctaatataatcaaaataaaacttccaactagatatttggaaaaggaaaag
atagaaacagaaaatattgaatcattatctaaaagaattgaatatgttaaaaaatcttgt
tttgcagggaaaagaatagt
>Catapion_jaffense_fbpA_W00305a_MG987703
ccacttattttgaaacttaatagtgccaactccttgcattcaaaaaatctgacttctgat
caagcaataaccgcttctgtgaaagatgcactgcgtttgggctgcttggctgttggattt
actatatatcctggttctgctaagtgttttgatatgatggaagaagcccgtgaaatcgta
gctgaagccaaatcttacgggcttgccgtagtgctatggtcttatccacgtggtgaagga
atttccaaagaaggtgaaacagcagttgatgttattgcctatgctgcgcacatagcagct
ttacttggcgctaatataatcaaagtaaagcttccaactaaatatttggaaaaggaaaag
atagaaacagaaaatattgaatcattatctaaaagaattgaatatattaaaaaatcttgc
tttgcagggaaaagaatagt
>Anthonomus_rubi_fbpA_W00016a_MG987704
ccacttattttgaaacttaatagttccaactctttacattcaaaggatctaacctctgat
caggcaataacctcttctgtgaaagatgcgctgcgtttgggatgcttagctgtcggattt
actatatatcctggttctgctaagtgtttcgatatgatggaggaagcccgtggaatcata
gctgaagccaaatcttatgggcttgcagtagtgctatggtcttatccacgcggtgaaggg
atttccaaagaaggtgaaacagcagttgatgttattgcctatgctgcgcacatggcagct
ttgcttggcgctaatataataaaagtaaaacttccaactaaatatttggaaagggagaaa
atagaaacagaaaatattgaatcattatctaaaagaattgaatatgttaaaaggtcttgt
tttgcagggaaaagaatagt
>Batophila_rubi_fbpA_W00036c_MG987705
ccacttattttgaaacttaatagttccaactctttacattcaaaggatctaacctctgat
caggcaataacctcttctgtgaaagatgcgctgcgtttgggatgcttagctgtcggattt
actatatatcctggttctgctaagtgtttcgatatgatggaggaagcccgtggaatcata
gctgaagccaaatcttatggacttgcagtagtgctatggtcttatccacgcggtgaaggg
atttccaaagaaggtgaaacagcagttgatgttattgcctatgctgcgcacatggcagct
ttgcttggcgctaatataataaaagtaaaacttccaactaaatatttggaaagggagaaa
atagaaacagaaaatattgaatcattatctaaaagaattgaatatgttaaaaggtcttgt
tttgcagggaaaagaatagt
>Batophila_rubi_fbpA_W00036a_MG987706
ccacttattttgaaacttaatagttccaactctttacattcaaaggatctaacctctgat
caagcaataacctcttctgtgaaagatgcgctgcgtttgggatgcttagctgtcggattt
actatatatcctggttctgctaagtgtttcgatatgatggaggaagcccgtggaatcata
gctgaagccaaatcttatggacttgcagtagtgctatggtcttatccacgcggtgaaggg
atttccaaagaaggtgaaacagcagttgatgttattgcctatgctgcgcacatggcagct
ttgcttggcgctaatataataaaagtaaaacttccaactaaatatttggaaagggagaaa
atagaaacagaaaatattgaatcattatctaaaagaattgaatatgttaaaaggtcttgt
tttgcagggaaaagaatagt
>Luperus_flavipes_fbpA_W00033a_MG987707
ccacttattttgaaacttaatagttccaactctttacattcaaaggatctaacctctgat
caggcaataacctcttctgtgaaagatgcgctgcgtttgggatgcttagctgtcggattt
actatatatcctggttctgctaagtgtttcgatatgatggaggaagcccgtggaatcata
gctgaagccaaatcttatggacttgcagtagtgctatggtcttatccacgcggtgaagga
atttccaaagaaggtgaaacagcagttgatgttattgcctatgctgcacacatggcagct
ttgcttggcgctaatataataaaagtaaaacttccaactaaatatttggaaagggagaaa
atagaaacagaaaatattgaatcattatctaaaagaattgaatatgttaaaaaatcttgt
tttgcaggaaaaagaatagt
>Luperus_flavipes_fbpA_W00033b_MG987708
ccacttattttgaaacttaatagttccaactctttacattcaaaggatctaacctctgat
caggcaataacctcttctgtgaaagatgcgctgcgtttgggatgcttagctgtcggattt
actatatatcctggttctgctaagtgtttcgatatgatggaggaagcccgtggaatcata
gctgaagccaaatcttatggacttgcagtagtgctatggtcttatccacgcggtgaagga
atttccaaagaaggtgaaacagcagttgatgttattgcctatgctgcacacatggcagct
ttgcttggcgctaatataataaaagtaaaacttccaactaaatatttggaaagggagaaa
atagaaacagaaaatattgaatcattatctaaaagaattgaatatgttaaaaaatcttgt
tttgcaggaaaaagaatagt
>Luperus_luperus_fbpA_W00034a_MG987709
ccacttattttgaaacttaatagttccaactctttacattcaaaggatctaacctctgat
caggcaataacctcttctgtgaaagatgcgctgcgtttgggatgcttagctgtcggattt
actatatatcctggttctgctaagtgtttcgatatgatggaggaagcccgtggaatcata
gctgaagccaaatcttatggacttgcagtagtgctatggtcttatccacgcggtgaagga
atttccaaagaaggtgaaacagcagttgatgttattgcctatgctgcacacatggcagct
ttgcttggcgctaatataataaaagtaaaacttccaactaaatatttggaaagggagaaa
atagaaacagaaaatattgaatcattatctaaaagaattgaatatgttaaaaaatcttgt
tttgcaggaaaaagaatagt
>Luperus_luperus_fbpA_W00034c_MG987710
ccacttattttgaaacttaatagttccaactctttacattcaaaggatctaacctctgat
caggcaataacctcttctgtgaaagatgcgctgcgtttgggatgcttagctgtcggattt
actatatatcctggttctgctaagtgtttcgatatgatggaggaagcccgtggaatcata
gctgaagccaaatcttatggacttgcagtagtgctatggtcttatccacgcggtgaagga
atttccaaagaaggtgaaacagcagttgatgttattgcctatgctgcacacatggcagct
ttgcttggcgctaatataataaaagtaaaacttccaactaaatatttggaaagggagaaa
atagaaacagaaaatattgaatcattatctaaaagaattgaatatgttaaaaaatcttgt
tttgcaggaaaaagaatagt
>Dacne_rufifrons_fbpA_W00164a_MG987711
ccacttattttgaaacttaatagttccaactctttacattcaaaggatctaacctctgat
caggcaataacctcttctgtgaaagatgcgctgcgtttgggctgcttagctgtcggattt
actatatatcctggttctgctaagtgtttcgatatgatggaggaagcccgtggaatcata
gctgaagccaaatcttacgggcttgcagtagtgctatggtcttatccacgcggtgaaggg
atttccaaagaaggtgaaacagcagttgatgttattgcctatgctgcacacatagcagct
ttgcttggcgctaatataataaaagtaaaacttccaactaaatatttggaaagggagaaa
atagaaacagaaaatattgaatcattatctaaaagaattgaatatgttaaaaggtcttgt
tttgcagggaaaagaatagt
>Dacne_rufifrons_fbpA_W00164b_MG987712
ccacttattttgaaacttaatagttccaactctttacattcaaagtatctaacctctgat
caggcaataacctcttctgtgaaagatgcgctgcgtttgggctgcttagctgtcggattt
actatatatcctggttctgctaagtgtttcgatatgatggaggaagcccgtggaatcata
gctgaagccaaatcttacgggcttgcagtagtgctatggtcttatccacgcggtgaaggg
atttccaaagaaggtgaaacagcagttgatgttattgcctatgctgcacacatagcagct
ttgcttggcgctaatataataaaagtaaaacttccaactaaatatttggaaagggagaaa
atagaaacagaaaatattgaatcattatctaaaagaattgaatatgttaaaaggtcttgt
tttgcagggaaaagaatagt
>Dacne_rufifrons_fbpA_W00164c_MG987713
ccacttattttgaaacttaatagttccaactctttacattcaaagtatctaacctctgat
caggcaataacctcttctgtgaaagatgcgctgcgtttgggctgcttagctgtcggattt
actatatatcctggttctgctaagtgtttcgatatgatggaggaagcccgtggaatcata
gctgaagccaaatcttacgggcttgcagtagtgctatggtcttatccacgcggtgaaggg
atttccaaagaaggtgaaacagcagttgatgttattgcctatgctgcacacatagcagct
ttgcttggcgctaatataataaaagtaaaacttccaactaaatatttggaaagggagaaa
atagaaacagaaaatattgaatcattatctaaaagaattgaatatgttaaaaggtcttgt
tttgcagggaaaagaatagt
>Crepidodera_aurata_fbpA_W00026b_MG987714
ccacttattttgaaacttaatagttccaactctttacattcaaaggatctaacctctgat
caggcaataacctcttctgtgaaagatgcgctgcgtttgggatgcttagctgtcggattt
actatatatcctggttctgctaagtgtttcgatatgatggaggaagcccgtggaatcata
gctgaagccaaatcttacgggcttgcagtagtgctatggtcttatccacgcggtgaaggg
atttccaaagaaggtgaaacagcagttgatgttattgcctatgctgcgcacatggcagct
ttgcttggcgctaatataatcaaagtaaaacttccaactaaatatttggaaagggagaaa
atagaaacagaaaatattgaatcattatctaaaagagttgaatatgttaaaaaatcttgt
tttgcagggaaaagaatagt
>Staphylinus_erythropterus_fbpA_W00276b_MG987715
ccacttattttgaaacttaatagttccaactctttacattcaaaggatctgacctctgat
caggcaataacctcttctgtgaaagatgcgctgcgtttgggctgctgagctgtcggattt
actatatatcctggttctgccaagtgttttgatatgatggaagaagcccgtgaaatcgtg
gctgaagccaaatcttatgggcttgcagtagtgctatggtcttatccacgcggtgaagga
atttccaaagaaggtgaaatagcagttgatgttattgcctatgctgcgcacatggcagct
ttacttggcgctaatataatcaaagtaaaacttccaactaaatatttggaaagggagaaa
atagaaacagaaaatattgaatcattatctaaaagaattgaatatgttaaaagatcttgt
tttgcagggaaaagaatagt
>Trachys_minuta_fbpA_W00056a_MG987716
ccacttattttgaaacttaatagttccactcctt---acttcaaaaatctgacttctgat
caagcagtaacctcttctgtgaaagatgcactgcgtttgggctgcttggctgttggattt
actatatatcctggttctgctaagtgttttgatatgatggaagaagcccgtgaaatcgta
gctgaagccaaatcttatgggcttgcagtagtgctatggtcttatccacgtggtgaagga
atttccaaagaaggtgaaacagcaattgatgttattgcctatgctgcgcacatagcaact
ttacttggcgctaatataatcaaagtaaagcttcctactagatatttggaaaaagaaaag
atagaaacagaatatattgaatcattatctaagagaattgaatatattaaaaaatcttgc
tttgcagggaaaagaatagt
>Trachys_minuta_fbpA_W00056c_MG987717
ccacttattttgaaacttaatagttccactcctt---acttcaaaaatctgacttctgat
caagcagtaacctcttctgtgaaagatgcactgcgtttgggctgcttggctgttggattt
actatatatcctggttctgctaagtgttttgatatgatggaagaagcccgtgaaatcgta
gctgaagccaaatcttatgggcttgcagtagtgctatggtcttatccacgtggtgaagga
atttccaaagaaggtgaaacagcaattgatgttattgcctatgctgcgcacatagcaact
ttacttggcgctaatataatcaaagtaaagcttcctactagatatttggaaaaagaaaag
atagaaacagaatatattgaatcattatctaagagaattgaatatattaaaaaatcttgc
tttgcagggaaaagaatagt
>Trachys_minuta_fbpA_W00056b_MG987718
ccacttattttgaaacttaatagttccactcctt---acttcaaaaatctgacttctgat
caagcagtaacctcttctgtgaaagatgcactgcgtttgggctgcttggctgttggattt
actatatatcctggttctgctaagtgttttgatatgatggaagaagcccgtgaaatcgta
gctgaagccaaatcttatgggcttgcagtagtgctatggtcttatccacgtggtgaagga
atttccaaagaaggtgaaacagcaattgatgttattgcctatgctgcgcacatagcaact
ttacttggcgctaatataatcaaagtaaagcttcctactagatatttggaaaaagaaaag
atagaaacagaatatattgaatcattatctaagagaattgaatatattaaaaaatcttgc
tttgcagggaaaagaatagt
>Eusomus_ovulum_fbpA_W00339b_KU341557
CTTAATAGTTCCAACTCTTTACATTCAAAGGATCTAACCTCTGATCAGGCAATAACCTCTTCTGTGAAAG
ATGCGCTGCGTTTGGGATGCTTAGCTGTCGGATTTACTATATATCCTGGTTCTGCTAAGTGTTTCGATAT
GATGGAGGAAGCCCGTGGAATCATAGCTGAAGCCAAATCTTATGGGCTTGCAGTAGTGCTATGGTCTTAT
CCACGCGGTGAAGGGATTTCCAAAGAAGGTGAAACAGCAGTTGATGTTATTGCCTATGCTGCGCACATGG
CAGCTTTGCTTGGCGCTAATATAATAAAAGTAAAACTTCCAACTAAATATTTGGAAAGGGAGAAAATAGA
AACAGAAAATATTGAATCATTATCTAAAAGAATTGAATATGTTAAAAGGTCTTGTTTTGCAGGGAAAAGA
ATAGTGGTTTT
>Monochamus_sartor_sartor_fbpA_W00314b_MF405531
ATGCTCCCACTTATTTTGAAACTTAAAAGTTCCAACTCCTTACATTCAAAAAATCTGACTTCTGATCAAG
CAATAACCTCTTCTGTGAAAGATGCACTGCGTTTGGGCTGCTTGGCTGTTGGATTTACTATATATCCTGG
TTCTGCTAAGTGTTTTGATATGATGGAAGAAGCCCGTGAAATCGTAGCTGAAGCCAAATCTTATGGGCTT
GCAGTAGTGCTATGGTCTTATCCACGTGGTGAAGGAATTTCCAAAGAAGGTGAAACAGCATTTGATGTTA
TTGCCTATGCTGCGCACATAGCAGCTTTACTTGGCGCTAATATAATCAAAGTAAAACTTCCAACTAAATA
TTTGGAAAGGGAGAAAATAGAAACAGAAAATATTGAATCATTATCTAAAAGAATTGAATATGTTAAAAGA
TCTTGTTTTGCAGGGAAAAGAATAGTA
>Monochamus_sartor_sartor_fbpA_W00314a_MF405530
ATGCTCCCACTTATTTTGAAACTTAAAAGTTCCAACTCCTTACATTCAAAAAATCTGACTTCTGATCAAG
CAATAACCTCTTCTGTGAAAGATGCACTGCGTTTGGGCTGCTTGGCTGTTGGATTTACTATATATCCTGG
TTCTGCTAAGTGTTTTGATATGATGGAAGAAGCCCGTGAAATCGTAGCTGAAGCCAAATCTTATGGGCTT
GCAGTAGTGCTATGGTCTTATCCACGTGGTGAAGGAATTTCCAAAGAAGGTGAAACAGCATTTGATGTTA
TTGCCTATGCTGCGCACATAGCAGCTTTACTTGGCGCTAATATAATCAAAGTAAAACTTCCAACTAAATA
TTTGGAAAGGGAGAAAATAGAAACAGAAAATATTGAATCATTATCTAAAAGAATTGAATATGTTAAAAGA
TCTTGTTTTGCAGGGAAAAGAATAGTA
>Monochamus_sartor_sartor_fbpA_W00314c_MF405532
ATGCTCCCACTTATTTTGAAACTTAAAAGTTCCAACTCCTTACATTCAAAAAATCTGACTTCTGATCAAG
CAATAACCTCTTCTGTGAAAGATGCACTGCGTTTGGGCTGCTTGGCTGTTGGATTTACTATATATCCTGG
TTCTGCTAAGTGTTTTGATATGATGGAAGAAGCCCGTGAAATCGTAGCTGAAGCCAAATCTTATGGGCTT
GCAGTAGTGCTATGGTCTTATCCACGTGGTGAAGGAATTTCCAAAGAAGGTGAAACAGCATTTGATGTTA
TTGCCTATGCTGCGCACATAGCAGCTTTACTTGGCGCTAATATAATCAAAGTAAAACTTCCAACTAAATA
TTTGGAAAGGGAGAAAATAGAAACAGAAAATATTGAATCATTATCTAAAAGAATTGAATATGTTAAAAGA
TCTTGTTTTGCAGGGAAAAGAATAGTA
>Monochamus_sartor_urussovii_fbpA_W00313c_MF405529
ATGCTCCCACTTATTTTGAAACTTAATAGTTCCAACTCCTTACATTCAAAAAATCTGACTTCTGATCAAG
CAATAACCTCTTCTGTGAAAGATGCACTGCGTTTGGGCTGCTTGGCTGTTGGATTTACTATATATCCTGG
TTCTGCTAAGTGTTTTGATATGATGGAAGAAGCCCGTGAAATCGTAGCTGAAGCCAAATCTTATGGGCTT
GCAGTAGTGCTATGGTCTTATCCACGTGGTGAAGGAATTTCCAAAGAAGGTGAAACAGCAGTTGATGTTA
TTGCCTATGCTGCGCACATAGCAGCTTTACTTGGCGCTAATATAATCAAAGTAAAGCTTCCAACTAGATA
TTTGGAAAAAGAAAAGATAGAAACAGAAAATATTGAATCATTATCTAAAAGAATTGAATATATTAAAAAA
TCTTGCTTTGCAGGGAAAAGAATAGTA
>Monochamus_sartor_urussovii_fbpA_W00313a_MF405527
ATGCTCCCACTTATTTTGAAACTTAATAGTTCCAACTCCTTACATTCAAAAAATCTGACTTCTGATCAAG
CAATAACCTCTTCTGTGAAAGATGCACTGCGTTTGGGCTGCTTGGCTGTTGGATTTACTATATATCCTGG
TTCTGCTAAGTGTTTTGATATGATGGAAGAAGCCCGTGAAATCGTAGCTGAAGCCAAATCTTATGGGCTT
GCAGTAGTGCTATGGTCTTATCCACGTGGTGAAGGAATTTCCAAAGAAGGTGAAACAGCAGTTGATGTTA
TTGCCTATGCTGCGCACATAGCAGCTTTACTTGGCGCTAATATAATCAAAGTAAAGCTTCCAACTAGATA
TTTGGAAAAAGAAAAGATAGAAACAGAAAATATTGAATCATTATCTAAAAGAATTGAATATATTAAAAAA
TCTTGCTTTGCAGGGAAAAGAATAGTA
>Monochamus_sartor_urussovii_fbpA_W00313b_MF405528
ATGCTCCCACTTATTTTGAAACTTAATAGTTCCAACTCCTTACATTCAAAAAATCTGACTTCTGATCAAG
CAATAACCTCTTCTGTGAAAGATGCACTGCGTTTGGGCTGCTTGGCTGTTGGATTTACTATATATCCTGG
TTCTGCTAAGTGTTTTGATATGATGGAAGAAGCCCGTGAAATCGTAGCTGAAGCCAAATCTTATGGGCTT
GCAGTAGTGCTATGGTCTTATCCACGTGGTGAAGGAATTTCCAAAGAAGGTGAAACAGCAGTTGATGTTA
TTGCCTATGCTGCGCACATAGCAGCTTTACTTGGCGCTAATATAATCAAAGTAAAGCTTCCAACTAGATA
TTTGGAAAAAGAAAAGATAGAAACAGAAAATATTGAATCATTATCTAAAAGAATTGAATATATTAAAAAA
TCTTGCTTTGCAGGGAAAAGAATAGTA
>Cyanapion_afer_fbpA_W00335a_KY618072
AACTTAATAGTTCCAACTCCTTACATTCAAAAAATCTGACTTCTGATCAAGCAATAACCTCTTCTGTGAA
AGATGCACTGCGTTTGGGCTGCTTGGCTGTTGGATTTACTATATATCCTGGTTCTGCTAAGTGTTTTGAT
ATGATGGAAGAAGCCCGTGAAATCGTAGCTGAAGCCAAATCTTATGGGCTTGCAGTAGTGCTATGGTCTT
ATCCACGTGGTGAAGGAATTTCCAAAGAAGGTGAAACAGCAGTTGATGTTATTGCCTATGCTGCGCACAT
AGCAGCTTTACTTGGCGCTAATATAATCAAAGTAAAGCTTCCAACTAGATATTTGGAAAGAGAGAAGATA
GAAACAGAAAATATTGAATCATTATCTAAAAGAATTGAATATATTAAAAAATCTTGCTTTGCAGGGAAAA
GAATAGTG
>Cyanapion_afer_fbpA_W00335b_KY618070
AACTTAATAGTTCCAACTCCTTACATTCAAAAAATCTGACTTCTGATCAAGCAATAACCTCTTCTGTGAA
AGATGCACTGCGTTTGGGCTGCTTGGCTGTTGGATTTACTATATATCCTGGTTCTGCTAAGTGTTTTGAT
ATGATGGAAGAAGCCCGTGAAATCGTAGCTGAAGCCAAATCTTATGGGCTTGCAGTAGTGCTATGGTCTT
ATCCACGTGGTGAAGGAATTTCCAAAGAAGGTGAAACAGCAGTTGATGTTATTGCCTATGCTGCGCACAT
AGCAGCTTTACTTGGCGCTAATATAATCAAAGTAAAGCTTCCAACTAGATATTTGGAAAGAGAGAAGATA
GAAACAGAAAATATTGAATCATTATCTAAAAGAATTGAATATATTAAAAAATCTTGCTTTGCAGGGAAAA
GAATAGTG
>Cyanapion_afer_fbpA_W00335c_KY618069
AACTTAATAGTTCCAACTCCTTACATTCAAAAAATCTGACTTCTGATCAAGCAATAACCTCTTCTGTGAA
AGATGCACTGCGTTTGGGCTGCTTGGCTGTTGGATTTACTATATATCCTGGTTCTGCTAAGTGTTTTGAT
ATGATGGAAGAAGCCCGTGAAATCGTAGCTGAAGCCAAATCTTATGGGCTTGCAGTAGTGCTATGGTCTT
ATCCACGTGGTGAAGGAATTTCCAAAGAAGGTGAAACAGCAGTTGATGTTATTGCCTATGCTGCGCACAT
AGCAGCTTTACTTGGCGCTAATATAATCAAAGTAAAGCTTCCAACTAGATATTTGGAAAGAGAGAAGATA
GAAACAGAAAATATTGAATCATTATCTAAAAGAATTGAATATATTAAAAAATCTTGCTTTGCAGGGAAAA
GAATAGTG
>Cyanapion_gyllenhalii_fbpA_W00334a_KY618068
AACTTAATAGTTCCAACTCCTTACATTCAAAAAATCTGACTTCTGATCAAGCAATAACCTCTTCTGTGAA
AGATGCACTGCGTTTGGGCTGCTTGGCTGTTGGATTTACTATATATCCTGGTTCTGCTAAGTGTTTTGAT
ATGATGGAAGAAGCCCGTGAAATCGTAGCTGAAGCCAAATCTTATGGGCTTGCAGTAGTGCTATGGTCTT
ATCCACGTGGTGAAGGAATTTCCAAAGAAGGTGAAACAGCAGTTGATGTTATTGCCTATGCTGCGCACAT
AGCAGCTTTACTTGGCGCTAATATAATCAAAGTAAAGCTTCCAACTAGATATTTGGAAAGAGAGAAGATA
GAAACAGAAAATATTGAATCATTATCTAAAAGAATTGAATATATTAAAAAATCTTGCTTTGCAGGGAAAA
GAATAGTG
>Cyanapion_gyllenhalii_fbpA_W00334b_KY618060
GAGCTGCAGTTAAGGATAGAGCGCCAAAAGAAAAAAAGATATTGACTGTTGGAGTTGTAACTAAACCGTT
CGGTTTTGAAGGTGTGCGCCGCATGCGCATTGCAGAGCTTGGACTTGAAGAACTGCAAAAATACGTGGAT
ACACTTATTGTCATTCCAAATCAGAATTTATTTAGAATTGCAAATGAAAAAACTACATTTTCTGATGCAT
TTAAACTTGCTGATAATGTTCTGCATATTGGCATCAGAGGAGTAACTGACTTGATGGTCATGCCAGGGCT
TATTAATCTTGACTTCGCTGATATAGAAACAGTAATGAGCGAGATGGGCAAAGCGATGATCGGCACCGGA
GAGGCAGAAGGAGAAGATAGAGCAATTAGTGCTGCGGAAGCTGCAATATCCAATCCATTGCT
>Cyanapion_gyllenhalii_fbpA_W00334c_KY618061
GAGCTGCAGTTAAGGATAGAGCGCCAAAAGAAAAAAAGATATTGACTGTTGGAGTTGTAACTAAACCGTT
CGGTTTTGAAGGTGTGCGCCGCATGCGCATTGCAGAGCTTGGACTTGAAGAACTGCAAAAATACGTGGAT
ACACTTATTGTCATTCCAAATCAGAATTTATTTAGAATTGCAAATGAAAAAACTACATTTTCTGATGCAT
TTAAACTTGCTGATAATGTTCTGCATATTGGCATCAGAGGAGTAACTGACTTGATGGTCATGCCAGGGCT
TATTAATCTTGACTTCGCTGATATAGAAACAGTAATGAGCGAGATGGGCAAAGCGATGATCGGCACCGGA
GAGGCAGAAGGAGAAGATAGAGCAATTAGTGCTGCGGAAGCTGCAATATCCAATCCATTGCT
>Cyanapion_spencii_fbpA_W00336a_KY618081
AACTTAATAGTTCCAACTCCTTACATTCAAAAAATCTGACTTCTGATCAAGCAATAACCTCTTCTGTGAA
AGATGCACTGCGTTTGGGCTGCTTGGCTGTTGGATTTACTATATATCCTGGTTCTGCTAAGTGTTTTGAT
ATGATGGAAGAAGCCCGTGAAATCGTAGCTGAAGCCAAATCTTATGGGCTTGCAGTAGTGCTATGGTCTT
ATCCACGTGGTGAAGGAATTTCCAAAGAAGGTGAAACAGCAGTTGATGTTATTGCCTATGCTGCGCACAT
AGCAGCTTTACTTGGCGCTAATATAATCAAAGTAAAACTTCCAACTAAATATTTGGAAAGGGAGAAAATA
GAAACAGAAAATATTGAATCATTATCTAAAAGAATTGAATATGTTAAAAGATCTTGTTTTGCAGGGAAAA
GAATAGTG
>Cyanapion_spencii_fbpA_W00336b_KY618080
AACTTAATAGTTCCAACTCCTTACATTCAAAAAATCTGACTTCTGATCAAGCAATAACCTCTTCTGTGAA
AGATGCACTGCGTTTGGGCTGCTTGGCTGTTGGATTTACTATATATCCTGGTTCTGCTAAGTGTTTTGAT
ATGATGGAAGAAGCCCGTGAAATCGTAGCTGAAGCCAAATCTTATGGGCTTGCAGTAGTGCTATGGTCTT
ATCCACGTGGTGAAGGAATTTCCAAAGAAGGTGAAACAGCAGTTGATGTTATTGCCTATGCTGCGCACAT
AGCAGCTTTACTTGGCGCTAATATAATCAAAGTAAAGCTTCCAACTAGATATTTGGAAAGAGAGAAGATA
GAAACAGAAAATATTGAATCATTATCTAAAAGAATTGAATATATTAAAAAATCTTGCTTTGCAGGGAAAA
GAATAGTG
>Cyanapion_spencii_fbpA_W00336c_KY618079
AACTTAATAGTTCCAACTCCTTACATTCAAAAAATCTGACTTCTGATCAAGCAATAACCTCTTCTGTGAA
AGATGCACTGCGTTTGGGCTGCTTGGCTGTTGGATTTACTATATATCCTGGTTCTGCTAAGTGTTTTGAT
ATGATGGAAGAAGCCCGTGAAATCGTAGCTGAAGCCAAATCTTATGGGCTTGCAGTAGTGCTATGGTCTT
ATCCACGTGGTGAAGGAATTTCCAAAGAAGGTGAAACAGCAGTTGATGTTATTGCCTATGCTGCGCACAT
AGCAGCTTTACTTGGCGCTAATATAATCAAAGTAAAGCTTCCAACTAGATATTTGGAAAGAGAGAAGATA
GAAACAGAAAATATTGAATCATTATCTAAAAGAATTGAATATATTAAAAAATCTTGCTTTGCAGGGAAAA
GAATAGTG
>Crioceris_quatuordecimpunctata_fbpA_W00049a_KY316071
TGCTTACGATCCACATTATCATTTTCAGCTTGCAGTTGATTCAGGAGTAAGTGCATACGCTGCTCCGCTT
GGTATGATCGAAGCTGGTGCTTCAACTTATGCTGGAATGCTACCACTTATTTTGAAGCTTAATAGCGCTA
ACTCTTTGCACTCAAAAAGCTTAACTTCAGATCAAGCAATAACTTCCTCTGTAAAAGATGCTCTACGTTT
GGGCTGCGTGGCTGTTGGGTTTACTATATATCCTGGTTCTGCTAAGTGTTTTGATATGATGGAAGAAGCT
CGCAAAATTATAGCTGAGGCTAAATCTTGTGGCCTTGCTGTAGTGCTATGGTCTTATCCACGTGGTGAAG
GGATTTCCAAAGAAGGTGAAACAGCAGTTGATGTCATTGCTTATGCTGCGCATATAGCGGCTTTGCTCGG
TGCCAACATAATAAAAGTAAAACTTCCAACCAACCATATGGAAAGAGAAAAAATAGAAAATATTGAATCA
TTATTCAAAAGAATTGAATATATTAAAAAGTCTTGCTTTGCAGGAAAAAGAATAGT
>Crioceris_quatuordecimpunctata_fbpA_W00049d_KY007662
GATGCTACCACTTATTTTGAAGCTTAATAGCTCTAACTCTTTACATTCAAAAAAGCTAACTTCAGATCAA
GCAATAACCTCTTCTGTAAAAGATGCTCTGCGTTTGGGCTGCGTGGCTGTTGGATTTACTATATATCCTG
GTTCTGCTAAGTGTTTTGATATGATGGAAGAAGCCCGTAAAATCGTAGCTGAAGCCAAATCTTATGGCCT
TGCAGTAGTGCTATGGTCTTATCCACGTGGTGAAGGAATTTCCAAAGAAGGTGAAACAGCAGTTGATGTT
ATTGCCTATGCTGCGCACATAGCAGCTTTACTTGGCGCTAATATAATCAAAGTAAAGCTTCCAACTAAAT
ATTTGGAAAGAGAAAAAATAGAAACAAATGAAATTGAATCCTTAT
>Crioceris_quinquepunctata_fbpA_W00337b_KY316074
TGCTTATGACCCACATTATCATTTTCAGCTTGCAGTTGATTCGGGAGTAAGTGCATATGCTGCTCCACTT
GGTATGATTGAAGCTGGTGCTTCAACTTATGCTGGAATGCTCCCACTTATTTTGAAACTTAATAGTTCCA
ACTCCTTACATTCAAAAAATCTGACTTCTGATCAAGCAATAACCTTTTCTGTGAAAGATGCACTGCGTTT
GGGCTGCTTGGCTGTTGGATTTACTATATATCCTGGTTCTGCTAAGTGTTTTGATATGATGGAAGAAGCC
CGTGAAATCGTAGCTGAAGCCAAATCTTATGGGCTTGCAGTAGTGCTATGGTCTTATCCACGTGGTGAAG
GAATTTCCAAAGAAGGTGAAACAGCAGTTGATGTTATTGCCTATGCTGCGCACATAGCAGCTTTACTTGG
CGCTAATATAATCAAAGTAAAGCTTCCAACTAGATATTTGGAAAAAGAAAAGATAGAAACAGAAAATATT
GAATCATTATCTAAAAGAATTGAATATATTAAAAAATCTTGCTTTGCAGGGAAAAGAATAGT
>Crioceris_quinquepunctata_fbpA_W00337a_KY007666
GATGCTACCACTTATTTTGAAGCTTAATAGCTCTAACTCTTTAGCTTCAAAAAAGCTAACTTCTGATCAA
GCAATAACCTCTTCTGTAAAAGATGCACTGCGTTTGGGCTGCGTGGCTGTTGGATTTACTATATATCCTG
GTTCTGCTAAGTGTTTTGATATGATGGAAGAAGCCCGTAAAATCGTAGCTGAAGCCAAATCTTATGGCCT
TGCAGTAGTGCTATGGTCTTATCCACGTGGTGAAGGAATTTCCAAAGAAGGTGAAACAGCAGTTGATGTT
ATTGCCTATGCTGCGCATATAGCAGCTTTACTTGGCGCTAATATAATCAAAGTAAAGCTTCCAACTAAAT
ATTTGGAAAGAGAAAAAATAGAAACAAATGATATTGAATCCTTAT
>Bembidion_punctulatum_fbpA_W00256a_MF170805
TGGATGCTACCACTTATTTTGAAGCTTAATAGTGCTAACTCCTTGCACTCGAAAAACTTAACTTCTGATC
AAGCAATAACTGCTTCTGTAAAAGATGCGCTGCGTTTGGGTTGCGTAGCTGTTGGGTTTACTATATATCC
TGGTTCTGCTAAGTGCTTCGATATGATGGAAGAAGCTCGCGAAATTATAGCTGAGGCTAAGTCTTGCGGC
CTTGCCGTAGTGCTATGGTCTTATCCACGCGGTGAAGGAATTTCCAAAGAAGGCGAAACAGCAGTTGATG
TTATTGCCTATGCTGCGCACATAGCAGCTTTACTTGGCGCTAATATAATCAAAGTAAAACTTCCAATTAA
CTATTTGGAAAGGGAGAAAATAGAAACAGAAAATATTGAGTCATTATCTAAAAGAATTGAATATGTTAAA
AGATCTTGTTTTGCAGGGAAAAGAATAGT
>Bembidion_punctulatum_fbpA_W00256d_MF170804
TGGATGCTACCACTTATTTTGAAGCTTAATAGTGCTAACTCCTTGCACTCGAAAAACTTAACTTCTGATC
AAGCAATAACTGCTTCTGTAAAAGATGCGCTGCGTTTGGGTTGCGTAGCTGTTGGGTTTACTATATATCC
TGGTTCTGCTAAGTGCTTCGATATGATGGAAGAAGCTCGCGAAATTATAGCTGAGGCTAAGTCTTGCGGC
CTTGCCGTAGTGCTATGGTCTTATCCACGCGGTGAAGGAATTTCCAAAGAAGGCGAAACAGCAGTTGATG
TTATTGCCTATGCTGCGCACATAGCAGCTTTACTTGGCGCTAATATAATCAAAGTAAAACTTCCAATTAA
CTATTTGGAAAGGGAGAAAATAGAAACAGAAAATATTGAGTCATTATCTAAAAGAATTGAATATGTTAAA
AGATCTTGTTTTGCAGGGAAAAGAATAGT
>Bembidion_punctulatum_fbpA_W00256c_MF170806
TGGATGCTACCACTTATTTTGAAGCTTAATAGTGCTAACTCCTTGCACTCGAAAAACTTAACTTCTGATC
AAGCAATAACTGCTTCTGTAAAAGATGCGCTGCGTTTGGGTTGCGTAGCTGTTGGGTTTACTATATATCC
TGGTTCTGCTAAGTGCTTCGATATGATGGAAGAAGCTCGCGAAATTATAGCTGAGGCTAAGTCTTGCGGC
CTTGCCGTAGTGCTATGGTCTTATCCACGCGGTGAAGGAATTTCCAAAGAAGGCGAAACAGCAGTTGATG
TTATTGCCTATGCTGCGCACATAGCAGCTTTACTTGGCGCTAATATAATCAAAGTAAAACTTCCAATTAA
CTATTTGGAAAGGGAGAAAATAGAAACAGAAAATATTGAGTCATTATCTAAAAGAATTGAATATGTTAAA
AGATCTTGTTTTGCAGGGAAAAGAATAGT
>Bembidion_punctulatum_fbpA_W00256b_MF170807
TGGATGCTACCACTTATTTTGAAGCTTAATAGTGCTAACTCCTTGCACTCGAAAAACTTAACTTCTGATC
AAGCAATAACTGCTTCTGTAAAAGATGCGCTGCGTTTGGGTTGCGTAGCTGTTGGGTTTACTATATATCC
TGGTTCTGCTAAGTGCTTCGATATGATGGAAGAAGCTCGCGAAATTATAGCTGAGGCTAAGTCTTGCGGC
CTTGCCGTAGTGCTATGGTCTTATCCACGCGGTGAAGGAATTTCCAAAGAAGGCGAAACAGCAGTTGATG
TTATTGCCTATGCTGCGCACATAGCAGCTTTACTTGGCGCTAATATAATCAAAGTAAAACTTCCAATTAA
CTATTTGGAAAGGGAGAAAATAGAAACAGAAAATATTGAGTCATTATCTAAAAGAATTGAATATGTTAAA
AGATCTTGTTTTGCAGGGAAAAGAATAGT
>Bembidion_varicolor_fbpA_W00150e_MF170800
TGGATGCTACCACTTATTTTGAAGCTTAATAGTGCTAACTCCTTGCACTCGAAAAACTTAACTTCTGATC
AAGCAATAACTGCTTCTGTAAAAGATGCGCTGCGTTTGGGTTGCGTAGCTGTTGGGTTTACTATATATCC
TGGTTCTGCTAAGTGCTTCGATATGATGGAAGAAGCTCGCGAAATTATAGCTGAGGCTAAATCTTGCGGC
CTTGCCGTAGTGCTATGGTCTTATCCACGCGGTGAAGGAATTTCCAAAGAAGGCGAAACAGCAGTTGATG
TTATTGCCTATGCTGCGCACATAGCAGCTTTACTTGGCGCTAATATAATCAAAGTAAAACTTCCAATTAA
CTATTTGGAAAGGGAGAAAATAGAAACAGAAAATATTGAGTCATTATCTAAAAGAATTGAATATGTTAAA
AGATCTTGTTTTGCAGGGAAAAGAATAGT
>Bembidion_varicolor_fbpA_W00150a_MF170799
TGGATGCTTCCACTTATTTTGAAACTTAATAGTTCCAACTCCTTACATTCAAAAAATCTGACTTCTGATC
AAGCAATAACCTCTTCTGTGAAAGATGCGCTGCGTTTGGGCTGCTTGGCTGTTGGATTTACTATATATCC
TGGTTCTGCCAAGTGTTTTGATATGATGGAAGAAGCTCGTGAAATCGTAGCTGAAACCAAATCTTATGGG
CTTGCAGTAGTGCTATGGTCTTATCCACGTGGTGAAGGAATTTCCAAAGAAGGTGAAACAGCAGTTGATG
TTATTGCCTATGCTGCGCACATAGCAGCTTTACTTGGCGCTAATATAATCAAAGTAAAGCTTCCAACTAG
ATATTTGGAAAAAGAAAAGATAGAAACAGAAAATATTGAATCATTATCTAAAAGAATTGAATATATTAAA
AAATCTTGCTTTGCAGGGAAAAGAATAGT
>Bembidion_varicolor_fbpA_W00150d_MF170798
TGGATGCTTCCACTTATTTTGAAACTTAATAGTTCCAACTCCTTACATTCAAAAAATCTGACTTCTGATC
AAGCAATAACCTCTTCTGTGAAAGATGCGCTGCGTTTGGGCTGCTTGGCTGTTGGATTTACTATATATCC
TGGTTCTGCCAAGTGTTTTGATATGATGGAAGAAGCTCGTGAAATCGTAGCTGAAACCAAATCTTATGGG
CTTGCAGTAGTGCTATGGTCTTATCCACGTGGTGAAGGAATTTCCAAAGAAGGTGAAACAGCAGTTGATG
TTATTGCCTATGCTGCGCACATAGCAGCTTTACTTGGCGCTAATATAATCAAAGTAAAGCTTCCAACTAG
ATATTTGGAAAAAGAAAAGATAGAAACAGAAAATATTGAATCATTATCTAAAAGAATTGAATATATTAAA
AAATCTTGCTTTGCAGGGAAAAGAATAGT
>Bembidion_varicolor_fbpA_W00150b_MF170802
TGGATGCTACCACTTATTTTGAAGCTTAATAGTGCTAACTCCTTGCACTCGAAAAACTTAACTTCTGATC
AAGCAATAACTGCTTCTGTAAAAGATGCGCTGCGTTTGGGTTGCGTAGCTGTTGGGTTTACTATATATCC
TGGTTCTGCTAAGTGCTTCGATATGATGGAAGAAGCTCGCGAAATTATAGCTGAGGCTAAATCTTGCGGC
CTTGCCGTAGTGCTATGGTCTTATCCACGCGGTGAAGGAATTTCCAAAGAAGGCGAAACAGCAGTTGATG
TTATTGCCTATGCTGCGCACATAGCAGCTTTACTTGGCGCTAATATAATCAAAGTAAAACTTCCAATTAA
CTATTTGGAAAGGGAGAAAATAGAAACAGAAAATATTGAGTCATTATCTAAAAGAATTGAATATGTTAAA
AGATCTTGTTTTGCAGGGAAAAGAATAGT
>Bembidion_varicolor_fbpA_W00150c_MF170803
TGGATGCTACCACTTATTTTGAAACTTAATAGTGCCAACTCCTTGCATTCAAAAAATCTAACTTCTGATC
AAGCAATAACCGCTTCTGTGAAAGATGCGCTGCGTTTGGGCTGCTTGGCTGTTGGATTTACTATATATCC
TGGTTCTGCCAAGTGTTTTGATATGATGGAAGAAGCTCGTGAAATCGTAGCTGAAGCCAAATCTTGCGGG
CTTGCCGTAGTGCTATGGTCTTATCCACGTGGTGAAGGAATTTCCAAAGAAGGTGAAACAGCAGTTGATG
TTATTGCCTATGCTGCGCACATAGCAGCTTTACTTGGCGCTAATATAATCAAAGTAAAACTTCCAACTAA
ATATTTGGAAAAGGAAAAAATAGAAACAGAAAATATTGAATCATTATCTAAAAGAATTGAATATATTAAA
AAATCTTGCTTTGCAGGGAAAAGAATAGT
>Bembidion_varicolor_fbpA_W00150f_MF170801
TGGATGCTACCACTTATTTTGAAACTTAATAGTGCCAACTCCTTGCATTCAAAAAATCTAACTTCTGATC
AAGCAATAACCGCTTCTGTGAAAGATGCGCTGCGTTTGGGCTGCTTGGCTGTTGGATTTACTATATATCC
TGGTTCTGCCAAGTGTTTTGATATGATGGAAGAAGCTCGTGAAATCGTAGCTGAAGCCAAATCTTGCGGG
CTTGCCGTAGTGCTATGGTCTTATCCACGTGGTGAAGGAATTTCCAAAGAAGGTGAAACAGCAGTTGATG
TTATTGCCTATGCTGCGCACATAGCAGCTTTACTTGGCGCTAATATAATCAAAGTAAAACTTCCAACTAA
ATATTTGGAAAAGGAAAAAATAGAAACAGAAAATATTGAATCATTATCTAAAAGAATTGAATATATTAAA
AAATCTTGCTTTGCAGGGAAAAGAATAGT
>Polydrusus_inustus_fbpA_W00340a_JF304464
AGGTGTGCGCCGTATGCGCATTGCAGAGCTTGGACTTGAAGAACTGCAAAAATACGTGGATACACTTATT
GTCATTCCAAATCAGAATTTATTTAGAATTGCAAATGAAAAAACTACATTTTCTGATGCATTTAAACTTG
CTGATAATGTTCTGCACATTGGCATCAGAGGAGTAACTGACTTGATGGTCATGCCAGGGCTTATCAATCT
TGACTTCGCTGATATAGAAACAGTAATGAGCGAGATGGGCAAAGCGATGATCGGCACCGGAGAGGCAGAA
GGAGAAGATAGAGCAATTAGTGCTGCAGAGGCTGCAATATCTAATCCATTGCTTGATAATGTATCAATGA
AAGGTGCGCAAGGAATATTAATTAACATTACTGGTGGCGGAGATATGACTCTGTTTGAAGTTGATGCTGC
AGCCAATAGAGTGCGTGAAGAAGTAGATGAAAATGCAAATATAATATTTGGTGCTACTTTTGATC
