# Supplementary material for: Using host species traits to understand the Wolbachia infection distribution across terrestrial beetles
Source: Sci Rep. 2019 Jan 29;9:847. doi: 10.1038/s41598-018-38155-5 (PMC6351630; doi:10.1038/s41598-018-38155-5)
Supplement: Supplementary file 3 — Supplementary Dataset 2 [file 41598_2018_38155_MOESM3_ESM.zip › ftsZ_seq.fas]

>Tanymecus_palliatus_ftsZ_W00011a_MG987966
cggtggtactggaaccggtgcagcaccggtaattgcaaaagcagccagagaagcaaaagc
ttcagttaaggatagagcgccaaaagaaaaaaagatattgactgttggagttgtaactaa
accgttcggttttgaaggtgtgcgccgcatgcgcattgcagagcttggacttgaagaact
gcaaaaatacgtggatacacttattgtcattccaaatcagaatttatttagaattgcaaa
tgaaaaaattacattttctgatgcatttaaacttactgataatgttctgcatattggcat
cagaggagtaactgacttgatggtcatgacggggcttattaatcttgacttcgctgatat
agaaannnnnnnnnnnnnnnnnnnnnnnnnnnnnnnnnnnnnnnnnnnnnnnnnnnnnnn
nnnnnnnnnnnnnnnnnnnnnnnnnnnnnnnnnnnnnnn
>Sibinia_pellucens_ftsZ_W00013b_MG987967
cggtggtaccggaaccggtgcagcaccggtaattgcaaaagcagccagagaagcaagagc
tgcagttaaggatagagcgccaaaagaaaaaaagatattgactgttggagttgtaactaa
accgttcggttttgaaggtgtgcgccgcatgcgcattgcagagcttggacttgaagaact
gcaaaaatacgtggatacacttattgtcattccaaatcagaatttatttagaattgcaaa
tgaaaaaactacattttctgatgcatttaaacttgctgataatgttctgcatattggcat
cagaggagtaactgacttgatggtcatgccagggcttattaatcttgacttcgctgatat
agaaacagtaatgagcgagatgggcaaagcgatgatcggcaccggagaggcagaaggaga
agatagagcaattagtgctgcggaagctgcaatatccaa
>Cryptocephalus_hypochoeridis_ftsZ_W00028b_MG987968
cggtggtaccggaaccggtgcagcaccggtaattgcaaaagcagccagagaagcaagagc
tgcagttaaggatagagcgccaaaagaaaaaaagatattgactgttggagttgtaactaa
accgttcggttttgaaggtgtgcgccgcatgcgcattgcagagcttggacttgaagaact
gcaaaaatacgtggatacacttattgtcattccaaatcagaatttatttagaattgcaaa
tgaaaaaactacattttctgatgcatttaaacttgctgataatgttctgcatattggcat
cagaggagtaactgacttgatggtcatgccagggcttattaatcttgacttcgctgatat
agaaacagtaatgagcgagatgggcaaagcgatgatcggcaccggagaggcagaaggaga
agatagagcaattagtgctgcggaagctgcaatatccaa
>Dacne_rufifrons_ftsZ_W00164b_MG987969
cggtggtaccggaaccggtgcagcaccggtaattgcaaaagcagccagagaagcaagagc
tgcagttaaggatagagcgccaaaagaaaaaaagatattgactgttggagttgtaactaa
accgttcggttttgaaggtgtgcgccgcatgcgcattgcagagcttggacttgaagaact
gcaaaaatacgtggatacacttattgtcattccaaatcagaatttatttagaattgcaaa
tgaaaaaactacattttctgatgcatttaaacttgctgataatgttctgcatattggcat
cagaggagtaactgacttgatggtcatgccagggcttattaatcttgacttcgctgatat
agaaacagtaatgagcgagatgggcaaagcgatgatcggcaccggagaggcagaaggaga
agatagagcaattagtgctgcggaagctgcaatatccaa
>Cryptocephalus_hypochoeridis_ftsZ_W00028a_MG987970
cggtggtaccggaaccggtgcagcaccggtaattgcaaaagcagccagagaagcaagagc
tgcagttaaggatagagcgccaaaagaaaaaaagatattgactgttggagttgtaactaa
accgttcggttttgaaggtgtgcgccgcatgcgcattgcagagcttggacttgaagaact
gcaaaaatacgtggatacacttattgtcattccaaatcagaatttatttagaattgcaaa
tgaaaaaactacattttctgatgcatttaaacttgctgataatgttctgcatattggcat
cagaggagtaactgacttgatggtcatgccagggcttattaatcttgacttcgctgatat
agaaacagtaatgagcgagatgggcaaagcgatgatcggcaccggagaggcagaaggaga
agatagagcaattagtgctgcggaagctgcaatatccaa
>Hylobius_abietis_ftsZ_W00294b_MG987971
cggtggtaccggaaccggtgcagcaccggtaattgcaaaagcagccagagaagcaagagc
tgcagttaaggatagagcgccaaaagaaaaaaagatattgactgttggagttgtaactaa
accgttcggttttgaaggtgtgcgccgcatgcgcattgcagagcttggacttgaagaact
gcaaaaatacgtggatacacttattgtcattccaaatcagaatttatttagaattgcaaa
tgaaaaaactacattttctgatgcatttaaacttgctgataatgttctgcatattggcat
cagaggagtaactgacttgatggtcatgccagggcttattaatcttgacttcgctgatat
agaaacagtaatgagcgagatgggcaaagcgatgatcggcaccggagaggcagaaggaga
agatagagcaattagtgctgcggaagctgcaatatccaa
>Sibinia_pellucens_ftsZ_W00013c_MG987972
cggtggtaccggaaccggtgcagcaccggtaattgcaaaagcagccagagaagcaagagc
tgcagttaaggatagagcgccaaaagaaaaaaagatattgactgttggagttgtaactaa
accgttcggttttgaaggtgtgcgccgcatgcgcattgcagagcttggacttgaagaact
gcaaaaatacgtggatacacttattgtcattccaaatcagaatttatttagaattgcaaa
tgaaaaaactacattttctgatgcatttaaacttgctgataatgttctgcatattggcat
cagaggagtaactgacttgatggtcatgccagggcttattaatcttgacttcgctgatat
agaaacagtaatgagcgagatgggcaaagcgatgatcggcaccggagaggcagaaggaga
agatagagcaattagtgctgcggaagctgcaatatccaa
>Staphylinus_erythropterus_ftsZ_W00276a_MG987973
cggtggtaccggaaccggtgcagcaccggtaattgcaaaagcagccagagaagcaagagc
tgcagttaaggatagagcgccaaaagaaaaaaagatattgactgttggagttgtaactaa
accgttcggttttgaaggtgtgcgccgcatgcgcattgcagagcttggacttgaagaact
gcaaaaatacgtggatacacttattgtcattccaaatcagaatttatttagaattgcaaa
tgaaaaaactacattttctgatgcatttaaacttgctgataatgttctgcatattggcat
cagaggagtaactgacttgatggtcatgccagggcttattaatcttgacttcgctgatat
agaaacagtaatgagcgagatgggcaaagcgatgatcggcaccggagaggcagaaggaga
agatagagcaattagtgctgcggaagctgcaatatccaa
>Trachys_minuta_ftsZ_W00056a_MG987974
cggtggtactggaaccggtgcagcaccggtaattgcaaaagcagccagagaagcaagagc
tgcagttaaggatagagcgccaaaagaaaaaaagatattgactgttggagttgtaactaa
accgttcggttttgaaggtgtgcgccgcatgcgcattgcagagcttggacttgaagaact
gcaaaaatacgtggatacacttattgtcattccaaatcagaatttatttagaattgcaaa
tgaaaaaactacattttctgatgcatttaaacttgctgataatgttctgcatattggcat
cagaggagtaactgacttgatggtcatgccagggcttattaatcttgacttcgctgatat
agaaacagtaatgagcgagatgggcaaagcgatgatcggcaccggagaggcagaaggaga
agatagagcaattagtgctgcggaagctgcaatatccaa
>Dromius_agilis_ftsZ_W00230a_MG987975
cggtggtactggaaccggtgcagcaccggtaattgcaaaagcagccagagaagcaagagc
tgcagttaaggatagagcgccaaaagaaaaaaagatattgactgttggagttgtaactaa
accgttcggttttgaaggtgtgcgccgcatgcgcattgcagagcttggacttgaagaact
gcaaaaatacgtggatacacttattgtcattccaaatcagaatttatttagaattgcaaa
tgaaaaaactacattttctgatgcatttaaacttgctgataatgttctgcatattggcat
cagaggagtaactgacttgatggtcatgccagggcttattaatcttgacttcgctgatat
agaaacagtaatgagcgagatgggcaaagcgatgatcggcaccggagaggcagaaggaga
agatagagcaattagtgctgcggaagctgcaatatccaa
>Ceutorhynchus_typhae_ftsZ_W00292b_MG987976
cggtggtactggaaccggtgcagcaccggtaattgcaaaagcagccagagaagcaagagc
tgcagttaaggatagagcgccaaaagaaaaaaagatattgactgttggagttgtaactaa
accgttcggttttgaaggtgtgcgccgcatgcgcattgcagagcttggacttgaagaact
gcaaaaatacgtggatacacttattgtcattccaaatcagaatttatttagaattgcaaa
tgaaaaaactacattttctgatgcatttaaacttgctgataatgttctgcatattggcat
cagaggagtaactgacttgatggtcatgccagggcttattaatcttgacttcgctgatat
agaaacagtaatgagcgagatgggcaaagcgatgatcggcaccggagaggcagaaggaga
agatagagcaattagtgctgcggaagctgcaatatccaa
>Abax_parallelus_ftsZ_W00232a_MG987977
cggtggtactggaaccggtgcagcaccggtaattgcaaaagcagccagagaagcaagagc
tgcagttaaggatagagcgccaaaagaaaaaaagatattgactgttggagttgtaactaa
accgttcggttttgaaggtgtgcgccgcatgcgcattgcagagcttggacttgaagaact
gcaaaaatacgtggatacacttattgtcattccaaatcagaatttatttagaattgcaaa
tgaaaaaactacattttctgatgcatttaaacttgctgataatgttctgcatattggcat
cagaggagtaactgacttgatggtcatgccagggcttattaatcttgacttcgctgatat
agaaacagtaatgagcgagatgggcaaagcgatgatcggcaccggagaggcagaaggaga
agatagagcaattagtgctgcggaagctgcaatatccaa
>Trachys_minuta_ftsZ_W00056b_MG987978
cggtggtactggaaccggtgcagcaccggtaattgcaaaagcagccagagaagcaagagc
tgcagttaaggatagagcgccaaaagaaaaaaagatattgactgttggagttgtaactaa
accgttcggttttgaaggtgtgcgccgcatgcgcattgcagagcttggacttgaagaact
gcaaaaatacgtggatacacttattgtcattccaaatcagaatttatttagaattgcaaa
tgaaaaaactacattttctgatgcatttaaacttgctgataatgttctgcatattggcat
cagaggagtaactgacttgatggtcatgccagggcttattaatcttgacttcgctgatat
agaaacagtaatgagcgagatgggcaaagcgatgatcggcaccggagaggcagaaggaga
agatagagcaattagtgctgcggaagctgcaatatccaa
>Amara_similata_ftsZ_W00227a_MG987979
cggtggtactggaaccggtgcagcaccggtaattgcaaaagcagccagagaagcaagagc
tgcagttaaggatagagcgccaaaagaaaaaaagatattgactgttggagttgtaactaa
accgttcggttttgaaggtgtgcgccgcatgcgcattgcagagcttggacttgaagaact
gcaaaaatacgtggatacacttattgtcattccaaatcagaatttatttagaattgcaaa
tgaaaaaactacattttctgatgcatttaaacttgctgataatgttctgcatattggcat
cagaggagtaactgacttgatggtcatgccagggcttattaatcttgacttcgctgatat
agaaacagtaatgagcgagatgggcaaagcgatgatcggcaccggagaggcagaaggaga
agatagagcaattagtgctgcggaagctgcaatatccaa
>Paederus_litoralis_W00173a_MG987980
cggtggtactggaaccggtgcagcaccggtaattgcaaaagcagccagagaagcaagagc
tgcagttaaggatagagcgccaaaagaaaaaaagatattgactgttggagttgtaactaa
accgttcggttttgaaggtgtgcgccgcatgcgcattgcagagcttggacttgaagaact
gcaaaaatacgtggatacacttattgtcattccaaatcagaatttatttagaattgcaaa
tgaaaaaactacattttctgatgcatttaaacttgctgataatgttctgcatattggcat
cagaggagtaactgacttgatggtcatgccagggcttattaatcttgacttcgctgatat
agaaacagtaatgagcgagatgggcaaagcgatgatcggcaccggagaggcagaaggaga
agatagagcaattagtgctgcggaagctgcaatatccaa
>Trachys_minuta_ftsZ_W00056c_MG987981
cggtggtactggaaccggtgcagcaccggtaattgcaaaagcagccagagaagcaagagc
tgcagttaaggatagagcgccaaaagaaaaaaagatattgactgttggagttgtaactaa
accgttcggttttgaaggtgtgcgccgcatgcgcattgcagagcttggacttgaagaact
gcaaaaatacgtggatacacttattgtcattccaaatcagaatttatttagaattgcaaa
tgaaaaaactacattttctgatgcatttaaacttgctgataatgttctgcatattggcat
cagaggagtaactgacttgatggtcatgccagggcttattaatcttgacttcgctgatat
agaaacagtaatgagcgagatgggcaaagcgatgatcggcaccggagaggcagaaggaga
agatagagcaattagtgctgcggaagctgcaatatccaa
>Arhopalus_rusticus_ftsZ_W00273a_MG987982
cggtggtactggaaccggtgcagcaccggtaattgcaaaagcagccagagaagcaagagc
tgcagttaaggatagagcgccaaaagaaaaaaagatattgactgttggagttgtaactaa
accgttcggttttgaaggtgtgcgccgcatgcgcattgcagagcttggacttgaagaact
gcaaaaatacgtggatacacttattgtcattccaaatcagaatttatttagaattgcaaa
tgaaaaaactacattttctgatgcatttaaacttgctgataatgttctgcatattggcat
cagaggagtaactgacttgatggtcatgccagggcttattaatcttgacttcgctgatat
agaaacagtaatgagcgagatgggcaaagcgatgatcggcaccggagaggcagaaggaga
agatagagcaattagtgctgcggaagctgcaatatccaa
>Anthonomus_rubi_ftsZ_W00016c_MG987983
cggtggtactggaaccggtgcagcaccggtaattgcaaaagcagccagagaagcaagagc
tgcagttaaggatagagcgccaaaagaaaaaaagatattgactgttggagttgtaactaa
accgttcggttttgaaggtgtgcgccgcatgcgcattgcagagcttggacttgaagaact
gcaaaaatacgtggatacacttattgtcattccaaatcagaatttatttagaattgcaaa
tgaaaaaactacattttctgatgcatttaaacttgctgataatgttctgcatattggcat
tagaggagtaactgacttgatggtcatgccagggcttattaatcttgacttcgctgatat
agaaacagtaatgagcgagatgggcaaagcgatgatcggcaccggagaggcagaaggaga
agatagagcaattagtgctgcggaagctgcaatatccaa
>Cassida_viridis_ftsZ_W00023c_MG987984
cggtggtactggaaccggtgcagcaccggtaattgcaaaagcagccagagaagcaagagc
tgcagttaaggatagagcgccaaaagaaaaaaagatattgactgttggagttgtaactaa
accgttcggttttgaaggtgtgcgccgcatgcgcattgcagagcttggacttgaagaact
gcaaaaatacgtggatacacttattgtcattccaaatcagaatttatttagaattgcaaa
tgaaaaaactacattttctgatgcatttaaacttgctgataatgttctgcatattggcat
tagaggagtaactgacttgatggtcatgccagggcttattaatcttgacttcgctgatat
agaaacagtaatgagcgagatgggcaaagcgatgatcggcaccggagaggcagaaggaga
agatagagcaattagtgctgcggaagctgcaatatccaa
>Chrysolina_herbacea_ftsZ_W00024b_MG987985
cggtggtactggaaccggtgcagcaccggtaattgcaaaagcagccagagaagcaagagc
tgcagttaaggatagagcgccaaaagaaaaaaagatattgactgttggagttgtaactaa
accgttcggttttgaaggtgtgcgccgcatgcgcattgcagagcttggacttgaagaact
gcaaaaatacgtggatacacttattgtcattccaaatcagaatttatttagaattgcaaa
tgaaaaaactacattttctgatgcatttaaacttgctgataatgttctgcatattggcat
tagaggagtaactgacttgatggtcatgccagggcttattaatcttgacttcgctgatat
agaaacagtaatgagcgagatgggcaaagcgatgatcggcaccggagaggcagaaggaga
agatagagcaattagtgctgcggaagctgcaatatccaa
>Chrysolina_herbacea_ftsZ_W00024c_MG987986
cggtggtactggaaccggtgcagcaccggtaattgcaaaagcagccagagaagcaagagc
tgcagttaaggatagagcgccaaaagaaaaaaagatattgactgttggagttgtaactaa
accgttcggttttgaaggtgtgcgccgcatgcgcattgcagagcttggacttgaagaact
gcaaaaatacgtggatacacttattgtcattccaaatcagaatttatttagaattgcaaa
tgaaaaaactacattttctgatgcatttaaacttgctgataatgttctgcatattggcat
tagaggagtaactgacttgatggtcatgccagggcttattaatcttgacttcgctgatat
agaaacagtaatgagcgagatgggcaaagcgatgatcggcaccggagaggcagaaggaga
agatagagcaattagtgctgcggaagctgcaatatccaa
>Nebria_picicornis_ftsZ_W00223a_MG987987
cggtggtactggaaccggtgcagcaccggtaattgcaaaagcagccagagaagcaagagc
tgcagttaaggatagagcgccaaaagaaaaaaagatattgactgttggagttgtaactaa
accgttcggttttgaaggtgtgcgccgcatgcgcattgcagagcttggacttgaagaact
gcaaaaatacgtggatacacttattgtcattccaaatcagaatttatttagaattgcaaa
tgaaaaaactacattttctgatgcatttaaacttgctgataatgttctgcatattggcat
tagaggagtaactgacttgatggtcatgccagggcttattaatcttgacttcgctgatat
agaaacagtaatgagcgagatgggcaaagcgatgatcggcaccggagaggcagaaggaga
agatagagcaattagtgctgcggaagctgcaatatccaa
>Ceutorhynchus_typhae_ftsZ_W00292c_MG987988
cggtggtactggaaccggtgcagcaccggtaattgcaaaagcagccagagaagcaagagc
tgcagttaaggatagagcgccaaaagaaaaaaagatattgactgttggagttgtaactaa
accgttcggttttgaaggtgtgcgccgcatgcgcattgcagagcttggacttgaagaact
gcaaaaatacgtggatacacttattgtcattccaaatcagaatttatttagaattgcaaa
tgaaaaaactacattttctgatgcatttaaacttgctgataatgttctgcatattggcat
cagaggagtaactgacttgatggtcatgccagggcttattaatcttgacttcgctgatat
agaaacagtaatgagcgagatgggcaaagcgatgatcggcaccggagaggcagaaggaga
ggatagagcaattagtgctgcggaagctgcaatatccaa
>Neodynus_quadrimaculatus_ftsZ_W00291a_MG987989
cggtggtactggaaccggtgcagcaccggtaattgcaaaagcagccagagaagcaagagc
tgcagttaaggatagagcgccaaaagaaaaaaagatattgactgttggagttgtaactaa
accgttcggttttgaaggtgtgcgccgcatgcgcattgcagagcttggacttgaagaact
gcaaaaatacgtggatacacttattgtcattccaaatcagaatttatttagaatcgcaaa
tgaaaaaactacattttctgatgcatttaaacttgctgataatgttctgcatattggcat
cagaggagtaactgacttgatggtcatgccagggcttattaatcttgacttcgctgatat
agaaacagtaatgagcgagatgggcaaagcgatgatcggcaccggagaggcagaaggaga
agatagagcaattagtgctgcggaagctgcaatatccaa
>Neodynus_quadrimaculatus_ftsZ_W00291b_MG987990
cggtggtactggaaccggtgcagcaccggtaattgcaaaagcagccagagaagcaagagc
tgcagttaaggatagagcgccaaaagaaaaaaagatattgactgttggagttgtaactaa
accgttcggttttgaaggtgtgcgccgcatgcgcattgcagagcttggacttgaagaact
gcaaaaatacgtggatacacttattgtcattccaaatcagaatttatttagaatcgcaaa
tgaaaaaactacattttctgatgcatttaaacttgctgataatgttctgcatattggcat
cagaggagtaactgacttgatggtcatgccagggcttattaatcttgacttcgctgatat
agaaacagtaatgagcgagatgggcaaagcgatgatcggcaccggagaggcagaaggaga
agatagagcaattagtgctgcggaagctgcaatatccaa
>Neodynus_quadrimaculatus_ftsZ_W00291c_MG987991
cggtggtactggaaccggtgcagcaccggtaattgcaaaagcagccagagaagcaagagc
tgcagttaaggatagagcgccaaaagaaaaaaagatattgactgttggagttgtaactaa
accgttcggttttgaaggtgtgcgccgcatgcgcattgcagagcttggacttgaagaact
gcaaaaatacgtggatacacttattgtcattccaaatcagaatttatttagaatcgcaaa
tgaaaaaactacattttctgatgcatttaaacttgctgataatgttctgcatattggcat
cagaggagtaactgacttgatggtcatgccagggcttattaatcttgacttcgctgatat
agaaacagtaatgagcgagatgggcaaagcgatgatcggcaccggagaggcagaaggaga
agatagagcaattagtgctgcggaagctgcaatatccaa
>Paederus_riparius_ftsZ_W00174a_MG987992
cggtggtactggaaccggtgcagcaccggtaattgcaaaagcagccagagaagcaagagc
tgcagttaaggatagagcgccaaaagaaaaaaagatattgactgttggagttgtaactaa
accgttcggttttgaaggtgtgcgccgcatgcgcattgcagagcttggacttgaagaact
gcaaaaatacgtggatacacttattgtcattccaaatcagaatttatttagaattgcaaa
tgaaaaaactacattttctgatgcatttaaacttgctgataatgttctgcatattggcat
cagaggagtaactgacttgatgatcatgccagggcttattaatcttgacttcgctgatat
agaaacagtaatgagcgagatgggcaaagcgatgatcggcaccggagaggcagaaggaga
agatagagcaattagtgctgcggaagctgcaatatccaa
>Staphylinus_erythropterus_ftsZ_W00276b_MG987993
cggtggtactggaaccggtgcagcaccggtaattgcaaaagcagccagagaagcaagagc
tgcagttaaggatagagcgccaaaagaaaaaaagatattgactgttggagttgtaactaa
accgttcggttttgaaggtgtgcgccgcatgcgcattgcagagcttggacttgaagaact
gcaaaaatacgtggatacacttattgtcattccaaatcagaatttatttagaattgcaaa
tgaaaaaactacattttctgatgcatttaaacttgctgataatgttctgcatattggcat
cagaggagtaactgacttgatggtcatgccagggcttattaatcttgacttcgctgatat
agaaacaataatgagcgagatgggcaaagcgatgatcggcaccggagaggcagaaggaga
agatagagcaattagtgctgcggaagctgcaatatccaa
>Onthophagus_taurus_ftsZ_W00093a_MG987994
cggtggtactggaaccggtgcagcaccggtaattgcaaaagcagccagagaagcaagagc
tgcagttaaggatagagcgccaaaagaaaaaaagatattgactgttggagttgtaactaa
accgttcggttttgaaggtgtgcgccgcatgcgcattgcagagcttggacttgaagaact
gcaaaaatacgtggatacacttattgtcattccaaatcagaatttatttagaattgcaaa
tgaaaaaactacattttctgatgcatttaaacttgctgataatgttctgcatattggcat
cagaggagtaactgacttgatggtcatgccagggcttattaatcttgacttcgctgatat
agaaacagtaatgagcgagatgggcaaagcgatgatcggcactggagaggcagaaggaga
agatagagcaattggtgctgcggaagctgcaatatccaa
>Onthophagus_taurus_ftsZ_W00093e_MG987995
cggtggtactggaaccggtgcagcaccggtaattgcaaaagcagccagagaagcaagagc
tgcagttaaggatagagcgccaaaagaaaaaaagatattgactgttggagttgtaactaa
accgttcggttttgaaggtgtgcgccgcatgcgcattgcagagcttggacttgaagaact
gcaaaaatacgtggatacacttattgtcattccaaatcagaatttatttagaattgcaaa
tgaaaaaactacattttctgatgcatttaaacttgctgataatgttctgcatattggcat
cagaggagtaactgacttgatggtcatgccagggcttattaatcttgacttcgctgatat
agaaacagtaatgagcgagatgggcaaagcgatgatcggcactggagaggcagaaggaga
agatagagcaattggtgctgcggaagctgcaatatccaa
>Onthophagus_taurus_ftsZ_W00093i_MG987996
cggtggtactggaaccggtgcagcaccggtaattgcaaaagcagccagagaagcaagagc
tgcagttaaggatagagcgccaaaagaaaaaaagatattgactgttggagttgtaactaa
accgttcggttttgaaggtgtgcgccgcatgcgcattgcagagcttggacttgaagaact
gcaaaaatacgtggatacacttattgtcattccaaatcagaatttatttagaattgcaaa
tgaaaaaactacattttctgatgcatttaaacttgctgataatgttctgcatattggcat
cagaggagtaactgacttgatggtcatgccagggcttattaatcttgacttcgctgatat
agaaacagtaatgagcgagatgggcaaagcgatgatcggcactggagaggcagaaggaga
agatagagcaattggtgctgcggaagctgcaatatccaa
>Onthophagus_taurus_ftsZ_W00093j_MG987997
cggtggtactggaaccggtgcagcaccggtaattgcaaaagcagccagagaagcaagagc
tgcagttaaggatagagcgccaaaagaaaaaaagatattgactgttggagttgtaactaa
accgttcggttttgaaggtgtgcgccgcatgcgcattgcagagcttggacttgaagaact
gcaaaaatacgtggatacacttattgtcattccaaatcagaatttatttagaattgcaaa
tgaaaaaactacattttctgatgcatttaaacttgctgataatgttctgcatattggcat
cagaggagtaactgacttgatggtcatgccagggcttattaatcttgacttcgctgatat
agaaacagtaatgagcgagatgggcaaagcgatgatcggcactggagaggcagaaggaga
agatagagcaattggtgctgcggaagctgcaatatccaa
>Onthophagus_taurus_ftsZ_W00093g_MG987998
cggtggtactggaaccggtgcagcaccggtaattgcaaaagcagccagagaagcaagagc
tgcagttaaggatagagcgccaaaagaaaaaaagatattgactgttggagttgtaactaa
accgttcggttttgaaggtgtgcgccgcatgcgcattgcagagcttggacttgaagaact
gcaaaaatacgtggatacacttattgtcattccaaatcagaatttatttagaattgcaaa
tgaaaaaactacattttctgatgcatttaaacttgctgataatgttctgcatattggcat
cagaggagtaactgacttgatggtcatgccagggcttattaatcttgacttcgctgatat
agaaacagtaatgagcgagatgggcaaagcgatgatcggcactggagaggcagaaggaga
agatagagcaattggtgctgcggaagctgcaatatccaa
>Onthophagus_taurus_ftsZ_W00093b_MG987999
cggtggtactggaaccggtgcagcaccggtaattgcaaaagcagccagagaagcaagagc
tgcagttaaggatagagcgccaaaagaaaaaaagatattgactgttggagttgtaactaa
accgttcggttttgaaggtgtgcgccgcatgcgcattgcagagcttggacttgaagaact
gcaaaaatacgtggatacacttattgtcattccaaatcagaatttatttagaattgcaaa
tgaaaaaactacattttctgatgcatttaaacttgctgataatgttctgcatattggcat
cagaggagtaactgacttgatggtcatgccagggcttattaatcttgacttcgctgatat
agaaacagtaatgagcgagatgggcaaagcgatgatcggcactggagaggcagaaggaga
agatagagcaattggtgctgcggaagctgcaatatccaa
>Onthophagus_taurus_ftsZ_W00093h_MG988000
cggtggtactggaaccggtgcagcaccggtaattgcaaaagcagccagagaagcaagagc
tgcagttaaggatagagcgccaaaagaaaaaaagatattgactgttggagttgtaactaa
accgttcggttttgaaggtgtgcgccgcatgcgcattgcagagcttggacttgaagaact
gcaaaaatacgtggatacacttattgtcattccaaatcagaatttatttagaattgcaaa
tgaaaaaactacattttctgatgcatttaaacttgctgataatgttctgcatattggcat
cagaggagtaactgacttgatggtcatgccagggcttattaatcttgacttcgctgatat
agaaacagtaatgagcgagatgggcaaagcgatgatcggcactggagaggcagaaggaga
agatagagcaattagtgctgcggaagctgcaatatccaa
>Oiceoptoma_thoracica_ftsZ_W00155a_MG988001
aggtggtactggaaccggtgcagcaccggtaattgcaaaagcagccagagaagcaagagc
tgcagttaaggatagagcgccaaaagaaaaaaagatattgactgttggagttgtaactaa
accgttcggttttgaaggtgtgcgccgcatgcgcattgcagagcttggacttgaagaact
gcaaaaatacgtggatacacttattgtcattccaaatcagaatttatttagaattgcaaa
tgaaaaaactacattttctgatgcatttaaacttgctgataatgttctgcatattggcat
cagaggagtaactgacttgatggtcatgccagggcttattaatcttgacttcgctgatat
agaaacagtaatgagcgagatgggcaaagcgatgatcggcaccggagaggcagaaggaga
agatagagcaattagtgctgcggaagctgcaatatccaa
>Catapion_jaffense_ftsZ_W00305a_MG988002
nnnnggtaccggaaccggtgcagcaccggtaattgcaaaagcagccagagaagcaagagc
tgcagttaaggatagagcgccaaaagaaaaaaagatattgactgttggagttgtaactaa
accgttcggttttgaaggtgtgcgccgcatgcgcattgcagagcttggacttgaagaact
gcaaaaatacgtggatacacttattgtcattccaaatcagaatttatttagaattgcaaa
tgaaaaaactacattttctgatgcatttaaacttgctgataatgttctgcatattggcat
cagaggagtaactgacttgatggtcatgccagggcttattaatcttgacttcgctgatat
agaaacagtaatgagcgagatgggcaaagcgatgatcggcaccggagaggcagaaggaga
agatagagcaattagtgctgcggaagctgcaatatccaa
>Psyllobora_vigintiduopunctata_W275b_ftsZ_MG988003
cggtggtactggaaccggtgcagcaccggtaattgcaaaagcagccagagaagcaagagc
cgcagttaaggatagagtgccaaaagaaaaaaagatattgactgttggagttgtaactaa
accgttcggttttgaaggtgtgcgccgcatgcgcattgcagagcttggacttgaagaatt
gcaaaaatacgtggatacacttattgtcattccaaatcagaatttatttagaattgcaaa
tgaaaaaactacattttctgatgcatttaaacttgctgataatgttctgcacattggcat
cagaggagtaactgacttgatggtcatgccagggcttattaatcttgacttcgctgatat
agaaacagtaatgagcgagatgggcaaagcgatgatcggcaccggagaggcagaaggaga
agatagagcaattagtgctgcggaagctgcaatatccaa
>Phyllobius_maculicornis_ftsZ_W00017b_MG988004
cggtggtactggaaccggtgcagcaccggtaattgcaaaagcagccagagaagcaagagc
cgcagttaaggatagagcgccaaaagaaaaaaagatattgactgttggagttgtaactaa
accgttcggttttgaaggtgtgcgccgtatgcgcactgcagagtttggacttgaagaatt
gcaaaaatacgtggatacacttattgtcattccaaatcagaatttatttagaattgcaaa
tgaaaaaactacattttctgatgcatttaaacttgctgataatgttctgcacattggcat
cagaggagtaactgacttgatggtcatgccagggcttattaatcttgacttcgctgatat
agaaacaataatgagcgagatgggcaaagcgatgatcggcaccggagaggcagaaggaga
agatagagcaattagtgctgcggaagctgcaatatccaa
>Phyllobius_glaucus_ftsZ_W00296a_MG988005
cggtggtactggaaccggtgcagcaccggtaattgcaaaagcagccagagaagcaagagc
cgcagttaaggatagagcgccaaaagaaaaaaagatattgactgttggagttgtaactaa
accgttcggttttgaaggtgtgcgccgtatgcgcactgcagagtttggacttgaagaatt
gcaaaaatacgtggatacacttattgtcattccaaatcagaatttatttagaattgcaaa
tgaaaaaactacattttctgatgcatttaaacttgctgataatgttctgcacattggcat
cagaggagtaactgacttgatggtcatgccagggcttattaatcttgacttcgctgatat
agaaacaataatgagcgagatgggcaaagcgatgatcggcaccggagaggcagaaggaga
agatagagcaattagtgctgcggaagctgcaatatccaa
>Phyllobius_glaucus_ftsZ_W00296b_MG988006
cggtggtactggaaccggtgcagcaccggtaattgcaaaagcagccagagaagcaagagc
cgcagttaaggatagagcgccaaaagaaaaaaagatattgactgttggagttgtaactaa
accgttcggttttgaaggtgtgcgccgtatgcgcactgcagagtttggacttgaagaatt
gcaaaaatacgtggatacacttattgtcattccaaatcagaatttatttagaattgcaaa
tgaaaaaactacattttctgatgcatttaaacttgctgataatgttctgcacattggcat
cagaggagtaactgacttgatggtcatgccagggcttattaatcttgacttcgctgatat
agaaacaataatgagcgagatgggcaaagcgatgatcggcaccggagaggcagaaggaga
agatagagcaattagtgctgcggaagctgcaatatccaa
>Pedostrangalia_pubescens_ftsZ_W00266a_MG988007
cggtggtactggaaccggtgcagccccggtaattgcaaaagcagccagagaagcaagagc
cgcagttaaggatagagcaccaaaagaaaaaaagatattgactgttggagttgtaactaa
accgttcggttttgaaggtgtgcgccgtatgcgcattgcagagcttggacttgaagaact
gcaaaaatacgtggatacacttattgtcattccaaatcagaatttatttagaattgcaaa
tgaaaaaactacattttctgatgcatttaaacttgctgataatgttctgcacattggcat
cagaggagtaactgacttgatggtcatgccagggcttattaatcttgacttcgctgatat
agaaacagtaatgagcgagatgggcaaagcgatgatcggcaccggagaggcagaaggaga
agatagagcaattagtgctgcggaagctgcaatatccaa
>Pedostrangalia_pubescens_ftsZ_W00266b_MG988008
cggtggtactggaaccggtgcagccccggtaattgcaaaagcagccagagaagcaagagc
cgcagttaaggatagagcaccaaaagaaaaaaagatattgactgttggagttgtaactaa
accgttcggttttgaaggtgtgcgccgtatgcgcattgcagagcttggacttgaagaact
gcaaaaatacgtggatacacttattgtcattccaaatcagaatttatttagaattgcaaa
tgaaaaaactacattttctgatgcatttaaacttgctgataatgttctgcacattggcat
cagaggagtaactgacttgatggtcatgccagggcttattaatcttgacttcgctgatat
agaaacagtaatgagcgagatgggcaaagcgatgatcggcaccggagaggcagaaggaga
agatagagcaattagtgctgcggaagctgcaatatccaa
>Pseudoperapion_ergenense_ftsZ_W00015b_MG988009
cggtggtactggaaccggtgcagcaccggtaattgcaaaagcagccagagaagcaagagc
cgcagttaaggatagagcgccaaaagaaaaaaagatattgactgttggagttgtaactaa
accgttcggttttgaaggtgtgcgccgtatgcgcattgcagagcttggacttgaagaact
gcaaaaatacgtggatacacttattgtcattccaaatcagaatttatttagaattgcaaa
tgaaaaaactacattttctgatgcatttaaacttgctgataatgttctgcacattggcat
cagaggagtaactgacttgatggtcatgccagggcttatcaatcttgacttcgctgatat
agaaacagtaatgagcgagatgggcaaagcgatgatcggcaccggagaggcagaaggaga
agatagagcaattagtgctgcagaggctgcaatatccaa
>Dacne_rufifrons_ftsZ_W00164a_MG988010
cggtggtactggaaccggtgcagcaccggtaattgcaaaagcagccagagaagcaagagc
cgcagttaaggatagagcgccaaaagaaaaaaagatattgactgttggagttgtaactaa
accgttcggttttgaaggtgtgcgccgtatgcgcattgcagagcttggacttgaagaact
gcaaaaatacgtggatacacttattgtcattccaaatcagaatttatttagaattgcaaa
tgaaaaaactacattttctgatgcatttaaacttgctgataatgttctgcacattggcat
cagaggagtaactgacttgatggtcatgccagggcttatcaatcttgacttcgctgatat
agaaacagtaatgagcgagatgggcaaagcgatgatcggcaccggagaggcagaaggaga
agatagagcaattagtgctgcagaggctgcaatatccaa
>Dacne_rufifrons_ftsZ_W00164c_MG988011
cggtggtactggaaccggtgcagcaccggtaattgcaaaagcagccagagaagcaagagc
cgcagttaaggatagagcgccaaaagaaaaaaagatattgactgttggagttgtaactaa
accgttcggttttgaaggtgtgcgccgtatgcgcattgcagagcttggacttgaagaact
gcaaaaatacgtggatacacttattgtcattccaaatcagaatttatttagaattgcaaa
tgaaaaaactacattttctgatgcatttaaacttgctgataatgttctgcacattggcat
cagaggagtaactgacttgatggtcatgccagggcttatcaatcttgacttcgctgatat
agaaacagtaatgagcgagatgggcaaagcgatgatcggcaccggagaggcagaaggaga
agatagagcaattagtgctgcagaggctgcaatatccaa
>Triplax_aenea_ftsZ_W00163a_MG988012
cggtggtactggaaccggtgcagcaccggtaattgcaaaagcagccagagaagcaagagc
cgcagttaaggatagagcgccaaaagaaaaaaagatattgactgttggagttgtaactaa
accgttcggttttgaaggtgtgcgccgtatgcgcattgcagagcttggacttgaagaact
gcaaaaatacgtggatacacttattgtcattccaaatcagaatttatttagaattgcaaa
tgaaaaaactacattttctgatgcatttaaacttgctgataatgttctgcacattggcat
cagaggagtaactgacttgatggtcatgccagggcttatcaatcttgacttcgctgatat
agaaacagtaatgagcgagatgggcaaagcgatgatcggcaccggagaggcagaaggaga
agatagagcaattagtgctgcagaggctgcaatatccaa
>Anthonomus_rubi_ftsZ_W00016a_MG988013
cggtggtactggaaccggtgcagcaccggtaattgcaaaagcagccagagaagcaagagc
cgcagttaaggatagagcgccaaaagaaaaaaagatattgactgttggagttgtaactaa
accgttcggttttgaaggtgtgcgccgtatgcgcattgcagagcttggacttgaagaact
gcaaaaatacgtggatacacttattgtcattccaaatcagaatttatttagaattgcaaa
tgaaaaaactacattttctgatgcatttaaacttgctgataatgttctgcacattggcat
cagaggagtaactgacttgatggtcatgccagggcttatcaatcttgacttcgctgatat
agaaacagtaatgagcgagatgggcaaagcgatgatcggcaccggagaggcagaaggaga
agatagagcaattagtgctgcagaggctgcaatatctaa
>Aphodius_granarius_ftsZ_W00118a_MG988014
cggtggtactggaaccggtgcagcaccggtaattgcaaaagcagccagagaagcaagagc
cgcagttaaggatagagcgccaaaagaaaaaaagatattgactgttggagttgtaactaa
accgttcggttttgaaggtgtgcgccgtatgcgcattgcagagcttggacttgaagaact
gcaaaaatacgtggatacacttattgtcattccaaatcagaatttatttagaattgcaaa
tgaaaaaactacattttctgatgcatttaaacttgctgataatgttctgcacattggtat
cagaggagtaactgacttgatggtcatgccagggcttatcaatcttgacttcgctgatat
agaaacagtaatgagcgagatgggcaaagcgatgatcggtaccggagaggcagaaggaga
agatagagcaattagtgctgcagaggctgcaatatccaa
>Luperus_flavipes_ftsZ_W00033c_MG988015
cggtggtaccggaaccggtgcagcaccggtaattgcaaaagcagccagagaagcaagaac
cgcagttaaggatagagcgccaaaagaaaaaaagatattgactgttggagttgtaactaa
accgttcggttttgaaggtgtgcgccgtatgcgcattgcagagcttggacttgaagaact
gcaaaaatacgtggatacacttattgtcattccaaatcagaatttatttagaattgcaaa
tgaaaaaactacattttctgatgcatttaaacttgctgataatgttctgcacattggcat
cagaggagtaactgacttgatggtcatgccagggcttattaatcttgacttcgctgatat
agaaacagtaatgagcgagatgggcaaagcgatgatcggcaccggagaggcagaaggaga
agatagagcaattagtgctgcagaggctgcaatatccaa
>Crepidodera_aurata_ftsZ_W00026b_MG988016
tggtggtactggaaccggtgcagcaccggtaattgcaaaagcagccagagaagcaagagc
cgcagttaaggatagggcgccaaaagaaaaaaagatattgactgttggagttgtaactaa
accgttcggctttgaaggtgtacgccgtatgcgtattgcagagcttggacttgaagaact
gcaaaaatacgtggatacacttattgtcattccaaatcagaatttatttagaattgcaaa
tgaaaaaactacattttctgatgcatttaaacttgctgataatgttctgcacattggcat
cagaggagtaactgacttgatggtcatgccagggcttattaatcttgacttcgctgatat
agaaacagtaatgagcgagatgggcaaagcaatgatcggcactggagaggcagaaggaga
agatagagcaattagtgctgcagaggctgcaatatccaa
>Batophila_rubi_ftsZ_W00036c_MG988017
tggtggtactggaaccggtgcagcaccggtaattgcaaaagcagccagagaagcaagagc
cgcagttaaggatagggcgccaaaagaaaaaaagatattgactgttggagttgtaactaa
accgttcggctttgaaggtgtgcgccgtatgcgtattgcagagcttggacttgaagaact
gcaaaaatacgtggatacacttattgtcattccaaatcagaatttatttagaattgcaaa
tgaaaaaactacattttctgatgcatttaaacttgctgataatgttctgcacattggcat
cagaggagtaactgacttgatggtcatgccagggcttattaatcttgacttcgctgatat
agaaacagtaatgagcgagatgggcaaagcaatgatcggcactggagaggcagaaggaga
agatagagcaattagtgctgcagaggctgcaatatccaa
>Luperus_luperus_ftsZ_W00034a_MG988018
tggtggtactggaaccggtgcagcaccggtaattgcaaaagcagccagagaagcaagagc
cgcagttaaggatagggcgccaaaagaaaaaaagatattgactgttggagttgtaactaa
accgttcggctttgaaggtgtgcgccgtatgcgtattgcagagcttggacttgaagaact
gcaaaaatacgtggatacacttattgtcattccaaatcagaatttatttagaattgcaaa
tgaaaaaactacattttctgatgcatttaaacttgctgataatgttctgcacattggcat
cagaggagtaactgacttgatggtcatgccagggcttattaatcttgacttcgctgatat
agaaacagtaatgagcgagatgggcaaagcaatgatcggcactggagaggcagaaggaga
agatagagcaattagtgctgcagaggctgcaatatcnnn
>Luperus_luperus_ftsZ_W00034c_MG988019
tggtggtactggaaccggtgcagcaccggtaattgcaaaagcagccagagaagcaagagc
cgcagttaaggatagggcgccaaaagaaaaaaagatattgactgttggagttgtaactaa
accgttcggctttgaaggtgtgcgccgtatgcgtattgcagagcttggacttgaagaact
gcaaaaatacgtggatacacttattgtcattccaaatcagaatttatttagaattgcaaa
tgaaaaaactacattttctgatgcatttaaacttgctgataatgttctgcacattggcat
cagaggagtaactgacttgatggtcatgccagggcttattaatcttgacttcgctgatat
agaaacagtaatgagcgagatgggcaaagcaatgatcggcactggagaggcagaaggaga
agatagagcaattagtgctgcagaggctgcaatatcnnn
>Luperus_flavipes_ftsZ_W00033a_MG988020
tggtggtactggaaccggtgcagcaccggtaattgcaaaagcagccagagaagcaagagc
cgcagttaaggatagggcgccaaaagaaaaaaagatattgactgttggagttgtaactaa
accgttcggctttgaaggtgtgcgccgtatgcgtattgcagagcttggacttgaagaact
gcaaaaatacgtggatacacttattgtcattccaaatcagaatttatttagaattgcaaa
tgaaaaaactacattttctgatgcatttaaacttgctgataatgttctgcacattggcat
cagaggagtaactgacttgatggtcatgccagggcttattaatcttgacttcgctgatat
agaaacagtaatgagcgagatgggcaaagcaatgatcggcactggagaggcagaaggaga
agatagagcaattagtgctgcagaggctgcaatatccaa
>Luperus_flavipes_ftsZ_W00033b_MG988021
tggtggtactggaaccggtgcagcaccggtaattgcaaaagcagccagagaagcaagagc
cgcagttaaggatagggcgccaaaagaaaaaaagatattgactgttggagttgtaactaa
accgttcggctttgaaggtgtgcgccgtatgcgtattgcagagcttggacttgaagaact
gcaaaaatacgtggatacacttattgtcattccaaatcagaatttatttagaattgcaaa
tgaaaaaactacattttctgatgcatttaaacttgctgataatgttctgcacattggcat
cagaggagtaactgacttgatggtcatgccagggcttattaatcttgacttcgctgatat
agaaacagtaatgagcgagatgggcaaagcaatgatcggcactggagaggcagaaggaga
agatagagcaattagtgctgcagaggctgcaatatccaa
>Batophila_rubi_ftsZ_W00036a_MG988022
tggtggtactggaaccggtgcagcaccggtaattgcaaaagcagccagagaagcaagagc
cgcagttaaggatagggcgccaaaagaaaaaaagatattgactgttggagttgtaactaa
accgttcggctttgaaggtgtgcgccgtatgcgtattgcagagcttggacttgaagaact
gcaaaaatacgtggatacacttattgtcattccaaatcagaatttatttagaattgcaaa
tgaaaaaactacattttctgatgcatttaaacttgctgataatgttctgcacattggcat
cagaggagtaactgacttgatggtcatgccagggcttattaatcttgacttcgctgatat
agaaacagtaatgagcgagatgggcaaagcgatgatcggcactggagaggcagaaggaga
agatagagcaattagtgctgcagaggctgcaatatccaa
>Onthophagus_similis_ftsZ_W00092b_MG988023
nnnnnnnnnnnnnnnnggtgcagcaccggtaattgcaaaagcagccagagaagcaagagc
cgcagttaaggatagggcgccaaaagaaaaaaagatattgactgttggagttgtaactaa
accgttcggctttgaaggtgtgcgccgtatgcgtattgcagagcttggacttgaagaact
gcaaaaatacgtggatacacttattgtcattccaaatcagaatttatttagaattgcaaa
tgaaaaaactacattttctgatgcatttaaacttgctgataatgttctgcacattggcat
cagaggagtaactgacttgatggtcatgccagggcttattaatcttgacttcgctgatat
agaaacagtaatgagcgagatgggcaaagcgatgatcggcactggagaggcagaaggaga
agatagagcaattagtgctgcagaggctgcaatatccaa
>Onthophagus_fracticornis_ftsZ_W00085e_MG988024
tatcgatcattgctcgagtgcagcaccggtcattgcaaaagcagccagagaagcaagagc
cgcagttaaggatagggcgccaaaagaaaaaaagatattgactgttggagttgtaactaa
accgttcggctttgaaggtgtgcgccgtatgcgtattgcagagcttggacttgaagaact
gcaaaaatacgtggatacacttattgtcattccaaatcagaatttatttagaattgcaaa
tgaaaaaactacattttctgatgcatttaaacttgctgataatgttctgcacattggcat
cagaggagtaactgacttgatggtcatgccagggcttattaatcttgacttcgctgatat
agaaacagtaatgagcgagatgggcaaagcgatgatcggcactggagaggcagaaggaga
agatagagcaattagtgctgcagaggctgcaatatccaa
>Onthophagus_ruficapillus_ftsZ_W00086c_MG988025
nnnnnnnnnttgaccgtgtgcagcaccggtaattgcaaaagcagccagagaagcaagagc
tgcagttaaggatagagcgccaaaagaaaaaaagatattgactgttggagttgtaactaa
accgttcggttttgaaggtgtgcgccgcatgcgcattgcagagcttggacttgaagaact
gcaaaaatacgtggatacacttattgtcattccaaatcagaatttatttagaattgcaaa
tgaaaaaactacattttctgatgcatttaaacttgctgataatgttctgcatattggcat
cagaggagtaactgacttgatggtcatgccagggcttattaatcttgacttcgctgatat
agaaacagtaatgagcgagatgggcaaagcgatgatcggcactggagaggcagaaggaga
agatagagcaattggtgctgcggaagctgcaatatccaa
>Onthophagus_ruficapillus_W00086g_ftsZ_MG988026
nnnnnnnnnttgctcgagtgcagcaccggtaattgcaaaagcagccagagaagcaagagc
tgcagttaaggatagagcgccaaaagaaaaaaagatattgactgttggagttgtaactaa
accgttcggttttgaaggtgtgcgccgcatgcgcattgcagagcttggacttgaagaact
gcaaaaatacgtggatacacttattgtcattccaaatcagaatttatttagaattgcaaa
tgaaaaaactacattttctgatgcatttaaacttgctgataatgttctgcatattggcat
cagaggagtaactgacttgatggtcatgccagggcttattaatcttgacttcgctgatat
agaaacagtaatgagcgagatgggcaaagcgatgatcggcactggagaggcagaaggaga
agatagagcaattggtgctgcggaagctgcaatatccaa
>Onthophagus_ruficapillus_ftsZ_W00086i_MG988027
nnnnnnnnnttgctcgagtgcagcaccggtaattgcaaaagcagccagagaagcaagagc
tgcagttaaggatagagcgccaaaagaaaaaaagatattgactgttggagttgtaactaa
accgttcggttttgaaggtgtgcgccgcatgcgcattgcagagcttggacttgaagaact
gcaaaaatacgtggatacacttattgtcattccaaatcagaatttatttagaattgcaaa
tgaaaaaactacattttctgatgcatttaaacttgctgataatgttctgcatattggcat
cagaggagtaactgacttgatggtcatgccagggcttattaatcttgacttcgctgatat
agaaacagtaatgagcgagatgggcaaagcgatgatcggcactggagaggcagaaggaga
agatagagcaattggtgctgcggaagctgcaatatccaa
>Onthophagus_ruficapillus_ftsZ_W00086j_MG988028
nnnnnnnnnttgctcgagtgcagcaccggtaattgcaaaagcagccagagaagcaagagc
tgcagttaaggatagagcgccaaaagaaaaaaagatattgactgttggagttgtaactaa
accgttcggttttgaaggtgtgcgccgcatgcgcattgcagagcttggacttgaagaact
gcaaaaatacgtggatacacttattgtcattccaaatcagaatttatttagaattgcaaa
tgaaaaaactacattttctgatgcatttaaacttgctgataatgttctgcatattggcat
cagaggagtaactgacttgatggtcatgccagggcttattaatcttgacttcgctgatat
agaaacagtaatgagcgagatgggcaaagcgatgatcggcactggagaggcagaaggaga
agatagagcaattggtgctgcggaagctgcaatatccaa
>Neocoenorhinus_germanicus_ftsZ_W00012a_MG988029
tggtggtactggaacaggtgctgcaccggtaattgcaaaagcagccagagaagcaagagc
ggtagttaaagataagggagcaaaagaaaaaaagatactgactgttggagttgtaactaa
gccgttcggttttgaaggtgtgcgacgtatgcgcattgcagagcttggacttgaagagtt
gcaaaaatacgtagatacacttattgtcattcccaatcaaaatttatttagaattgctaa
cgagaaaactacatttgctgacgcatttcaactcgccgataatgttctacatattggcat
aagaggagtaactgatttgatgatcatgccaggactgattaatcttgattttgctgatat
agaaacagtaatgagtgagatgggtaaagcaatgattggtactggagaggcagaaggaga
agatagggcaattagtgctgcagaagctgcgatatccaa
>Pseudoperapion_ergenense_ftsZ_W00015c_MG988030
tggtggtactggaacaggtgctgcaccggtaattgcaaaagcagccagagaagcaagagc
ggtagttaaagataaaggagcaaaagaaaaaaagatactgactgttggagttgtaactaa
gccgttcggttttgaaggtgtgcgacgtatgcgcattgcagagcttggacttgaagagtt
gcaaaaatacgtagatacacttattgtcattcccaatcaaaatttatttagaattgctaa
cgagaaaactacatttgctgacgcatttcaactcgccgataatgttctgcatattggcat
aagaggagtaactgatttgatgatcatgccaggactgattaatcttgattttgctgatat
agaaacagtaatgagtgagatgggtaaagcaatgattggtactggagaggcagaaggaga
agatagggcaattagtgctgcagaggctgcgatatccaa
>Aphthona_venustula_ftsZ_W00035c_MG988031
tggtggtactggaacaggtgctgcaccggtaattgcaaaagcagccagagaagcaagagc
ggtagttaaagataaaggagcaaaagaaaaaaagatactgactgttggagttgtaactaa
gccgttcggttttgaaggtgtgcgacgtatgcgcattgcagagcttggacttgaagagtt
gcaaaaatacgtagatacacttattgtcattcccaatcaaaatttatttagaattgctaa
cgagaaaactacatttgctgacgcatttcaactcgccgataatgttctgcatattggcat
aagaggagtaactgatttgatgatcatgccaggactgattaatcttgattttgctgatat
agaaacagtaatgagtgagatgggtaaagcaatgattggtactggagaggcagaaggaga
agatagggcaattagtgctgcagaggctgcgatatccaa
>Aphodius_sticticus_ftsZ_W00126b_MG988032
tggtggtactggaacaggtgctgcaccggtaattgcaaaagcagccagagaagcaagagc
ggtagttaaagataaaggagcaaaagaaaaaaagatactgactgttggagttgtaactaa
gccgttcggttttgaaggtgtgcgacgtatgcgcattgcagagcttggacttgaagagtt
gcaaaaatacgtagatacacttattgtcattcccaatcaaaatttatttagaattgctaa
cgagaaaactacatttgctgacgcatttcaactcgccgataatgttctgcatattggcat
aagaggagtaactgatttgatgatcatgccaggactgattaatcttgattttgctgatat
agaaacagtaatgagtgagatgggtaaagcaatgattggtactggagaggcagaaggaga
agatagggcaattagtgctgcagaggctgcgatatccaa
>Aphodius_sticticus_ftsZ_W00126a_MG988033
tggtggtactggaacaggtgctgcaccggtaattgcaaaagcagccagagaagcaagagc
ggtagttaaagataaaggagcaaaagaaaaaaagatactgactgttggagttgtaactaa
gccgttcggttttgaaggtgtgcgacgtatgcgcattgcagagcttggacttgaagagtt
gcaaaaatacgtagatacacttattgtcattcccaatcaaaatttatttagaattgctaa
cgagaaaactacatttgctgacgcatttcaactcgccgataatgttctgcatattggcat
aagaggagtaactgatttgatgatcatgccaggactgattaatcttgattttgctgatat
agaaacagtaatgagtgagatgggtaaagcaatgattggtactggagaggcagaaggaga
agatagggcaattagtgctgcagaggctgcgatatccaa
>Aphodius_haemorrhoidalis_ftsZ_W00119a_MG988034
tggtggtactggaacaggtgctgcaccggtaattgcaaaagcagccagagaagcaagagc
ggtagttaaagataaaggagcaaaagaaaaaaagatactgactgttggagttgtaactaa
gccgttcggttttgaaggtgtgcgacgtatgcgcattgcagagcttggacttgaagagtt
gcaaaaatacgtagatacacttattgtcattcccaatcaaaatttatttagaattgctaa
cgagaaaactacatttgctgacgcatttcaactcgccgataatgttctgcatattggcat
aagaggagtaactgatttgatgatcatgccaggactgattaatcttgattttgctgatat
agaaacagtaatgagtgagatgggtaaagcaatgattggtactggagaggcagaaggaga
agatagggcaattagtgctgcagaagctgcgatatccaa
>Aphodius_haemorrhoidalis_ftsZ_W00119b_MG988035
tggtggtactggaacaggtgctgcaccggtaattgcaaaagcagccagagaagcaagagc
ggtagttaaagataaaggagcaaaagaaaaaaagatactgactgttggagttgtaactaa
gccgttcggttttgaaggtgtgcgacgtatgcgcattgcagagcttggacttgaagagtt
gcaaaaatacgtagatacacttattgtcattcccaatcaaaatttatttagaattgctaa
cgagaaaactacatttgctgacgcatttcaactcgccgataatgttctgcatattggcat
aagaggagtaactgatttgatgatcatgccaggactgattaatcttgattttgctgatat
agaaacagtaatgagtgagatgggtaaagcaatgattggtactggagaggcagaaggaga
agatagggcaattagtgctgcagaagctgcgatatccaa
>Aphodius_haemorrhoidalis_ftsZ_W00119c_MG988036
tggtggtactggaacaggtgctgcaccggtaattgcaaaagcagccagagaagcaagagc
ggtagttaaagataaaggagcaaaagaaaaaaagatactgactgttggagttgtaactaa
gccgttcggttttgaaggtgtgcgacgtatgcgcattgcagagcttggacttgaagagtt
gcaaaaatacgtagatacacttattgtcattcccaatcaaaatttatttagaattgctaa
cgagaaaactacatttgctgacgcatttcaactcgccgataatgttctgcatattggcat
aagaggagtaactgatttgatgatcatgccaggactgattaatcttgattttgctgatat
agaaacagtaatgagtgagatgggtaaagcaatgattggtactggagaggcagaaggaga
agatagggcaattagtgctgcagaagctgcgatatccaa
>Combocerus_glaber_ftsZ_W00165a_MG988037
tggtggtactggaacaggtgctgcaccggtaattgcaaaagcagccagagaagcaagagc
ggtagttaaagataaaggagcaaaagaaaaaaagatactgactgttggagttgtaactaa
gccgttcggttttgaaggtgtgcgacgtatgcgcattgcagagcttggacttgaagagtt
gcaaaaatacgtagatacacttattgtcattcccaatcaaaatttatttagaattgctaa
cgagaaaactacatttgctgacgcatttcaactcgccgataatgttctacatattggcat
aagaggagtaactgatttgatgatcatgccaggactgattaatcttgattttgctgatat
agaaacagtaatgagtgagatgggtaaagcaatgattggtactggagaggcagaaggaga
agatagggcaattagtgctgcagaggctgcgatatccaa
>Paederus_riparius_ftsZ_W00174b_MG988038
tggtggtactggaacaggtgctgcaccggtaattgcaaaagcagccagagaagcaagagc
ggtagttaaagataaaggagcaaaagaaaaaaagatactgactgttggagttgtaactaa
gccgttcggttttgaaggtgtgcgacgtatgcgcattgcagagcttggacttgaagagtt
gcaaaaatacgtagatacacttattgtcattcccaatcaaaatttatttagaattgctaa
cgagaaaactacatttgctgacgcatttcaactcgccgataatgttctacatattggcat
aagaggagtaactgatttgatgatcatgccaggactgattaatcttgattttgctgatat
agaaacagtaatgagtgagatgggtaaagcaatgattggtactggagaggcagaaggaga
agatagggcaattagtgctgcagaggctgcgatatccaa
>Mecinus_pascuorum_ftsZ_W00302a_MG988039
tggtggtactggaacaggtgctgcaccggtaattgcaaaagcagccagagaagcaagagc
ggtagttaaagataaaggagcaaaagaaaaaaagatactgactgttggagttgtaactaa
gccgttcggttttgaaggtgtgcgacgtatgcgcattgcagagcttggacttgaagagtt
gcaaaaatacgtagatacacttattgtcattcccaatcaaaatttatttagaattgctaa
cgagaaaactacatttgctgacgcatttcaactcgccgataatgttctacatattggcat
aagaggagtaactgatttgatgatcatgccaggactgattaatcttgattttgctgatat
agaaacagtaatgagtgagatgggtaaagcaatgattggtactggagaggcagaaggaga
agatagggcaattagtgctgcagaggctgcaatatccaa
>Aphodius_granarius_ftsZ_W00118b_MG988040
tggtggtactggaacaggtgctgcaccggtaattgcaaaagcagcaagagaagcaagagc
ggtagttaaagataaaggagcaaaagaaaaaaagatactgactgttggagttgtaactaa
gccgttcggttttgaaggtgtgcgacgtatgcgcattgcagagcttggacttgaagagtt
gcaaaaatacgtagatacacttattgtcattcccaatcaaaatttatttagaattgctaa
cgagaaaactacatttgctgacgcatttcaactcgccgataatgttctgcatattggcat
aagaggagtaactgatttgatgatcatgccaggactgattaatcttgattttgctgatat
agaaacagtaatgagtgagatgggtaaagcaatgattggtactggagaggcagaaggaga
agatagggcaattagtgctgcagaagctgcgatatccaa
>Aphodius_granarius_ftsZ_W00118c_MG988041
tggtggtactggaacaggtgctgcaccggtaattgcaaaagcagcaagagaagcaagagc
ggtagttaaagataaaggagcaaaagaaaaaaagatactgactgttggagttgtaactaa
gccgttcggttttgaaggtgtgcgacgtatgcgcattgcagagcttggacttgaagagtt
gcaaaaatacgtagatacacttattgtcattcccaatcaaaatttatttagaattgctaa
cgagaaaactacatttgctgacgcatttcaactcgccgataatgttctgcatattggcat
aagaggagtaactgatttgatgatcatgccaggactgattaatcttgattttgctgatat
agaaacagtaatgagtgagatgggtaaagcaatgattggtactggagaggcagaaggaga
agatagggcaattagtgctgcagaagctgcgatatccaa
>Aphthona_venustula_ftsZ_W00035a_MG988042
tggtggtactggaacaggtgctgcaccggtaattgcaaaagcagccagagtagcaagagc
ggtagttaaagataaaggagcaaaagaaaaaaagatactgactgttggagttgtaactaa
gccgttcggttttgaaggtgtgcgacgtatgcgcattgcagagcttggacttgaagagtt
gcaaaaatacgtagatacacttattgtcattcccaatcaaaatttatttagaattgctaa
cgagaaaactacatttgctgacgcatttcaactcgccgataatgttctgcatattggcat
aagaggagtaactgatttgatgatcatgccaggactgattaatcttgattttgctgatat
agaaacagtaatgagtgagatgggtaaagcaatgattggtactggagaggcagaaggaga
agatagggcaattagtgctgcagaggctgcgatatccaa
>Aphodius_ater_ftsZ_W00122a_MG988043
tggtggtactggaacaggtgctgcaccggtaattgcaaaagcagccagagaagcaagagc
ggtagttaaagataagggagcaaaagaaaaaaagatactgactgttggagttgtaactaa
gccgttcggttttgaaggtgtgcgccgtatgcgcattgcagagcttggacttgaagagtt
gcaaaaatacgtagatacacttattgtcattcccaatcaaaatttatttagaattgctaa
cgagaaaactacatttgctgacgcatttcaactcgccgataatgttctgcatattggcat
aagaggagtaactgatttgatgatcatgccaggactgattaatcttgattttgctgatat
agaaacagtaatgagtgagatgggtaaagcaatgattggtactggagaggcagaaggaga
agatagggcaattagtgctgcagaggctgcgatatccaa
>Aphodius_ater_ftsZ_W00122b_MG988044
tggtggtactggaacaggtgctgcaccggtaattgcaaaagcagccagagaagcaagagc
ggtagttaaagataagggagcaaaagaaaaaaagatactgactgttggagttgtaactaa
gccgttcggttttgaaggtgtgcgccgtatgcgcattgcagagcttggacttgaagagtt
gcaaaaatacgtagatacacttattgtcattcccaatcaaaatttatttagaattgctaa
cgagaaaactacatttgctgacgcatttcaactcgccgataatgttctgcatattggcat
aagaggagtaactgatttgatgatcatgccaggactgattaatcttgattttgctgatat
agaaacagtaatgagtgagatgggtaaagcaatgattggtactggagaggcagaaggaga
agatagggcaattagtgctgcagaggctgcgatatccaa
>Bembidion_varium_ftsZ_W00258b_MG988045
tggtggtactggaacaggtgctgcaccggtaattgcaaaagcagccagagaagcaagagt
ggtagttaaagataagggagcaaaagaaaaaaagatactgactgttggagttgtaactaa
gccgttcggttttgaaggtgtgcgccgtatgcgcattgcagagcttggacttgaagagtt
gcaaaaatacgtagatacacttattgtcattcccaatcaaaatttatttagaattgctaa
cgagaaaactacatttgctgacgcatttcaactcgccgataatgttctgcatattggcat
aagaggagtaactgatttgatgatcatgccaggactgattaatcttgattttgctgatat
agaaacagtaatgagtgagatgggtaaagcaatgattggtactggagaggcagaaggaga
agatagggcaattagtgctgcagaggctgcgatatccaa
>Bembidion_varium_ftsZ_W00258c_MG988046
tggtggtactggaacaggtgctgcaccggtaattgcaaaagcagccagagaagcaagagt
ggtagttaaagataagggagcaaaagaaaaaaagatactgactgttggagttgtaactaa
gccgttcggttttgaaggtgtgcgccgtatgcgcattgcagagcttggacttgaagagtt
gcaaaaatacgtagatacacttattgtcattcccaatcaaaatttatttagaattgctaa
cgagaaaactacatttgctgacgcatttcaactcgccgataatgttctgcatattggcat
aagaggagtaactgatttgatgatcatgccaggactgattaatcttgattttgctgatat
agaaacagtaatgagtgagatgggtaaagcaatgattggtactggagaggcagaaggaga
agatagggcaattagtgctgcagaggctgcgatatccaa
>Bembidion_varium_ftsZ_W00258a_MG988047
tggtggtactggaacaggtgctgcaccggtaattgcaaaagcagccagagaagcaagagt
ggtagttaaagataagggagcaaaagaaaaaaagatactgactgttggagttgtaactaa
gccgttcggttttgaaggtgtgcgccgtatgcgcattgcagagcttggacttgaagagtt
gcaaaaatacgtagatacacttattgtcattcccaatcaaaatttatttagaattgctaa
cgagaaaactacatttgctgacgcatttcaactcgccgataatgttctgcatattggcat
aagaggagtaactgatttgatgatcatgccaggactgattaatcttgattttgctgatat
agaaacagtaatgagtgagatgggtaaagcaatgattggtactggagaggcagaaggaga
agatagggcaattagtgctgcagaggctgcgatatctaa
>Notoxus_monoceros_ftsZ_W00157a_MG988048
tggtggtactggaacaggtgctgcaccggtaattgcaaaagcagccagagaagcaagagc
ggtagttaaagataaaggagtaaaagaaaaaaagatactgactgttggagttgtaactaa
gccgtttggttttgaaggtgtgcgacgtatgcgcattgcagagcttggacttgaagagtt
gcaaaaatacgtagatacacttattgtcattcccaatcaaaatttatttagaattgctaa
cgagaaaactacatttgctgacgcatttcaactcgccgataatgttctgcatattggaat
aagaggagtaactgatttgatgatcatgccaggactgattaatcttgattttgctgatat
agaaacagtaatgagtgagatgggtaaagcaatgattggtactggagaggcagaaggaga
agatagggcaattagtgctgcagaagctgcgatatccaa
>Tanymecus_palliatus_ftsZ_W00011c_MG988049
cggtggtactggaaccggtgcagcaccggtaattgcaaaagcagccagagaagcaaaatc
ttcatttaaggagagagagccaaaagaaaaaaagacattgactgtgggagttgtaactaa
acc_________taaaggtgtgcgccgcaggcgcattgcaaagcttgtacttgaaaaagt
gcaaaaatacatggatacacttatggtcattcctaatcagaatttatttagaattgcaaa
tgaaaaaattacattttctgatgcatttaaacttactgataatgttctgcatattggcat
cagaggagtaactgacttgatggtcatgccggggcttattaatcttgacttctctgatat
agaaacagtaatgagcgagatgggcatggcgatgatcggcaccggaaaggcaaaaggaga
agatacagcaatcactgctcaagaagctgcaatatccca
>Pachyta_quadrimaculata_W00265a_ftsZ_MG988050
cggtggtactggaaccggtgcagcaccggtaattgcaaaagcagccagagaagcgagagc
tgcagttaaggatagagcgccaaaagaaaaaaagatattgactgttggagttgtaattaa
accgttcgattttgaaggtgtgcgccgcatgcgcattgaagagcttgaacttggagaact
gcaaaaatacgtggatacactttttgtcattccaaatcaggatttatttagaattgcaat
tgaaaaaactacattttctgatgcatttaaacttgctgataatgttctgcatattg____
__agtacgtaactgagtttatggtcatgcccaggcttatgattattgacttcgatgatat
agaaacagtaatgagcgagatggacaaggcgataatcggcaccggacaggcagaagcaga
agaaagtgatgctgctgctgcannnnnnnnnnnnnnnnn
>Pachyta_quadrimaculata_ftsZ_W00265b_MG988051
cggtggtactggaaccggtgcagcaccggtaattgcaaaagcagccagagaagcgagagc
tgcagttaaggatagagcgccaaaagaaaaaaagatattgactgttggagttgtaattaa
accgttcgattttgaaggtgtgcgccgcatgcgcattgaagagcttgaacttggagaact
gcaaaaatacgtggatacactttttgtcattccaaatcaggatttatttagaattgcaat
tgaaaaaactacattttctgatgcatttaaacttgctgataatgttctgcatattg____
__agtacgtaacagagtttatggtcatgcccaggcttatgattcttgacttcgctgatat
agaaacagtaatgagcgagatggacaaagcgataatcggcaccggacaggcagaagcaga
agaaagtgatgcggaagctgcannnnnnnnnnnnnnnnn
>Anastrangalia_reyi_ftsZ_W00261a_MG988052
cggtggtactggaaccggtgcagcaccggtaattgcaaaagcagcccgagaagcaagagc
tgcagttaaggatagagcgccaaaagaaagaaagatattgactgttggagttgtaactaa
accgttcggttttgaaggtgcgcgccgcatgcgcattgc_______________aaaact
ggaaaaatacgtggatacacttatcgtcattccacatcagaatttatttagaattgcaaa
tgaaaaaactacattttctgatgcatttaaacttgctgataatgttctgcatattggcat
taaaggagtagcctgattgatggtcatgcccgggcttatcttgcct___tgcgctcatat
aaaatcagtaatgaacgagatgggcaaagcgatgatgggcaccggagaggcagatggaga
acataagtcaatatccgatccattgctcgaaatatccta
>Tanymecus_palliatus_ftsZ_W00011b_MG988053
cggtggtactggaaccggtgcagcaccggtaattgcaaaagcagccagagaagcaaaagc
ttcatttaaggatagagcgccaaaagaaaaaaagattgtgagtgggggatttgtaactaa
accgtgcggatttgaaggtgtgctccgcaagctcgttgctgagcatgtgcttgatacact
gcatacatacatggatactcttattgtcattccttatcaaaatttatttagaattgcaaa
tgaaaaagatacattttctgatgcagttaaacttacggataatgttctgcaaagaggcat
cagaggagtaactgagttgagggtcatgactcgggatatcactcatgtcttctctgatat
agaaacaatggtgagggagatgagcatcgccataaacgccaacggagaggataaaggaaa
agatgcagcaaactctgctcaatacgctccaatatccca
>Eusomus ovulum_ftsZ_W00339b_KU341556
TGGTACTGGAACCGGTGCAGCACCGGTAATTGCAAAAGCAGCCAGAGAAGCAAGAGCCGCAGTTAAGGAT
AGAGCGCCAAAAGAAAAAAAGATATTGACTGTTGGAGTTGTAACTAAACCGTTCGGTTTTGAAGGTGTGC
GCCGTATGCGCATTGCAGAGCTTGGACTTGAAGAACTGCAAAAATACGTGGATACACTTATTGTCATTCC
AAATCAGAATTTATTTAGAATTGCAAATGAAAAAACTACATTTTCTGATGCATTTAAACTTGCTGATAAT
GTTCTGCACATTGGCATCAGAGGAGTAACTGACTTGATGGTCATGCCAGGGCTTATCAATCTTGACTTCG
CTGATATAGAAACAGTAATGAGCGAGATGGGCAAAGCGATGATCGGCACCGGAGAGGCAGAAGGAGAAGA
TAGAGCAATTAGTGCTGCAGAGGCTGCAATATCTAATCCATTGCTTGA
>Monochamus sartor sartor_ftsZ_W00314b_MF405544
GGGCGGTGGTACCGGAACCGGTGCAGCACCGGTAATTGCAAAAGCAGCCAGAGAAGCAAGAGCTGCAGTT
AAGGATAGAGCGCCAAAAGAAAAAAAGATATTGACTGTTGGAGTTGTAACTAAACCGTTCGGTTTTGAAG
GTGTGCGCCGCATGCGCATTGCAGAGCTTGGACTTGAAGAACTGCAAAAATACGTGGATACACTTATTGT
CATTCCAAATCAGAATTTATTTAGAATTGCAAATGAAAAAACTACATTTTCTGATGCATTTAAACTTGCT
GATAATGTTCTGCATATTGGCATCAGAGGAGTAACTGACTTGATGGTCATGCCAGGGCTTATTAATCTTG
ACTTCGCTGATATAGAAACAGTAATGAGCGAGATGGGCAAAGCGATGATCGGCACCGGAGAGGCAGAAGG
AGAAGATAGAGCAATTAGTGCTGCGGAAGCTGCAATATCCAATCCATTGCT
>Monochamus sartor sartor_ftsZ_W00314b_MF405543
GGGCGGTGGTACCGGAACCGGTGCAGCACCGGTAATTGCAAAAGCAGCCAGAGAAGCAAGAGCTGCAGTT
AAGGATAGAGCGCCAAAAGAAAAAAAGATATTGACTGTTGGAGTTGTAACTAAACCGTTCGGTTTTGAAG
GTGTGCGCCGCATGCGCATTGCAGAGCTTGGACTTGAAGAACTGCAAAAATACGTGGATACACTTATTGT
CATTCCAAATCAGAATTTATTTAGAATTGCAAATGAAAAAACTACATTTTCTGATGCATTTAAACTTGCT
GATAATGTTCTGCATATTGGCATCAGAGGAGTAACTGACTTGATGGTCATGCCAGGGCTTATTAATCTTG
ACTTCGCTGATATAGAAACAGTAATGAGCGAGATGGGCAAAGCGATGATCGGCACCGGAGAGGCAGAAGG
AGAAGATAGAGCAATTAGTGCTGCGGAAGCTGCAATATCCAATCCATTGCT
>Monochamus sartor sartor_ftsZ_W00314b_MF405545
GGGTGGTGGTACTGGAACAGGTGCTGCACCGGTAATTGCAAAAGCAGCCAGAGAAGCAAGAGCGGTAGTT
AAAGATAAAGGAGCAAAAGAAAAAAAGATACTGACTGTTGGAGTTGTAACTAAGCCGTTCGGTTTTGAAG
GTGTGCGACGTATGCGCATTGCAGAGCTTGGACTTGAAGAGTTGCAAAAATACGTAGATACACTTATTGT
CATTCCCAATCAAAATTTATTTAGAATTGCTAACGAGAAAACTACATTTGCTGACGCATTTCAACTCGCC
GATAATGTTCTGCATATTGGCATAAGAGGAGTAACTGATTTGATGATCATGCCAGGACTGATTAATCTTG
ATTTTGCTGATATAGAAACAGTAATGAGTGAGATGGGTAAGGCAATGATTGGTACTGGGGAGGCAGAAGG
AGAAGATAGGGCTATTAGTGCTGCAGAGGCTGCGATATCCAATCCATTGCT
>Monochamus sartor urussovii_ftsZ_W00313c_MF405542
GGGCGGTGGTACCGGAACCGGTGCAGCACCGGTAATTGCAAAAGCAGCCAGAGAAGCAAGAGCTGCAGTT
AAGGATAGAGCGCCAAAAGAAAAAAAGATATTGACTGTTGGAGTTGTAACTAAACCGTTCGGTTTTGAAG
GTGTGCGCCGCATGCGCATTGCAGAGCTTGGACTTGAAGAACTGCAAAAATACGTGGATACACTTATTGT
CATTCCAAATCAGAATTTATTTAGAATTGCAAATGAAAAAACTACATTTTCTGATGCATTTAAACTTGCT
GATAATGTTCTGCATATTGGCATCAGAGGAGTAACTGACTTGATGGTCATGCCAGGGCTTATTAATCTTG
ACTTCGCTGATATAGAAACAGTAATGAGCGAGATGGGCAAAGCGATGATCGGCACCGGAGAGGCAGAAGG
AGAAGATAGAGCAATTAGTGCTGCGGAAGCTGCAATATCCAATCCATTGCT
>Monochamus sartor urussovii_ftsZ_W00313a_MF405540
GGGTGGTGGTACTGGAACAGGTGCTGCACCGGTAATTGCAAAAGCAGCCAGAGAAGCAAGAGCGGTAGTT
AAAGATAAAGGAGCAAAAGAAAAAAAGATACTGACTGTTGGAGTTGTAACTAAGCCGTTCGGTTTTGAAG
GTGTGCGACGTATGCGCATTGCAGAGCTTGGACTTGAAGAGTTGCAAAAATACGTAGATACACTTATTGT
CATTCCCAATCAAAATTTATTTAGAATTGCTAACGAGAAAACTACATTTGCTGACGCATTTCAACTCGCC
GATAATGTTCTGCATATTGGCATAAGAGGAGTAACTGATTTGATGATCATGCCAGGACTGATTAATCTTG
ATTTTGCTGATATAGAAACAGTAATGAGTGAGATGGGTAAAGCAATGATTGGTACTGGAGAGGCAGAAGG
AGAAGATAGGGCAATTAGTGCTGCAGAGGCTGCGATATCCAATCCATTGCT
>Monochamus sartor urussovii_ftsZ_W00313b_MF405541
GGGCGGTGGTACCGGAACCGGTGCAGCACCGGTAATTGCAAAAGCAGCCAGAGAAGCAAGAGCTGCAGTT
AAGGATAGAGCGCCAAAAGAAAAAAAGATATTGACTGTTGGAGTTGTAACTAAACCGTTCGGTTTTGAAG
GTGTGCGCCGCATGCGCATTGCAGAGCTTGGACTTGAAGAACTGCAAAAATACGTGGATACACTTATTGT
CATTCCAAATCAGAATTTATTTAGAATTGCAAATGAAAAAACTACATTTTCTGATGCATTTAAACTTGCT
GATAATGTTCTGCATATTGGCATCAGAGGAGTAACTGACTTGATGGTCATGCCAGGGCTTATTAATCTTG
ACTTCGCTGATATAGAAACAGTAATGAGCGAGATGGGCAAAGCGATGATCGGCACCGGAGAGGCAGAAGG
AGAAGATAGAGCAATTAGTGCTGCGGAAGCTGCAATATCCAATCCATTGCT
>Cyanapion afer_ftsZ_W00335a_KY618054
TGGGCGGTGGTACCGGAACCGGTGCAGCACCGGTAATTGCAAAAGCAGCCAGAGAAGCAAGAGCTGCAGT
TAAGGATAGAGCGCCAAAAGAAAAAAAGATATTGACTGTTGGAGTTGTAACTAAACCGTTCGGTTTTGAA
GGTGTGCGCCGCATGCGCATTGCAGAGCTTGGACTTGAAGAACTGCAAAAATACGTGGATACACTTATTG
TCATTCCAAATCAGAATTTATTTAGAATTGCAAATGAAAAAACTACATTTTCTGATGCATTTAAACTTGC
TGATAATGTTCTGCATATTGGCATCAGAGGAGTAACTGACTTGATGGTCATGCCAGGGCTTATTAATCTT
GACTTCGCTGATATAGAAACAGTAATGAGCGAGATGGGCAAAGCGATGATCGGCACCGGAGAGGCAGAAG
GAGAAGATAGAGCAATTAGTGCTGCGGAAGCTGCAATATCCAATCCATTGCT
>Cyanapion afer_ftsZ_W00335b_KY618053
TGGGCGGTGGTACCGGAACCGGTGCAGCACCGGTAATTGCAAAAGCAGCCAGAGAAGCAAGAGCTGCAGT
TAAGGATAGAGCGCCAAAAGAAAAAAAGATATTGACTGTTGGAGTTGTAACTAAACCGTTCGGTTTTGAA
GGTGTGCGCCGCATGCGCATTGCAGAGCTTGGACTTGAAGAACTGCAAAAATACGTGGATACACTTATTG
TCATTCCAAATCAGAATTTATTTAGAATTGCAAATGAAAAAACTACATTTTCTGATGCATTTAAACTTGC
TGATAATGTTCTGCATATTGGCATCAGAGGAGTAACTGACTTGATGGTCATGCCAGGGCTTATTAATCTT
GACTTCGCTGATATAGAAACAGTAATGAGCGAGATGGGCAAAGCGATGATCGGCACCGGAGAGGCAGAAG
GAGAAGATAGAGCAATTAGTGCTGCGGAAGCTGCAATATCCAATCCATTGCT
>Cyanapion afer_ftsZ_W00335b_KY618052
TGGGCGGTGGTACCGGAACCGGTGCAGCACCGGTAATTGCAAAAGCAGCCAGAGAAGCAAGAGCTGCAGT
TAAGGATAGAGCGCCAAAAGAAAAAAAGATATTGACTGTTGGAGTTGTAACTAAACCGTTCGGTTTTGAA
GGTGTGCGCCGCATGCGCATTGCAGAGCTTGGACTTGAAGAACTGCAAAAATACGTGGATACACTTATTG
TCATTCCAAATCAGAATTTATTTAGAATTGCAAATGAAAAAACTACATTTTCTGATGCATTTAAACTTGC
TGATAATGTTCTGCATATTGGCATCAGAGGAGTAACTGACTTGATGGTCATGCCAGGGCTTATTAATCTT
GACTTCGCTGATATAGAAACAGTAATGAGCGAGATGGGCAAAGCGATGATCGGCACCGGAGAGGCAGAAG
GAGAAGATAGAGCAATTAGTGCTGCGGAAGCTGCAATATCCAATCCATTGCT
>Cyanapion gyllenhalii_ftsZ_W00334a_KY618061
GAGCTGCAGTTAAGGATAGAGCGCCAAAAGAAAAAAAGATATTGACTGTTGGAGTTGTAACTAAACCGTT
CGGTTTTGAAGGTGTGCGCCGCATGCGCATTGCAGAGCTTGGACTTGAAGAACTGCAAAAATACGTGGAT
ACACTTATTGTCATTCCAAATCAGAATTTATTTAGAATTGCAAATGAAAAAACTACATTTTCTGATGCAT
TTAAACTTGCTGATAATGTTCTGCATATTGGCATCAGAGGAGTAACTGACTTGATGGTCATGCCAGGGCT
TATTAATCTTGACTTCGCTGATATAGAAACAGTAATGAGCGAGATGGGCAAAGCGATGATCGGCACCGGA
GAGGCAGAAGGAGAAGATAGAGCAATTAGTGCTGCGGAAGCTGCAATATCCAATCCATTGCT
>Cyanapion gyllenhalii_ftsZ_W00334b_KY618060
GAGCTGCAGTTAAGGATAGAGCGCCAAAAGAAAAAAAGATATTGACTGTTGGAGTTGTAACTAAACCGTT
CGGTTTTGAAGGTGTGCGCCGCATGCGCATTGCAGAGCTTGGACTTGAAGAACTGCAAAAATACGTGGAT
ACACTTATTGTCATTCCAAATCAGAATTTATTTAGAATTGCAAATGAAAAAACTACATTTTCTGATGCAT
TTAAACTTGCTGATAATGTTCTGCATATTGGCATCAGAGGAGTAACTGACTTGATGGTCATGCCAGGGCT
TATTAATCTTGACTTCGCTGATATAGAAACAGTAATGAGCGAGATGGGCAAAGCGATGATCGGCACCGGA
GAGGCAGAAGGAGAAGATAGAGCAATTAGTGCTGCGGAAGCTGCAATATCCAATCCATTGCT
>Cyanapion gyllenhalii_ftsZ_W00334c_KY618059
GAGCTGCAGTTAAGGATAGAGCGCCAAAAGAAAAAAAGATATTGACTGTTGGAGTTGTAACTAAACCGTT
CGGTTTTGAAGGTGTGCGCCGCATGCGCATTGCAGAGCTTGGACTTGAAGAACTGCAAAAATACGTGGAT
ACACTTATTGTCATTCCAAATCAGAATTTATTTAGAATTGCAAATGAAAAAACTACATTTTCTGATGCAT
TTAAACTTGCTGATAATGTTCTGCATATTGGCATCAGAGGAGTAACTGACTTGATGGTCATGCCAGGGCT
TATTAATCTTGACTTCGCTGATATAGAAACAGTAATGAGCGAGATGGGCAAAGCGATGATCGGCACCGGA
GAGGCAGAAGGAGAAGATAGAGCAATTAGTGCTGCGGAAGCTGCAATATCCAATCCATTGCT
>Cyanapion spencii_ftsZ_W00336a_KY618064
TGGGCGGTGGTACCGGAACCGGTGCAGCACCGGTAATTGCAAAAGCAGCCAGAGAAGCAAGAGCTGCAGT
TAAGGATAGAGCGCCAAAAGAAAAAAAGATATTGACTGTTGGAGTTGTAACTAAACCGTTCGGTTTTGAA
GGTGTGCGCCGCATGCGCATTGCAGAGCTTGGACTTGAAGAACTGCAAAAATACGTGGATACACTTATTG
TCATTCCAAATCAGAATTTATTTAGAATTGCAAATGAAAAAACTACATTTTCTGATGCATTTAAACTTGC
TGATAATGTTCTGCATATTGGCATCAGAGGAGTAACTGACTTGATGGTCATGCCAGGGCTTATTAATCTT
GACTTCGCTGATATAGAAACAGTAATGAGCGAGATGGGCAAAGCGATGATCGGCACCGGAGAGGCAGAAG
GAGAAGATAGAGCAATTAGTGCTGCGGAAGCTGCAATATCCAATCCATTGCT
>Cyanapion spencii_ftsZ_W00336b_KY618063
TGGGCGGTGGTACCGGAACCGGTGCAGCACCGGTAATTGCAAAAGCAGCCAGAGAAGCAAGAGCTGCAGT
TAAGGATAGAGCGCCAAAAGAAAAAAAGATATTGACTGTTGGAGTTGTAACTAAACCGTTCGGTTTTGAA
GGTGTGCGCCGCATGCGCATTGCAGAGCTTGGACTTGAAGAACTGCAAAAATACGTGGATACACTTATTG
TCATTCCAAATCAGAATTTATTTAGAATTGCAAATGAAAAAACTACATTTTCTGATGCATTTAAACTTGC
TGATAATGTTCTGCATATTGGCATCAGAGGAGTAACTGACTTGATGGTCATGCCAGGGCTTATTAATCTT
GACTTCGCTGATATAGAAACAGTAATGAGCGAGATGGGCAAAGCGATGATCGGCACCGGAGAGGCAGAAG
GAGAAGATAGAGCAATTAGTGCTGCGGAAGCTGCAATATCCAATCCATTGCT
>Cyanapion spencii_ftsZ_W00336c_KY618062
GAGCTGCAGTTAAGGATAGAGCGCCAAAAGAAAAAAAGATATTGACTGTTGGAGTTGTAACTAAACCGTT
CGGTTTTGAAGGTGTGCGCCGCATGCGCATTGCAGAGCTTGGACTTGAAGAACTGCAAAAATACGTGGAT
ACACTTATTGTCATTCCAAATCAGAATTTATTTAGAATTGCAAATGAAAAAACTACATTTTCTGATGCAT
TTAAACTTGCTGATAATGTTCTGCATATTGGCATCAGAGGAGTAACTGACTTGATGGTCATGCCAGGGCT
TATTAATCTTGACTTCGCTGATATAGAAACAGTAATGAGCGAGATGGGCAAAGCGATGATCGGCACCGGA
GAGGCAGAAGGAGAAGATAGAGCAATTAGTGCTGCGGAAGCTGCAATATCCAATCCATTGCT
>Crioceris quatuordecimpunctata_ftsZ_W00049a_JQ015239
TGTGCGCCGCATGCGCATTGCAGAGCTTGGACTTGAAGAACTGCAAAAATACGTGGATACACTTATTGTC
ATTCCCAATCAAAATTTATTTAGAATTGCTAATGAAAAAACTACATTTTCTGATGCATTTAAACTTGCCG
ATAATGTTCTGCATATTGGCATCAGAGGAGTAACTGACTTGATGGTCATGCCAGGGCTGATTAATCTTGA
CTTCGCTGATATAGAAACAGTAATGAGCGAGATGGGCAAAGCGATGATCGGCACCGGAGAGGCAGAAGGA
GAAGATAGAGCAATTAGTGCTGCGGAAGCTGCAATATCCAATCCATTGCTTGACAATGTATCAATGAAAG
GTGCGCAAGGAATATTAATTAACATTACTGGTGGCGGAGATATGACTCTGTTTGAAGTTGATGCTGCAGC
CAATAGAGTGCGTGAAGAAGTAGATGAAAATGCAAATATAATATTTGGTGCTACTTTTGATC
>Crioceris quatuordecimpunctata_ftsZ_W00049d_JQ015238
TGTGCGCCGCATGCGCATTGCAGAGCTTGGACTTGAAGAACTGCAAAAATACGTGGATACACTTATTGTC
ATTCCAAATCAGAATTTATTTAGAATTGCAAATGAAAAAACTACATTTTCTGATGCATTTAAACTTGCTG
ATAATGTTCTGCATATTGGCATCAGAGGAGTAACTGACTTGATGGTCATGCCAGGGCTTATTAATCTTGA
CTTCGCTGATATAGAAACAGTAATGAGCGAGATGGGCAAAGCGATGATCGGCACCGGAGAGGCAGAAGGA
GAAGATAGAGCAATTAGTGCTGCGGAAGCTGCAATATCCAATCCATTGCTTGACAATGTATCAATGAAAG
GTGCGCAAGGAATATTAATTAACATTACTGGTGGCGGAGATATGACTCTGTTTGAAGTTGATGCTGCAGC
CAATAGAGTGCGTGAAGAAGTAGATGAAAATGCAAATATAATATTTGGTGCTACTTTTGATC
>Crioceris quinquepunctata_ftsZ_W00337b_JQ015240
TGTGCGCCGCATGCGCATTGCAGAGCTTGGACTTGAAGAGCTGCAAAAATACGTGGATACACTTATTGTC
ATTCCCAATCAAAATTTATTTAGAATTGCTAACGAAAAAACTACATTTGCTGACGCATTTCAACTCGCCG
ATAATGTTCTGCATATTGGCATCAGAGGAGTAACTGACTTGATGGTCATGCCAGGACTGATTAATCTTGA
CTTCGCTGATATAGAAACAGTCATGAGCGAGATGGGCAAAGCAATGATCGGCACCGGAGAGGCAGAAGGA
GAAGATAGAGCAATTAGTGCTGCGGAAGCTGCAATATCCAATCCATTGCTTGACAATGTATCAATGAAAG
GTGCGCAAGGAATATTAATTAACATTACTGGTGGCGGAGATATGACTCTGTTTGAAGTTGATGCTGCAGC
CAATAGAGTGCGTGAAGAAGTGGATGAAAATGCAAATATAATATTTGGTGCTACTTTTGATC
>Crioceris quinquepunctata_ftsZ_W00337b_JQ015241
TGTGCGGCGTATGCGCATTGCAGAGCTTGGACTTGAAGAGTTGCAAAAATACGTAGATACACTTATTGTC
ATTCCCAATCAAAATTTATTTAGAATTGCTAACGAGAAAACTACATTTGCTGACGCATTTCAACTCGCCG
ATAATGTTCTGCATATTGGCATAAGAGGAGTAACTGATTTGATGATCATGCCAGGACTGATTAATCTTGA
TTTTGCTGATATAGAAACAGTCATGAGTGAGATGGGTAAAGCAATGATTGGTACTGGAGAGGCAGAAGGA
GAAGATAGGGCAATTAGTGCTGCAGAGGCTGCGATATCTAATCCATTACTTGATAATGTATCAATGAAAG
GTGCACAAGGAATATTGATTAATATTACTGGTGGTGGAGATATGACTCTATTTGAAGTTGATGCTGCAGC
CAATAGAGTGCGTGAAGAAGTGGATGAAAATGCAAATATAATATTTGGTGCCACTTTTGATC
>Bembidion punctulatum_ftsZ_W00256a_MF170791
GCAGATGGGTGGTGGTACCGGAACAGGTGCTGCACCGGTAATTGCAAAGGCAGCCAGAGAAGCAAGAGCT
GCAGTTAAAGATAAAGGACTAAAAGAAAAAAAGATACTGACCGTTGGAGTTGTAACTAAACCGTTCGGTT
TTGAAGGTGTGCGCCGCATGCGCATTGCAGAGCTTGGACTTGAAGAACTGCAAAAATACGTGGATACACT
TATTGTCATTCCAAATCAGAATTTATTTAGAATTGCAAATGAAAAAACTACATTTTCTGATGCATTTAAA
CTTGCTGATAATGTTCTGCATATTGGCATCAGAGGAGTAACTGATTTGATGATCATGCCAGGACTGATTA
ATCTTGATTTTGCTGATATAGAAACAGTAATGAGTGAGATGGGTAAAGCAATGATTGGTACTGGAGAGGC
AGAAGGAGAAGATAGGGCAATTAGTGCTGCAGAGGCTGCGATATCCAATCCATTGCCTCGAAAAAA
>Bembidion punctulatum_ftsZ_W00256d_MF170790
GCAGATGGGTGGTGGTACCGGAACAGGTGCTGCACCGGTAATTGCAAAGGCAGCCAGAGAAGCAAGAGCT
GCAGTTAAAGATAAAGGACTAAAAGAAAAAAAGATACTGACCGTTGGAGTTGTAACTAAACCGTTCGGTT
TTGAAGGTGTGCGCCGCATGCGCATTGCAGAGCTTGGACTTGAAGAACTGCAAAAATACGTGGATACACT
TATTGTCATTCCAAATCAGAATTTATTTAGAATTGCAAATGAAAAAACTACATTTTCTGATGCATTTAAA
CTTGCTGATAATGTTCTGCATATTGGCATCAGAGGAGTAACTGATTTGATGATCATGCCAGGACTGATTA
ATCTTGATTTTGCTGATATAGAAACAGTAATGAGTGAGATGGGTAAAGCAATGATTGGTACTGGAGAGGC
AGAAGGAGAAGATAGGGCAATTAGTGCTGCAGAGGCTGCGATATCCAATCCATTGCCTCGAAAAAA
>Bembidion punctulatum_ftsZ_W00256c_MF170792
GCAGATGGGTGGTGGTACCGGAACAGGTGCTGCACCGGTAATTGCAAAGGCAGCCAGAGAAGCAAGAGCT
GCAGTTAAAGATAAAGGACTAAAAGAAAAAAAGATACTGACCGTTGGAGTTGTAACTAAACCGTTCGGTT
TTGAAGGTGTGCGCCGCATGCGCATTGCAGAGCTTGGACTTGAAGAACTGCAAAAATACGTGGATACACT
TATTGTCATTCCAAATCAGAATTTATTTAGAATTGCAAATGAAAAAACTACATTTTCTGATGCATTTAAA
CTTGCTGATAATGTTCTGCATATTGGCATCAGAGGAGTAACTGATTTGATGATCATGCCAGGACTGATTA
ATCTTGATTTTGCTGATATAGAAACAGTAATGAGTGAGATGGGTAAAGCAATGATTGGTACTGGAGAGGC
AGAAGGAGAAGATAGGGCAATTAGTGCTGCAGAGGCTGCGATATCCAATCCATTGCCTCGAAAAAA
>Bembidion punctulatum_ftsZ_W00256b_MF170793
GCAGATGGGTGGTGGTACCGGAACAGGTGCTGCACCGGTAATTGCAAAGGCAGCCAGAGAAGCAAGAGCT
GCAGTTAAAGATAAAGGACTAAAAGAAAAAAAGATACTGACCGTTGGAGTTGTAACTAAACCGTTCGGTT
TTGAAGGTGTGCGCCGCATGCGCATTGCAGAGCTTGGACTTGAAGAACTGCAAAAATACGTGGATACACT
TATTGTCATTCCAAATCAGAATTTATTTAGAATTGCAAATGAAAAAACTACATTTTCTGATGCATTTAAA
CTTGCTGATAATGTTCTGCATATTGGCATCAGAGGAGTAACTGATTTGATGATCATGCCAGGACTGATTA
ATCTTGATTTTGCTGATATAGAAACAGTAATGAGTGAGATGGGTAAAGCAATGATTGGTACTGGAGAGGC
AGAAGGAGAAGATAGGGCAATTAGTGCTGCAGAGGCTGCGATATCCAATCCATTGCCTCGAAAAAA
>Bembidion varicolor_ftsZ_W00150e_MF170786
GCAGATGGGTGGTGGTACCGGAACAGGTGCTGCACCGGTAATTGCAAAGGCAGCCAGAGAAGCAAGAGCT
GCAGTTAAAGATAAAGGACTAAAAGAAAAAAAGATACTGACCGTTGGAGTTGTAACTAAACCGTTCGGTT
TTGAAGGTGTGCGCCGCATGCGCATTGCAGAGCTTGGACTTGAAGAACTGCAAAAATACGTGGATACACT
TATTGTCATTCCAAATCAGAATTTATTTAGAATTGCAAATGAAAAAACTACATTTTCTGATGCATTTAAA
CTTGCTGATAATGTTCTGCATATTGGCATCAGAGGAGTAACTGATTTGATGATCATGCCAGGACTGATTA
ATCTTGATTTTGCTGATATAGAAACAGTAATGAGTGAGATGGGTAAAGCAATGATTGGTACTGGAGAGGC
AGAAGGAGAAGATAGGGCAATTAGTGCTGCAGAGGCTGCGATATCCAATCCATTGCCTCGAAAAAA
>Bembidion varicolor_ftsZ_W00150a_MF170785
GCAGATGGGTGGTGGTACCGGAACAGGTGCTGCACCGGTAATTGCAAAGGCAGCCAGAGAAGCAAGAGCT
GCAGTTAAAGATAAAGGACTAAAAGAAAAAAAGATACTGACCGTTGGAGTTGTAACTAAACCGTTCGGTT
TTGAAGGTGTGCGCCGCATGCGCATTGCAGAGCTTGGACTTGAAGAACTGCAAAAATACGTGGATACACT
TATTGTCATTCCAAATCAGAATTTATTTAGAATTGCAAATGAAAAAACTACATTTTCTGATGCATTTAAA
CTTGCTGATAATGTTCTGCATATTGGCATCAGAGGAGTAACTGATTTGATGATCATGCCAGGACTGATTA
ATCTTGATTTTGCTGATATAGAAACAGTAATGAGTGAGATGGGTAAAGCAATGATTGGTACTGGAGAGGC
AGAAGGAGAAGATAGGGCAATTAGTGCTGCAGAGGCTGCGATATCCAATCCATTGCCTCGAAAAAA
>Bembidion varicolor_ftsZ_W00150d_MF170784
GCAGATGGGTGGTGGTACCGGAACAGGTGCTGCACCGGTAATTGCAAAGGCAGCCAGAGAAGCAAGAGCT
GCAGTTAAAGATAAAGGACTAAAAGAAAAAAAGATACTGACCGTTGGAGTTGTAACTAAACCGTTCGGTT
TTGAAGGTGTGCGCCGCATGCGCATTGCAGAGCTTGGACTTGAAGAACTGCAAAAATACGTGGATACACT
TATTGTCATTCCAAATCAGAATTTATTTAGAATTGCAAATGAAAAAACTACATTTTCTGATGCATTTAAA
CTTGCTGATAATGTTCTGCATATTGGCATCAGAGGAGTAACTGATTTGATGATCATGCCAGGACTGATTA
ATCTTGATTTTGCTGATATAGAAACAGTAATGAGTGAGATGGGTAAAGCAATGATTGGTACTGGAGAGGC
AGAAGGAGAAGATAGGGCAATTAGTGCTGCAGAGGCTGCGATATCCAATCCATTGCCTCGAAAAAA
>Bembidion varicolor_ftsZ_W00150b_MF170788
GCAGATGGGTGGTGGTACCGGAACAGGTGCTGCACCGGTAATTGCAAAGGCAGCCAGAGAAGCAAGAGCT
GCAGTTAAAGATAAAGGACTAAAAGAAAAAAAGATACTGACCGTTGGAGTTGTAACTAAACCGTTCGGTT
TTGAAGGTGTGCGCCGCATGCGCATTGCAGAGCTTGGACTTGAAGAACTGCAAAAATACGTGGATACACT
TATTGTCATTCCAAATCAGAATTTATTTAGAATTGCAAATGAAAAAACTACATTTTCTGATGCATTTAAA
CTTGCTGATAATGTTCTGCATATTGGCATCAGAGGAGTAACTGATTTGATGATCATGCCAGGACTGATTA
ATCTTGATTTTGCTGATATAGAAACAGTAATGAGTGAGATGGGTAAAGCAATGATTGGTACTGGAGAGGC
AGAAGGAGAAGATAGGGCAATTAGTGCTGCAGAGGCTGCGATATCCAATCCATTGCCTCGAAAAAA
>Bembidion varicolor_ftsZ_W00150c_MF170789
GCAGATGGGTGGTGGTACCGGAACCGGTGCTGCACCGGTAATTGCAAAGGCAGCCAGAGAAGCAAGAGCC
GCAGTTAAGGATAAAGGACCAAAAGAAAAAAAGATACTGACCGTTGGAGTTGTAACTAAACCGTTCGGTT
TTGAAGGTGTGCGCCGCATGCGCATTGCAGAGTTTGGACTTGAAGAATTGCAAAAATACGTGGATACACT
TATTGTCATTCCAAATCAGAATTTATTTAGAATTGCAAATGAAAAAACTACATTTTCTGATGCATTTAAA
CTTGCTGATAATGTTCTGCATATTGGCATCAGAGGAGTAACTGATTTGATGATCATGCCAGGACTGATTA
ATCTTGATTTTGCTGATATAGAAACAATAATGAGTGAGATGGGTAAAGCAATGATTGGTACCGGAGAGGC
AGAAGGAGAAGATAGGGCAATTAGTGCTGCAGAGGCTGCAATATCCAATCCATTGCCTCGAAAAAA
>Bembidion varicolor_ftsZ_W00150f_MF170787
GCAGATGGGTGGTGGTACCGGAACCGGTGCTGCACCGGTAATTGCAAAGGCAGCCAGAGAAGCAAGAGCC
GCAGTTAAGGATAAAGGACCAAAAGAAAAAAAGATACTGACCGTTGGAGTTGTAACTAAACCGTTCGGTT
TTGAAGGTGTGCGCCGCATGCGCATTGCAGAGTTTGGACTTGAAGAATTGCAAAAATACGTGGATACACT
TATTGTCATTCCAAATCAGAATTTATTTAGAATTGCAAATGAAAAAACTACATTTTCTGATGCATTTAAA
CTTGCTGATAATGTTCTGCATATTGGCATCAGAGGAGTAACTGATTTGATGATCATGCCAGGACTGATTA
ATCTTGATTTTGCTGATATAGAAACAATAATGAGTGAGATGGGTAAAGCAATGATTGGTACCGGAGAGGC
AGAAGGAGAAGATAGGGCAATTAGTGCTGCAGAGGCTGCAATATCCAATCCATTGCCTCGAAAAAA
>Polydrusus_inustus_ftsZ_W00340a_JF304464
AGGTGTGCGCCGTATGCGCATTGCAGAGCTTGGACTTGAAGAACTGCAAAAATACGTGGATACACTTATT
GTCATTCCAAATCAGAATTTATTTAGAATTGCAAATGAAAAAACTACATTTTCTGATGCATTTAAACTTG
CTGATAATGTTCTGCACATTGGCATCAGAGGAGTAACTGACTTGATGGTCATGCCAGGGCTTATCAATCT
TGACTTCGCTGATATAGAAACAGTAATGAGCGAGATGGGCAAAGCGATGATCGGCACCGGAGAGGCAGAA
GGAGAAGATAGAGCAATTAGTGCTGCAGAGGCTGCAATATCTAATCCATTGCTTGATAATGTATCAATGA
AAGGTGCGCAAGGAATATTAATTAACATTACTGGTGGCGGAGATATGACTCTGTTTGAAGTTGATGCTGC
AGCCAATAGAGTGCGTGAAGAAGTAGATGAAAATGCAAATATAATATTTGGTGCTACTTTTGATC
>Polydrusus_inustus_ftsZ_W00340b_GQ167637
AGGTGTGCCCCGTATGCGCATTGCAGAGCCTGGACTTGAAGAACTGCAAAAATACGTGGATACACTTATT
GTCATTCCAAATCAGAATTTATTTAGAATTGCAAATGAAAAAACTACATTTTCTGATGCATTTAAACTTG
CTGATAATGTTCTGCACATTGGCATCAGAGGAGTAACTGACTTGATGGTCATGCCAGGGCTTATCAATCT
TGACTTCGCTGATATAGAAACAGTAATGAGCGAGATGGGCAAAGCGATGATCGGCACCGGAGAGGCAGAA
GGAGAAGATAGAGCAATTAGTGCTGCAGAGGCTGCAATATCTAATCCATTGCTTGATAATGTATCAATGA
AAGGTGCGCAAGGAATATTAATTAACATTACTGGTGGCGGAGATATGACTCTGTTTGAAGTTGATGCTGC
AGCCAATAGAGTGCGTGAAGAAGTAGATGAAAATGCAAATATAATATTTGGTGCTACTTTTGATC
