# Supplementary material for: Using host species traits to understand the Wolbachia infection distribution across terrestrial beetles
Source: Sci Rep. 2019 Jan 29;9:847. doi: 10.1038/s41598-018-38155-5 (PMC6351630; doi:10.1038/s41598-018-38155-5)
Supplement: Supplementary file 3 — Supplementary Dataset 2 [file 41598_2018_38155_MOESM3_ESM.zip › gatB_seq.fas]

>Neocoenorhinus_germanicus_gatB_W00012a_MG987909
nnnnnnnnnnnnnnnnnnnnnnnnnnnnnnttcatgaaaaaattgaggcagattttgcgt
tacatcggttcatgtgatggtgatatggaaaagggatcacttcgctgtgatgcaaatgtt
tctgttcgcccaaagggtagtagcacatttggcactcgttgtgaaataaaaaacttaaat
tcaatacgttatattgtacaagctatagattatgaagcacaaaggcagatcaaaattttg
gaaagcggaggagaaataagtcaagataccttattgtttgatgtcactttaggaaaaaca
aaagtgatgagaagcaaagaagattcaagtgactacagatatttccctgaacctgatttg
ctacctgttgaaataagccaagacaaaattgattctattaaatcatcttt
>Combocerus_glaber_gatB_W00165a_MG987910
gatcttcgttcatctgcagaagctgcagaattcatgaaaaaattgaggcagattttgcgt
tacatcggttcatgtgatggtgatatggaaaaggggtcacttcgctgtgatgcaaatgtt
tctgttcgcccaaagggtagtagcacatttggcactcgttgtgaaataaaaaacttaaat
tcaatacgttatattgtacaagctatagattatgaagcacaaaggcagatcaaaattttg
gaaagcggaggagaaataagtcaagataccttattgtttgatgtcactttaggaaaaaca
aaagtgatgagaagcaaagaagattcaagtgactatagatatttccctgaacctgatttg
ctacctgttgaaataagccaagacaaaattgattctattaaatcatcttt
>Aphodius_sticticus_gatB_W00126a_MG987911
gatcttcgttcatctgcagaagctgcagaattcatgaaaaaattgaggcagattttgcgt
tacatcggttcatgtgatggtgatatggaaaaggggtcacttcgctgtgatgcaaatgtt
tctgttcgcccaaagggtagtagcacatttggcactcgttgtgaaataaaaaacttaaat
tcaatacgttatattgtacaagctatagattatgaagcacaaaggcagatcaaaattttg
gaaagcggaggagaaataagtcaagataccttattgtttgatgtcactttaggaaaaaca
aaagtgatgagaagcaaagaagattcaagtgactatagatatttccctgaacctgatttg
ctacctgttgaaataagccaagacaaaattgattctattaaatcatcttt
>Aphodius_sticticus_gatB_W00126b_MG987912
gatcttcgttcatctgcagaagctgcagaattcatgaaaaaattgaggcagattttgcgt
tacatcggttcatgtgatggtgatatggaaaaggggtcacttcgctgtgatgcaaatgtt
tctgttcgcccaaagggtagtagcacatttggcactcgttgtgaaataaaaaacttaaat
tcaatacgttatattgtacaagctatagattatgaagcacaaaggcagatcaaaattttg
gaaagcggaggagaaataagtcaagataccttattgtttgatgtcactttaggaaaaaca
aaagtgatgagaagcaaagaagattcaagtgactatagatatttccctgaacctgatttg
ctacctgttgaaataagccaagacaaaattgattctattaaatcatcttt
>Bembidion_varium_gatB_W00258a_MG987913
gatcttcgttcatctgcagaagctgcagaattcatgaaaaaattgaggcagattttgcgt
tacatcggttcatgtgatggtgatatggaaaaggggtcacttcgctgtgatgcaaatgtt
tctgttcgcccaaagggtagtagcacatttggcactcgttgtgaaataaaaaacttaaat
tcaatacgttatattgtacaagctatagattatgaagcacaaaggcagatcaaaattttg
gaaagcggaggagaaataagtcaagataccttattgtttgatgtcactttaggaaaaaca
aaagtgatgagaagcaaagaagattcaagtgactatagatatttccctgaacctgatttg
ctacctgttgaaataagccaagacaaaattgattctattaaatcatcttt
>Bembidion_varium_gatB_W00258c_MG987914
gatcttcgttcatctgcagaagctgcagaattcatgaaaaaattgaggcagattttgcgt
tacatcggttcatgtgatggtgatatggaaaaggggtcacttcgctgtgatgcaaatgtt
tctgttcgcccaaagggtagtagcacatttggcactcgttgtgaaataaaaaacttaaat
tcaatacgttatattgtacaagctatagattatgaagcacaaaggcagatcaaaattttg
gaaagcggaggagaaataagtcaagataccttattgtttgatgtcactttaggaaaaaca
aaagtgatgagaagcaaagaagattcaagtgactatagatatttccctgaacctgatttg
ctacctgttgaaataagccaagacaaaattgattctattaaatcatcttt
>Bembidion_varium_gatB_W00258b_MG987915
gatcttcgttcatctgcagaagctgcagaattcatgaaaaaattgaggcagattttgcgt
tacatcggttcatgtgatggtgatatggaaaaggggtcacttcgctgtgatgcaaatgtt
tctgttcgcccaaagggtagtagcacatttggcactcgttgtgaaataaaaaacttaaat
tcaatacgttatattgtacaagctatagattatgaagcacaaaggcagatcaaaattttg
gaaagcggaggagaaataagtcaagataccttattgtttgatgtcactttaggaaaaaca
aaagtgatgagaagcaaagaagattcaagtgactatagatatttccctgaacctgatttg
ctacctgttgaaataagccaagacaaaattgattctattaaatcatcttt
>Paederus_riparius_gatB_W00174b_MG987916
gatcttcgttcatctgcagaagctgcagaattcatgaaaaaattgaggcagattttgcgt
tacatcggttcatgtgatggtgatatggaaaaggggtcacttcgctgtgatgcaaatgtt
tctgttcgcccaaagggtagtagcacatttggcactcgttgtgaaataaaaaacttaaat
tcaatacgttatattgtacaagctatagattatgaagcacaaaggcagatcaaaattttg
gaaagcggaggagaaataagtcaagataccttattgtttgatgtcactttaggaaaaaca
aaagtgatgagaagcaaagaagattcaagtgactatagatatttccctgaacctgatttg
ctacctgttgaaataagccaagacaaaattgattctattaaatcatcttt
>Catapion_seniculus_gatB_W00304a_MG987917
gatcttcgttcatctgcagaagctgcagaattcatgaaaaaattgaggcagattttgcgt
tacatcggttcatgtgatggtgatatggaaaaggggtcacttcgctgtgatgcaaatgtt
tctgttcgcccaaagggtagtagcacatttggcactcgttgtgaaataaaaaacttaaat
tcaatacgttatattgtacaagctatagattatgaagcacaaaggcagatcaaaattttg
gaaagcggaggagaaataagtcaagataccttattgtttgatgtcactttaggaaaaaca
aaagtgatgagaagcaaagaagattcaagtgactatagatatttccctgaacctgatttg
ctacctgttgaaataaaccaagacaaaattgattctattaaatcatcttt
>Aphthona_venustula_gatB_W00035a_MG987918
gatcttcgttcatctgcagaagctgcagaattcatgaaaaaattgaggcagattttgcgt
tacatcggttcatgtgatggtgatatggaaaaggggtcacttcgctgtgatgcaaatgtt
tctgttcgcctaaagggtagtagcacatttggcactcgttgtgaaataaaaaacttaaat
tcaatacgttatattgtacaagctatagattatgaagcacaaaggcagatcaaaattttg
gaaagcggaggagaaataagtcaagataccttattgtttgatgtcactttaggaaaaaca
aaagtgatgagaagcaaagaagattcaagtgactatagatatttccctgaacctgatttg
ctacctgttgaaataagccaagacaaaattgattctattaaatcatcttt
>Aphthona_venustula_gatB_W35c_MG987919
gatcttcgttcatctgcagaagctgcagaattcatgaaaaaattgaggcagattttgcgt
tacatcggttcatgtgatggtgatatggaaaaggggtcacttcgctgtgatgcaaatgtt
tctgttcgcctaaagggtagtagcacatttggcactcgttgtgaaataaaaaacttaaat
tcaatacgttatattgtacaagctatagattatgaagcacaaaggcagatcaaaattttg
gaaagcggaggagaaataagtcaagataccttattgtttgatgtcactttaggaaaaaca
aaagtgatgagaagcaaagaagattcaagtgactatagatatttccctgaacctgatttg
ctacctgttgaaataagccaagacaaaattgattctattaaatcatcttt
>seq194_gatB_W307a_Catapion_meieri_MG987920
gatcttcgttcatctgcagaagctgcagaattcatgaaaaaattgaggcagattttgcgt
tacatcggttcatgtgatggtgatatggaaaaggggtcacttcgctgtgatgcaaatgtt
tctgttcgcccaaagggcagtagcacatttggcactcgttgtgaaataaaaaacttaaat
tcaatacgttatattgtacaagctatagattatgaagcacaaaggcagatcaaaattttg
gaaagcggaggagaaataagtcaagataccttattgtttgatgtcactttaggaaaaaca
aaagtgatgagaagcaaagaagattcaagtgactatagatatttccctgaacctgatttg
ctacctgttgaaataagccaagacaaaattgattctattaaatcatcttt
>Catapion_jaffense_gatB_W00305a_MG987921
gatcttcgttcatctgcagaagctgcagaattcatgaaaaaattgaggcagattttgcgt
tacatcggttcatgtgatggtgatatggaaaaggggtcacttcgctgtgatgcaaatgtt
tctgttcgcccaaagggcagtagcacatttggcactcgttgtgaaataaaaaacttaaat
tcaatacgttatattgtacaagctatagattatgaagcacaaaggcagatcaaaattttg
gaaagcggaggagaaataagtcaagataccttattgtttgatgtcactttaggaaaaaca
aaagtgatgagaagcaaagaagattcaagtgactatagatatttccctgaacctgatttg
ctacctgttgaaataagccaagacaaaattgattctattaaatcatcttt
>Sibinia_pellucens_gatB_W00013b_MG987922
gatctccgttcatctgcggaagctgcagaatgcatgaaaaaattgaggcagattttgcgt
tacattggttcatgtgatggtgatatggaaaagggatcacttcgttgtgatgcaaatgtt
tctgtccgcctaaaaggcagtagcacatttggcactcgttgtgagataaaaaatctgaac
tcgatacgttatattgtgcaagctatagactatgaaatacaaagacaaattgaaatttta
gaaggtggggaagaaataagtcaagataccttattgtttgacgttgcttcgggaaaaaca
aaagtgatgcgaaacaaagaagatgcaagcgactatagatacttccctgagcctgattta
ttacctgttgaggtaagccaggagaaaattgatttaattcaatcatcttt
>Sibinia_pellucens_gatB_W00013c_MG987923
gatctccgttcatctgcggaagctgcagaatgcatgaaaaaattgaggcagattttgcgt
tacattggttcatgtgatggtgatatggaaaagggatcacttcgttgtgatgcaaatgtt
tctgtccgcctaaaaggcagtagcacatttggcactcgttgtgagataaaaaatctgaac
tcgatacgttatattgtgcaagctatagactatgaaatacaaagacaaattgaaatttta
gaaggtggggaagaaataagtcaagataccttattgtttgacgttgcttcgggaaaaaca
aaagtgatgcgaaacaaagaagatgcaagcgactatagatacttccctgagcctgattta
ttacctgttgaggtaagccaggagaaaattgatttaattcaatcatcttt
>Chrysolina_herbacea_gatB_W00024b_MG987924
gatctccgttcatctgcggaagctgcagaatgcatgaaaaaattgaggcagattttgcgt
tacattggttcatgtgatggtgatatggaaaagggatcacttcgttgtgatgcaaatgtt
tctgtccgcctaaaaggcagtagcacatttggcactcgttgtgagataaaaaatctgaac
tcgatacgttatgttgtgcaagctatagactatgaaatacaaagacaaattgaaatttta
gaaggtggggaagaaataagtcaagataccttattgtttgacgttgcttcgggaaaaaca
aaagtgatgcgaaacaaagaagatgcaagcgactatagatacttccctgagcctgattta
ttacctgttgaggtaagccaggagaaaattgatttaattcaatcatcttt
>Chrysolina_herbacea_gatB_W00024c_MG987925
gatctccgttcatctgcggaagctgcagaatgcatgaaaaaattgaggcagattttgcgt
tacattggttcatgtgatggtgatatggaaaagggatcacttcgttgtgatgcaaatgtt
tctgtccgcctaaaaggcagtagcacatttggcactcgttgtgagataaaaaatctgaac
tcgatacgttatgttgtgcaagctatagactatgaaatacaaagacaaattgaaatttta
gaaggtggggaagaaataagtcaagataccttattgtttgacgttgcttcgggaaaaaca
aaagtgatgcgaaacaaagaagatgcaagcgactatagatacttccctgagcctgattta
ttacctgttgaggtaagccaggagaaaattgatttaattcaatcatcttt
>Triplax_aenea_gatB_W00163a_MG987926
gatctccgttcatctgcggaagctgcagaatgcatgaaaaaattgaggcagattttgcgt
tacattggttcatgtgatggtgatatggaaaagggatcacttcgttgtgatgcaaatgtt
tctgtccgcctaaaaggcagtagcacatttggcactcgttgtgagataaaaaatctgaac
tcgatacgttatattgtgcaagctatagactatgaaatacaaagacaaattgaaatttta
gaaggtggggaagaaataagtcaagataccttattgtttgacgttgcttcgggaaaaaca
aaagtgatgcgaaacaaagaagatgcaagcgactatagatacttccctgagcctgattta
ttacctgttgaggtaagccaggagaaaattgatttaattcaatcatcttt
>Ceutorhynchus_typhae_gatB_W00292b_MG987927
gatctccgttcatctgcggaagctgcagaatgcatgaaaaaattgaggcagattttgcgt
tacattggttcatgtgatggtgatatggaaaagggatcacttcgttgtgatgcaaatgtt
tctgtccgcctaaaaggcagtagcacatttggcactcgttgtgagataaaaaatctgaac
tcgatacgttatattgtgcaagctatagactatgaaatacaaagacaaattgaaatttta
gaaggtggggaagaaataagtcaagataccttattgtttgacgttgcttcgggaaaaaca
aaagtgatgcgaaacaaagaagatgcaagcgactatagatacttccctgagcctgattta
ttacctgttgaggtaagccaggagaaaattgatttaattcaatcatcttt
>Hylobius_abietis_gatB_W00294b_MG987928
gatctccgttcatctgcggaagctgcagaatgcatgaaaaaattgaggcagattttgcgt
tacattggttcatgtgatggtgatatggaaaagggatcacttcgttgtgatgcaaatgtt
tctgtccgcctaaaaggcagtagcacatttggcactcgttgtgagataaaaaatctgaac
tcgatacgttatattgtgcaagctatagactatgaaatacaaagacaaattgaaatttta
gaaggtggggaagaaataagtcaagataccttattgtttgacgttgcttcgggaaaaaca
aaagtgatgcgaaacaaagaagatgcaagcgactatagatacttccctgagcctgattta
ttacctgttgaggtaagccaggagaaaattgatttaattcaatcatcttt
>Neodynus_quadrimaculatus_gatB_W00291a_MG987929
gatctccgttcatctgcggaagctgcagaatgcatgaaaaaattgaggcagattttgcgt
tacattggttcatgtgatggtgatatggaaaagggatcacttcgttgtgatgcaaatgtt
tctgtccgcctaaaaggcagtagcacatttggcactcgttgtgagataaaaaatctgaac
tcgatacgttatattgtgcaagctatagactatgaaatacaaagacaaattgaaatttta
gaaggtggggaagaaataagtcaagataccttattgtttgacgttgcttcgggaaaaaca
aaagtgatgcgaaacaaagaagatgcaagcgactatagatacttccctgagcctgattta
ttacctgttgaggtaagccaggagaaaattgatttaattcaatcatcttt
>Neodynus_quadrimaculatus_gatB_W00291b_MG987930
gatctccgttcatctgcggaagctgcagaatgcatgaaaaaattgaggcagattttgcgt
tacattggttcatgtgatggtgatatggaaaagggatcacttcgttgtgatgcaaatgtt
tctgtccgcctaaaaggcagtagcacatttggcactcgttgtgagataaaaaatctgaac
tcgatacgttatattgtgcaagctatagactatgaaatacaaagacaaattgaaatttta
gaaggtggggaagaaataagtcaagataccttattgtttgacgttgcttcgggaaaaaca
aaagtgatgcgaaacaaagaagatgcaagcgactatagatacttccctgagcctgattta
ttacctgttgaggtaagccaggagaaaattgatttaattcaatcatcttt
>Trachys_minuta_gatB_W00056b_MG987931
gatctccgttcatctgcggaagctgcagaatgcatgaaaaaattgaggcagattttgcgt
tacattggttcatgtgatggtgatatggaaaagggatcacttcgttgtgatgcaaatgtt
tctgtccacctaaaaggcagtagcacatttggcactcgttgtgagataaaaaatctgaac
tcgatacgttatattgtgcaagctatagactatgaaatacaaagacaaattgaaatttta
gaaggtggggaagaaataagtcaagataccttattgtttgacgttgcttcgggaaaaaca
aaagtgatgcgaaacaaagaagatgcaagcgactatagatacttccctgagcctgattta
ttacctgttgaggtaagccaggagaaaattgatttaattcaatcatcttt
>Trachys_minuta_gatB_W00056a_MG987932
gatctccgttcatctgcggaagctgcagaatgcatgaaaaaattgaggcagattttgcgt
tacattggttcatgtgatggtgatatggaaaagggatcacttcgttgtgatgcaaatgtt
tctgtccacctaaaaggcagtagcacatttggcactcgttgtgagataaaaaatctgaac
tcgatacgttatattgtgcaagctatagactatgaaatacaaagacaaattgaaatttta
gaaggtggggaagaaataagtcaagataccttattgtttgacgttgcttcgggaaaaaca
aaagtgatgcgaaacaaagaagatgcaagcgactatagatacttccctgagcctgattta
ttacctgttgaggtaagccaggagaaaattgatttaattcaatcatcttt
>Batophila_rubi_gatB_W00036a_MG987933
gatctccgttcatctgcggaagctgcagaatgcatgaaaaaattgaggcagattttgcgt
tacattggttcatgtgatggtgatatggaaaagggatcacttcgttgtgatgcaaatgtt
tctgtccgcctaaaaggcagtagcacatttggcactcgttgtgagataaaaaatctgaac
tcgatacgttatattgtgcaagctatagactatgaaatacaaagacaaattgaaatttta
gaaggtggggaagaaataagtcaagataccttattgtttgacgttgcttcgggaaaaaca
aaagtgatgcgaaacaaagaagatgcaagcgactatagatacttccctgagcctgattta
ttacctgttgaggtaagccaggagaaaattgatttaattcaatcatcttt
>Staphylinus_erythropterus_gatB_W00276a_MG987934
gatctccgttcatctgcagaagctgcagaatgcatgaaaagattgaggcagattttgcgt
tacattggttcatgtgatggtgatatggaaaagggatcacttcgttgtgatgcaaatgtt
tctgtccgcctaaaaggcagtagcacatttggcactcgttgtgagataaaaaatctgaac
tcgatacgttatattgtgcaagctatagactatgaaatacaaagacaaattgaaatttta
gaaggtggggaagaaataagtcaagataccttattgtttgacgttgcttcgggaaaaaca
aaagtgatgcgaaacaaagaagatgcaagcgactatagatacttccctgagcctgattta
ttacctgttgaggtaagccaggagaaaattgatttaattcaatcatcttt
>Staphylinus_erythropterus_gatB_W00276b_MG987935
gatctccgttcatctgcagaagctgcagaatgcatgaaaagattgaggcagattttgcgt
tacattggttcatgtgatggtgatatggaaaagggatcacttcgttgtgatgcaaatgtt
tctgtccgcctaaaaggcagtagcacatttggcactcgttgtgagataaaaaatctgaac
tcgatacgttatattgtgcaagctatagactatgaaatacaaagacaaattgaaatttta
gaaggtggggaagaaataagtcaagataccttattgtttgacgttgcttcgggaaaaaca
aaagtgatgcgaaacaaagaagatgcaagcgactatagatacttccctgagcctgattta
ttacctgttgaggtaagccaggagaaaattgatttaattcaatcatcttt
>Cassida_viridis_gatB_W00023c_MG987936
gatctccgttcatctgcggaagctgcagaatgcatgaaaaaattgaggcagattttgcgt
tacattggttcatgtgatggtgatatggaaaagggatcacttcgttgtgatgcaaatgtt
tctgtccgcctaaaaggcagtagcacatttggcactcgttgtgagataaaaaatctgaac
tcgatacgttatgttgtgcaagctatagactatgaaatacaaagacaaattgaaatttta
gaaggtggggaagaaataagtcaagataccttattgtttgacgttgcttcgggaaaaaca
aaagtgatgcgaaacaaagaagatgcaagcgactatagatacttccctgagcctgattta
ttacctgttgaggtaagccaggagaaaattgatttaattcaatcatcttt
>Anthonomus_rubi_gatB_W00016a_MG987937
gatctccgttcatctgcggaagctgcagaatgcatgaaaaaattgaggcagattttgcgt
tatattggttcgtgtgatggtgatatggaaaagggatcacttcgttgtgatgcaaatgtt
tctgtccgcctaaaaggcagtagcacatttggcactcgttgtgagataaaaaatctgaac
tcgatacgttatattgtgcaagctatagactatgaaatacaaagacaaattgaaatttta
gaaagtggagaagaaataagtcaagataccttattgtttgacgttgcttcgggaaaaaca
aaagtgatgcgaaacaaagaggatgcaagcgactatagatacttccctgagcctgattta
ttacctgttgaggtaagccaggagaaaattgatttaattcaatcatcttt
>Nebria_picicornis_gatB_W00223a_MG987938
gatctccgttcatctgcggaagctgcagaatgcatgaaaaaattgaggcagattttgcgt
tacattggttcatgtgatggtgatatggaaaagggatcacttcgttgtgatgcaaatgtt
tctgtccgcctaaaaggcagtagcacatttggcactcgttgtgagataaaaaatctgaac
tcgatacgttatattgtgcaagctatagactatgaaatacaaagacaaattgaaatttta
gaaggtggggaagaaataagtcaagataccttattgtttgacgttgcttcgggaaaaaca
aaagtgatgcgaaacaaagaagatgcaagcgactatagatacttccctgagcctgattta
ttacctgttgaggtaagccaggagaaaattgatttaattcaatcatcttt
>Phyllobius_glaucus_gatB_W00296a_MG987939
gatctccgttcatctgcggaagctgcagaatgcatgaaaaaattgaggcagattttgcgt
tacattggttcatgtgatggtgatatggaaaagggatcacttcgttgtgatgcaaatgtt
tctgtccgcctaaaaggcagtagcacatttggcactcgttgtgaaataaaaaatctgaac
tcgatacgttatattgtgcaagctatagactatgaaatacaaagacaaattgaaatttta
gaaagtggggaagaaataagtcaagataccttattgtttgatgttgcttcgggaaaaaca
aaagtgatgcgaaacaaagaagatgcaagcgactatagatacttccctgagcctgattta
ttacctgttgaggtaagccaggagaagattgatttaattcaatcatcttt
>Phyllobius_glaucus_gatB_W00296b_MG987940
gatctccgttcatctgcggaagctgcagaatgcatgaaaaaattgaggcagattttgcgt
tacattggttcatgtgatggtgatatggaaaagggatcacttcgttgtgatgcaaatgtt
tctgtccgcctaaaaggcagtagcacatttggcactcgttgtgaaataaaaaatctgaac
tcgatacgttatattgtgcaagctatagactatgaaatacaaagacaaattgaaatttta
gaaagtggggaagaaataagtcaagataccttattgtttgatgttgcttcgggaaaaaca
aaagtgatgcgaaacaaagaagatgcaagcgactatagatacttccctgagcctgattta
ttacctgttgaggtaagccaggagaagattgatttaattcaatcatcttt
>Phyllobius_maculicornistia_gatB_W00017b_MG987941
gatctccgttcatctgcggaagctgcagaatgcatgaaaaaattgaggcagattttgcgt
tacattggttcatgtgatggtgatatggaaaagggatcacttcgttgtgatgcaaatgtt
tctgtccgcctaaaaggcagtagcacatttggcactcgttgtgaaataaaaaatctgaac
tcgatacgttatattgtgcaagctatagactatgaaatacaaagacaaattgaaatttta
gaaagtggggaagaaataagtcaagataccttattgtttgatgttgcttcgggaaaaaca
aaagtgatgcgaaacaaagaagatgcaagcgactatagatacttccctgagcctgattta
ttacctgttgaggtaagccaggagaagattgatttaattcaatcatcttt
>Cryptocephalus_hypochoeridis_gatB_W00028a_MG987942
gatctccgttcatctgcggaagctgcagaatgcatgaaaaaattgaggcagattttgcgt
tacattggttcatgtgatggtgatatggaaaagggatcacttcgttgtgatgcaaatgtt
tctgtccgcctaaaaggcagttgcacatttggcactcgttgtgagataaaaaatctgaac
tcgatacgttatattgtgcaagctatagactatgaaatacaaagacaaattgaaatttta
gaaggtggggaagaaataagtcaagataccttattgtttgacgttgcttcgggaaaaaca
aaagtgatgcgaaacaaagaagatgcaagcgactatagatacttccctgagcctgattta
ttacctgttgaggtaagccaggagaaaattgatttaattcaatcatcttt
>Cryptocephalus_hypochoeridis_gatB_W00028b_MG987943
gatctccgttcatctgcggaagctgcagaatgcatgaaaaaattgaggcagattttgcgt
tacattggttcatgtgatggtgatatggaaaagggatcacttcgttgtgatgcaaatgtt
tctgtccgcctaaaaggcagttgcacatttggcactcgttgtgagataaaaaatctgaac
tcgatacgttatattgtgcaagctatagactatgaaatacaaagacaaattgaaatttta
gaaggtggggaagaaataagtcaagataccttattgtttgacgttgcttcgggaaaaaca
aaagtgatgcgaaacaaagaagatgcaagcgactatagatacttccctgagcctgattta
ttacctgttgaggtaagccaggagaaaattgatttaattcaatcatcttt
>Abax_parallelus_gatB_W00232a_MG987944
gatctccgttcatctgcggaagctgcagaatgcatgaaaaaattgaggcagattttgcgt
tacattggttcatgtgatggtgatatggaaaagggatcacttcgttgtgatgcaaatgtt
tctgttcgcctaaaaggcagtagtacatttggcactcgttgtgaaataaaaaatctgaac
tcgatacgttatattgtgcaagctatagactatgaaatacaaagacaaattgaaatttta
gaaagtggagaagaaataagtcaagataccttattgtttgatgttgcttcgggaaaaaca
aaagtgatgcgaaacaaagaagatgcaagcgactatagatacttccctgagcctgattta
ttacctgttgaggtaagccaggagaaaattgatttaattcaatcatcttt
>Psyllobora_vigintiduopunctata_gatB_W00275b_MG987945
gatctccgttcatctgcagaagctgcagaatgcatgaaaaaattgaggcagattttgcgt
tacactggttcgtgtgatggtgatatggaaaagggatcacttcgttgtgatgcaaatgtt
tctgtccgcctaaaaggcagtagtacatttggcactcgttgtgagataaaaaatctgaac
tcgatacgttatattgtgcaagctatagactatgaaatacaaagacaaattgaaatttta
gaaaatggggaagaaataagtcaagataccttattgtttgatgttgcttcgggaaaaaca
aaagtgatgcgaaacaaagaggatgcaagcgactatagatacttccctgagcctgattta
ttacctgttgaggtaagccaggagaaaattgatttaattcaatcatcttt
>Amara_similata_gatB_W00227a_MG987946
gatctccgttcatctgcggaagctgcagaatgcatgaaaaaattgaggcagattttgcgt
tacattggttcatgtgatggtgatatggaaaagggatcacttcgttgtgatgcaaatgtt
tctgtccgcctaaaaggcagtagcacatttggcactcgttgtgagataaaaaatctgaac
tcgatacgttatattgtgcaagctatagactatgaaatacaaaggcaaattgaaatttta
gaaagtggggaagaaataagtcaagataccttattgtttgatgttgcttcgggaaaaaca
aaagtgatgcggaataaagaggatgcaagcgactatagatacttccctgagcctgattta
ttacctgttgagataagccaggagaaaattgatttaattcaatcatcttt
>Dacne_rufifrons_gatB_W00164a_MG987947
gatctccgttcatctgcggaagctgcagaatgcatgaaaaaattgaggcagattttgcgt
tacattggttcatgtgatggtgatatggaaaagggatcacttcgttgtgatgcaaatgtt
tctgtccgcctaaaaggcagtagtacatttggcactcgttgtgaaataaaaaatctgaac
tcgatacgttatattgtgcaagctatagactatgaaatacaaagacaaattgaaatttta
gaaagtggagaagaaataagtcaagataccttattgtttgacgttgcttcgggaaaaaca
aaagtgatgagaagcaaagaggatgcaagcgattatagatacttccctgagcctgattta
ttacctgttgaggtaagccaggataaaattgatttaattcaatcatcttt
>Dacne_rufifrons_gatB_W00164b_MG987948
gatctccgttcatctgcggaagctgcagaatgcatgaaaaaattgaggcagattttgcgt
tacattggttcatgtgatggtgatatggaaaagggatcacttcgttgtgatgcaaatgtt
tctgtccgcctaaaaggcagtagtacatttggcactcgttgtgaaataaaaaatctgaac
tcgatacgttatattgtgcaagctatagactatgaaatacaaagacaaattgaaatttta
gaaagtggagaagaaataagtcaagataccttattgtttgacgttgcttcgggaaaaaca
aaagtgatgagaagcaaagaggatgcaagcgattatagatacttccctgagcctgattta
ttacctgttgaggtaagccaggataaaattgatttaattcaatcatcttt
>Dacne_rufifrons_gatB_W00164c_MG987949
gatctccgttcatctgcggaagctgcagaatgcatgaaaaaattgaggcagattttgcgt
tacattggttcatgtgatggtgatatggaaaagggatcacttcgttgtgatgcaaatgtt
tctgtccgcctaaaaggcagtagtacatttggcactcgttgtgaaataaaaaatctgaac
tcgatacgttatattgtgcaagctatagactatgaaatacaaagacaaattgaaatttta
gaaagtggagaagaaataagtcaagataccttattgtttgacgttgcttcgggaaaaaca
aaagtgatgagaagcaaagaggatgcaagcgattatagatacttccctgagcctgattta
ttacctgttgaggtaagccaggataaaattgatttaattcaatcatcttt
>Anthonomus_rubi_gatB_W00016c_MG987950
gatctccgttcatctgcagaagctgcagaatgcatgaaaaaattgaggcagattttgcgt
tacattggttcatgtgatggtgatatggaaaagggatcacttcgttgtgatgcaaatgtt
tctgtccgcctaaaaggcagtagcacatttggcactcgttgtgagataaaaaatctgaac
tcgatacgttatattgtgcaagctatagactatgaaatacaaagacaaattgaaatttta
gaaagtggggaagaaataagtcaagataccttattgtttgacgttgcttcgggaaaaaca
aaagtgatgcgaaacaaagaggatgcaagcgactatagatacttccctgagcctgacttg
ttgcctgttgaggtaagccaggagaaaattgattctattaaatcatcttt
>Paederus_litoralis_gatB_W00173a_MG987951
gatcttaggtcatctgcagaagctgcagaatgcatgaaaaaattgaggcagattttgcgt
tacattggttcatgtgatggtgatatggaaaagggatcacttcgttgtgatgcaaatgtt
tctgtccgcctaaaaggcagtagcacacttggcactcgttgtgaaataaaaaatctgaac
tcgatacgttatattgtgcaagctatagactatgaaatacaaaggcaaattgaaatttta
gaaagtggggaagaaataagtcaagataccttattgtttgatgttgcttcgggaaaaaca
aaagtgatgcggaataaagaggatgcaagcgactatagatacttccctgagcctgattta
ttacctgttgaggtaagccaggagaaaattgatttaattcaatcatcttt
>Dromius_agilis_gatB_W00230a_MG987952
gatctccgttcatctgcagaagctgcagaatgcatgaaaaaattgaggcagattttacgt
tacactggttcgtgtgatggtgatatggaaaagggatcacttcgttgtgatgcaaatgtt
tctgtccgcctaaaaggcagtaatacatttggcactcgttgtgagataaaaaatctgaac
tcgatacgttatattgtgcaagctatagactatgaaatacaaagacaaattgaaatttta
gaaagtggagaagaaataagtcaagataccttattgtttgatgtcgctttgggaaaaaca
aaagtgatgagaagcaaagaggatgcaagcgactatagatacttccctgagcctgattta
ttacctgttgaggtaagccaggagaaaattgatttaattcaatcatcttt
>Pedostrangalia_pubescens_gatB_W00266a_MG987953
gatctccgttcatctgcagaagctgcagaatgcatgaaaaaattgaggcagattttgcgt
tacactggttcgtgtgatggtgatatggaaaagggatcacttcgttgtgatgcaaatgtt
tctgttcgcctaaaaggcagtagtacatttggcactcgttgtgaaataaaaaatctgaac
tcgatacgttatattgtgcaagctatagactatgaaatacaaagacaaattgaaatttta
gaaagtggagaagaaataagtcaagataccttattgtttgatgtcgctttgggaaaaaca
aaagtgatgagaagcaaagaggatgcaagcgactatagatacttccctgagcctgattta
ttacctgttgaggtaagccaggataaaattgattctattaaatcatcttt
>Pedostrangalia_pubescens_gatB_W00266b_MG987954
gatctccgttcatctgcagaagctgcagaatgcatgaaaaaattgaggcagattttgcgt
tacactggttcgtgtgatggtgatatggaaaagggatcacttcgttgtgatgcaaatgtt
tctgttcgcctaaaaggcagtagtacatttggcactcgttgtgaaataaaaaatctgaac
tcgatacgttatattgtgcaagctatagactatgaaatacaaagacaaattgaaatttta
gaaagtggagaagaaataagtcaagataccttattgtttgatgtcgctttgggaaaaaca
aaagtgatgagaagcaaagaggatgcaagcgactatagatacttccctgagcctgattta
ttacctgttgaggtaagccaggataaaattgattctattaaatcatcttt
>Anastrangalia_reyi_gatB_W00261a_MG987955
gatctccgttcatctgcagaagctgcagaatgcatgaaaaaattgaggcagattttgcgt
tacactggttcgtgtgatggtgatatggaaaagggatcacttcgttgtgatgcaaatgtt
tctgttcgcctaaaaggcagtagtacatttggcactcgttgtgaaataaaaaatctgaac
tcgatacgttatattgtgcaagctatagactatgaaatacaaagacaaattgaaatttta
gaaagtggagaagaaataagtcaagataccttattgtttgatgtcgctttgggaaaaaca
aaagtgatgagaagcaaagaggatgcaagcgactatagatacttccctgagcctgattta
ttacctgttgaggtaagccaggataaaattgattctattaaatcatcttt
>Anastrangalia_reyi_gatB_W00261b_MG987956
gatctcagttcatctgcagaagctgcagaatgcatgaaaaaattgaggcagattttgcgt
tacactggttcgtgtgatggtgatatggaaaagggatcacttcgttgtgatgcaaatgtt
tctgttcgcctaaaaggcagtagtacatttggcactcgttgtgaaataaaaaatctgaac
tcgatacgttatattgtgcaagctatagactatgaaatacaaagacaaattgaaatttta
gaaagtggagaagaaataagtcaagataccttattgtttgatgtcgctttgggaaaaaca
aaagtgatgagaagcaaagaggatgcaagcgactatagatacttccctgagcctgattta
ttacctgttgaggtaagccaggataaaattgattctattaaatcatcttt
>Luperus_flavipes_gatB_W00033a_MG987957
gatctccgttcatctgcagaagctgcagaatgcatgaaaaaattgaggcagattttgcgt
tacattggttcatgtgatggtgatatggaaaagggatcacttcgttgtgatgcaaatgtt
tctgtccgcctaaaaggcagtagcgcacttggcactcgttgtgagataaaaaatctgaac
tcgatacgttatattgtgcaagctatagactatgaaatacaaagacaaattgaaatttta
gaaagtggggaagaaataagtcaagataccttattgtttgatgttgctttgggaaaaaca
aaagtgatgagaagcaaagaggatgcaagcgattatagatacttccctgagcctgattta
ttacctgttgaggtaagccaggataaaatcgattctattaaatcatcttt
>Luperus_flavipes_gatB_W00033b_MG987958
gatctccgttcatctgcagaagctgcagaatgcatgaaaaaattgaggcagattttgcgt
tacattggttcatgtgatggtgatatggaaaagggatcacttcgttgtgatgcaaatgtt
tctgtccgcctaaaaggcagtagcgcacttggcactcgttgtgagataaaaaatctgaac
tcgatacgttatattgtgcaagctatagactatgaaatacaaagacaaattgaaatttta
gaaagtggggaagaaataagtcaagataccttattgtttgatgttgctttgggaaaaaca
aaagtgatgagaagcaaagaggatgcaagcgattatagatacttccctgagcctgattta
ttacctgttgaggtaagccaggataaaatcgattctattaaatcatcttt
>Luperus_luperus_gatB_W00034a_MG987959
gatctccgttcatctgcagaagctgcagaatgcatgaaaaaattgaggcagattttgcgt
tacattggttcatgtgatggtgatatggaaaagggatcacttcgttgtgatgcaaatgtt
tctgtccgcctaaaaggcagtagcgcacttggcactcgttgtgagataaaaaatctgaac
tcgatacgttatattgtgcaagctatagactatgaaatacaaagacaaattgaaatttta
gaaagtggggaagaaataagtcaagataccttattgtttgatgttgctttgggaaaaaca
aaagtgatgagaagcaaagaggatgcaagcgattatagatacttccctgagcctgattta
ttacctgttgaggtaagccaggataaaatcgattctattaaatcatcttt
>Luperus_luperus_gatB_W00034c_MG987960
gatctccgttcatctgcagaagctgcagaatgcatgaaaaaattgaggcagattttgcgt
tacattggttcatgtgatggtgatatggaaaagggatcacttcgttgtgatgcaaatgtt
tctgtccgcctaaaaggcagtagcgcacttggcactcgttgtgagataaaaaatctgaac
tcgatacgttatattgtgcaagctatagactatgaaatacaaagacaaattgaaatttta
gaaagtggggaagaaataagtcaagataccttattgtttgatgttgctttgggaaaaaca
aaagtgatgagaagcaaagaggatgcaagcgattatagatacttccctgagcctgattta
ttacctgttgaggtaagccaggataaaatcgattctattaaatcatcttt
>Batophila_rubi_gatB_W00036c_MG987961
gatctccgttcatctgcagaagctgcagaatgcatgaaaaaattgaggcagattttgcgt
tacattggttcatgtgatggtgatatggaaaagggatcacttcgttgtgatgcaaatgtt
tctgtccgcctaaaaggcagtagcgcatttggcactcgttgtgagataaaaaatctgaac
tcgatacgttatattgtgcaagctatagactatgaaatacaaagacaaattgaaatttta
gaaagtggggaagaaataagtcaagataccttattgtttgatgttgctttgggaaaaaca
aaagtgatgagaagcaaagaggatgcaagcgattatagatacttccctgagcctgattta
ttacctgttgaggtaagccaggataaaatcgattctattaaatcatcttt
>Ceutorhynchus_typhae_gatB_W00292c_MG987962
gatctccgttcatctgcagaagctgcaggatgcatgaaaaaattgaggcagattttgcgt
tacactggttcgtgtgatggtgatatggaaaagggatcacttcgttgtgatgcaaatgtt
tctgtccgcctaaaaggcagtagcacatttggcactcgttgtgaaataaaaaatctgaac
tcgatacgttatattgtgcaagctatagactatgaaatacaaagacaaattgaaatttta
gaaagtggagaagaaataagtcaagataccttattgtttgatgtcgctttgggaaaaaca
aaagtgatgagaagcaaagaggatgcaagcgactacagatattttcctgagcctgattta
ttacctgttgaggtaagccaggagaagattgatttaattcaatcatcttt
>Paederus_riparius_gatB_W00174a_MG987963
gatctccgttcatctgcagaagctgcagaatgcatgaaaaaattgaggcagattttgcgt
tatattggttcgtgtgatggtgatatggaaaagggatcacttcgttgtgatgcaaatgtt
tctgtccgcctaaaaggcagtagcacatttggcactcgttgtgagataaaaaatctgaac
tcgatacgttatattgtgcaagctatagactatgaaatacaaagacaaattgaaatttta
gaaagtggagaagaaataagtcaagataccttattgtttgacgttgcttcgggaaaaaca
aaagtgatgcgaaacaaagaggatgcaagcgactatagatacttccctgagcctgacttg
ttgccaattgaggtaagccaggataaaatcgattctattaaatcatcttt
>Pseudoperapion_ergenenset_gatB_W00015b_MG987964
gatctccgtacatctgcggaagctgcagaatacatgaaaaaattgaggcagattttgcgt
tacatcggttcatgtgatggtgatatggaaaagggatcacttcgctgtgatgcaaatgtt
tctgtccgcccaaagggcagtagcacatttggcactcgttgtgaaataaaaaatctgaac
tcgatacgttatattgtgcaagctatagactatgaaatacaaaggcacattgaaattttg
gaaagcggagaagaaataagtcaagataccttattgtttgacgtcgcttcgggaaaaaca
aaagtgatgcgaagcaaagaagatgcaagcgactatagatacttccctgaacctgatttg
ttacctgttgaggtaagccaggacaaaattgatttaattcaatcatcttt
>Catapion_seniculus_gatB_W00304a_MG987965
gatctccgttcatctgcggaagctgcagaatgcatgaaaaaattgaggcagattttgcgt
tacatcggttcatgtgatggtgatatggaaaagggatcacttcgctgtgatgcaaatgtt
tctgtccgcccaaagggcagtagcacatttggcactcgttgtgaaataaaaaatctgaac
tcgatacgttatattgtgcaagctatagactatgaaatacaaaggcaaattgaaattttg
gaaagcggggaagaaataagtcaagataccttattgtttgacgttgcttcgggaaaaaaa
aaagtgatgcgaaacaaagaagatgcaagtgactatagattttcccctgaacccgattta
ttacctgttgaggtaagccaggaaaaaattgatttaattcaatcatcttt
>Eusomus_ovulum_gatB_W00339b_KU341558
TCTGCGGAAGCTGCAGAATGCATGAAAAAATTGAGGCAGATTTTGCGTTATATTGGTTCGTGTGATGGTG
ATATGGAAAAGGGATCACTTCGTTGTGATGCAAATGTTTCTGTCCGCCTAAAAGGCAGTAGCACATTTGG
CACTCGTTGTGAGATAAAAAATCTGAACTCGATACGTTATATTGTGCAAGCTATAGACTATGAAATACAA
AGACAAATTGAAATTTTAGAAAGTGGAGAAGAAATAAGTCAAGATACCTTATTGTTTGACGTTGCTTCGG
GAAAAACAAAAGTGATGCGAAACAAAGAGGATGCAAGCGACTATAGATACTTCCCTGAGCCTGATTTATT
ACCTGTTGAGGTAAGCCAGGAGAAAATTGATTTAATTCAATCATCTTT
>Monochamus_sartor_sartor_gatB_W00314b_MF405510
GATCTCCGTTCATCTGCGGAAGCTGCAGAATGCATGAAAAAATTGAGGCAGATTTTGCGTTACATTGGTT
CATGTGATGGTGATATGGAAAAGGGATCACTTCGTTGTGATGCAAATGTTTCTGTCCGCCTAAAAGGCAG
TAGCACATTTGGCACTCGTTGTGAGATAAAAAATCTGAACTCGATACGTTATATTGTGCAAGCTATAGAC
TATGAAATACAAAGACAAATTGAAATTTTAGAAGGTGGGGAAGAAATAAGTCAAGATACCTTATTGTTTG
ACGTTGCTTCGGGAAAAACAAAAGTGATGCGAAACAAAGAAGATGCAAGCGACTATAGATACTTCCCTGA
GCCTGATTTATTACCTGTTGAGGTAAGCCAGGAGAAAATTGATTTAATTCAATCATCTTTGCCTGAGTTG
CCA
>Monochamus_sartor_sartor_gatB_W00314a_MF405511
GATCTCCGTTCATCTGCGGAAGCTGCAGAATGCATGAAAAAATTGAGGCAGATTTTGCGTTACATTGGTT
CATGTGATGGTGATATGGAAAAGGGATCACTTCGTTGTGATGCAAATGTTTCTGTCCGCCTAAAAGGCAG
TAGCACATTTGGCACTCGTTGTGAGATAAAAAATCTGAACTCGATACGTTATATTGTGCAAGCTATAGAC
TATGAAATACAAAGACAAATTGAAATTTTAGAAGGTGGGGAAGAAATAAGTCAAGATACCTTATTGTTTG
ACGTTGCTTCGGGAAAAACAAAAGTGATGCGAAACAAAGAAGATGCAAGCGACTATAGATACTTCCCTGA
GCCTGATTTATTACCTGTTGAGGTAAGCCAGGAGAAAATTGATTTAATTCAATCATCTTTGCCTGAGTTG
CCA
>Monochamus_sartor_sartor_gatB_W00314c_MF405512
GATCTCCGTTCATCTGCGGAAGCTGCAGAATGCATGAAAAAATTGAGGCAGATTTTGCGTTACATTGGTT
CATGTGATGGTGATATGGAAAAGGGATCACTTCGTTGTGATGCAAATGTTTCTGTCCGCCTAAAAGGCAG
TAGCACATTTGGCACTCGTTGTGAGATAAAAAATCTGAACTCGATACGTTATATTGTGCAAGCTATAGAC
TATGAAATACAAAGACAAATTGAAATTTTAGAAGGTGGGGAAGAAATAAGTCAAGATACCTTATTGTTTG
ACGTTGCTTCGGGAAAAACAAAAGTGATGCGAAACAAAGAAGATGCAAGCGACTATAGATACTTCCCTGA
GCCTGATTTATTACCTGTTGAGGTAAGCCAGGAGAAAATTGATTTAATTCAATCATCTTTGCCTGAGTTG
CCA
>Monochamus_sartor_urussovii_gatB_W00313c_MF405507
GATCTCCGTTCATCTGCAGAAGCTGCAGAATTCATGAAAAATTTGAGGCAGATTTTGAGAAGCAAGGGTT
CATGTGATGGTGATATGGAAAAGGGATCATCTCGCTGTGATGCAAATGTTTCTGTTCGCCCAAAGGGTAG
TAGCACATTTGGCACTCCTTGTGAAATAAAAAACTTAAATTCGATACGTTATATTGTACAAGCTATAGAT
TATGAAKCACAAAGGCAGATCAAAATTTTGGAAAGCGGAGGAGAATTAAKTCAAGATMCCTTATTGTTTG
ATGTCACTTTAGGAAAAACAAAAGTGATGAGAAGCAAAGAAGATTCAAGTGACTATAGATATTTCCCTGA
ACCTGATTTGCTACCTGTTGAAATAAGCCAAKACAAAATTGATTCTATTAAATCATCTTTGCCTGAATTG
CCA
>Monochamus_sartor_urussovii_gatB_W00313a_MF405508
GATCTCCGTTCATCTGCAGAAGCTGCAGAATTCATGAAAAATTTGAGGCAGATTTTGAGAAGCAAGGGTT
CATGTGATGGTGATATGGAAAAGGGATCATCTCGCTGTGATGCAAATGTTTCTGTTCGCCCAAAGGGTAG
TAGCACATTTGGCACTCCTTGTGAAATAAAAAACTTAAATTCGATACGTTATATTGTACAAGCTATAGAT
TATGAAKCACAAAGGCAGATCAAAATTTTGGAAAGCGGAGGAGAATTAAKTCAAGATMCCTTATTGTTTG
ATGTCACTTTAGGAAAAACAAAAGTGATGAGAAGCAAAGAAGATTCAAGTGACTATAGATATTTCCCTGA
ACCTGATTTGCTACCTGTTGAAATAAGCCAAKACAAAATTGATTCTATTAAATCATCTTTGCCTGAATTG
CCA
>Monochamus_sartor_urussovii_gatB_W00313b_MF405509
GATCTTCGTTCATCTGCAGAAGCTGCAGAATTCATGAAAAAATTGAGGCAGATTTTGCGTTACATCGGTT
CATGTGATGGTGATATGGAAAAGGGATCACTTCGCTGTGATGCAAATGTTTCTGTTCGCCCAAAGGGCAG
TAGCACATTTGGCACTCGTTGTGAAATAAAAAACTTAAATTCAATACGTTATATTGTACAAGCTATAGAT
TATGAAGCACAAAGGCAGATCAAAATTTTGGAAAGCGGAGGAGAAATAAGTCAAGATACCTTATTGTTTG
ATGTCACTTTAGGAAAAACAAAAGTGATGAGAAGCAAAGAAGATTCAAGTGACTATAGATATTTCCCTGA
ACCTGATTTGCTACCTGTTGAAATAAGCCAAGACAAAATTGATTCTATTAAATCATCTTTGCCTGAATTG
CCA
>Cyanapion_afer_gatB_W00335a_KY618005
CAGATCTCCGTTCATCTGCGGAAGCTGCAGAATGCATGAAAAAATTGAGGCAGATTTTGCGTTACATTGG
TTCATGTGATGGTGATATGGAAAAGGGATCACTTCGTTGTGATGCAAATGTTTCTGTCCGCCTAAAAGGC
AGTAGCACATTTGGCACTCGTTGTGAGATAAAAAATCTGAACTCGATACGTTATATTGTGCAAGCTATAG
ACTATGAAATACAAAGACAAATTGAAATTTTAGAAGGTGGGGAAGAAATAAGTCAAGATACCTTATTGTT
TGACGTTGCTTCGGGAAAAACAAAAGTGATGCGAAACAAAGAAGATGCAAGCGACTATAGATACTTCCCT
GAGCCTGATTTATTACCTGTTGAGGTAAGCCAGGAGAAAATTGATTTAATTCAATCATCTTTGCC
>Cyanapion_afer_gatB_W00335b_KY618003
CAGATCTCCGTTCATCTGCGGAAGCTGCAGAATGCATGAAAAAATTGAGGCAGATTTTGCGTTACATTGG
TTCATGTGATGGTGATATGGAAAAGGGATCACTTCGTTGTGATGCAAATGTTTCTGTCCGCCTAAAAGGC
AGTAGCACATTTGGCACTCGTTGTGAGATAAAAAATCTGAACTCGATACGTTATATTGTGCAAGCTATAG
ACTATGAAATACAAAGACAAATTGAAATTTTAGAAGGTGGGGAAGAAATAAGTCAAGATACCTTATTGTT
TGACGTTGCTTCGGGAAAAACAAAAGTGATGCGAAACAAAGAAGATGCAAGCGACTATAGATACTTCCCT
GAGCCTGATTTATTACCTGTTGAGGTAAGCCAGGAGAAAATTGATTTAATTCAATCATCTTTGCC
>Cyanapion_afer_gatB_W00335c_KY618002
CAGATCTCCGTTCATCTGCGGAAGCTGCAGAATGCATGAAAAAATTGAGGCAGATTTTGCGTTACATTGG
TTCATGTGATGGTGATATGGAAAAGGGATCACTTCGTTGTGATGCAAATGTTTCTGTCCGCCTAAAAGGC
AGTAGCACATTTGGCACTCGTTGTGAGATAAAAAATCTGAACTCGATACGTTATATTGTGCAAGCTATAG
ACTATGAAATACAAAGACAAATTGAAATTTTAGAAGGTGGGGAAGAAATAAGTCAAGATACCTTATTGTT
TGACGTTGCTTCGGGAAAAACAAAAGTGATGCGAAACAAAGAAGATGCAAGCGACTATAGATACTTCCCT
GAGCCTGATTTATTACCTGTTGAGGTAAGCCAGGAGAAAATTGATTTAATTCAATCATCTTTGCC
>Cyanapion_gyllenhaliigatB_W00334a_KY618008
CAGATCTCCGTTCATCTGCGGAAGCTGCAGAATGCATGAAAAAATTGAGGCAGATTTTGCGTTACATTGG
TTCATGTGATGGTGATATGGAAAAGGGATCACTTCGTTGTGATGCAAATGTTTCTGTCCGCCTAAAAGGC
AGTAGCACATTTGGCACTCGTTGTGAGATAAAAAATCTGAACTCGATACGTTATATTGTGCAAGCTATAG
ACTATGAAATACAAAGACAAATTGAAATTTTAGAAGGTGGGGAAGAAATAAGTCAAGATACCTTATTGTT
TGACGTTGCTTCGGGAAAAACAAAAGTGATGCGAAACAAAGAAGATGCAAGCGACTATAGATACTTCCCT
GAGCCTGATTTATTACCTGTTGAGGTAAGCCAGGAGAAAATTGATTTAATTCAATCATCTTTGCC
>Cyanapion_gyllenhalii_gatB_W00334b_KY618010
CAGATCTCCGTTCATCTGCGGAAGCTGCAGAATGCATGAAAAAATTGAGGCAGATTTTGCGTTACATTGG
TTCATGTGATGGTGATATGGAAAAGGGATCACTTCGTTGTGATGCAAATGTTTCTGTCCGCCTAAAAGGC
AGTAGCACATTTGGCACTCGTTGTGAGATAAAAAATCTGAACTCGATACGTTATATTGTGCAAGCTATAG
ACTATGAAATACAAAGACAAATTGAAATTTTAGAAGGTGGGGAAGAAATAAGTCAAGATACCTTATTGTT
TGACGTTGCTTCGGGAAAAACAAAAGTGATGCGAAACAAAGAAGATGCAAGCGACTATAGATACTTCCCT
GAGCCTGATTTATTACCTGTTGAGGTAAGCCAGGAGAAAATTGATTTAATTCAATCATCTTTGCC
>Cyanapion_gyllenhalii_gatB_W00334c_KY618011
CAGATCTCCGTTCATCTGCGGAAGCTGCAGAATGCATGAAAAAATTGAGGCAGATTTTGCGTTACATTGG
TTCATGTGATGGTGATATGGAAAAGGGATCACTTCGTTGTGATGCAAATGTTTCTGTCCGCCTAAAAGGC
AGTAGCACATTTGGCACTCGTTGTGAGATAAAAAATCTGAACTCGATACGTTATATTGTGCAAGCTATAG
ACTATGAAATACAAAGACAAATTGAAATTTTAGAAGGTGGGGAAGAAATAAGTCAAGATACCTTATTGTT
TGACGTTGCTTCGGGAAAAACAAAAGTGATGCGAAACAAAGAAGATGCAAGCGACTATAGATACTTCCCT
GAGCCTGATTTATTACCTGTTGAGGTAAGCCAGGAGAAAATTGATTTAATTCAATCATCTTTGCC
>Cyanapion_spencii_gatB_W00336a_KY618014
CAGATCTCCGTTCATCTGCGGAAGCTGCAGAATGCATGAAAAAATTGAGGCAGATTTTGCGTTACATTGG
TTCATGTGATGGTGATATGGAAAAGGGATCACTTCGTTGTGATGCAAATGTTTCTGTCCGCCTAAAAGGC
AGTAGCACATTTGGCACTCGTTGTGAGATAAAAAATCTGAACTCGATACGTTATATTGTGCAAGCTATAG
ACTATGAAATACAAAGACAAATTGAAATTTTAGAAGGTGGGGAAGAAATAAGTCAAGATACCTTATTGTT
TGACGTTGCTTCGGGAAAAACAAAAGTGATGCGAAACAAAGAAGATGCAAGCGACTATAGATACTTCCCT
GAGCCTGATTTATTACCTGTTGAGGTAAGCCAGGAGAAAATTGATTTAATTCAATCATCTTTGCC
>Cyanapion_spencii_gatB_W00336b_KY618013
CAGATCTTCGTTCATCTGCAGAAGCTGCAGAATTCATGAAAAAATTGAGGCAGATTTTGCGTTACATCGG
TTCATGTGATGGTGATATGGAAAAGGGATCACTTCGCTGTGATGCAAATGTTTCTGTTCGCCCAAAGGGT
AGTAGCACATTTGGCACTCGTTGTGAAATAAAAAACTTAAATTCAATACGTTATATTGTACAAGCTATAG
ATTATGAAGCACAAAGGCAGATCAAAATTTTGGAAAGCGGAGGAGAAATAAGTCAAGATACCTTATTGTT
TGATGTCACTTTAGGAAAAACAAAAGTGATGAGAAGCAAAGAAGATTCAAGTGACTATAGATATTTCCCT
GAACCTGATTTGCTACCTGTTGAAATAAGCCAAGACAAAATTGATTCTATTAAATCATCTTTGCC
>Cyanapion_spencii_gatB_W00336c_KY618012
CAGATCTCCGTTCATCTGCGGAAGCTGCAGAATGCATGAAAAAATTGAGGCAGATTTTGCGTTACATTGG
TTCATGTGATGGTGATATGGAAAAGGGATCACTTCGTTGTGATGCAAATGTTTCTGTCCGCCTAAAAGGC
AGTAGCACATTTGGCACTCGTTGTGAGATAAAAAATCTGAACTCGATACGTTATATTGTGCAAGCTATAG
ACTATGAAATACAAAGACAAATTGAAATTTTAGAAGGTGGGGAAGAAATAAGTCAAGATACCTTATTGTT
TGACGTTGCTTCGGGAAAAACAAAAGTGATGCGAAACAAAGAAGATGCAAGCGACTATAGATACTTCCCT
GAGCCTGATTTATTACCTGTTGAGGTAAGCCAGGAGAAAATTGATTTAATTCAATCATCTTTGCC
>Crioceris_quatuordecimpunctata_gatB_W00049a_KY316086
GAGCCAGATGCAGGGAAGAGCGTTCATGAGGAAAGCAAAACTTATGTGGATTTAAATCGTGCAGGGGTTG
CTTTAATGGAAATTGTTTCAGAACCAGATCTCCGTTTATCTGCGGAAGCTGCAGAATGCATGAAAAAATT
GAGGCAGATTTTGCGTTACATTGGTTCATGTGATGGTGATATGGAAAAGGGATCACTTCGTTGTGATGCA
AATGTTTCTGTCCGCCTAAAAGGCAGTAGCACATTTGGCACTCGTTGTGAGATAAAAAATCTGAACTCGA
TACGTTATATTGTGCAAGCTATAGACTATGAAATACAAAGACAAATTGAAATTTTAGAAGGTGGGGAAGA
AATAAGTCAAGATACCTTATTGTTTGACGTTGCTTCGGGAAAAACAAAAGTGATGCGAAACAAAGAAGAT
GCAAGCGACTATAGATACTTCCCTGAGCCTGATTTATTACCTGTTGAGGTAAGCCAGGAGAAAATTGATT
TAATTCAATCATCTTTG
>Crioceris_quinquepunctata_gatB_W00337b_KY316088
GAGCCAGATGCAGGGAAGAGCGTTCATGAGGAAAGCAAAACTTATGTGGATTTAAATCGTGCAGGGGTTG
CTTTAATGGAAATTGTTTCAGAACCAGATCTCCGTTTATCTGCGGAAGCTGCAGAATGCATGAAAAAATT
GAGGCAGATTTTGCGTTACATTGGTTCATGTGATGGTGATATGGAAAAGGGATCACTTCGTTGTGATGCA
AATGTTTCTGTCCGCCTAAAAGGCAGTAGCACATTTGGCACTCGTTGTGAGATAAAAAATCTGAACTCGA
TACGTTATATTGTGCAAGCTATAGACTATGAAATACAAAGACAAATTGAAATTTTAGAAGGTGGGGAAGA
AATAAGTCAAGATACCTTATTGTTTGACGTTGCTTCGGGAAAAACAAAAGTGATGCGAAACAAAGAAGAT
GCAAGCGACTATAGATACTTCCCTGAGCCTGATTTATTACCTGTTGAGGTAAGCCAGGAGAAAATTGATT
TAATTCAATCATCTTTG
>Bembidion_punctulatum_gatB_W00256a_MF170749
GATCTTCGTTCATCTGCAGAAGCTGCAGAATTCATGAAAAAATTGAGGCAGATTTTGCGTTACATCGGTT
CATGTGATGGTGATATGGAAAAGGGGTCACTTCGCTGTGATGCAAATGTTTCTGTTCGCCCAAAGGGTAG
TAGCACATTTGGCACTCGTTGTGAAATAAAAAACTTAAATTCAATACGTTATATTGTACAAGCTATAGAT
TATGAAGCACAAAGGCAGATCAAAATTTTGGAAAGCGGAGGAGAAATAAGTCAAGATACCTTATTGTTTG
ATGTCACTTTAGGAAAAACAAAAGTGATGAGAAGCAAAGAAGATTCAAGTGACTATAGATATTTCCCTGA
ACCTGATTTGCTATCTGTTGAAATAAGCCAAGACAAAATTGATTCTATTAAATCATCTTT
>Bembidion_punctulatum_gatB_W00256d_MF170748
GATCTTCGTTCATCTGCAGAAGCTGCAGAATTCATGAAAAAATTGAGGCAGATTTTGCGTTACATCGGTT
CATGTGATGGTGATATGGAAAAGGGGTCACTTCGCTGTGATGCAAATGTTTCTGTTCGCCCAAAGGGTAG
TAGCACATTTGGCACTCGTTGTGAAATAAAAAACTTAAATTCAATACGTTATATTGTACAAGCTATAGAT
TATGAAGCACAAAGGCAGATCAAAATTTTGGAAAGCGGAGGAGAAATAAGTCAAGATACCTTATTGTTTG
ATGTCACTTTAGGAAAAACAAAAGTGATGAGAAGCAAAGAAGATTCAAGTGACTATAGATATTTCCCTGA
ACCTGATTTGCTATCTGTTGAAATAAGCCAAGACAAAATTGATTCTATTAAATCATCTTT
>Bembidion_punctulatum_gatB_W00256c_MF170750
GATCTTCGTTCATCTGCAGAAGCTGCAGAATTCATGAAAAAATTGAGGCAGATTTTGCGTTACATCGGTT
CATGTGATGGTGATATGGAAAAGGGGTCACTTCGCTGTGATGCAAATGTTTCTGTTCGCCCAAAGGGTAG
TAGCACATTTGGCACTCGTTGTGAAATAAAAAACTTAAATTCAATACGTTATATTGTACAAGCTATAGAT
TATGAAGCACAAAGGCAGATCAAAATTTTGGAAAGCGGAGGAGAAATAAGTCAAGATACCTTATTGTTTG
ATGTCACTTTAGGAAAAACAAAAGTGATGAGAAGCAAAGAAGATTCAAGTGACTATAGATATTTCCCTGA
ACCTGATTTGCTATCTGTTGAAATAAGCCAAGACAAAATTGATTCTATTAAATCATCTTT
>Bembidion_punctulatum_gatB_W00256b_MF170751
GATCTTCGTTCATCTGCAGAAGCTGCAGAATTCATGAAAAAATTGAGGCAGATTTTGCGTTACATCGGTT
CATGTGATGGTGATATGGAAAAGGGGTCACTTCGCTGTGATGCAAATGTTTCTGTTCGCCCAAAGGGTAG
TAGCACATTTGGCACTCGTTGTGAAATAAAAAACTTAAATTCAATACGTTATATTGTACAAGCTATAGAT
TATGAAGCACAAAGGCAGATCAAAATTTTGGAAAGCGGAGGAGAAATAAGTCAAGATACCTTATTGTTTG
ATGTCACTTTAGGAAAAACAAAAGTGATGAGAAGCAAAGAAGATTCAAGTGACTATAGATATTTCCCTGA
ACCTGATTTGCTATCTGTTGAAATAAGCCAAGACAAAATTGATTCTATTAAATCATCTTT
>Bembidion_varicolor_gatB_W00150e_MF170744
GATCTCCGTTCATCTGCAGAAGCTGCAGAATGCATGAAAAAATTGAGGCAGATTTTGCGTTACATCGGTT
CATGTGATGGTGATATGGAAAAGGGGTCACTTCGCTGTGATGCAAATGTTTCTGTCCGCCCAAAGGGTAG
TAGCACATTTGGCACTCGTTGTGAAATAAAAAACTTAAATTCAATACGTTATATTGTGCAAGCTATAGAT
TATGAAGCACAAAGGCAAATTGAAATTTTGGAAAGCGGAGGAGAAATAAGTCAAGATACCTTATTGTTTG
ATGTCACTTTAGGAAAAACAAAAGTGATGAGAAGCAAAGAAGATGCAAGTGACTATAGATACTTCCCTGA
ACCTGATTTGCTATCTGTTGAAGTAAGCCAAGAGAAGATTGATTTAATTCAATCATCTTT
>Bembidion_varicolor_gatB_W00150a_MF170743
GATCTCCGTTCATCTGCAGAAGCTGCAGAATGCATGAAAAAATTGAGGCAGATTTTGCGTTACATTGGTT
CATGTGATGGTGATATGGAAAAGGGATCACTTCGTTGTGATGCAAATGTTTCTGTCCGCCTAAAAGGCAG
TAGCACATTTGGCACTCGTTGTGAGATAAAAAATCTGAACTCGATACGTTATATTGTGCAAGCTATAGAC
TATGAAATACAAAGACAAATTGAAATTTTAGAAAGTGGGGAAGAAATAAGTCAAGATACCTTATTGTTTG
ACGTTGCTTCGGGAAAAACAAAAGTGATGCGAAACAAAGAGGATGCAAGCGACTATAGATACTTCCCTGA
GCCTGATTTATTACCTGTTGAGGTAAGCCAGGAGAAGATTGATTTAATTCAATCATCTTT
>Bembidion_varicolor_gatB_W00150d_MF170742
GATCTCCGTTCATCTGCAGAAGCTGCAGAATGCATGAAAAAATTGAGGCAGATTTTGCGTTACATTGGTT
CATGTGATGGTGATATGGAAAAGGGATCACTTCGTTGTGATGCAAATGTTTCTGTCCGCCTAAAAGGCAG
TAGCACATTTGGCACTCGTTGTGAGATAAAAAATCTGAACTCGATACGTTATATTGTGCAAGCTATAGAC
TATGAAATACAAAGACAAATTGAAATTTTAGAAAGTGGGGAAGAAATAAGTCAAGATACCTTATTGTTTG
ACGTTGCTTCGGGAAAAACAAAAGTGATGCGAAACAAAGAGGATGCAAGCGACTATAGATACTTCCCTGA
GCCTGATTTATTACCTGTTGAGGTAAGCCAGGAGAAGATTGATTTAATTCAATCATCTTT
>Bembidion_varicolor_gatB_W00150b_MF170746
GATCTCCGTTCATCTGCAGAAGCTGCAGAATGCATGAAAAAATTGAGGCAGATTTTGCGTTACATCGGTT
CATGTGATGGTGATATGGAAAAGGGGTCACTTCGCTGTGATGCAAATGTTTCTGTCCGCCCAAAGGGTAG
TAGCACATTTGGCACTCGTTGTGAAATAAAAAACTTAAATTCAATACGTTATATTGTGCAAGCTATAGAT
TATGAAGCACAAAGGCAAATTGAAATTTTGGAAAGCGGAGGAGAAATAAGTCAAGATACCTTATTGTTTG
ATGTCACTTTAGGAAAAACAAAAGTGATGAGAAGCAAAGAAGATGCAAGTGACTATAGATACTTCCCTGA
ACCTGATTTGCTATCTGTTGAAGTAAGCCAAGAGAAGATTGATTTAATTCAATCATCTTT
>Bembidion_varicolor_gatB_W00150c_MF170747
GATCTCCGTTCATCTGCAGAAGCTGCAGAATGCATGAAAAAATTGAGGCAGATTTTGCGTTACATTGGTT
CATGTGATGGTGATATGGAAAAGGGATCACTTCGTTGTGATGCAAATGTTTCTGTCCGCCTAAAAGGCAG
TAGCACATTTGGCACTCGTTGTGAGATAAAAAATCTGAACTCGATACGTTATATTGTGCAAGCTATAGAC
TATGAAATACAAAGACAAATTGAAATTTTAGAAAGTGGGGAAGAAATAAGTCAAGATACCTTATTGTTTG
ACGTTGCTTCGGGAAAAACAAAAGTGATGCGAAACAAAGAGGATGCAAGCGACTATAGATACTTCCCTGA
GCCTGATTTATTACCTGTTGAGGTAAGCCAGGAGAAGATTGATTTAATTAAATCATCTTT
>Bembidion_varicolor_gatB_W00150f_MF170745
GATCTCCGTTCATCTGCAGAAGCTGCAGAATGCATGAAAAAATTGAGGCAGATTTTGCGTTACATTGGTT
CATGTGATGGTGATATGGAAAAGGGATCACTTCGTTGTGATGCAAATGTTTCTGTCCGCCTAAAAGGCAG
TAGCACATTTGGCACTCGTTGTGAGATAAAAAATCTGAACTCGATACGTTATATTGTGCAAGCTATAGAC
TATGAAATACAAAGACAAATTGAAATTTTAGAAAGTGGGGAAGAAATAAGTCAAGATACCTTATTGTTTG
ACGTTGCTTCGGGAAAAACAAAAGTGATGCGAAACAAAGAGGATGCAAGCGACTATAGATACTTCCCTGA
GCCTGATTTATTACCTGTTGAGGTAAGCCAGGAGAAGATTGATTTAATTAAATCATCTTT
