# Supplementary material for: Using host species traits to understand the Wolbachia infection distribution across terrestrial beetles
Source: Sci Rep. 2019 Jan 29;9:847. doi: 10.1038/s41598-018-38155-5 (PMC6351630; doi:10.1038/s41598-018-38155-5)
Supplement: Supplementary file 3 — Supplementary Dataset 2 [file 41598_2018_38155_MOESM3_ESM.zip › hcpA_seq.fas]

>Neocoenorhinus_germanicus_hcpA_W00012a_MG987719
ggaactgcttctgagatacgttatatcttttctcgcaaaggcggtaatttgggagaaaca
ggatgtgtgagttaccttttcgatcatgtaggcttaattgtctataaagcagagggtata
aattttgaagatttatttaactatggaattgaattagaagtattgaatgttgaggaaaat
aacaaggaagaattatatgttataacttgtgaagtgaaagattttggtagagtgcgtgat
gctttctatacaaaatttggagaaccag
>Paederus_riparius_hcpA_W00174b_MG987720
ggaactgcttctgagatacgttatatcttttctcgcaaaggcggtaatttgggagaaaca
ggatgtgtgagttaccttttcgatcatgtaggcttaattgtctataaagcagagggtata
aattttgaagatttatttaactatggaattgaattagaagtattgaatgttgaggaaaat
aacaaggaagaattatatgttataacttgtgaagtgaaagattttggtagagtgcgtgat
gctttctatacaaaatttggagaaccag
>Aphodius_sticticus_hcpA_W00126a_MG987721
ggaactgcttctgagatacgttatatcttttctcgcaaaggcggtaatttgggagaaaca
ggatgtgtgagttaccttttcgatcatgtaggcttaattgtctataaagcagagggtata
aattttgaagatttatttaactatggaattgaattagaagtattgaatgttgaggaaaat
aacaaggaagaattatatgttataacttgtgaagtgaaagattttggtagagtgcgtgat
gctttctatacaaaatttggagaaccag
>Aphodius_sticticus_hcpA_W00126b_MG987722
ggaactgcttctgagatacgttatatcttttctcgcaaaggcggtaatttgggagaaaca
ggatgtgtgagttaccttttcgatcatgtaggcttaattgtctataaagcagagggtata
aattttgaagatttatttaactatggaattgaattagaagtattgaatgttgaggaaaat
aacaaggaagaattatatgttataacttgtgaagtgaaagattttggtagagtgcgtgat
gctttctatacaaaatttggagaaccag
>Agonum_marginatum_hcpA_W00211b_MG987723
ggaactgcttctgagatacgttatatcttttctcgcaaaggcggtaatttgggagaaaca
ggatgtgtgagttaccttttcgatcatgtaggcttaattgtctataaagcagagggtata
aattttgaagatttatttaactatggaattgaattagaagtattgaatgttgaggaaaat
aacaaagaagaattatatgttataacttgtgaagtgaaagattttggtagagtgcgtgat
gctttctatacaaaatttggagaaccag
>Catapion_meieri_hcpA_W00307a_MG987724
ggaaccgcttctgagatacgttatatcttttctcgcaaaggcggtaatttgggagaaaca
ggatgtgtgagttaccttttcgatcatgtaggcttaattgtctataaagcagagggtata
aattttgaagatttatttaactatggaattgaattagaagtattgaatgttgaggaaaat
aacaaggaagaattatatgttataacttgtggagtgaaagattttggtagagtgcgtgat
gctttctatacaaaatttggagaaccag
>Catapion_seniculus_hcpA_W00304a_MG987725
ggaaccgcttctgagatacgttatatcttttctcgcaaaggcggtaatttgggagaaaca
ggatgtgtgagttaccttttcgatcatgtaggcttaattgtctataaagcagagggtata
aattttgaagatttatttaactatggaattgaattagaagtattgaatgttgaggaaaat
aacaaggaagaattatatgttataacttgtggagtgaaagattttggtagagtgcgtgat
gctttctatacaaaatttggagaaccag
>Pseudoperapion_ergenense_hcpA_W00015c_MG987726
ggaactgcttctgagatacgttatatcttttctcgcaaaggcggtaatttgggagaaaca
ggatgtgtgagttaccttttcgatcatgtaggcttaattgtctataaagtagagggtata
aattttgaagatttatttaactatggaattgaattagaagtattgaatgttgaggaaaat
aacaaagaagaattatatgttataacttgtgaagtaaaagactttggtaaagtacgtgac
gctttctatacaaaatttggagaaccag
>Combocerus_glaber_hcpA_W00165a_MG987727
ggaactgcttctgagatacgttatatcttttctcgcaaaggcggtaatttgggagaaaca
ggatgtgtgagttaccttttcgatcatgtaggcttaattgtctataaagcagagggtata
aattttgaagatttatttaactatggaattgaattagaagtattgaatgttgaggaaaat
aacaaagaagaattatatgttataacttgtgaagtaaaagactttggtaaagtacgtgac
gctttctatacaaaatttggagaaccag
>Bembidion_varium_hcpA_W00258a_MG987728
ggaactgcttctgagatacgttatatcttttctcgcaaaggcggtaatttgggagaaaca
ggatgtgtgagttaccttttcgatcatgtaggcttaattgtctataaagcagagggtgta
aattttgaagatttatttaactatggaattgaattagaagtattgaatgttgaggaaaat
aacaaagaagaattatatgttataacttgtgaagtaaaagactttggtaaagtacgtgac
gctttctatacaaaatttggagaaccag
>Bembidion_varium_hcpA_W00258c_MG987729
ggaactgcttctgagatacgttatatcttttctcgcaaaggcggtaatttgggagaaaca
ggatgtgtgagttaccttttcgatcatgtaggcttaattgtctataaagcagagggtgta
aattttgaagatttatttaactatggaattgaattagaagtattgaatgttgaggaaaat
aacaaagaagaattatatgttataacttgtgaagtaaaagactttggtaaagtacgtgac
gctttctatacaaaatttggagaaccag
>Bembidion_varium_hcpA_W00258b_MG987730
ggaactgcttctgagatacgttatatcttttctcgcaaaggcggtaatttgggagaaaca
ggatgtgtgagttaccttttcgatcatgtaggcttaattgtctataaagcagagggtgta
aattttgaagatttatttaactatggaattgaattagaagtattgaatgttgaggaaaat
aacaaagaagaattatatgttataacttgtgaagtaaaagactttggtaaagtacgtgac
gctatctatacaaaatttggagaaccag
>Aphthona_venustula_hcpA_W00035a_MG987731
ggaactgcttctgagatacgttatatcttttctcgcaaaggcggtaatttgggagaaaca
ggatgtgtgagttaccttttcgatcatgtaggcttaattgtctataaagcagagggtata
aattttgaagatttatttaactatggaattgaattagaagtattgaatgttgaggaaaat
aacaaggaagaattatatgttataacttgtgcagtaaaagactttggtaaagtacgtgac
gctttctatacaaaatttggagaaccag
>Aphthona_venustula_hcpA_W00035c_MG987732
ggaactgcttctgagatacgttatatcttttctcgcaaaggcggtaatttgggagaaaca
ggatgtgtgagttaccttttcgatcatgtaggcttaattgtctataaagcagagggtata
aattttgaagatttatttaactatggaattgaattagaagtattgaatgttgaggaaaat
aacaaggaagaattatatgttataacttgtgcagtaaaagactttggtaaagtacgtgac
gctttctatacaaaatttggagaaccag
>Mecinus_pascuorum_hcpA_W00302a_MG987733
ggaactgcttctgagatacgttatatcttttctcgcaaaggcgttaatttgggagaaaca
ggatgtgtgagttaccttttcgatcatgtaggcttaattgtctataaagcagagggtata
aattttgaagatttatttaactatggaattgaattagaagtattgaatgttgaggaaaat
aacaaggaagaattatatgttataacttgtgcagtaaaagactttggtaaagtacgtgat
gctttctatacaaaatttggagaaccag
>Sibinia_pellucensseq_hcpA_W00013b_MG987734
ggtactgcttctgaggtacgttatatttgttctcgcatgggtggaaacttgggagaaaca
ggaagtgttagttaccttttcgatcatgtaggcttaatcgtctataaagcagagggtgtg
aattttgatgatttatttaattatgggatcgagttagaagtattgaatgttgaggaaaat
gacaaagaaggattacacgttataacttgtgaaataaaagattttggtaaagtacgcgat
gccttttatgcaaaattcggagaaccag
>Sibinia_pellucens_hcpA_W00013c_MG987735
ggtactgcttctgaggtacgttatattttttctcgcatgggtggaaacttgggagaaaca
ggaagtgttagttaccttttcgatcatgtaggcttaatcgtctataaagcagagggtgtg
aattttgatgatttatttaattatgggatcgagttagaagtattgaatgttgaggaaaat
gacaaagaaggattacacgttataacttgtgaaataaaagattttggtaaagtacgcgat
gccttttatgcaaaattcggagaaccag
>Cassida_viridis_hcpA_W00023c_MG987736
ggtactgcttctgaggtacgttatatattttctcgcaagggtggaaacttgggagaaaca
ggaagtgttagttaccttttcgatcatgtaggcttaatcgtctataaagcagagggtgtg
aattttgatgatttatttaattatgggatcgagttagaagtattgaatgttgaggaaaat
gacaaagaaggattacacgttataacttgtgaaataaaagattttggtaaagtacgcgat
gccttttatgcaaaattcggagaaccag
>Ceutorhynchus_typhae_hcpA_W00292b_MG987737
ggtactgcttctgaggtacgttatatattttctcgcaagggtggaaacttgggagaaaca
ggaagtgttagttaccttttcgatcatgtaggcttaatcgtctataaagcagagggtgtg
aattttgatgatttatttaattatgggatcgagttagaagtattgaatgttgaggaaaat
gacaaagaaggattacacgttataacttgtgaaataaaagattttggtaaagtacgcgat
gccttttatgcaaaattcggagaaccag
>Ceutorhynchus_typhaeseq_hcpA_W00292c_MG987738
ggtactgcttctgaggtacgttatatattttctcgcaagggtggaaacttgggagaaaca
ggaagtgttagttaccttttcgatcatgtaggcttaatcgtctataaagcagagggtgtg
aattttgatgatttatttaattatgggatcgagttagaagtattgaatgttgaggaaaat
gacaaagaaggattacacgttataacttgtgaaataaaagattttggtaaagtacgcgat
gccttttatgcaaaattcggagaaccag
>Abax_parallelus_hcpA_W00232a_MG987739
ggtactgcttctgaggtacgttatatattttctcgcaagggtggaaacttgggagaaaca
ggaagtgttagttaccttttcgatcatgtaggcttaatcgtctataaagcagagggtgtg
aattttgatgatttatttaattatgggatcgagttagaagtattgaatgttgaggaaaat
gacaaagaaggattacacgttataacttgtgaaataaaagattttggtaaagtacgcgat
gccttttatgcaaaattcggagaaccag
>Arhopalus_rusticus_hcpA_W00273a_MG987740
ggtactgcttctgaggtacgttatatattttctcgcaagggtggaaacttgggagaaaca
ggaagtgttagttaccttttcgatcatgtaggcttaatcgtctataaagcagagggtgtg
aattttgatgatttatttaattatgggatcgagttagaagtattgaatgttgaggaaaat
gacaaagaaggattacacgttataacttgtgaaataaaagattttggtaaagtacgcgat
gccttttatgcaaaattcggagaaccag
>Nebria_picicornis_hcpA_W00223a_MG987741
ggtactgcttctgaggtacgttatatattttctcgcaagggtggaaacttgggagaaaca
ggaagtgttagttaccttttcgatcatgtaggcttaatcgtctataaagcagagggtgtg
aattttgatgatttatttaattatgggatcgagttagaagtattgaatgttgaggaaaat
gacaaagaaggattacacgttataacttgtgaaataaaagattttggtaaagtacgcgat
gccttttatgcaaaattcggagaaccag
>Neodynus_quadrimaculatus_hcpA_W00291a_MG987742
ggtactgcttctgaggtacgttatatattttctcgcaagggtggaaacttgggagaaaca
ggaagtgttagttaccttttcgatcatgtaggcttaatcgtctataaagcagagggtgtg
aattttgatgatttatttaattatgggatcgagttagaagtattgaatgttgaggaaaat
gacaaagaaggattacacgttataacttgtgaaataaaagattttggtaaagtacgcgat
gccttttatgcaaaattcggagaaccag
>Neodynus_quadrimaculatus_hcpA_W00291b_MG987743
ggtactgcttctgaggtacgttatatattttctcgcaagggtggaaacttgggagaaaca
ggaagtgttagttaccttttcgatcatgtaggcttaatcgtctataaagcagagggtgtg
aattttgatgatttatttaattatgggatcgagttagaagtattgaatgttgaggaaaat
gacaaagaaggattacacgttataacttgtgaaataaaagattttggtaaagtacgcgat
gccttttatgcaaaattcggagaaccag
>Paederus_litoralis_hcpA_W00173a_MG987744
ggtactgcttctgaggtacgttatatattttctcgcaagggtggaaacttgggagaaaca
ggaagtgttagttaccttttcgatcatgtaggcttaatcgtctataaagcagagggtgtg
aattttgatgatttatttaattatgggatcgagttagaagtattgaatgttgaggaaaat
gacaaagaaggattacacgttataacttgtgaaataaaagattttggtaaagtacgcgat
gccttttatgcaaaattcggagaaccag
>Hylobius_abietis_hcpA_W00294b_MG987745
ggtactgcttctgaggtacgttatatattttctcgcaaggatggaaacttgggagaaaca
ggaagtgttagttaccttttcgatcatgtaggcttaatcgtctataaagcagagggtgtg
aattttgatgatttatttaattatgggatcgagttagaagtattgaatgttgaggaaaat
gacaaagaaggattacacgttataacttgtgaaataaaagattttggtaaagtacgcgat
gccttttatgcaaaattcggagaaccag
>Chrysolina_herbacea_hcpA_W00024b_MG987746
agtactgcttctgaggtacgttatatattttctcgcaagggtggaaacttgggagaaaca
ggaagtgttagttaccttttcgatcatgtaggcttaatcgtctataaagcagagggtgtg
aattttgatgatttatttaattatgggatcgagttagaagtattgaatgttgaggaaaat
gacaaagaaggattacacgttataacttgtgaaataaaagattttggtaaagtacgcgat
gccttttatgcaaaattcggagaaccag
>Chrysolina_herbacea_hcpA_W00024c_MG987747
agtactgcttctgaggtacgttatatattttctcgcaagggtggaaacttgggagaaaca
ggaagtgttagttaccttttcgatcatgtaggcttaatcgtctataaagcagagggtgtg
aattttgatgatttatttaattatgggatcgagttagaagtattgaatgttgaggaaaat
gacaaagaaggattacacgttataacttgtgaaataaaagattttggtaaagtacgcgat
gccttttatgcaaaattcggagaaccag
>Triplax_aenea_hcpA_W00163a_MG987748
gatactgcttctgaggtacgttatatattttctcgcaagggtggaaacttgggagaaaca
ggaagtgttagttaccttttcgatcatgtaggcttaatcgtctataaagcagagggtgtg
aattttgatgatttatttaattatgggatcgagttagaagtattgaatgttgaggaaaat
gacaaagaaggattacacgttataacttgtgaaataaaagattttggtaaagtacgcgat
gccttttatgcaaaattcggagaaccag
>Amara_similata_hcpA_W00227a_MG987749
ggtactgcttctgaggtacgttatatattttctcgcaagggtggaaacttgggagaaaca
ggaagtgttagttaccttttcgatcatgtaggattaatcgtctataaagcagagggtgtg
aattttgatgatttatttaattatgggatcgagttagaagtattgaatgttgaggaaaat
gacaaagaaggattacacgttataacttgtgaaataaaagattttggtaaagtacgcgat
gccttttatgcaaaattcggagaaccag
>Staphylinus_erythropterus_hcpA_W00276a_MG987750
ggtactgcttctgaggtacgttatatattttctcgcaagggtggaaacttgggagaaaca
ggaagtgttagttacctttttgatcatgtaggtttaattgtctataaagcagagggtgtg
aattttgatgatttatttaattatgggatcgagttagaagtattgaatgttgaggaaaat
gacaaagaaggattacacgttataacttgtgaaataaaagattttggtaaagtacgcgat
gccttttatgcaaaattcggagaaccag
>Staphylinus_erythropterus_hcpA_W00276b_MG987751
ggtactgcttctgaggtacgttatatattttctcgcaagggtggaaacttgggagaaaca
ggaagtgttagttacctttttgatcatgtaggtttaattgtctataaagcagagggtgtg
aattttgatgatttatttaattatgggatcgagttagaagtattgaatgttgaggaaaat
gacaaagaaggattacacgttataacttgtgaaataaaagattttggtaaagtacgcgat
gccttttatgcaaaattcggagaaccag
>Pedostrangalia_pubescens_hcpA_W00266a_MG987752
ggtactgcttctgaggtacgttatatattttctcgcaagggtggaaacttgggagaaaca
ggaagtgttagttaccttttcgatcatgtaggcttaatcatctataaagcagagggtgtg
aattttgatgatttatttaattatgggatcgagttagaagtattgaatgttgaggaaaat
gacaaagaaggattacacgttataacttgtgaaataaaagattttggtaaagtacgcgat
gcctttaatgcacaattcggagaaccag
>Pedostrangalia_pubescens_hcpA_W00266b_MG987753
ggtactgcttctgaggtacgttatatattttctcgcaagggtggaaacttgggagaaaca
ggaagtgttagttaccttttcgatcatgtaggcttaatcatctataaagcagagggtgtg
aattttgatgatttatttaattatgggatcgagttagaagtattgaatgttgaggaaaat
gacaaagaaggattacacgttataacttgtgaaataaaagattttggtaaagtacgcgat
gccttttatgcacaattcggagaaccag
>Trachys_minuta_hcpA_W00056a_MG987754
ggtactgcttctgaggtacgttatatattttctcgcaggggtggaaacttgggagaaaca
ggaagtgttagttaccttttcgatcatgtaggcttaatcatctataaagcagagggtgtg
aattttgatgatttatttaattatgggatcgagttagaagtattgaatgttgaggaaaat
gacaaagaaggattatacgttataacttgtgaaataaaagattttggtaaagtacgcgat
gccttttatgcaaaatacggagaaccag
>Trachys_minuta_hcpA_W00056b_MG987755
ggtactgcttctgaggtacgttatatattttctcgcaggggtggaaacttgggagaaaca
ggaagtgttagttaccttttcgatcatgtaggcttaatcatctataaagcagagggtgtg
aattttgatgatttatttaattatgggatcgagttagaagtattgaatgttgaggaaaat
gacaaagaaggattatacgttataacttgtgaaataaaagattttggtaaagtacgcgat
gccttttatgcaaaatacggagaaccag
>Trachys_minuta_hcpA_W00056c_MG987756
ggtactgcttctgaggtacgttatatattttctcgcaggggtggaaacttgggagaaaca
ggaagtgttagttaccttttcgatcatgtaggcttaatcatctataaagcagagggtgtg
aattttgatgatttatttaattatgggatcgagttagaagtattgaatgttgaggaaaat
gacaaagaaggattatacgttataacttgtgaaataaaagattttggtaaagtacgcgat
gccttttatgcaaaatacggagaaccag
>Luperus_flavipes_hcpA_W00033a_MG987757
ggtactgcttctgaggtacgttatatcttttctcgtaaaggtggaaatttaggagaaaca
ggaagtgttagttaccttttcgatcatgtaggcttaatcgtctataaagcagagggtgtg
aattttgatgatttatttaattatgggatcgagttagaagtattgaatgttgaggaaaat
gacaaagaaggattacacgttataacttgtgaaataaaagattttggtaaagtacgcgat
gccttttatgcaaaattcggagaaccag
>Luperus_flavipes_hcpA_W00033b_MG987758
ggtactgcttctgaggtacgttatatcttttctcgtaaaggtggaaatttaggagaaaca
ggaagtgttagttaccttttcgatcatgtaggcttaatcgtctataaagcagagggtgtg
aattttgatgatttatttaattatgggatcgagttagaagtattgaatgttgaggaaaat
gacaaagaaggattacacgttataacttgtgaaataaaagattttggtaaagtacgcgat
gccttttatgcaaaattcggagaaccag
>Luperus_luperus_hcpA_W00034a_MG987759
ggtactgcttctgaggtacgttatatcttttctcgtaaaggtggaaatttaggagaaaca
ggaagtgttagttaccttttcgatcatgtaggcttaatcgtctataaagcagagggtgtg
aattttgatgatttatttaattatgggatcgagttagaagtattgaatgttgaggaaaat
gacaaagaaggattacacgttataacttgtgaaataaaagattttggtaaagtacgcgat
gccttttatgcaaaattcggagaaccag
>Luperus_luperus_hcpA_W00034c_MG987760
ggtactgcttctgaggtacgttatatcttttctcgtaaaggtggaaatttaggagaaaca
ggaagtgttagttaccttttcgatcatgtaggcttaatcgtctataaagcagagggtgtg
aattttgatgatttatttaattatgggatcgagttagaagtattgaatgttgaggaaaat
gacaaagaaggattacacgttataacttgtgaaataaaagattttggtaaagtacgcgat
gccttttatgcaaaattcggagaaccag
>Anthonomus_rubi_hcpA_W00016a_MG987761
ggtactgcttctgaggtacgttatatcttttctcgtaaaggtggaaatttaggagaaaca
ggaagtgttagttaccttttcgatcatgtaggcttaatcgtctataaagcagaaggtatg
aattttgacgatttattcagtcatggaatcgaattagaagtattgaatgttgaggaaaat
gacaaagaaggattacacgttataacttgtgaaataaaagattttggtaaagtacgcgat
gccttttatgcaaaattcggagaaccag
>Dacne_rufifrons_hcpA_W00164a_MG987762
ggtactgcttctgaggtacgttatatcttttctcgtaaaggtggaaatttaggagaaaca
ggaagtgttagttaccttttcgatcatgtaggcttaatcgtctataaagcagagggtgtg
aattttgatgatttattcagtcatggaatcgaattagaagtattgaatgttgaggaaaat
gacaaagaaggattacacgttataacttgtgaaataaaagattttggtaaagtacgcgat
gccttttatgcaaaattcggagaaccag
>Dacne_rufifrons_hcpA_W00164b_MG987763
ggtactgcttctgaggtacgttatatcttttctcgtaaaggtggaaatttaggagaaaca
ggaagtgttagttaccttttcgatcatgtaggcttaatcgtctataaagcagagggtgtg
aattttgatgatttattcagtcatggaatcgaattagaagtattgaatgttgaggaaaat
gacaaagaaggattacacgttataacttgtgaaataaaagattttggtaaagtacgcgat
gccttttatgcaaaattcggagaaccag
>Dacne_rufifrons_hcpA_W00164c_MG987764
ggtactgcttctgaggtacgttatatcttttctcgtaaaggtggaaatttaggagaaaca
ggaagtgttagttaccttttcgatcatgtaggcttaatcgtctataaagcagagggtgtg
aattttgatgatttattcagtcatggaatcgaattagaagtattgaatgttgaggaaaat
gacaaagaaggattacacgttataacttgtgaaataaaagattttggtaaagtacgcgat
gccttttatgcaaaattcggagaaccag
>Paederus_riparius_hcpA_W00174a_MG987765
ggtactgcttctgaggtacgttatatcttttctcgtaaaggtggaaatttaggagaaaca
ggaagtgttagttaccttttcgatcatgtaggcttaatcgtctataaagcagagggtgtg
aattttgatgatttattcagtcatggaatcgaattagaagtattgaatgttgaggaaaat
gacaaagaaggattacacgttataacttgtgaaataaaagattttggtaaagtacgcgat
gccttttatgcaaaattcggagaaccag
>Batophila_rubi_hcpA_W00036a_MG987766
ggtactgcttctgaggtacgttatatcttttctcgtaaaggtggaaatttaggagaaaca
ggaagtgttagttaccttttcgatcatgtaggcttaatcgtctataacgcagagggtgtg
aattttgatgatttattcagtcatggaatcgaattagaagtattgaatgttgaggaaaat
gacaaagaaggattacacgttataacttgtgaaataaaagattttggtaaagtacgcgat
gccttttatgcaaaattcggagaaccag
>Crepidodera_aurata_hcpA_W00026b_MG987767
ggtactgcttctgaggtacgttatattttttctcgcaaaggtggaaatttaggagaaaca
ggaagtgttagttaccttttcgatcatgtaggcttaatcgtctataaagcagagggtgtg
aattttgacgatttattcagtcatggaatcgaattagaagtattgaatgttgaggaaaat
gacaaagaaggattacacgttataacttgtgaaataaaagattttggtaaagtacgcgat
gccttttatgcaaaattcggagaaccag
>Luperus_flavipes_hcpA_W00033c_MG987768
ggtactgcttctgaggtacgttatatcttttctcgtaaaggtggaaatttaggagaaaca
ggaagtgttagttaccttttcgatcatgtaggcttaatcgtctataacgcagaaggtatg
aattttgacgatttattcaattatggaatcgaattagaagtattgaatgttgaggaaaat
gacaaagaaggattacacgttataacttgtgaaataaaagattttggtaaagtacgcgat
gccttttatgcaaaattcggagaaccag
>Dromius_agilis_hcpA_W00230a_MG987769
ggtactgcttctgaggtacgttatatcttttctcgtaaaggtggaaacttaggagaaaca
ggaagtgttagttaccttttcgatcatgtaggtttaatcgtctataaagcagagggtgtg
aattttgacgatttatttagtcatggaatcgaattagaagtattgaatgttgaggaaaat
gacaaagaaggattacatgttataacttgtgaaataaaagattttggtaaagtacgcgat
gccttttatgcaaaattcggagaaccag
>Anthonomus_rubi_hcpA_W00016c_MG987770
ggaactgcttctgaggtgcgttatattttttctcgcaaaggtggaaatttaggagaaaca
ggaagcgttagttatcttttcgatcatgtaggtttaatcgtctataaagcagagggtgtg
aattttgatgatttatttaattatgggatcgagttagaagtattgaatgttgaggaaaat
gacaaagaaggattacacgttataacttgtgaaataaaagattttggtaaagtacgcgat
gccttttatgcaaaattcggagaaccag
>Psyllobora_vigintiduopunctata_hcpA_W00275b_MG987771
ggtactgcttctgaggtacgttatatattttctcgcaagggtggaaacttgggagaaaca
ggaagtgttagttaccttttcgatcatgtaggcttaatcgtctataaggcagagggtgtg
gattttgatgatttatttaattatgggatcgagttagaagtattgaatgttgaggaaaat
gacaaagaaggattacacgttataacttgtgaaataaaagattttggtaaagtacgcgat
gccttttatgcaaaattcggagaaccag
>Pachyta_quadrimaculata_hcpA_W00265a_MG987772
ggtactgcttctgaggtacgttatatattttctcgcaagggtggaaacttgggagaaaca
ggatgtgttagttaccttttcgatcatgtaggcttaatcgtctataaggcagagggtgtg
aattttgatgatttatttaattatgggatcgagttagaagtattgaatgttgaggaaaat
gacaaagagggattacacgttataacttgtgaaataaaacattttggtaaagtacgcggc
gccatttatgcaaaattcggagaaccag
>Pachyta_quadrimaculata_hcpA_W00265b_MG987773
ggtactgcttctgaggtacgttatatattttctcgcaagggtggaaacttgggagaaaca
ggatgtgttagttaccttttcgatcatgtaggcttaatcgtctataaggcagagggtgtg
aattttgatgatttatttaattatgggatcgagttagaagtattgaatgttgaggaaaat
gacaaagagggattacacgttataacttgtgaaataaaacattttggtaaagtacgcggc
gccatttatgcaaaattcggagaaccag
>Phyllobius_maculicornis_hcpA_W00017b_MG987774
ggcactgcttctgaggtgcgttatattttttctcgcaaaggtggaaatttaggagaaaca
ggaagcgttagttatctttttgatcatgtaggtttaattgtctataaagcagagggtgtg
aattttgacgatttattcagtcatggaatcgaattagaagtattgaatgttgaagaaaat
gacaaaaaagggttacacgttataacttgtgaaataaaagattttggtaaagtacgcgat
gccttttatgcaaaattcggagaaccag
>Phyllobius_glaucus_hcpA_W00296a_MG987775
ggcactgcttctgaggtgcgttatattttttctcgcaaaggtggaaatttaggagaaaca
ggaagcgttagttatctttttgatcatgtaggtttaattgtctataaagcagagggtgtg
aattttgacgatttattcagtcatggaatcgaattagaagtattgaatgttgaagaaaat
gacaaaaaagggttacacgttataacttgtgaaataaaagattttggtaaagtacgcgat
gccttttatgcaaaattcggagaaccag
>Phyllobius_glaucus_hcpA_W00296b_MG987776
ggcactgcttctgaggtgcgttatattttttctcgcaaaggtggaaatttaggagaaaca
ggaagcgttagttatctttttgatcatgtaggtttaattgtctataaagcagagggtgtg
aattttgacgatttattcagtcatggaatcgaattagaagtattgaatgttgaagaaaat
gacaaaaaagggttacacgttataacttgtgaaataaaagattttggtaaagtacgcgat
gccttttatgcaaaattcggagaaccag
>Monochamus sartor sartor_hcpA_W00314b_MF405537
ACCCGCGCCTTCGCTCTGCTATATTTGCTGCACGCAAGGAAAATCTACCAAAAGATAAAATAGAAACAGC
AATAAAAAATGCAACTGGTAACGTTGCTGGAGAAAATTATGAGGAAATCCAATATGAAGGTCATGGGCCT
TCTGGCACTGCATTTATTGTCCATGCCTTGACTAATAACCGCAACCGTACTGCTTCTGAGGTACGTTATA
TATTTTCTCGCAAGGGTGGAAACTTGGGAGAAACAGGAAGTGTTAGTTACCTTTTCGATCATGTAGGCTT
AATCGTCTATAAAGCAGAGGGTGTGAATTTTGATGATTTATTTAATTATGGGATCGAGTTAGAAGTATTG
AATGTTGAGGAAAATGACAAAGAAGGATTACACGTTATAACTTGTGAAATAAAAGATTTTGGTAAAGTAC
GCGATGCCTTTTATGCAAAATTCGGAGAACCAGAACTTGCT
>Monochamus sartor sartor_hcpA_W00314a_MF405536
ACCCGCGCCTTCGCTCTGCTATATTTGCTGCACGCAAGGAAAATCTACCAAAAGATAAAATAGAAACAGC
AATAAAAAATGCAACTGGTAACGTTGCTGGAGAAAATTATGAGGAAATCCAATATGAAGGTCATGGGCCT
TCTGGCACTGCATTTATTGTCCATGCCTTGACTAATAACCGCAACCGTACTGCTTCTGAGGTACGTTATA
TATTTTCTCGCAAGGGTGGAAACTTGGGAGAAACAGGAAGTGTTAGTTACCTTTTCGATCATGTAGGCTT
AATCGTCTATAAAGCAGAGGGTGTGAATTTTGATGATTTATTTAATTATGGGATCGAGTTAGAAGTATTG
AATGTTGAGGAAAATGACAAAGAAGGATTACACGTTATAACTTGTGAAATAAAAGATTTTGGTAAAGTAC
GCGATGCCTTTTATGCAAAATTCGGAGAACCAGAACTTGCT
>Monochamus sartor sartor_hcpA_W00314c_MF405538
ACCCGCGCCTTCGCTCTGCTATATTTGCTGCACGCAAGGAAAATCTACCAAAAGATAAAATAGAAACAGC
AATAAAAAATGCAACTGGTAACGTTGCTGGAGAAAATTATGAGGAAATCCAATATGAAGGTCATGGGCCT
TCTGGCACTGCATTTATTGTCCATGCCTTGACTAATAACCGCAACCGTACTGCTTCTGAGGTACGTTATA
TATTTTCTCGCAAGGGTGGAAACTTGGGAGAAACAGGAAGTGTTAGTTACCTTTTCGATCATGTAGGCTT
AATCGTCTATAAAGCAGAGGGTGTGAATTTTGATGATTTATTTAATTATGGGATCGAGTTAGAAGTATTG
AATGTTGAGGAAAATGACAAAGAAGGATTACACGTTATAACTTGTGAAATAAAAGATTTTGGTAAAGTAC
GCGATGCCTTTTATGCAAAATTCGGAGAACCAGAACTTGCT
>Monochamus sartor urussovii_hcpA_W00313c_MF405535
ACCCGCGCCTTCGCTCTGCTATATTTGCTGCACGCAAGGAAAATCTACCAAAAGATAAAATAGAAACAGC
AATAAAAAATGCAACTGGTAACGTTGCTGGAGAAAATTATGAGGAAATCCAATATGAAGGTCATGGGCCT
TCTGGCACTGCACTTATTGTCCATGCCTTGACTAATAACCGCAACCGTACTGCTTCTGAGGTACGTTATA
TATTTTCTCGCAAGGGTGGAAACTTGGGAGAAACAGGAAGTGTTAGTTACCTTTTCGATCATGTAGGCTT
AATCGTCTATAAAGCAGAGGGTGTGAATTTTGATGATTTATTTAATTATGGGATCGAGTTAGAAGTATTG
AATGTTGAGGAAAATGACAAAGAAGGATTACACGTTATAACTTGTGAAATAAAAGATTTTGGTAAAGTAC
GCGATGCCTTTTATGCAAAATTCGGAGAACCAGAACTTGCT
>Monochamus sartor urussovii_hcpA_W00313a_MF405533
ACCCGCGCCTTCGCTCTGCTATATTTGCTGCACGCAAGGAAAATCTACCAAAAGATAAAATAGAAACAGC
AATAAAAAATGCAACTGGTAACGTTGCTGGAGAAAATTATGAGGAAATCCAATATGAAGGTCATGGGCCT
TCTGGCACTGCACTTATTGTCCATGCCTTGACTAATAACCGCAACCGTACTGCTTCTGAGGTACGTTATA
TATTTTCTCGCAAGGGTGGAAACTTGGGAGAAACAGGAAGTGTTAGTTACCTTTTCGATCATGTAGGCTT
AATCGTCTATAAAGCAGAGGGTGTGAATTTTGATGATTTATTTAATTATGGGATCGAGTTAGAAGTATTG
AATGTTGAGGAAAATGACAAAGAAGGATTACACGTTATAACTTGTGAAATAAAAGATTTTGGTAAAGTAC
GCGATGCCTTTTATGCAAAATTCGGAGAACCAGAACTTGCT
>Monochamus sartor urussovii_hcpA_W00313b_MF405534
ACCCGCGCCTTCGCTCTGCTATATTTGCTGCACGCAAGGAAAATCTACCAAAAGATAAAATAGAAACAGC
AATAAAAAATGCAACTGGTAACGTTGCTGGAGAAAATTATGAGGAAATCCAATATGAAGGTCATGGGCCT
TCTGGCACTGCACTTATTGTCCATGCCTTGACTAATAACCGCAACCGTACTGCTTCTGAGGTACGTTATA
TATTTTCTCGCAAGGGTGGAAACTTGGGAGAAACAGGAAGTGTTAGTTACCTTTTCGATCATGTAGGCTT
AATCGTCTATAAAGCAGAGGGTGTGAATTTTGATGATTTATTTAATTATGGGATCGAGTTAGAAGTATTG
AATGTTGAGGAAAATGACAAAGAAGGATTACACGTTATAACTTGTGAAATAAAAGATTTTGGTAAAGTAC
GCGATGCCTTTTATGCAAAATTCGGAGAACCAGAACTTGCT
>Cyanapion afer_hcpA_W00335a_KY618039
CACGTCTTCGCTCTGCTATCTTTTCTGCGCGAAAGGAAAATCTACCAAAAGATAAAATAGAAACAGCAAT
AAAAAATGCAGCTGGTAACGTTGCTGGAGAAAGTTATGAAGAAATACAATATGAAGGCTGCGGACCTTCT
GGTACTGCAATTATTGTTCATGCTCTGACGAATAATCGCAACCGAACCGCTTCTGAGATACGTTATATCT
TTTCTCGCAAAGGCGGTAATTTGGGAGAAACAGGATGTGTGAGTTACCTTTTCGATCATGTAGGCTTAAT
TGTCTATAAAGCAGAGGGTATAAATTTTGAAGATTTATTTAACTATGGAATTGAATTAGAAGTATTGAAT
GTTGAGGAAAATAACAAGGAAGAATTATATGTTATAACTTGTGGAGTGAAAGATTTTGGTAGAGTGCGTG
ATGCTTTCTATACAAAATTTGGAGAACCAGAACTTGCT
>Cyanapion afer_hcpA_W00335b_KY618037
CACGTCTTCGCTCTGCTATCTTTTCTGCGCGAAAGGAAAATCTACCAAAAGATAAAATAGAAACAGCAAT
AAAAAATGCAGCTGGTAACGTTGCTGGAGAAAGTTATGAAGAAATACAATATGAAGGCTGCGGACCTTCT
GGTACTGCAATTATTGTTCATGCTCTGACGAATAATCGCAACCGAACCGCTTCTGAGATACGTTATATCT
TTTCTCGCAAAGGCGGTAATTTGGGAGAAACAGGATGTGTGAGTTACCTTTTCGATCATGTAGGCTTAAT
TGTCTATAAAGCAGAGGGTATAAATTTTGAAGATTTATTTAACTATGGAATTGAATTAGAAGTATTGAAT
GTTGAGGAAAATAACAAGGAAGAATTATATGTTATAACTTGTGGAGTGAAAGATTTTGGTAGAGTGCGTG
ATGCTTTCTATACAAAATTTGGAGAACCAGAACTTGCT
>Cyanapion afer_hcpA_W00335c_KY618036
CACGTCTTCGCTCTGCTATCTTTTCTGCGCGAAAGGAAAATCTACCAAAAGATAAAATAGAAACAGCAAT
AAAAAATGCAGCTGGTAACGTTGCTGGAGAAAGTTATGAAGAAATACAATATGAAGGCTGCGGACCTTCT
GGTACTGCAATTATTGTTCATGCTCTGACGAATAATCGCAACCGAACCGCTTCTGAGATACGTTATATCT
TTTCTCGCAAAGGCGGTAATTTGGGAGAAACAGGATGTGTGAGTTACCTTTTCGATCATGTAGGCTTAAT
TGTCTATAAAGCAGAGGGTATAAATTTTGAAGATTTATTTAACTATGGAATTGAATTAGAAGTATTGAAT
GTTGAGGAAAATAACAAGGAAGAATTATATGTTATAACTTGTGGAGTGAAAGATTTTGGTAGAGTGCGTG
ATGCTTTCTATACAAAATTTGGAGAACCAGAACTTGCT
>Cyanapion gyllenhalii_hcpA_W00334a_KY618042
CGCGCCTTCGCTCTGCTATATTTGCTGCACGCAAGGAAAATCTACCAAAAGATAAAATAGAAACAGCAAT
AAAAAATGCAACTGGTAACGTTGCTGGAGAAAATTATGAGGAAATCCAATATGAAGGTCATGGGCCTTCT
GGCACTGCATTTATTGTCCATGCCTTGACTAATAACCGCAACCGTACTGCTTCTGAGGTACGTTATATAT
TTTCTCGCAAGGGTGGAAACTTGGGAGAAACAGGAAGTGTTAGTTACCTTTTCGATCATGTAGGCTTAAT
CGTCTATAAAGCAGAGGGTGTGAATTTTGATGATTTATTTAATTATGGGATCGAGTTAGAAGTATTGAAT
GTTGAGGAAAATGACAAAGAAGGATTACACGTTATAACTTGTGAAATAAAAGATTTTGGTAAAGTACGCG
ATGCCTTTTATGCAAAATTCGGAGAACCAAAACTTGCT
>Cyanapion gyllenhalii_hcpA_W00334b_KY618044
CGCGCCTTCGCTCTGCTATATTTGCTGCACGCAAGGAAAATCTACCAAAAGATAAAATAGAAACAGCAAT
AAAAAATGCAACTGGTAACGTTGCTGGAGAAAATTATGAGGAAATCCAATATGAAGGTCATGGGCCTTCT
GGCACTGCATTTATTGTCCATGCCTTGACTAATAACCGCAACCGTACTGCTTCTGAGGTACGTTATATAT
TTTCTCGCAAGGGTGGAAACTTGGGAGAAACAGGAAGTGTTAGTTACCTTTTCGATCATGTAGGCTTAAT
CGTCTATAAAGCAGAGGGTGTGAATTTTGATGATTTATTTAATTATGGGATCGAGTTAGAAGTATTGAAT
GTTGAGGAAAATGACAAAGAAGGATTACACGTTATAACTTGTGAAATAAAAGATTTTGGTAAAGTACGCG
ATGCCTTTTATGCAAAATTCGGAGAACCAAAACTTGCT
>Cyanapion gyllenhalii_hcpA_W00334c_KY618045
CGCGCCTTCGCTCTGCTATATTTGCTGCACGCAAGGAAAATCTACCAAAAGATAAAATAGAAACAGCAAT
AAAAAATGCAACTGGTAACGTTGCTGGAGAAAATTATGAGGAAATCCAATATGAAGGTCATGGGCCTTCT
GGCACTGCATTTATTGTCCATGCCTTGACTAATAACCGCAACCGTACTGCTTCTGAGGTACGTTATATAT
TTTCTCGCAAGGGTGGAAACTTGGGAGAAACAGGAAGTGTTAGTTACCTTTTCGATCATGTAGGCTTAAT
CGTCTATAAAGCAGAGGGTGTGAATTTTGATGATTTATTTAATTATGGGATCGAGTTAGAAGTATTGAAT
GTTGAGGAAAATGACAAAGAAGGATTACACGTTATAACTTGTGAAATAAAAGATTTTGGTAAAGTACGCG
ATGCCTTTTATGCAAAATTCGGAGAACCAAAACTTGCT
>Cyanapion spencii_hcpA_W00336a_KY618048
CGCGCCTTCGCTCTGCTATATTTGCTGCACGCAAGGAAAATCTACCAAAAGATAAAATAGAAACAGCAAT
AAAAAATGCAACTGGTAACGTTGCTGGAGAAAATTATGAGGAAATCCAATATGAAGGTCATGGGCCTTCT
GGCACTGCATTTATTGTCCATGCCTTGACTAATAACCGCAACCGTACTGCTTCTGAGGTACGTTATATAT
TTTCTCGCAAGGGTGGAAACTTGGGAGAAACAGGAAGTGTTAGTTACCTTTTCGATCATGTAGGCTTAAT
CGTCTATAAAGCAGAGGGTGTGAATTTTGATGATTTATTTAATTATGGGATCGAGTTAGAAGTATTGAAT
GTTGAGGAAAATGACAAAGAAGGATTACACGTTATAACTTGTGAAATAAAAGATTTTGGTAAAGTACGCG
ATGCCTTTTATGCAAAATTCGGAGAACCAGAACTTGCT
>Cyanapion spencii_hcpA_W00336b_KY618047
CACGTCTTCGCTCTGCTATCTTTGCTGCGCGAAAGGAAAATCTACCAAAAGATAAAATAGAAACAGCAAT
AAAAAATGCAACTGGTAACGTTGCTGGAGAAAATTATGAAGAAATACAATATGAAGGCTGCGGACCTTCT
GGTACTGCAATTATTGTTCATGCTCTGACGAATAATCGCAACCGAACTGCTTCTGAGATACGTTATATCT
TTTCTCGCAAAGGCGGTAATTTGGGAGAAACAGGATGTGTGAGTTACCTTTTCGATCATGTAGGCTTAAT
TGTCTATAAAGCAGAGGGTATAAATTTTGAAGATTTATTTAACTATGGAATTGAATTAGAAGTATTGAAT
GTTGAGGAAAATAACAAAGAAGAATTATATGTTATAACTTGTGAAGTGAAAGATTTTGGTAGAGTGCGTG
ATGCTTTCTATACAAAATTTGGAGAACCAGAACTTGCT
>Cyanapion spencii_hcpA_W00336c_KY618046
CACGTCTTCGCTCTGCTATCTTTGCTGCGCGAAAGGAAAATCTACCAAAAGATAAAATAGAAACAGCAAT
AAAAAATGCAACTGGTAACGTTGCTGGAGAAAATTATGAAGAAATACAATATGAAGGCTGCGGACCTTCT
GGTACTGCAATTATTGTTCATGCTCTGACGAATAATCGCAACCGAACTGCTTCTGAGATACGTTATATCT
TTTCTCGCAAAGGCGGTAATTTGGGAGAAACAGGATGTGTGAGTTACCTTTTCGATCATGTAGGCTTAAT
TGTCTATAAAGCAGAGGGTATAAATTTTGAAGATTTATTTAACTATGGAATTGAATTAGAAGTATTGAAT
GTTGAGGAAAATAACAAAGAAGAATTATATGTTATAACTTGTGAAGTGAAAGATTTTGGTAGAGTGCGTG
ATGCTTTCTATACAAAATTTGGAGAACCAGAACTTGCT
>Crioceris quatuordecimpunctata_hcpA_W00049a_JQ015250
CGCCTTCGCTCTGCTATATTTGCTGCACGCAAGGAAAATCTACCAAAAGATAAAATAGAAACAGCAATAA
AAAATGCAACTGGTAACGTTGCTGGAGAAAATTATGAGGAAATCCAATATGAAGGTTATGGGCCTTCTGG
CACTGCACTTATTGTCCATGCCTTGACTAATAACCGCAACCGTACTGCTTCTGAGGTACGTTATATATTT
TCTCGCAAGGGTGGAAACTTGGGAGAAACAGGAAGTGTTAGTTACCTTTTCGATCATGTAGGCTTAATCG
TCTATAAAGCAGAGGGTGTGAATTTTGATGATTTATTTAATTATGGGATCGAATTAGAAGTATTGAATGT
TGAGGAAAATGACAAAGAAGGATTACACGTTATAACTTGTGAAATAAAAGATTTTGGTAAAGTACGCGAT
GCCTTTTATGCAAAATTCGGAGAACCAGAACTTGTT
>Crioceris quatuordecimpunctata_hcpA_W00049c_JQ015246
CGTCTTCGCTCTGCTATCTTTGCTGCGCGAAAGGAAAATCTACCAAAAGATAAAATAGAAACAGCAATAA
AAAATGCAGCTGGTAACGTTGCTGGAGAAAGTTATGAAGAAATACAATATGAAGGCTGCGGACCTTCTGG
TGCTGCACTTATTGTCCATGCTCTGACAAATAATCGCAACCGAACTGCTTCTGAGATACGTTATATCTTT
TCTCGCAAAGGCGGTAATTTGGGAGAAACAGGATGTGTGAGTTACCTTTTCGATCATGTAGGCTTAATTG
TCTATAAAGCAGAGGGTGTAAATTTTGAAGATTTATTTAACTATGGAATTGAATTAGAAGTATTGAATGT
TGAGGAAAATAACAAAGAAGAATTATATGTTATAACTTGTGAAGTAAAAGACTTTGGTAAAGTACGTGAC
GCTTTCTATACAAAATTTGGAGAACCAGAACTTCTT
>Crioceris quinquepunctata_hcpA_W00337b_KC123344
CGTCTTCGCTCTGCTATCTTTGCTGCACCAAAGGAAAATCTACCAAAAGATAAAATAGAAACAGCAATAA
AAAATGCAACTGGTAACGTTGCTGGAGAAAATTATGAAGAAATCCAATATGAAGGCTGCGGACCTTCTGG
TGCTGCACTTATTGTCCATGCCCTGACTAATAACCGCAACCGAACTGCTTCTGAGATACGTTATATCTTT
TCTCGCAAGGGTGGAAACTTGGGAGAAACAGGATGTGTGAGTTACCTTTTCGATCATGTAGGCTTAATTG
TCTATAAAGCAGAGGGTGTGAATTTTGATGATTTATTTAATTATGGAATTGAATTAGAAGTATTGAATGT
TGAGGAAAATGACAAAGAAGAATTATATGTTATAACTTGTGAAATAAAAGATTTTGGTAAAGTACGTGAC
GCTTTTTATGCAAAATTTGGAGAACCAGAACTT
>Crioceris quinquepunctata_hcpA_W00337a_KC123341
CGTCTTCGCTCTGCTATCTTTGCTGCGCGAAAGGAAAATCTACCAAAAGATAAAATAGAAACAGCAATAA
AAAATGCAGCTGGTAACGTTGCTGGAGAAAGTTATGAAGAAATACAATATGAAGGCTGCGGACCTTCTGG
TGCTGCACTTATTGTCCATGCTCTGACAAATAATCGCAACCGAACTGCTTCTGAGATACGTTATATCTTT
TCTCGCAAAGGCGGTAATTTGGGAGAAACAGGATGTGTGAGTTACCTTTTCGATCATGTAGGCTTAATTG
TCTATAAAGCAGAGGGTATAAATTTTGAAGATTTATTTAACTATGGAATTGAATTAGAAGTATTGAATGT
TGAGGAAAATAACAAAGAAGAATTATATGTTATAACTTGTGAAGTAAAAGACTTTGGTAAAGTACGTGAC
GCTTTCTATACAAAATTTGGAGAACCAGAACTT
>Bembidion punctulatum_hcpA_W00256a_MF170777
TCCACGTCTTCGCTCTGCTATCTTTTCTGCGCGAAAGGAAAATCTACCAAAAGATAAAATAGAAACAGCA
ATAAAAAATGCAGCTGGTAACGTTGCTGGAGAAAGTTATGAAGAAATACAATATGAAGGCTGCGGACCTT
CTGGTGCTGCACTTATTGTCCATGCTCTGACAAATAATCGCAACCGAACTGCTTCTGAGATACGTTATAT
CTTTTCTCGCAAAGGCGGTAATTTGGGAGAAACAGGATGTGTGAGTTACCTTTTCGATCATGTAGGCTTA
ATTGTCTATAAAGCAGAGGGTATAAATTTTGAAGATTTATTTAACTATGGAATTGAATTAGAAGTATTGA
ATGTTGAGGAAAATAACAAGGAAGAATTATATGTTATAACTTGTGAAGTGAAAGATTTTGGTAGAGTGCG
TGATGCTTTCTATACAAAATTTGGAGAACCAGAACTTG
>Bembidion punctulatum_hcpA_W00256d_MF170776
TCCACGTCTTCGCTCTGCTATCTTTTCTGCGCGAAAGGAAAATCTACCAAAAGATAAAATAGAAACAGCA
ATAAAAAATGCAGCTGGTAACGTTGCTGGAGAAAGTTATGAAGAAATACAATATGAAGGCTGCGGACCTT
CTGGTGCTGCACTTATTGTCCATGCTCTGACAAATAATCGCAACCGAACTGCTTCTGAGATACGTTATAT
CTTTTCTCGCAAAGGCGGTAATTTGGGAGAAACAGGATGTGTGAGTTACCTTTTCGATCATGTAGGCTTA
ATTGTCTATAAAGCAGAGGGTATAAATTTTGAAGATTTATTTAACTATGGAATTGAATTAGAAGTATTGA
ATGTTGAGGAAAATAACAAGGAAGAATTATATGTTATAACTTGTGAAGTGAAAGATTTTGGTAGAGTGCG
TGATGCTTTCTATACAAAATTTGGAGAACCAGAACTTG
>Bembidion punctulatum_hcpA_W00256c_MF170778
TCCACGTCTTCGCTCTGCTATCTTTTCTGCGCGAAAGGAAAATCTACCAAAAGATAAAATAGAAACAGCA
ATAAAAAATGCAGCTGGTAACGTTGCTGGAGAAAGTTATGAAGAAATACAATATGAAGGCTGCGGACCTT
CTGGTGCTGCACTTATTGTCCATGCTCTGACAAATAATCGCAACCGAACTGCTTCTGAGATACGTTATAT
CTTTTCTCGCAAAGGCGGTAATTTGGGAGAAACAGGATGTGTGAGTTACCTTTTCGATCATGTAGGCTTA
ATTGTCTATAAAGCAGAGGGTATAAATTTTGAAGATTTATTTAACTATGGAATTGAATTAGAAGTATTGA
ATGTTGAGGAAAATAACAAGGAAGAATTATATGTTATAACTTGTGAAGTGAAAGATTTTGGTAGAGTGCG
TGATGCTTTCTATACAAAATTTGGAGAACCAGAACTTG
>Bembidion punctulatum_hcpA_W00256b_MF170779
TCCACGTCTTCGCTCTGCTATCTTTTCTGCGCGAAAGGAAAATCTACCAAAAGATAAAATAGAAACAGCA
ATAAAAAATGCAGCTGGTAACGTTGCTGGAGAAAGTTATGAAGAAATACAATATGAAGGCTGCGGACCTT
CTGGTGCTGCACTTATTGTCCATGCTCTGACAAATAATCGCAACCGAACTGCTTCTGAGATACGTTATAT
CTTTTCTCGCAAAGGCGGTAATTTGGGAGAAACAGGATGTGTGAGTTACCTTTTCGATCATGTAGGCTTA
ATTGTCTATAAAGCAGAGGGTATAAATTTTGAAGATTTATTTAACTATGGAATTGAATTAGAAGTATTGA
ATGTTGAGGAAAATAACAAGGAAGAATTATATGTTATAACTTGTGAAGTGAAAGATTTTGGTAGAGTGCG
TGATGCTTTCTATACAAAATTTGGAGAACCAGAACTTG
>Bembidion varicolor_hcpA_W00150e_MF170772
TCCACGTCTTCGCTCTGCTATCTTTGCTGCACGAAAAGAAAATCTACCAAAAGATAAAATAGAAACAGCA
ATAAAAAATGCAGCTGGTAACGTTGCTGGAGAAAGTTATGAAGAAATACAATATGAAGGCCGCGGACCTT
CTGGTGCTGCACTTATTGTCCATGCTCTGACAAATAACCGCAACCGAACTGCTTCTGAGATACGTTATAT
CTTTTCTCGCAAAGGCGGTAATTTGGGAGAAACAGGATGTGTGAGTTACCTTTTCGATCATGTAGGCTTA
ATTGTCTATAAAGCAGAGGGTGTGAATTTTGAAGATTTATTTAACTATGGAATTGAATTAGAAGTATTGA
ATGTTGAGGAAAATAACAAGGAAGGATTATATGTTATAACTTGTGAAATGAAAGATTTTGGTAAAGTGCG
TGATGCTTTTTATACAAAATTTGGAGAACCAGAACTTG
>Bembidion varicolor_hcpA_W00150a_MF170771
CCCGCGCCTTCGCTCTGCTATATTTGCTGCACGCAAGGAAAATCTACCAAAAGATAAAATAGAAACAGCA
ATAAAAAATGCAACTGGTAACGTTGCTGGAGAAAATTATGAGGAAATCCAATATGAAGGTCATGGGCCTT
CTGGCACTGCACTCATTGTCCATGCCTTGACTAATAACCGCAACCGCACTGCTTCTGAGATGCGTTATAT
TTTTTCTCGCAAAGGTGGAAATTTAGGAGAAACAGGAAGCGTTAGTTATCTTTTTGATCATGTAGGTTTA
ATTGTCTATAAAGCAGAGGGTGTGAATTTTGACGATTTATTCAGTCATGGAATCGAATTAGAAGTATTGA
ATGTTGAAGAAAATGACAAAGAAGGGTTACACGTTATAACTTGTGAAATAAAAGATTTTGGTAAAGTACG
CGATGCCTTTTATGCAAAATTCGGAGAACCAGAACTTG
>Bembidion varicolor_hcpA_W00150d_MF170770
CCCGCGCCTTCGCTCTGCTATATTTGCTGCACGCAAGGAAAATCTACCAAAAGATAAAATAGAAACAGCA
ATAAAAAATGCAACTGGTAACGTTGCTGGAGAAAATTATGAGGAAATCCAATATGAAGGTCATGGGCCTT
CTGGCACTGCACTCATTGTCCATGCCTTGACTAATAACCGCAACCGCACTGCTTCTGAGATGCGTTATAT
TTTTTCTCGCAAAGGTGGAAATTTAGGAGAAACAGGAAGCGTTAGTTATCTTTTTGATCATGTAGGTTTA
ATTGTCTATAAAGCAGAGGGTGTGAATTTTGACGATTTATTCAGTCATGGAATCGAATTAGAAGTATTGA
ATGTTGAAGAAAATGACAAAGAAGGGTTACACGTTATAACTTGTGAAATAAAAGATTTTGGTAAAGTACG
CGATGCCTTTTATGCAAAATTCGGAGAACCAGAACTTG
>Bembidion varicolor_hcpA_W00150b_MF170774
TCCACGTCTTCGCTCTGCTATCTTTGCTGCACGAAAAGAAAATCTACCAAAAGATAAAATAGAAACAGCA
ATAAAAAATGCAGCTGGTAACGTTGCTGGAGAAAGTTATGAAGAAATACAATATGAAGGCCGCGGACCTT
CTGGTGCTGCACTTATTGTCCATGCTCTGACAAATAACCGCAACCGAACTGCTTCTGAGATACGTTATAT
CTTTTCTCGCAAAGGCGGTAATTTGGGAGAAACAGGATGTGTGAGTTACCTTTTCGATCATGTAGGCTTA
ATTGTCTATAAAGCAGAGGGTGTGAATTTTGAAGATTTATTTAACTATGGAATTGAATTAGAAGTATTGA
ATGTTGAGGAAAATAACAAGGAAGGATTATATGTTATAACTTGTGAAATGAAAGATTTTGGTAAAGTGCG
TGATGCTTTTTATACAAAATTTGGAGAACCAGAACTTG
>Bembidion varicolor_hcpA_W00150c_MF170775
TCCGCGTCTTCGCTCTGCTATATTTGCTGCACGCAAAGAAAATCTACCAAAAGATAAAATAGAAACAGCA
ATAAAAAATGCAACTGGTAACGTTGCTGGAGAAAATTATGAGGAAATCCAATATGAAGGTCGCGGGCCTT
CTGGCGCTGCACTCATTGTCCATGCCTTGACTAATAACCGCAACCGCACTGCTTCTGAGATGCGTTATAT
TTTTTCTCGCAAAGGTGGAAATTTGGGAGAAACAGGAAGCGTTAGTTATCTTTTTGATCATGTAGGTTTA
ATTGTCTATAAAGCAGAGGGTGTGAATTTTGACGATTTATTCAATCATGGAATTGAATTAGAAGTATTGA
ATGTTGAAGAAAATGACAAAGAAGGGTTACACGTTATAACTTGTGAAATAAAAGATTTTGGTAAAGTACG
CGATGCCTTTTATGCAAAATTCGGAGAACCAGAACTTG
>Bembidion varicolor_hcpA_W00150f_MF170773
TCCGCGTCTTCGCTCTGCTATATTTGCTGCACGCAAAGAAAATCTACCAAAAGATAAAATAGAAACAGCA
ATAAAAAATGCAACTGGTAACGTTGCTGGAGAAAATTATGAGGAAATCCAATATGAAGGTCGCGGGCCTT
CTGGCGCTGCACTCATTGTCCATGCCTTGACTAATAACCGCAACCGCACTGCTTCTGAGATGCGTTATAT
TTTTTCTCGCAAAGGTGGAAATTTGGGAGAAACAGGAAGCGTTAGTTATCTTTTTGATCATGTAGGTTTA
ATTGTCTATAAAGCAGAGGGTGTGAATTTTGACGATTTATTCAATCATGGAATTGAATTAGAAGTATTGA
ATGTTGAAGAAAATGACAAAGAAGGGTTACACGTTATAACTTGTGAAATAAAAGATTTTGGTAAAGTACG
CGATGCCTTTTATGCAAAATTCGGAGAACCAGAACTTG
>Polydrusus inustus_hcpA_W00340a_JF304466
GCGCCTTCGCTCTGCTATATTTGCTGCACGCAAGGAAAATCTACCAAAAGATAAAATAGAAACAGCAATA
AAAAATGCAACTGATAACGTTGCTGGAGAAAATTACGAGGAAATACAATATGAAGGTCATGGGCCTTCTG
GCACTGCACTCATTGTCCATGCCTTGACTAATAACCGCAACCGTACTGCTTCTGAGGTACGTTATATCTT
TTCTCGTAAAGGTGGAAATTTAGGAGAAACAGGAAGTGTTAGTTACCTTTTCGATCATGTAGGCTTAATC
GTCTATAAAGCAGAAGGTATGAATTTTGACGATTTATTCAGTCATGGAATCGAATTAGAAGTATTGAATG
TTGAGGAAAATGACAAAGAAGGATTACACGTTATAACTTGTGAAATAAAAGATTTTGGTAAAGTACGCGA
TGC
>Polydrusus inustus_hcpA_W00340b_GU111702
GCGCCTTCGCTCTGCTATATTTGCTGCACGCAAGGAAAATCTACCAAAAGATAAAATAGAAACAGCAATA
AAAAATGCAACTGATAACGTTGCTGGAGAAAATTACGAGGAAATACAATATGAAGGTCATGGGCCTTCTG
GCACTGCACTCATTGTCCATGCCTTGACTAATAACCGCAACCGTACTGCTTCTGAGGTACGTTATATCTT
TTCTCGTAAAGGTGGAAATTTAGGAGAAACAGGAAGTGTTAGTTACCTTTTCGATCATGTAGGCTTAATC
GTCTATAAAGCAGAAGGTATGAATTTTGACGATTTATTCAGTCATGGAATCGAATTAGAAGTATTGAATG
TTGAGGAAAATGACAAAGAAGGATTACACGTTATAACTTGTGAAATAAAAGATTTTGGTAAAGTACGCGA
TGCCTTTTATGCAAAATTCGGAGAACCAGAACTTGCTCGTCTTTCATGGCAGCCAAAAGATCTGATTGAA
ATT
