# Supplementary material for: Using host species traits to understand the Wolbachia infection distribution across terrestrial beetles
Source: Sci Rep. 2019 Jan 29;9:847. doi: 10.1038/s41598-018-38155-5 (PMC6351630; doi:10.1038/s41598-018-38155-5)
Supplement: Supplementary file 3 — Supplementary Dataset 2 [file 41598_2018_38155_MOESM3_ESM.zip › wsp_seq.fas]

>Phyllobius_maculicornis_wsp_W00017b_MG987777
ggctataaaatggacgacatta---------------gagttgatgttgaagggctttac
tcacagttgagtaaagatg------caactataataaatacgtctgagaaaaatgttgca
gacagtttaacagcattttcaggattagttaacgtttattacgatatagcaattgaagat
atgcctatcactccatacattggtgttggtg
>Phyllobius_glaucus_wsp_W00296a_MG987778
ggctataaaatggacgacatta---------------gagttgatgttgaagggctttac
tcacagttgagtaaagatg------caactataataaatacgtctgagaaaaatgttgca
gacagtttaacagcattttcaggattagttaacgtttattacgatatagcaattgaagat
atgcctatcactccatacattggtgttggtg
>Phyllobius_glaucus_wsp_W00296b_MG987779
ggctataaaatggacgacatta---------------gagttgatgttgaagggctttac
tcacagttgagtaaagatg------caactataataaatacgtctgagaaaaatgttgca
gacagtttaacagcattttcaggattagttaacgtttattacgatatagcaattgaagat
atgcctatcactccatacattggtgttggtg
>Aphodius_ater_wsp_W00122a_MG987780
ggttataaaatggatgatatca---------------gggttgatgttgaaggactttac
tcacaattgagtaaagatg------cagatgtagtaggtactt---ctccagcagttgta
gaaagtttaacagcattttcaggactagttaatgtttattacgatatagcaattgaagat
atgcctatcactccatatgttggtgttggtg
>Aphodius_ater_wsp_W00122b_MG987781
ggttataaaatggatgatatca---------------gggttgatgttgaaggactttac
tcacaattgagtaaagatg------cagatgtagtaggtactt---ctccagcagttgta
gaaagtttaacagcattttcaggactagttaatgtttattacgatatagcaattgaagat
atgcctatcactccatatgttggtgttggtg
>Paederus_riparius_wsp_W00174a_MG987782
ggttacaaaatggacgacatca---------------gagttgatattgaagggctttat
tcgcagctaagtaaggatacac---ttgaaaaagctcctgatcc------agcagttgca
gacagtttaacagcattttcaggattagttaacgtgtattacgatatagcaattgaagat
atgcctatcactccatatgtcggtgttggtg
>Dacne_rufifrons_wsp_W00164a_MG987783
ggttacaaaatggacgacatca---------------gggttgatgttgaaggagtttat
tcatacctaaacaaaaatgatgttaaagatgtaacatttgacccagcaaatactattgca
gacagtgtaacagcaatttcaggattagtgaacgtgtattacgatatagcaattgaagat
atgcctatcactccatacattggtgttggtg
>Dacne_rufifrons_wsp_W00164b_MG987784
ggttacaaaatggacgacatca---------------gggttgatgttgaaggagtttat
tcatacctaaacaaaaatgatgttaaagatgtaacatttgacccagcaaatactattgca
gacagtgtaacagcaatttcaggattagtgaacgtgtattacgatatagcaattgaagat
atgcctatcactccatacattggtgttggtg
>Dacne_rufifrons_wsp_W164c_MG987785
ggttacaaaatggacgacatca---------------gggttgatgttgaaggagtttat
tcatacctaaacaaaaatgatgttaaagatgtaacatttgacccagcaaatactattgca
gacagtgtaacagcaatttcaggattagtgaacgtgtattacgatatagcaattgaagat
atgcctatcactccatacattggtgttggtg
>Trachys_minuta_wsp_W00056a_MG987786
ggttacaaaatggacgacatca---------------gggttgatgttgaaggggtttat
tcgcaactaagcaaaaataatgttacaggtgcagcatttaacc---cagatactgttgca
gacagtttaacagcaatttcaggactagttaacgtttattacgatatagcaattgaagat
atgcctatcactccgtatattggtgttggtg
>Trachys_minuta_wsp_W00056c_MG987787
ggttacaaaatggacgacatca---------------gggttgatgttgaaggggtttat
tcgcaactaagcaaaaataatgttacaggtgcagcatttaacc---cagatactgttgca
gacagtttaacagcaatttcaggactagttaacgtttattacgatatagcaattgaagat
atgcctatcactccgtatattggtgttggtg
>Neodynus_quadrimaculatus_wsp_W00291a_MG987788
ggttacaaaatggacgacatca---------------gggttgatgttgaaggggtttat
tcgcaactaagcaaaaataatgttacaggtgcagcatttaacc---cagatactgttgca
gacagtttaacagcaatttcaggactagttaacgtttattacgatatagcaattgaagat
atgcctatcactccatatattggtgttggtg
>Neodynus_quadrimaculatus_wsp_W00291c_MG987789
ggttacaaaatggacgacatca---------------gggttgatgttgaaggggtttat
tcgcaactaagcaaaaataatgttacaggtgcagcatttaacc---cagatactgttgca
gacagtttaacagcaatttcaggactagttaacgtttattacgatatagcaattgaagat
atgcctatcactccatatattggtgttggtg
>Neodynus_quadrimaculatus_wsp_W00291b_MG987790
ggttacaaaatggacgacatca---------------gggttgatgttgaaggggtttat
tcgcaactaagcaaaaataatgttacaggtgcagcatttaacc---cagatactgttgca
gacagtttaacagcaatttcaggactagttaacgtttattacgatatagcaattgaagat
atgcctatcactccatatattggtgttggtg
>Onthophagus_taurus_wsp_W00093a_MG987791
ggttacaaaatggacaacatca---------------gggttgatgttgaaggggtttat
tcgcaactaagcaaaaataatgttacaggtgcagcatttaacc---cagatactgttgca
gacagtttaacagcaatttcaggactagttaacgtttattacgatatagcaattgaagat
atgcctatcactccatatattggtgttggtg
>Onthophagus_taurus_wsp_W00093b_MG987792
ggttacaaaatggacaacatca---------------gggttgatgttgaaggggtttat
tcgcaactaagcaaaaataatgttacaggtgcagcatttaacc---cagatactgttgca
gacagtttaacagcaatttcaggactagttaacgtttattacgatatagcaattgaagat
atgcctatcactccatatattggtgttggtg
>Onthophagus_taurus_wsp_W00093e_MG987793
ggttacaaaatggacaacatca---------------gggttgatgttgaaggggtttat
tcgcaactaagcaaaaataatgttacaggtgcagcatttaacc---cagatactgttgca
gacagtttaacagcaatttcaggactagttaacgtttattacgatatagcaattgaagat
atgcctatcactccatatattggtgttggtg
>Onthophagus_taurus_wsp_W00093g_MG987794
ggttacaaaatggacaacatca---------------gggttgatgttgaaggggtttat
tcgcaactaagcaaaaataatgttacaggtgcagcatttaacc---cagatactgttgca
gacagtttaacagcaatttcaggactagttaacgtttattacgatatagcaattgaagat
atgcctatcactccatatattggtgttggtg
>Onthophagus_taurus_wsp_W00093i_MG987795
ggttacaaaatggacaacatca---------------gggttgatgttgaaggggtttat
tcgcaactaagcaaaaataatgttacaggtgcagcatttaacc---cagatactgttgca
gacagtttaacagcaatttcaggactagttaacgtttattacgatatagcaattgaagat
atgcctatcactccatatattggtgttggtg
>Onthophagus_taurus_wsp_W00093j_MG987796
ggttacaaaatggacaacatca---------------gggttgatgttgaaggggtttat
tcgcaactaagcaaaaataatgttacaggtgcagcatttaacc---cagatactgttgca
gacagtttaacagcaatttcaggactagttaacgtttattacgatatagcaattgaagat
atgcctatcactccatatattggtgttggtg
>Onthophagus_taurus_wsp_W00093d_MG987797
ggttacaaaatggacaacatca---------------gggttgatgttgaaggggtttat
tcgcaactaagcaaaaataatgttacaggtgcagcatttaacc---cagatactgttgca
gacagtttaacagcaatttcaggactagttaacgtttattacgatatagcaattgaagat
atgcctatcactccatatattggtgttggtg
>Onthophagus_taurus_wsp_W00093h_MG987798
ggttacaaaatggacaacatca---------------gggttgatgttgaaggggtttat
tcgcaactaagcaaaaataatgttacaggtgcaacatttaacc---cagatactgttgca
gacagtttaacagcaatttcaggactagttaacgtttattacgatatagcaattgaagat
atgcctatcactccatatattggtgttggtg
>Onthophagus_ruficapillus_wsp_W00086c_MG987799
ggttacaaaatggacgacatca---------------gggttgatgttgaaggggtttat
tcgcaactaagcaaaaataatgttacaggtgcagcatttaacc---cagatactgttgca
gacagtttaacagcaatttcaggactagttaacgtttattacgatatagcaattgaagat
atgcctatcactccatatattggtgttggtg
>Onthophagus_ruficapillus_wsp_W00086d_MG987800
ggttacaaaatggacgacatca---------------gggttgatgttgaaggggtttat
tcgcaactaagcaaaaataatgttacaggtgcagcatttaacc---cagatactgttgca
gacagtttaacagcaatttcaggactagttaacgtttattacgatatagcaattgaagat
atgcctatcactccatatattggtgttggtg
>Onthophagus_ruficapillus_wsp_W00086g_MG987801
ggttacaaaatggacgacatca---------------gggttgatgttgaaggggtttat
tcgcaactaagcaaaaataatgttacaggtgcagcatttggcc---cagatactgttgca
gacagtttaacagcaatttcaggactagttaacgtttattacgatatagcaattgaagat
atgcctatcactccatatattggtgttggtg
>Onthophagus_ruficapillus_wsp_W00086h_MG987802
ggttacaaaatggacgacatca---------------gggttgatgttgaaggggtttat
tcgcaactaagcaaaaataatgttacaggtgcagcatttggcc---cagatactgttgca
gacagtttaacagcaatttcaggactagttaacgtttattacgatatagcaattgaagat
atgcctatcactccatatattggtgttggtg
>Onthophagus_ruficapillus_wsp_W00086j_MG987803
ggttacaaaatggacgacatca---------------gggttgatgttgaaggggtttat
tcgcaactaagcaaaaataatgttacaggtgcagcatttggcc---cagatactgttgca
gacagtttaacagcaatttcaggactagttaacgtttattacgatatagcaattgaagat
atgcctatcactccatatattggtgttggtg
>Onthophagus_ruficapillus_wsp_W00086i_MG987804
ggttacaaaatggacgacatca---------------gggttgatgttgaaggggtttat
tcgcaactaagcaaaaataatgttacaggtgtagcatttaacc---cagatactgttgca
gaaagtttaacagcaatttcaggactagttaacgtttattacgatatagcaattgaagat
atgcctatcactccatatattggtgttggtg
>Trachys_minuta_wsp_W00056b_MG987805
ggttacaaaatggacgacatca---------------gggttgatgttgaaggggtttat
tcgcaactaagcaaaaataatgttacaggtgcagcatttaacc---cagatactgttgca
gacagtttaacagcaatttcaggactagttaacgtttattacgatatagcaattgaagat
atgcctatcactccgtatattggtgttggtg
>Paederus_litoralis_wsp_W00173a_MG987806
ggttacaaaatggacgacatta---------------gggttgatgttgaagggctttat
tcacagctaaaaaaaaatgatgttacaggtgcagcatttaacc---cagatattgttgca
gacagtttaacagcaatttcaggactagttaacgtttattacgatatagcaattgaagat
atgcctatcactccatatattggtgttggtg
>Chrysolina_herbacea_wsp_W00024a_MG987807
ggttacaaaatggacgacatca---------------gggttgatgttgaaggggtttat
tcgcaactaagcaaaaataatgttacaggtgcagcatttaacc---cagatactgttgca
gacagtttaacagcaatttcaggactagttaacgtttattacgatatcgcaattgaagat
atgcctatcactccatatgttggtgttggtg
>Chrysolina_herbacea_wsp_W00024b_MG987808
ggttacaaaatggacgacatca---------------gggttgatgttgaaggggtttat
tcgcaactaagcaaaaataatgttacaggtgcagcatttaacc---cagatactgttgca
gacagtttaacagcaatttcaggactagttaacgtttattacgatatagcaattgaagat
atgcctatcactccatatgttggtgttggtg
>Chrysolina_herbacea_wsp_W00024c_MG987809
ggttacaaaatggacgacatca---------------gggttgatgttgaaggggtttat
tcgcaactaagcaaaaataatgttacaggtgcagcatttaacc---cagatactgttgca
gacagtttaacagcaatttcaggactagttaacgtttattacgatatagcaattgaagat
atgcctatcactccatatgttggtgttggtg
>Uloma_culinaris_wsp_W00154a_MG987810
ggttacaaaatggacgacatca---------------gggttgatgttgaaggggtttat
tcacgactaaacaaaaatgatgatgcaggtgcagcatttaacc---cagatactgttgca
gacagtttaacagcaatttcaggactatttaacgtttattacgatatagcaattgaaaat
acccccctaccttcatatgttggtgttggtg
>Uloma_culinaris_wsp_W00154b_MG987811
ggttacaaaatggacgacatca---------------gggttgatgttgaaggggtttat
tcacgactaaacaaaaataatgttacaggtgcagcatttaacc---cagatactgttgca
gacattttaacagcaatttcaggactttataacgtttattacgatatagcgcctgaagat
atgcctatcactccatatgttggtgttggtg
>Uloma_culinaris_wsp_W00154c_MG987812
ggttacaaaatggacgacatca---------------gggttgatgttgaaggggtttat
tcacgactaaacaaaaataatgttacaggtgcagcatttaacc---cagatactgttgca
gacattttaacagcaatttcaggactatttaacgtttattacgatatagcaattgaaaat
atgcctatcactccatatgttggtgttggtg
>Anthonomus_rubi_wsp_W00016c_MG987813
ggctataaaatggacgacatta---------------gagttgatgttgaagggctttac
tcacaattaagtaaagatg------cagatgtagct---------gacacagtaattgca
gacagtttaacagcattttcagggttagttaacgtttattacgatgtagcgattgaagat
atgcctatcactccatacgttggtgttggtg
>Crepidodera_aurata_wsp_W00026b_MG987814
ggttacaaaatggacgacatta---------------gggttgatgttgaagggctttat
tcacagctaaacaaaaatgatgttacaggtgcagtatttaacc---cagatactgttgca
gacagtttaacagcaatttcaggactagttaacgtttattacgatatagcaattgaagat
atgcctatcactccatacattggtgttggtg
>Ceutorhynchus_typhae_wsp_W00292c_MG987815
ggttataaaatggacgacatca---------------gggttgacgttgaaggactttac
tcatggttgaataaagatg------cagatgtagta---------ggtgatacagttgca
gataatttaacagcaatttcaggactagttaacgtttattacgatgtagcaattgaagat
atgcctatcactccatacattggtgttggtg
>Ceutorhynchus_typhae_wsp_W00292b_MG987816
ggttataaaatggacgacatca---------------gggttgacgttgaaggactttac
tcatggttgaataaagatg------cagatgtagga---------ggtgatacagttgca
gataatttaacagaaatttcaggactagttaacgtttattacgatgtagcatttgaagat
atgcctatcaatccacccattggtgttggtg
>Hylobius_abietis_wsp_W00294b_MG987817
ggttataaaatggacgacatca---------------gggttgacgttgaaggactttac
tcatggttgaataaagatg------cagatgtagta---------ggtgatacagttgca
gaaagcttaacagcaatttcaggattagttaacgtttattacgatgtagcgattgaagac
atgcctatcactccatatgttggtgttggtg
>Cyanapion_gyllenhalii_wsp_W00310a_MG987818
ggttataaaatggacgacatca---------------gggttgacgttgaaggactttac
tcatggttgaataaagatg------cagatgtagta---------ggtgatacagttgca
gaaagcttaacagcaatttcaggattagttaacgtttattacgatgtagcgattgaagac
atgcctatcactccatatgttggtgttggtg
>Cyanapion_gyllenhalii_wsp_W00310b_MG987819
ggttataaaatggacgacatca---------------gggttgacgttgaaggactttac
tcatggttgaataaagatg------cagatgtagta---------ggtgatacagttgca
gaaagcttaacagcaatttcaggattagttaacgtttattacgatgtagcgattgaagac
atgcctatcactccatatgttggtgttggtg
>Cyanapion_gyllenhalii_wsp_W00310c_MG987820
ggttataaaatggacgacatca---------------gggttgacgttgaaggactttac
tcatggttgaataaagatg------cagatgtagta---------ggtgatacagttgca
gaaagcttaacagcaatttcaggattagttaacgtttattacgatgtagcgattgaagac
atgcctatcactccatatgttggtgttggtg
>Cyanapion_gyllenhalii_wsp_W00310d_MG987821
ggttataaaatggacgacatca---------------gggttgacgttgaaggactttac
tcatggttgaataaagatg------cagatgtagta---------ggtgatacagttgca
gaaagcttaacagcaatttcaggattagttaacgtttattacgatgtagcgattgaagac
atgcctatcactccatatgttggtgttggtg
>Monochamus_sartor_sartor_wsp_W00314a_MG987822
ggttataaaatggacgacatca---------------gggttgacgttgaaggactttac
tcatggttgaataaagatg------cagatgtagta---------ggtgatacagttgca
gaaagcttaacagcaatttcaggattagttaacgtttattacgatgtagcgattgaagac
atgcctatcactccatatgttggtgttggtg
>Sibinia_pellucens_wsp_W00013b_MG987823
ggttataaaatggacgacatca---------------gggttgacgttgaaggactttac
tcatggttgaataaagatg------cagatgtagta---------ggtgatacagttgca
gaaagcttaacagcaatttcaggattagttaacgtttattacgatgtagcgattgaagac
atgcctatcactccatatgttggtgttggtg
>Sibinia_pellucens_wsp_W00013c_MG987824
ggttataaaatggacgacatca---------------gggttgacgttgaaggactttac
tcatggttgaataaagatg------cagatgtagta---------ggtgatacagttgca
gaaagcttaacagcaatttcaggattagttaacgtttattacgatgtagcgattgaagac
atgcctatcactccatatgttggtgttggtg
>Cryptocephalus_hypochoeridis_wsp_W00028a_MG987825
ggttataaaatggacgacatca---------------gggttgacgttgaaggactttac
tcatggttgaataaagatg------cagatgtagta---------ggtgatacagttgca
gaaagcttaacagcaatttcaggattagttaacgtttattacgatgtagctattgaagac
atgcctatcactccatatgttggtgttggtg
>Cryptocephalus_hypochoeridis_wsp_W00028b_MG987826
ggttataaaatggacgacatca---------------gggttgacgttgaaggactttac
tcatggttgaataaagatg------cagatgtagta---------ggtgatacagttgca
gaaagcttaacagcaatttcaggattagttaacgtttattacgatgtagctattgaagac
atgcctatcactccatatgttggtgttggtg
>Monochamus_sartor_urussovii_wsp_W00313a_MG987827
ggttataaaatggacgacatca---------------gggttgacgttgaaggactttac
tcatggttgaataaagatg------cagatgtagta---------ggtgatacagttgca
gaaagcttaacagcaatttcaggattagttaacgtttattacgatgtagcgattgaagac
atgcctatcactccatatgttggtgttggtg
>Monochamus_sartor_urussovii_wsp_W00313b_MG987828
ggttataaaatggacgacatca---------------gggttgacgttgaaggactttac
tcatggttgaataaagatg------cagatgtagta---------ggtgatacagttgca
gaaagcttaacagcaatttcaggattagttaacgtttattacgatgtagcgattgaagac
atgcctatcactccatatgttggtgttggtg
>Monochamus_sartor_urussovii_wsp_W00313c_MG987829
ggttataaaatggacgacatca---------------gggttgacgttgaaggactttac
tcatggttgaataaagatg------cagatgtagta---------ggtgatacagttgca
gaaagcttaacagcaatttcaggattagttaacgtttattacgatgtagcgattgaagac
atgcctatcactccatatgttggtgttggtg
>Catapion_jaffense_wsp_00305a_MG987830
ggttataaaatggacgacatca---------------gggttgacgttgaaggactttac
tcatggttgaataaagatg------cagatgtagta---------ggtgatacagttgca
gaaagcttaacagcaatttcaggattagttaacgtttattacgatgtagcgattgaagac
atgcctatcactccatatgttggtgttggtg
>Cyanapion_spencii_wsp_W00311a_MG987831
ggttataaaatggacgacatca---------------gggttgacgttgaaggactttac
tcatggttgaataaagatg------cagatgtagtatct------ggtgatacagttgca
gaaagcttaacagcaatttcaggattagttaacgtttattacgatgtagcgattgaagac
atgcctatcactccatatgttggtgttggtg
>Triplax_aenea_wsp_W00163a_MG987832
ggttataaaatggacgacatca---------------gggttgacgttgaaggactttac
tcatggttgaataaagatg------cagatgtagta---------ggtgataaagttgca
gaaagcttaacagcaatttcaggattagttaacgtttattacgatgtagcgattgaagac
atgcctatcactccatatgttggtgttggtg
>Nebria_picicornis_wsp_W00223a_MG987833
ggttataaaatggacgacatca---------------gggttgacgttgaagggctttac
tcatggttgaataaagatg------cagatgtagta---------ggtgatacagttgca
gataatttaacagcaatttcaggactagttaacgtttattacgatatagcaattgaagat
atgcctatcactccatacattggtgttggtg
>Amara_similata_wsp_W00227a_MG987834
ggttataaaatggacgacatca---------------gggttgacgttgaagggctttac
tcatggttgaataaagatg------cagatgtagta---------ggtgatacagttgca
gataatttaacagcaatttcaggactagttaacgtttattacgatatagcaattgaagat
atgcctatcactccatacattggtgttggtg
>Dromius_agilis_wsp_W00230a_MG987835
ggttataaaatggacgacatca---------------gggttgacgttgaagggctttac
tcatggttgaataaagatg------cagatgtagta---------ggtgatacagttgca
gataatttaacagcaatttcaggactagttaacgtttattacgatatagcaattgaagat
atgcctatcactccatacattggtgttggtg
>Luperus_flavipes_wsp_W00033a_MG987836
ggttataaaatggacgacatca---------------gggttgacgttgaaggactttac
tcacggttgaataaagatg------cagatgtagta---------aatagtacagttgca
gataatttaacagcaatttcaggactagttaacgtttattacgatgtagcaattgaagat
atgcctatcactccatacattggtgttggtg
>Luperus_flavipes_wsp_W00033b_MG987837
ggttataaaatggacgacatca---------------gggttgacgttgaaggactttac
tcacggttgaataaagatg------cagatgtagta---------aatagtacagttgca
gataatttaacagcaatttcaggactagttaacgtttattacgatgtagcaattgaagat
atgcctatcactccatacattggtgttggtg
>Luperus_luperus_wsp_W00034a_MG987838
ggttataaaatggacgacatca---------------gggttgacgttgaaggactttac
tcacggttgaataaagatg------cagatgtagta---------aatagtacagttgca
gataatttaacagcaatttcaggactagttaacgtttattacgatgtagcaattgaagat
atgcctatcactccatacattggtgttggtg
>Luperus_luperus_wsp_W00034c_MG987839
ggttataaaatggacgacatca---------------gggttgacgttgaaggactttac
tcacggttgaataaagatg------cagatgtagta---------aatagtacagttgca
gataatttaacagcaatttcaggactagttaacgtttattacgatgtagcaattgaagat
atgcctatcactccatacattggtgttggtg
>Luperus_flavipes_wsp_W00033c_MG987840
ggttataaaatggacgacatca---------------gggttgacgttgaaggactttac
tcacggttgaataaagatg------cagatgtagta---------aatagtacagttgca
gataatttaacagcaatttcaggactagttaacgtttattacgatgtagcaattgaagat
atgcctatcactccatacattggtgttggtg
>Batophila_rubi_wsp_W00036a_MG987841
ggttataaaatggacgacatca---------------gggttgacgttgaaggactttac
tcatggttgaataaagatg------cagatgtagta---------gatagtacagttgca
gataatttaacagcaatttcaggactagttaacgtttattacgatgtagcaattgaagat
atgcctatcactccatacattggtgttggtg
>Batophila_rubi_wsp_W00036b_MG987842
ggttataaaatggacgacatca---------------gggttgacgttgaaggactttac
tcatggttgaataaagatg------cagatgtagta---------gatagtacagttgca
gataatttaacagcaatttcaggactagttaacgtttattacgatgtagcaattgaagat
atgcctatcactccatacattggtgttggtg
>Batophila_rubi_wsp_W00036c_MG987843
ggttataaaatggacgacatca---------------gggttgacgttgaaggactttac
tcatggttgaataaagatg------cagatgtagta---------gatgatacagttgca
gataatttaacagcaatttcaggactagttaacgtttattacgatgtagcaattgaagat
atgcctatcactccatacattggtgttggtg
>Onthophagus_fracticornis_wsp_W00091a_MG987844
ggttataaaatggacgacatca---------------gggttgacgttgaaggactttac
tcatggttgaataaagatg------cagatgtagta---------gatagtacagttgca
gataatttaacagcaatttcaggactagttaacgtttattacgatgtagcaattgaagat
atgcctatcactccatacattggtgttggtg
>Onthophagus_fracticornis_wsp_W00085e_MG987845
ggttataaaatggacgacatca---------------gggttgacgttgaaggactttac
tcatggttgaataaagatg------cagatgtagta---------gatagtacagttgca
gataatttaacagcaatttcaggactagttaacgtttattacgatgtagcaattgaagat
atgcctatcactccatacattggtgttggtg
>Cyanapion_afer_wsp_W00335a_MG987846
ggttataaaatggacgacatca---------------gggttgaagttgaaggactttac
tcatggttgaataaagatg------caactgtagta---------ggtgataacgttgca
gaaagcttaacagcaatttcaggattagttaacgtttattacgatgtagcgattgaagac
atgcctatcactccatatgttggtgttggtg
>Anthonomus_rubi_wsp_W00016a_MG987847
ggttataaaatggacgacatta---------------gagttgatattgaagggctatat
tcacagctaaacaagaatgtgaacaatgatgaagtgcttactc---cagatactgttgcg
ggcagcttaacagcaatttcagggctagttaacgtttattacgatatagcaattgaagat
atgcctatcactccatatgttggtgttggtg
>Anastrangalia_reyi_wsp_W00261a_MG987848
ggttacaaaatggacgacatca---------------gggttgatgttgaagggctttat
tcacagctaagcaaaaatgatgttacaggtgcagcatttacgccaacagatactattgcg
gacagtttaacagcattttcaggattagttaacgtttattacgatatagcaattgaagat
atgcctatcactccatacattggtgttggtg
>Anastrangalia_reyi_wsp_W00261b_MG987849
ggttacaaaatggacgacatca---------------gggttgatgttgaagggctttat
tcacagctaagcaaaaatgatgttacaggtgcagcatttacgccaacagatactattgcg
gacagtttaacagcattttcaggattagttaacgtttattacgatatagcaattgaagat
atgcctatcactccatacattggtgttggtg
>Pedostrangalia_pubescens_wsp_W00266b_MG987850
ggttacaaaatggacgacatca---------------gggttgatgttgaagggctttat
tcacagctaagcaaaaatgatgttacaggtgcagcatttacgccaacagatactattgcg
gacagtttaacagcattttcaggattagttaacgtttattacgatatagcaattgaagat
atgcctatcactccatacattggtgttggtg
>Pedostrangalia_pubescens_wsp_W00266a_MG987851
ggttacaaaatggacgacatca---------------gggttgatgttgaagggctttat
tcacagctaagcaaaaatgatgttacaggtgcagcatttacgccaacagatactattgcg
gacagtttaacagcattttcaggattagttaacgtttattacgatatagcaattgaagat
atgcctatcactccatacattggtgttggtg
>Pseudoperapion_ergenense_wsp_W00015a_MG987852
ggttataaaatggatgacatta---------------gagttgatgttgaagggctttac
tcacaattggctaaagata------cagctgtagtaaatacttctgaaacaaatgttgca
gacagtttaacagcattttcaggattggttaacgtttattacgatatagcgattgaagat
atgcctatcactccatacgttggtgttggtg
>Pseudoperapion_ergenense_wsp_W00015b_MG987853
ggttataaaatggatgacatta---------------gagttgatgttgaagggctttac
tcacaattggctaaagata------cagctgtagtaaatacttctgaaacaaatgttgca
gacagtttaacagcattttcaggattggttaacgtttattacgatatagcgattgaagat
atgcctatcactccatacgttggtgttggtg
>Pseudoperapion_ergenense_wsp_W00015c_MG987854
ggttataaaatggatgacatta---------------gagttgatgttgaagggctttac
tcacaattggctaaagata------cagctgtagtaaatgcttctgaaacaaatgttgca
gacagtttaacagcattttcaggattggttaacgtttattacgatatagcgattgaagat
atgcctatcactccgtacgttggtgttggtg
>Bembidion_varium_wsp_W00258a_MG987855
ggttataaaatggatgacatta---------------gagttgatgttgaagggctttac
tcacaattggctaaagata------cagctgtagtaaatgcttctgaaacaaatgttgca
gacagtttaacagcattttcaggattggttaacgtttattacgatatagcgattgaagat
atgcctatcactccatacgttggtgttggtg
>Bembidion_varium_wsp_W00258b_MG987856
ggttataaaatggatgacatta---------------gagttgatgttgaagggctttac
tcacaattggctaaagata------cagctgtagtaaatgcttctgaaacaaatgttgca
gacagtttaacagcattttcaggattggttaacgtttattacgatatagcgattgaagat
atgcctatcactccataccttggtgttggtg
>Rhinusa_tetra_wsp_W00301b_MG987857
ggttataaaatggatgacatta---------------gagttgatgttgaagggctttac
tcacaattggctaaagata------cagctgtagtaaatgcttctgaaacaaatgttgca
gacagtttaacagcattttcaggattggttaacgtttattacgatatagcgattgaagat
atgcctatcactccgtacgttggtgttggtg
>Rhinusa_tetra_wsp_W00301c_MG987858
ggttataaaatggatgacatta---------------gagttgatgttgaagggctttac
tcacaattggctaaagata------cagctgtagtaaatgcttctgaaacaaatgttgca
gacagtttaacagcattttcaggattggttaacgtttattacgatatagcgattgaagat
atgcctatcactccgtacgttggtgttggtg
>Aphodius_haemorrhoidalis_wsp_W00119a_MG987859
ggttataaaatggacgacatta---------------gagttgatgttgaagggctttac
tcacaattggctaaagatg------caactgtagta------tctgatgacaaggctgca
gatagtgtaacagcattttcaggattggttaacgtttattacgatatagcgattgaagat
atgcctatcactccatacgttggcgttggtg
>Aphodius_haemorrhoidalis_wsp_W00119b_MG987860
ggttataaaatggacgacatta---------------gagttgatgttgaagggctttac
tcacaattggctaaagatg------caactgtagta------tctgatgacaaggctgca
gatagtgtaacagcattttcaggattggttaacgtttattacgatatagcgattgaagat
atgcctatcactccatacgttggcgttggtg
>Aphodius_haemorrhoidalis_wsp_W00119c_MG987861
ggttataaaatggacgacatta---------------gagttgatgttgaagggctttac
tcacaattggctaaagatg------caactgtagta------tctgatgacaaggctgca
gatagtgtaacagcattttcaggattggttaacgtttattacgatatagcgattgaagat
atgcctatcactccatacgttggcgttggtg
>Aphodius_sticticus_wsp_W00126a_MG987862
ggttataaaatggatgacatta---------------gagttgatgttgaagggctttac
tcacaattgactaaagatg------caactgtagta------tctgataacaaggctgca
gatagtgtaacagcgttttcaggattggttaacgtttattacgatatagcgattgaagat
atgcctatcactccatacgttggtgttggtg
>Aphodius_sticticus_wsp_W00126b_MG987863
ggttataaaatggatgacatta---------------gagttgatgttgaagggctttac
tcacaattgactaaagatg------caactgtagta------tctgataacaaggctgca
gatagtgtaacagcgttttcaggattggttaacgtttattacgatatagcgattgaagat
atgcctatcactccatacgttggtgttggtg
>Paederus_riparius_wsp_W00174b_MG987864
ggttataaaatggatgacatta---------------gagttgatgttgaagggctttac
tcacaattgactaaagatg------caactgtagta------tctgataacaaggctgca
gatagtgtaacagcgttttcaggattggttaacgtttattacgatatagcgattgaagat
atgcctatcactccatacgttggtgttggtg
>Catapion_meieri_wsp_W00307a_MG987865
ggttataaaatggatgacatta---------------gagttgatgttgaagggctttac
tcaaaattgactaaagatg------caactgtagta------tctgataacaaggctgca
gatagtgtaacagcgttttcaggattggttaacgtttattacgatatagcgattgaagat
atgcctatcactccatacgttggtgttggtg
>Cyanapion_afer_wsp_W00335a_MG987866
ggttataaaatggatgacatta---------------gagttgatgttgaagggctttac
tcaaaattgactaaagatg------caactgtagta------tctgataacaaggctgca
gatagtgtaacagcgttttcaggattggttaacgtttattacgatatagcgattgaagat
atgcctatcactccatacgttggtgttggtg
>Cyanapion_afer_wsp_W00335b_MG987867
ggttataaaatggatgacatta---------------gagttgatgttgaagggctttac
tcaaaattgactaaagatg------caactgtagta------tctgataacaaggctgca
gatagtgtaacagcgttttcaggattggttaacgtttattacgatatagcgattgaagat
atgcctatcactccatacgttggtgttggtg
>Cyanapion_spencii_wsp_W00336a_MG987868
ggttataaaatggatgacatta---------------gagttgatgttgaagggctttac
tcacaattgactaaagatg------caactgtagta------tctgataacaaggctgca
gatagtgtaacagcgttttcaggattggttaacgtttattacgatatagcgattgaagat
atgcctatcactccatacgttggtgttggtg
>Catapion_seniculus_wsp_W00304a_MG987869
ggttataaaatggatgacatta---------------gagttgatgttgaagggctttac
tcaaaattgactaaagatg------caactgtagta------tctgataacaaggctgca
gatagtgtaacagcgttttcaggattggttaacgtttattacgatatagcgattgaagat
atgcctatcactccatacgttggtgttggtg
>Aphthona_venustula_wsp_W00035a_MG987870
ggttataaaatggatgacatta---------------gagttgatgttgaagggctttac
tcacaattggctaaagatg------caactgtagta------tctgatgacaaggctgca
gatagtgtaacagcattttcaggattggttaacgtttattacgatatagcgattgaagat
atgcctatcactccatacgttggtgttggtg
>Aphthona_venustula_wsp_W00035c_MG987871
ggttataaaatggatgacatta---------------gagttgatgttgaagggctttac
tcacaattggctaaagatg------caactgtagta------tctgatgacaaggctgca
gatagtgtaacagcattttcaggattggttaacgtttattacgatatagcgattgaagat
atgcctatcactccatacgttggtgttggtg
>Neocoenorhinus_germanicus_wsp_W00012a_MG987872
ggttataaaatggatgacatta---------------gagttgatgttgaagggctttac
tcacaattgactaaagatg------caactgtagta------tctgataaccaggctgca
gatagtgtaacagcgttttcaggattggttaacgtttattacgatatagcgattgaagat
atgcctatcactccatacgttggtgttggtg
>Sitona_saturalis_wsp_W00300c_MG987873
ggttataaaatggatgacatta---------------gagttgatgttgaagggctttac
tcacaattagctaaagata------cagatgtagtaaatacttctgaaacaaatgttgca
gacagtttaacagcattttcaggattggttaacgtttattacgatatagcgattgaggat
atgcctatcactccatacgttggtgttggtg
>Carabus_glabratus_wsp_W00209b_MG987874
ggttataaaatggatgacatta---------------gagttgatgttgaagggctttac
tcacaattgactaaagatg------caactgtagta------tctgataacaaggctgca
gatagtgtaacagcgttttcaggattggttaacgtttattacgatatagcgattgaagat
atgcctatcactccatacgttggtgttggtg
>Lagria_hirta_wsp_W00156a_MG987875
ggttacaaaatggacgacatca---------------gggttgatgttgaaggggtttat
tcacgactaaacaaaaataatgatacaggtgcagcatttaacc---cagatactgttgca
gacattttaacagcaatttccggactagttaacgtttattacgatatagcaattgaaaat
atgcctatcactccaggtattggtgttggtg
>Lagria_hirta_wsp_W00156c_MG987876
ggttacaaaatggacgacatca---------------gggttgatgttgaaggggtttat
tcacaactaaacaaaaataatgttacaggtgcagaatttaacc---cagatactgttgca
gacattttaacagcaatttcaggactagttaacgtttattacgatatagcaattgaaaat
atgcctatcactccatatgttggtgttggtg
>Notoxus_monoceros_wsp_W00157a_MG987877
ggttacaaaatggacgacatca---------------gggttgatgttgaaggggtttat
tcacaactaaccaaaaatgaggatacaggtgcagcatttaacc---cagatactgttgca
aacattttaacagcaatttcaggactagttaacgtttattacgatatagcaattgaaaat
atgcctatcactccatatgttggtgttggtg
>Notoxus_monoceros_wsp_W00157b_MG987878
ggttacaaaatggacgacatca---------------gggttgatgttgaaggggtttat
tcacaactaaccaaaaatgaggatacaggtgcagaatttaacc---cagatactgttgca
aacattttaacagcaatttcaggactagttaacgtttattacgatatagcaattgaaaat
atgcctatcactccatatgttggtgttggtg
>Notoxus_monoceros_wsp_W00157c_MG987879
ggttacaaaatggacgacatca---------------gggttgatgttgaaggggtttat
tcacaactaaccaaaaatgaggatacaggtgcagcatttaacc---cagatactgttgca
aacattttaacagcaatttcaggactagttaacgtttattacgatatagcaattgaaaat
atgcctatcactccatatgttggtgttggtg
>Anaspis_frontalis_wsp_W00166a_MG987880
ggttacaaaatggacgacatca---------------gggttgatgttgaagggctttac
tcacggctaaacaaaaatgaagatgcaggtgcagcatttaacc---cagaaactgttgca
gccattttaacatcattttcaggactttttaacgtttattacgatgaaatgattgaaaat
ccgcctatcg------gtgttggtgttggtg
>Anaspis_frontalis_wsp_W00166c_MG987881
ggttacaaaatggacgacatca---------------gggttgatgttgaagggctttac
tcacaactaaacaaaaatgaagttgcaggtgcagcatttaacc---cagatactgttgca
aacattttaacagcattttcaggactttataacgtttattacgataaaacaattgaaaat
ccgcctatcgctccatatgttggtgttggtg
>Anaspis_frontalis_wsp_W00166d_MG987882
ggttacaaaatggacgacatca---------------gggttgatgttgaagggctttac
tcacaactaaacaaaaatgcagttacaggtgcagcatttaacc---cagatactgttgca
aacactttaacagcattttcaggactatttaacgtttattacgatataacaattgaaaat
acgcctatcactccatatgttggtgttggtg
>Nicrophorus_vespilloides_wsp_W00159a_MG987883
ggttacaaaatggacgacatca---------------gggttgatgttgaaggggtttat
tcacaactgaccaaaaataaagttacaggtgcagcatttaacc---cagatactgttgca
gacagtttaacagcaatttcaggactagttaacgtttattacgatataacaattgaaaat
ccgcctatcactccatatgttggtgttggtg
>Nicrophorus_vespilloides_wsp_W00159b_MG987884
ggttacaaaatggacgacatca---------------gggttgatgttgaaggggtttat
tcacaactgaccaaaaataatgttacaggtgcagcatttaacc---cagatactgttgca
gacagtttaacagcaatttcaggactagttaacgtttattacgatatagcaattgaaaat
atgcctatcactccatatgttggtgttggtg
>Nicrophorus_vespilloides_wsp_W00159c_MG987885
ggttacaaaatggacgacatca---------------gggttgatgttgaaggggtttat
tcacaactgaccaaaaatgaggatacaggtgcagcatttaacc---cagatactgttgca
gccactttaacagcaatttcaggactagttaacgtttattacaatataataattgaagat
acgcctttccctccatatgttggtgttggtg
>Stenomax_aeneus_wsp_W00158a_MG987886
ggttacaaaatggacgacatca---------------gggttgatgttgaaggggtttat
tcacaactaaccaaaaatgatgttacaggtgcagaatttaacc---cagatactgttgca
aacagtttaacagcaatttcaggactagttaacgtttattacgatatagcaattgaaaat
atgcctatcactccatatgttggtgttggtg
>Stenomax_aeneus_wsp_W00158c_MG987887
ggttacaaaatggacgacatca---------------gggttgatgttgaaggggtttat
tcacaactaaccaaaaatgatgttacaggtgcagcatttaacc---cagatactgttgca
gacagtttaacagcaatttcaggactagttaacgtttattacgatatagcaattgaaaat
acgcctatcactccatatgttggtgttggtg
>Pityogenes_chalcographus_wsp_W00168b_MG987888
ggttacaaaatggacgacatca---------------gggttgatgttgaagggctttat
tcacaactaaccaaaaataatgttacaggtgcggcgtttaacc---cagatactgttgca
gacagtttaacagcaatttcaggactagttaacgtttattacgatatagcaattgaagat
acgcctatcactccatatgttggtgttggag
>Anaspis_brunnipes_wsp_W00167a_MG987889
ggttacaaaatggacgacatca---------------gggttgatgttgaagggctttat
tcacgtctgaccaaaaatgctgatacaggtgctgcttttaacc---cagatactgttgca
gacagtttaacagcaatttcaggacttgttaacgtttattacgatgtagcaattgaagat
atgcctatcactccagatgttggtgttggtg
>Anaspis_brunnipes_wsp_W00167b__MG987890
ggttacaaaatggacgacatca---------------gggttgatgttgaagggctttat
tcacgtctgaccaaaaatgctgatgcaggtgctgcttttaacc---cagatactgttgca
aacagtttaacagcaatttcaggactagttaacgtttattacgatgtagcgattgaagat
atgcctatcactccatatgttggtgttggtg
>Arhopalus_rusticus_wsp_W00273a_MG987891
ggttacaaaatggacgacatca---------------gggttgatgttgaagggctttat
tcacacctaaacaaaaatgatgttacaggtgcagcatttaacc---cagatactgttgca
gacagtttaacagcaatttctggactagttaacgtttattatgatatagcaattgaagat
atgcctatcactccatatataggtgttggtg
>Popylea_quatuordecimpunctata_wsp_W00172a_MG987892
ggttacaaaatggacgacatca---------------gggttgatgttgaagggctttac
tcacaactgaccaaaaatgctgttgcaggagcagcatttaacc---cagatactgttgca
gacagtttaacagcattttcaggactagataacgtttattacgatatagcaattgaagat
atgcctatcactccatatgttggtgttggtg
>Abax_parallelus_wsp_W00232a_MG987893
ggttacaaaatggacgacatca---------------gagttgatgttgaagggctttat
tcgcagctaagcaaggatacac---ttgatgtagctcctactcc------agcaattgca
gaaagtttaacagcaatttcagggctagttaatgtttattacgatatagcaattgaagat
atgcctatcactccatacattggtgttggtg
>Combocerus_glaber_wsp_W00165a_MG987894
ggttataaaatggatgacatta---------------gagttgatgttgaagggctttac
tcacaattgactaaagatg------caactgtagtatctg------ataacaaggctgca
gatagtgtaacagcgttttcaggattggttaacgtttattacgatatagcgattgaagat
atgcctatcactccatacgttggtgttggtg
>Cassida_viridis_wsp_W00023b_MG987895
ggttacaaaatggacaacatca---------------gggttgatgttgaaggggtttat
tcgcaactaagcaaaaataatgttacaggtgcagcatttaacc---cagatactgttgca
gacagtttaacagcaatttcaggactagttaacgtttattacgatatagcaattgaagat
atgcctatcactccatatattggtgttggtg
>Cassida_viridis_wsp_W00023c_MG987896
ggttacaaaatggacgacatca---------------gggttgatgttgaaggggtttat
tcgcaactaagcaaaaataatgttacaggtgcagcatttaacc---cagatactgttgca
gacagtttaacagcaatttcaggactagttaacgtttattacgatatagcaattgaagat
atgcctatcactccatatattggtgttggtg
>Pityogenes_chalcographus_wsp_W00168a_MG987897
ggttataaaatggacgacatca---------------gggttgatgttgaagggctttac
tcacaactaaccaaaaatgctgatacaagtgctgagcataacc---ctgatgatgttgca
gacagtttttcagcaatttcaggactttttaacgtttattacgttatagcaattgaagat
acgcctatcactgcatatggtggtggtggag
>Coccinula_quatuordecimpustulata_wsp_W00170a_MG987898
ggttacaaaatggacgacatca---------------gggttgatgttgaagggctttat
tcacgactgagcaaagatactgttgcaggtgctgcatttaacc---cagatactgttgca
gacagtttatcagcagtgtcaggactagataacgtttatgacgatgaagaaattgaaaat
atgcctatcactgcatatggtggtgttggta
>Coccinula_quatuordecimpustulata_wsp_W00170b_MG987899
ggttacaaaatggacgacatca---------------gggttgatgttgaagggctttat
tcacgactaagtaaagatgctgttacaggtgctgcatttaacc---caaatactgttgca
gacagtttatcagcagtttcaggactagttaacgtttattacgatgttgcaattgccaat
atgcctatcactgcagatgttggtgttgctg
>Agonum_marginatum_wsp_W00211b_MG987900
ggttataaaatggacgacatca---------------gggttgatgttgaagggctttat
tcacagctaaacaagaatgtggacaatgatgaagcgcttactc---cagatactgttgcg
ggcagcttaacagcaatttcagggctagttaacgattattacgatatagcaattgaagat
atgcctatcactccatatgttggtgttggtg
>Tanymecus_palliatus_wsp_W00011a_MG987901
gtttacaaa---------------------------------------------ctttat
tcaaacctaaaccaaaatgatgttacagatgcaaaatttacgc---cagatactattgca
gacagtttaacagcaatttcagggctagttaacgtttattacgatatagcaattgaagat
atgcctatcactccatatgttggtgttggtg
>Tanymecus_palliatus_wsp_W00011b_MG987902
gtttacaaaatggaacacatct---------------aggttgatgttgaaggagtttat
tcaaacctaaaccaaaatgatgtgccaagtgctaaacttacac---ctcatgccatggta
aactttttaacaatattttcatgacaaattaacgtttatcaccatatatcggttgaggag
ttgcctatcattccatatgttggtgttggtg
>Tanymecus_palliatus_wsp_W00011c_MG987903
gtttacaaaatggaacacatct---------------aggttgatgttgaaggagtttat
tcaaaattaaaccaaaatgatgtgcaaagtgttaaacttacac---ttcatgccttggta
aactttttaacaataatttcatggcaaattaatgtatatcaccatatagtggttgtggag
ttgcctattattccatatgttggtgttggtg
>Staphylinus_erythropterus_wsp_W00276a_MG987904
ggttacaaaatggacgacatca---------------gggttgacgttgaaggactttac
tcatacctgaataaagatgttgtagaaggtgatacacttg------cagatacgcttgca
gcatgtttcacgattatttcacgactagataatgtagacgacgatatactggccgtagat
tcgcctattggcgttggtgttggtagtggtg
>Staphylinus_erythropterus_wsp_W00276b_MG987905
ggttacaaaatggacgacatca---------------gggttgacgttgaaggactttac
tcatacctgaataaagatgttgcagaaggtgatttacttg------cagatacggttgca
gaatgtttcacaattatttcacgactagttaacgttgacgacgatgtaccggccgaagat
ttgcctattggccttagtgttggtattggtg
>Myrrha_octodecimguttata_wsp_W00171a_MG987906
ggttataaaatggacgacatta---------------gagttgacgttgaagggctatat
tcacggctaaacaaaaatgcgaagcatgttgaagtgcttgctc---cagatactgttgcg
ggcagcttaacagcaatttcagggctagataacgttaataacgatgtagcaattgaagat
ctgcctatcactccatatgttggtgctgatg
>Bembidion_varium_wsp_W00258c_MG987907
ggttataaaatggaggacatta---------------gagttgatgttgaagggctttac
tcacatgtggctaaagatg------cagctgatgtatttgcttctgaaaataatgttgta
gaaagtttaacagcattttcaggggtggttaacgttgattacgatatattgaccgtagat
atgcctatcattccataccctgggattggtg
>Oiceoptoma_thoracica_wsp_W00155a_MG987908
ggtgacaaaatggacgacatcaaggtggacgataaaggggttgatgttgaaggggtttat
tcacatgtaaagaaagatactactaaccctggaacgtctgctccagttgaacgaattgta
cagaacttaacagcgttttcagggctatataatgttgattactgcctatcaattgaagat
atgcctgttggtgttgatgttggtgttggtg
