# Supplementary material for: Using host species traits to understand the Wolbachia infection distribution across terrestrial beetles
Source: Sci Rep. 2019 Jan 29;9:847. doi: 10.1038/s41598-018-38155-5 (PMC6351630; doi:10.1038/s41598-018-38155-5)
Supplement: Supplementary file 4 — Supplementary Dataset 3 [file 41598_2018_38155_MOESM4_ESM.zip]

Archive with 12 entries (12 files):
- Paederus COXI.fas
- Paederus_COXI.fas.contree
- Aphodius COXI.fas
- Aphodius_COXI.fas.contree
- Bembidion COXI.fas
- Bembidion_COXI.fas.contree
- Crioceris COXI.fas
- Crioceris_COXI.fas.contree
- Cyanapion COXI.fas
- Cyanapion_COXI.fas.contree
- Monochamus COXI.fas
- Monochamus_COXI.fas.contree
