# Supplementary material for: Using host species traits to understand the Wolbachia infection distribution across terrestrial beetles
Source: Sci Rep. 2019 Jan 29;9:847. doi: 10.1038/s41598-018-38155-5 (PMC6351630; doi:10.1038/s41598-018-38155-5)
Supplement: Supplementary file 4 — Supplementary Dataset 3 [file 41598_2018_38155_MOESM4_ESM.zip › Paederus COXI.fas]

>Plimnophilus
TCGGAGATGACCAAATCTACAATGTGATTGTCACTGCTCATGCATTCATCATAATTTTTT
TTATAGTTATACCAATTATGATTGGGGGCTTTGGAAACTGATTAGTCCCTTTGATGCTTG
GTGCCCCAGACATAGCTTTCCCTCGAATAAACAACATAAGATTTTGATTATTACCCCCTG
CTTTAACACTTCTTTTAATGAGAAGAATAGTTGAAAATGGTGCAGGAACAGGATGAACGG
TGTACCCTCCACTCTCATCTAATGCGTTCCATAATGGATCATCAGTAGACTTAGCTATTT
TTAGCCTTCACTTAGCAGGAGTCTCCTCTATTCTTGGAGCAATTAACTTTATCACAACTG
CTTTAAATATACGAACAAGAAGAATATCTTATGAACAAATACCTTTATTTGTTTGATCTG
TAGCTATTACTGCCTTACTACTTCTACTTTCATTACCGGTTTTAGCAGGGGCAATCACGA
TACTACTAACAGACCGAAATTTAAACAC
>Pruficollis
TTGGTGATGATCAAATTTATAATGTAATTGTAACGGCCCATGCATTCATTATAATTTTTT
TCATAGTTATACCAATTATAATTGGTGGTTTTGGAAACTGATTAGTCCCTTTAATACTTG
GAGCACCTGATATAGCTTTCCCTCGAATAAATAACATAAGATTTTGACTTTTACCCCCTG
CATTAACTTTGCTTTTAATAAGAAGAATAGTTGAAAATGGTGCTGGAACAGGATGAACAG
TGTACCCTCCACTGTCATCTAATGCATTCCATAATGGATCATCAGTAGACTTAGCAATTT
TTAGATTACATTTAGCTGGAATTTCTTCAATTCTGGGAGCAATTAATTTTATTACTACTG
CTTTGAATATACGAACTAGAAGAATAACATACGAACAAATACCATTATTTGTTTGATCTG
TGGCAATTACAGCTTTACTTTTATTACTTTCATTACCAGTATTAGCTGGAGCTATCACCA
TATTATTAACAGACCGAAATCTAAATAC
>Prubrothoracicus
TTGGGGATGATCAAATTTATAATGTAATTGTTACAGCTCATGCCTTTATCATAATTTTTT
TTATAGTGATACCAATCATAATTGGAGGTTTTGGGAATTGATTAGTACCTTTAATATTAG
GAGCACCTGATATAGCATTTCCTCGAATAAATAATATAAGATTTTGATTATTACCTCCTG
CATTAACTTTACTTTTAATAAGAAGAATAGTAGAAAATGGGGCTGGAACAGGATGAACAG
TGTATCCTCCACTTTCATCTAATGCATTCCATAATGGATCATCAGTTGATTTAGCTATTT
TTAGTCTTCATTTAGCCGGAATTTCCTCAATTCTCGGAGCAATTAATTTTATTACCACAG
CTTTAAATATACGAACAAGAAATATAACTTATGAACAAATACCTCTGTTTGTTTGATCAG
TTGCCATTACTGCTTTACTTCTTTTACTTTCTTTACCAGTATTAGCTGGTGCTATTACTA
TACTATTAACAGACCGGAATTTAAATAC
>Priparius
TTGGAGATGATCAAATTTATAATGTTATTGTAACAGCTCATGCATTTATCATAATCTTTT
TCATAGTTATGCCCATTATAATTGGAGGCTTTGGAAACTGATTAGTTCCTTTGATACTTG
GAGCTCCAGATATAGCTTTCCCTCGAATAAACAACATGAGTTTTTGATTATTACCCCCTG
CTTTGACTCTTTTGCTAATAAGAAGAATAGTTGAAAATGGTGCCGGAACAGGATGAACAG
TGTACCCTCCACTCTCATCAAATGCTTTCCATAATGGCTCATCAGTAGACTTAGCTATTT
TTAGTTTACATCTAGCAGGAATTTCATCTATTTTAGGAGCAATTAATTTTATTACAACTG
CTTTAAATATACGCACAAGAAACATGTCCTATGAACAAATACCTTTATTCGTTTGATCAG
TTGCAATTACTGCTTTATTACTACTACTTTCACTTCCAGTTCTTGCTGGAGCAATTACAA
TATTACTCACAGATCGAAATTTAAATAC
>Plitoralis
TTGGAGATGATCAAATTTACAATGTAATTGTAACTGCTCATGCATTTATCATAATTTTTT
TTATGGTAATGCCAATTATAATTGGAGGATTTGGGAATTGATTAGTTCCATTAATATTAG
GAGCCCCAGATATAGCTTTTCCTCGAATAAATAATATAAGATTTTGATTACTACCACCAG
CTCTAACATTACTTTTAATAAGAAGAATAGTAGAAAATGGGGCTGGTACAGGATGAACAG
TATATCCCCCACTTTCATCAAACTCTTTTCATAAKGGATCTKCTGTTGATTTAGCATTTT
TTAGTTTACACTTAGCTGGAATTTCATCAATTTTAGGAGCAATTAATTTTATTACAACTG
CATTAAATATACGAACTAGAAATATAACCTATGAACAAATACCATTATTTATTTGATCAG
TAGCAATTACAGCTTTACTTCTTTTATTATCATTACCTGTTTTAGCTGGAGCAATTACAA
TATTATTAACAGATCGAAATTTAAATAC
>Pcalligatus
TTGGGGATGACCAAATTTATAATGTTATTGTAACAGCTCATGCATTCATTATGATTTTTT
TCATAGTTATACCTATTATAATTGGAGGATTTGGTAATTGATTAGTACCTTTAATACTTG
GAGCTCCTGATATAGCTTTCCCTCGAATAAACAACATAAGATTTTGATTGTTACCCCCAG
CTTTAACACTTTTATTGATAAGAAGAATAGTAGAAAATGGTGCTGGAACAGGATGAACAG
TGTACCCTCCTCTGTCATCAAATGCTTTCCATAACGGATCTTCTGTTGATCTTGCTATTT
TTAGACTTCATTTAGCTGGTATTTCATCAATTTTAGGTGCAATTAATTTTATTACTACAG
CTTTAAATATACGAGCAAGAAACATATCTTACGAACAAATACCATTATTTGTTTGATCAG
TTGCAATTACTGCTTTATTGTTACTTCTTTCATTACCAGTTTTAGCTGGAGCAATTACAA
TATTATTAACAGATCGAAATTTAAATAC
