# Supplementary material for: Using host species traits to understand the Wolbachia infection distribution across terrestrial beetles
Source: Sci Rep. 2019 Jan 29;9:847. doi: 10.1038/s41598-018-38155-5 (PMC6351630; doi:10.1038/s41598-018-38155-5)
Supplement: Supplementary file 4 — Supplementary Dataset 3 [file 41598_2018_38155_MOESM4_ESM.zip › Paederus_COXI.fas.contree]

(Plimnophilus:0.1305074512,((Pruficollis:0.0883391478,(Prubrothoracicus:0.0866210251,Plitoralis:0.1223297386)72:0.0401531471)48:0.0296675606,Pcalligatus:0.1064445377)46:0.0179177453,Priparius:0.0934956244);
