# Supplementary material for: Using host species traits to understand the Wolbachia infection distribution across terrestrial beetles
Source: Sci Rep. 2019 Jan 29;9:847. doi: 10.1038/s41598-018-38155-5 (PMC6351630; doi:10.1038/s41598-018-38155-5)
Supplement: Supplementary file 4 — Supplementary Dataset 3 [file 41598_2018_38155_MOESM4_ESM.zip › Aphodius COXI.fas]

 10 617
Apusillus    gaacttcttt aagtctactt attcgagccg aattaggaaa ccctggaact 
Asphacelat   gcacttcact aagtctatta attcgagccg aattaggaaa cccaggatct 
Asticticus   gtacctcact aagcctatta attcgagctg aattaggaaa cccaggaact 
Aater        gcacttccct aagcctactt attcgtgctg aattaggaaa tcccggaact 
Ahaemorrho   gcacttctct aagcctttta attcgagctg aactaggaaa cccaggaact 
Agranarius   gaacttcctt aagcctatta attcgggctg aattaggaaa tccaggaact 
Ascrutator   gaacatcctt aagattacta attcgagctg aattaggtaa ccctggatct 
Afossor      gaacatcact aagtttatta attcgagctg aattaggaaa ccctggcaca 
Adepressus   gtacttcctt gagactacta attcgagcgg aactaggaaa ccccggtact 
Aluridus     gtacttcatt gagacttcta attcgagcag aactaggaca ccctggaact 

             ttaattgggg atgatcaaat ttataacgtt attgtaactg cccatgcttt 
             ttaattgggg atgatcaaat ttataatgtt attgtaactg cacatgcttt 
             cttattggag atgatcaaat ttataatgtt attgtaacag cccatgcttt 
             cttattggag atgatcaaat ttataatgtt attgtaactg cacatgcttt 
             ttaattggtg acgatcaaat ttataatgta attgtcaccg ctcatgcttt 
             ttaattggag atgaccaaat ttataatgta attgtgactg ctcatgcttt 
             cttattggag atgaccaaat ttataatgta attgtaacag cacatgcttt 
             ttaatcggcg atgaccaaat ttataatgta attgttactg ctcatgcttt 
             ctaattggtg acgatcaaat ctataacgta atcgttacag cacatgcttt 
             ctaattggag acgatcaaat ctataacgta attgtaactg cacatgcttt 

             tgtaataatt ttttttatag ttatgcctat tttaattggg ggatttggta 
             tgtaataatt ttctttatag ttataccaat tttaattgga ggatttggta 
             tgtaataatt ttttttatag ttatacctat cttaattggg ggatttggaa 
             tgtaataatt tttttcatag ttatacctat tttaattggg ggatttggaa 
             tgttataatt tttttcatag ttataccaat tttaattggt ggatttggta 
             tgttataatt ttttttatag taataccaat tctaattgga ggatttggaa 
             tgtaataatt ttttttatag ttatacctat cttaattgga ggattcggaa 
             cgtaataatt ttttttatgg ttataccaat ccttattggt ggattcggta 
             tattataatt ttctttatag ttatgcctat ccttattgga ggatttggta 
             tattataatt ttttttatag ttatgcctat tttaattggg ggattcggaa 

             actgattagt cccattaata ctaggagccc ctgatatagc attcccacga 
             attgactagt cccactaata ttaggtgccc cagatatagc atttccacga 
             attgattagt tcctctaata ctaggagccc cagatatagc attcccacga 
             attgattagt cccattaata ttaggagcac cagatatagc attcccccga 
             attggcttgt ccctttaata ctaggagccc cagatatagc ttttcctcga 
             actgattagt accacttata ttaggagccc ctgatatagc attcccacga 
             attgacttgt cccactaata cttggagccc ctgatatagc attcccacga 
             attgattagt accactaata ttaggagcac cagatatagc ttttcctcgt 
             actgattagt ccctttaata ttaggagctc ctgatatagc attcccacgt 
             attgactagt tccattaata ttaggagccc ctgacatagc attccctcgt 

             ataaataata taagattttg attacttccc ccttcactta ctttattact 
             ataaataata taagattttg acttttacca ccttctttaa ctcttttatt 
             ataaataata taagattttg acttttacct ccttcactaa ctcttctatt 
             ataaataata taagattttg acttcttccc ccatccctaa ctctactact 
             ataaataaca taagattttg acttttacct ccatctttaa ctttacttct 
             ataaataata taagattttg acttttaccc ccctcattaa ctttactttt 
             ataaataaca taagattttg attattaccc ccttcattaa ctcttttatt 
             ataaataata taagattttg attacttcca ccttctttaa ctttactttt 
             ataaataata taagattttg acttcttcct ccttcattaa ctttactact 
             ataaacaata taagattttg attactccca ccctcactta ctttactttt 

             gataagaagt atagtagaaa gaggggctgg aactggttga acagtctatc 
             aataagaaga atagtagaaa gaggagcagg aactggttga acagtatacc 
             aataagaaga atagtagaaa gtggtgcagg aactggttga acagtttatc 
             aataagaaga atggtagaaa gaggggctgg aactggatga acagtttacc 
             aataagaaga atggtagaaa gaggtgcagg aactggttga acagtttatc 
             aataagaaga atagtagaaa gaggggcagg aactggttga acagtttatc 
             aataagaaga atagttgaaa gaggtgcagg aacaggatga accgtttacc 
             aataagaaga atagttgaaa gaggcgctgg tactggatga acagtttatc 
             aataagaaga atagtagaaa gaggcgcagg aaccggatga acagtctacc 
             aataagaaga atagtagaag gaggagcagg cacaggatga actgtttacc 

             cccctttatc ctcaaatatt gctcatagag gagcatcagt agatttagct 
             cacctctatc ttctaatatc gcccatggag gagcatctgt tgatctagct 
             ctccattatc ttctaatatt gcccatggag gtgcctctgt agaccttgct 
             ctccattatc ctcaaatatt gcccatggag gagcttctgt tgatttagct 
             cccctctatc ttctaatatt gcccacggag gagcatctgt tgatctagct 
             cacctttatc atcaaatatc gcccatgggg gagcttctgt tgatttagct 
             ccccactatc ttctaatatt gcacatggag gagcttccgt agacttagct 
             cacctttatc ttctaatatt gctcatggag gagcctcagt tgatttagct 
             ctcccctatc ctcaaatatc gcccatggtg gtgcatcagt agacttagct 
             ctcccctatc ttctaatatc gcccatggtg gagcatcagt agacttagct 

             attttcaggc tacatttagc cgggatttct tcaattttag gagcagtaaa 
             atttttagtc ttcatttagc aggaatttct tcaattttag gtgcagtaaa 
             attttcagcc ttcacttagc tggtatctct tcaattttag gagcagtaaa 
             atttttagat tacacttagc aggaatctct tcaattttag gagcagtaaa 
             atttttagtc ttcatttagc aggaatttct tctatcctag gagctgtaaa 
             atttttagac tacatttagc aggaatttct tcaattttag gggctgtaaa 
             atttttagat tacatttagc tggaatttct tctattcttg gagctgtaaa 
             atctttagtt tacatttagc tggaatttca tctattttag gagctgtaaa 
             atttttagac tccatttagc tggaatctcc tcaattttag gagcagtaaa 
             atttttagcc ttcatttagc tggaatttct tctattttag gagcagtaaa 

             ttttattact actgtaatta atatacgatc tcctggatta acatttgatc 
             tttcattact acagtaatta atatacgatc tcctggatta acatttgatc 
             ttttattact acagtaatta atatacgatc ccctggatta acttttgatc 
             ttttattaca acagtaatta atatgcgatc tcctgggcta acatttgatc 
             ttttattaca acagtaatta atatgcgatc tcctgggata acatttgacc 
             ttttattaca actgtaatta atatacgatc cccaggaata acttttgatc 
             ttttattaca actgtaatta atatacgatc tccaggatta acatttgatc 
             ttttattaca acagtaatta atatacgatc tcctggtata acatttgatc 
             tttcattaca acagtaatta acatacgatc tcctggaata acctttgacc 
             ttttattact actgtaatta atatacgatc acctggaata acatttgacc 

             gaataccttt atttgtatga tctgtagcaa ttactgctct tcttctcctt 
             gaataccttt atttgtttga tccgtagcaa ttacagctct tttattactc 
             gaataccatt atttgtctga tctgtagcaa tcacagccct tttattgctt 
             gaataccttt atttgtttga tctgtagcaa tcacagccct acttttactc 
             gaatacctct attcgtctga tcagtagtaa ttacagcttt attacttctt 
             gtataccttt atttgtttga tcagtagcta tcactgcatt attattatta 
             gaatgcctct attcgtttga tctgttgcaa ttacagcctt attactacta 
             gaataccact atttgtttga tcagttgcaa ttactgcatt attattatta 
             gaatacctct atttgtttga tctgtagcta ttacagctct ccttttactt 
             gaataccgtt gtttgtatga tctgtagcta ttacagcact tctactttta 

             ctgtcacttc ctgtattagc aggggctatt actatattat taactgatcg 
             ttatctttac ctgtattagc aggtgcaatt actatattat taacagatcg 
             ttatctttac ccgttctagc aggagctatt actatgttac taacagatcg 
             ttatctttac cagttctagc aggagctatt acaatattat taactgatcg 
             ctatcacttc cagttttagc tggagccatt actatattat taacagatcg 
             ttatctttac cagttcttgc aggtgcaatc accatattat taactgatcg 
             ctatcattac ctgttcttgc aggagcaatt acaatactat taactgatcg 
             ctttccttac cagttcttgc tggagctatt actatattat taactgatcg 
             ctttccctac ccgttttagc aggggcaatt actatacttc taactgatcg 
             ttatctttac cagtactagc aggagcaatc actatacttt taactgaccg 

             aaacttaaat acctctttct ttgaccctgc tggagggggg gacccaattc 
             aaatttaaat acatctttct ttgacccagc tgggggagga gatccaattc 
             aaatttaaat acatctttct ttgatcctgc tggaggggga gatccaatct 
             aaatttaaat acgtcatttt ttgacccagc tggtggagga gatcctatct 
             aaatttaaat acatcttttt ttgacccagc aggaggggga gacccaattc 
             aaatttaaac acctctcttt ttgacccagc tggaggagga gaccctattc 
             aaatttaaat acatcatttt ttgacccagc cggaggtggt gatcctatct 
             aaatttaaat acatcatttt ttgatcctgc tggaggagga gatcctattt 
             aaatttaaat acttccttct tcgatcctgc aggaggggga gaccctattt 
             aaatttaaat acatcatttt ttgatccagc tggtgggggt gatcctattc 

             tatatcaaca cttattt
             tataccaaca tctattt
             tataccaaca tttattt
             tatatcaaca cttattc
             tataccaaca cttattt
             tttaccaaca tttattt
             tataccaaca tttattt
             tataccaaca tttattc
             tataccaaca cttattt
             tttaccaaca cttattc
