# Supplementary material for: Using host species traits to understand the Wolbachia infection distribution across terrestrial beetles
Source: Sci Rep. 2019 Jan 29;9:847. doi: 10.1038/s41598-018-38155-5 (PMC6351630; doi:10.1038/s41598-018-38155-5)
Supplement: Supplementary file 4 — Supplementary Dataset 3 [file 41598_2018_38155_MOESM4_ESM.zip › Aphodius_COXI.fas.contree]

(Apusillus:0.1516596876,((((Asphacelat:0.0821914151,Asticticus:0.1091367170)28:0.0097619468,Ahaemorrho:0.1747795409)21:0.0293452417,(Agranarius:0.1461031729,(Ascrutator:0.1387107460,Afossor:0.1984181051)59:0.0369986307)60:0.0363985065)36:0.0313094590,Aater:0.1183490203)76:0.0452369151,(Adepressus:0.1173536405,Aluridus:0.1758323962)95:0.0741800591);
