# Supplementary material for: Using host species traits to understand the Wolbachia infection distribution across terrestrial beetles
Source: Sci Rep. 2019 Jan 29;9:847. doi: 10.1038/s41598-018-38155-5 (PMC6351630; doi:10.1038/s41598-018-38155-5)
Supplement: Supplementary file 4 — Supplementary Dataset 3 [file 41598_2018_38155_MOESM4_ESM.zip › Bembidion COXI.fas]

>BvaricolorR
TTGGTGATGATCAAATTTATAACGTAATTGTAACTGCCCATGCATTTGTAATAATTTTTT
TTATAGTTATGCCAATTTTAATTGGTGGATTTGGTAATTGATTAGTTCCTTTAATATTAG
GAGCTCCTGATATAGCATTTCCACGAATAAATAATATAAGTTTTTGATTATTACCACCAT
CATTAAGATTACTTTTGATAAGTTCTATGGTTGAAAGTGGTGCTGGCACTGGTTGAACAG
TGTACCCCCCGCTATCATCTTCTATCGCCCATAGAGGAGCATCCGTAGATCTGGCAATTT
TTAGACTACATCTTGCAGGAGTATCATCAATTTTAGGAGCAGTAAATTTTATTACTACTA
TTATTAATATACGATCTATTGGTATAAGTTTTGATCGAATACCTTTATTTGTTTGATCTG
TAGGAATTACAGCATTATTACTTCTTTTATCATTACCTGTTTTAGCTGGAGCTATTACAA
TACTTTTAACAGATCGAAATTTAAATAC
>BvaricolorT
TTGGTGATGATCAAATTTATAACGTAATTGTAACTGCCCATGCATTTGTAATAATTTTTT
TTATAGTTATGCCAATTTTAATTGGTGGATTTGGTAATTGATTAGTTCCTTTAATATTAG
GAGCTCCTGATATAGCATTTCCACGAATAAATAATATAAGTTTTTGATTATTACCACCAT
CATTAAGATTACTTTTGATAAGTTCTATGGTTGAAAGTGGTGCTGGCACTGGTTGAACAG
TGTACCCCCCGCTATCATCTTCTATCGCCCATAGAGGAGCATCCGTAGATCTGGCAATTT
TTAGACTACATCTTGCAGGAGTATCATCAATTTTAGGAGCAGTAAATTTTATTACTACTA
TTATTAATATACGATCTATTGGTATAAGTTTTGATCGAATACCTTTATTTGTTTGATCTG
TAGGAATTACAGCATTATTACTTCTTTTATCATTACCTGTTTTAGCTGGAGCTATTACAA
TACTTTTAACAGATCGAAATTTAAATAC
>BvaricolorMa
TTGGTGATGATCAAATTTATAACGTAATTGTAACTGCCCATGCATTTGTAATAATTTTTT
TTATAGTTATGCCAATTTTAATTGGTGGATTTGGTAATTGATTAGTTCCTTTAATATTAG
GAGCTCCTGATATAGCATTTCCACGAATAAATAATATAAGTTTTTGATTATTACCACCAT
CATTAAGATTACTTTTGATAAGTTCTATGGTTGAAAGTGGTGCTGGCACTGGTTGAACAG
TGTACCCCCCGCTATCATCTTCTATCGCCCATAGAGGAGCATCCGTAGATCTGGCAATTT
TTAGACTACATCTTGCAGGAGTATCATCAATTTTAGGAGCAGTAAATTTTATTACTACTA
TTATTAATATACGATCTATTGGTATAAGTTTTGATCGAATACCTTTATTTGTTTGATCTG
TAGGAATTACAGCATTATTACTTCTTTTATCATTACCTGTTTTAGCTGGAGCTATTACAA
TACTTTTAACAGATCGAAATTTAAATAC
>Bdecorum
TTGGTGACGATCAAATTTATAATGTTATCGTAACTGCTCATGCATTTGTTATAATTTTTT
TTATAGTTATACCAATTTTAATTGGAGGTTTTGGAAACTGATTAGTACCTTTAATATTGG
GAGCCCCAGATATAGCTTTCCCTCGAATAAATAATATAAGATTTTGATTACTTCCACCAT
CTTTAAGATTATTATTGATAAGTTCTATAGTTGAAAGAGGTGCTGGTACAGGATGAACAG
TTTACCCTCCATTATCATCCTCTATCGCCCATAGAGGAGCATCCGTAGATTTAGCAATTT
TTAGATTACATTTAGCAGGTGTATCATCAATTTTAGGAGCCGTAAATTTTATTACCACTA
TTATTAATATACGATCAATTGGTATAAGATTTGACCGAATACCTTTATTTGTTTGATCTG
TAGGAATTACAGCATTATTATTATTACTTTCTCTTCCAGTTTTAGCAGGAGCAATTACTA
TACTTCTAACAGATCGAAACTTAAACAC
>Bmodestum
TTGGTGATGATCAAATTTATAATGTTATTGTAACCGCCCATGCATTCGTTATAATTTTTT
TTATAGTAATACCAATTTTAATTGGAGGATTCGGAAACTGATTAGTACCATTAATATTAG
GAGCTCCCGATATGGCTTTTCCTCGGATAAATAATATGAGATTTTGATTACTGCCCCCGT
CTTTAAGATTATTATTGATAAGTTCTTTAGTTGAAAGTGGTGCTGGTACAGGATGAACAG
TTTACCCCCCGCTATCTTCTTCTATTGCCCATAGAGGAGCATCTGTGGACCTAGCAATTT
TTAGATTACATCTAGCAGGTGTATCATCAATTTTAGGAGCCGTAAATTTTATTACTACTA
TTATTAATATACGATCTATTGGAATAAGATTTGATCGAATACCATTATTTGTTTGATCAG
TAGGAATTACAGCATTATTATTATTACTTTCTTTGCCAGTTTTAGCAGGAGCAATTACTA
TACTTTTAACAGACCGAAATTTAAATAC
>Bpuntulatum
TTGGTGATGATCAAATTTATAATGTAATTGTTACTGCTCATGCATTTGTAATAATTTTTT
TTATAGTAATACCAATTTTAATTGGAGGATTTGGTAATTGATTGGTTCCTTTGATATTAG
GAGCTCCAGATATAGCATTCCCTCGAATAAATAATATAAGATTTTGATTGTTACCCCCAT
CTCTAACCCTACTTTTGATAAGATCTATAGTGGAAAGTGGAGCAGGGACCGGATGGACAG
TTTACCCACCTTTATCTTCTTCTATTGCTCATAGAGGAGCATCCGTAGATCTAGCAATTT
TTAGATTGCATCTTGCAGGTGTATCATCAATTTTAGGAGCAGTAAATTTTATTACTACAA
TCATTAATATACGATCTGTAGGAATAACATTTGATCGAATACCATTATTTGTTTGATCCG
TGGGAATTACTGCTCTTTTACTTCTTTTATCATTACCAGTTTTAGCTGGAGCTATTACAA
TATTACTTACAGATCGAAATTTAAATAC
>Batriculatum
TTGGAGACGACCAAATTTATAATGTTATTGTAACTGCTCATGCCTTCGTAATAATTTTTT
TTATAGTAATGCCAATTTTAATTGGAGGTTTTGGAAATTGATTAGTCCCATTAATACTGG
GAGCCCCCGATATAGCATTTCCTCGAATAAATAATATAAGTTTCTGATTATTACCCCCTT
CATTAACATTACTTTTAATAAGTTCAATGGTAGAAAAAGGTGCTGGTACAGGATGAACCG
TGTACCCCCCTTTATCATCTTCTATTGCCCATAGAGGAGCATCTGTTGATTTAGCAATTT
TTAGATTACATTTAGCAGGAGTATCCTCGATTTTAGGTGCCGTAAATTTTATTACTACAA
TTATTAATATACGATCTATTGGAATAACATTTGATCGTATACCATTATTTGTTTGATCAG
TAGGAATTACAGCTTTACTACTCCTTCTATCTTTACCAGTATTAGCTGGAGCTATTACAA
TACTTTTAACTGATCGAAACTTAAATAC
>Bvarium
TTGGAGATGACCAAATTTATAATGTTATTGTAACTGCTCATGCTTTTGTTATAATTTTTT
TTATAGTAATACCAATCTTAATTGGAGGATTTGGAAATTGATTAGTTCCTTTAATATTAG
GAGCCCCAGATATAGCATTTCCTCGAATAAATAATATAAGATTTTGATTACTTCCTCCTT
CATTAACATTGCTTTTAATAAGTTCAATAGTGGAAAGAGGGGCTGGCACCGGATGAACCG
TTTACCCGCCACTCTCATCTTCAATTGCTCATAGAGGAGCCTCCGTTGATCTGGCTATTT
TTAGACTTCATCTTGCAGGTGTATCATCAATTTTAGGAGCAGTAAATTTCATTACAACTA
TTATTAATATACGATCAACAGGGATGACATTTGACCGAATACCTCTATTTGTTTGATCAG
TAGGTATTACAGCTTTATTATTATTATTATCTTTACCTGTTTTAGCCGGAGCAATTACAA
TACTATTGACAGATCGAAATTTGAATAC
