# Supplementary material for: Using host species traits to understand the Wolbachia infection distribution across terrestrial beetles
Source: Sci Rep. 2019 Jan 29;9:847. doi: 10.1038/s41598-018-38155-5 (PMC6351630; doi:10.1038/s41598-018-38155-5)
Supplement: Supplementary file 4 — Supplementary Dataset 3 [file 41598_2018_38155_MOESM4_ESM.zip › Bembidion_COXI.fas.contree]

(BvaricolorR:0.0000000000,(BvaricolorT:0.0000029239,((Bdecorum:0.0646338100,Bmodestum:0.0618717778)91:0.0749599550,((Bpuntulatum:0.1193111655,Bvarium:0.1415716947)43:0.0234278612,Batriculatum:0.1352740841)36:0.0215700164)94:0.0572058475):0.0000029239,BvaricolorMa:0.0000000000);
