# Supplementary material for: Using host species traits to understand the Wolbachia infection distribution across terrestrial beetles
Source: Sci Rep. 2019 Jan 29;9:847. doi: 10.1038/s41598-018-38155-5 (PMC6351630; doi:10.1038/s41598-018-38155-5)
Supplement: Supplementary file 4 — Supplementary Dataset 3 [file 41598_2018_38155_MOESM4_ESM.zip › Crioceris COXI.fas]

>Cparacentesis
TTTTACCAGGATTTGGTTTAATTTCCCATATTATTAGACAAGAGAGAGGAAAAAAAGAGG
CATTCGGAACTCTTGGAATAATTTATGCTATAATGGCTATTGGATTATTGGGGTTTGTTG
TTTGAGCTCACCATATATTTACAGTTGGAATAGATGTAGATACCCGAGCCTATTTTACTT
CTGCAACAATAATTATTGCAGTACCTACAGGTATTAAAATTTTTAGATGAATAGCAACAT
TACATGGAACACAAATTCTTTATAGCCCAGCTACCCTATGAAGATTAGGTTTTGTATTTT
TATTTACAGTTGGAGGATTAACTGGAGTAATTTTAGCTAATTCTTCTATTGATATTGTTT
TACATGATACCTACTATGTTGTCGCCCATTTCCATTATGTTCTTTCAATAGGGGCTGTAT
TTGCTATTATAGCAGGAATCGTTCAATGATTCCCCCTTTTTACTGGATTAACACTAAATA
ATTATTACTTAAAAATTCAATTTGTAGTTATATTTATTGGTGTTAATTTAACTTTTTTCC
CGCAGCATTTCTTAGGACTAAGAGGGATGCCTCGACGATACTCTGATTACCCTGATGCTT
TTACCTTATGAAATATTATTTCCTCAATTGGATCATTAATTTCATTAATAGCAATTATTT
TTTTTATTTTCATTATTTGAGAAAGATTATCCTCACAACGAAAAAACTTAGCTGGGTTTA
ATCTAAATAGTTCAATTGAATGAATACAACACTTTCCCCCTGCCGAACATGGTTACTCTG
AACTGCCA
>Casparagi
TTTTACCAGGATTTGGATTAATTTCCCATATTATTAGACAAGAAAGGGGTAAAAAAGAAG
CTTTCGGAACTTTAGGAATAATTTACGCTATGATAGCAATTGGATTATTAGGATTTGTTG
TTTGGGCTCATCATATATTCACAGTTGGTATGGATGTTGATACCCGAGCTTATTTTACAT
CAGCCACTATAATTATTGCAGTTCCAACCGGAATTAAAATTTTTAGATGAATGGCAACAT
TACATGGAACACAAATTTTGTACAGACCTGCAACTCTATGAAGTTTAGGATTTGTATTTT
TATTCACAGTTGGTGGTTTAACAGGAGTAATTTTAGCTAATTCTTCAATTGACATTATTT
TACATGATACCTACTATGTAGTTGCCCATTTTCACTATGTTCTTTCAATAGGGGCAGTGT
TTGCAATTATAGCAGGAGTAGTTCAATGATTCCCTCTTTTTACTGGGGTAACTTTAAATA
ATTACTATTTAAAAATTCAATTTGTTATTATATTTATCGGAGTAAATTTAACCTTTTTCC
CACAACATTTTTTAGGGTTAAGAGGAATACCTCGTCGATATTCGGATTACCCAGATGCTT
TTACAATATGAAATGTTGTTTCTTCTGTAGGTTCTTTAATTTCTTTAATAGCAATCATTT
TTTTTATCTTTATCGTTTGAGAAAGACTTTCTTCACAACGAAAAAGACTTTCAGCCTTTA
ACTTAAGATCATCTATTGAATGAATACAATGTCTTCCCCCTGCTGAACATGGTTACTCTG
AGTTACCT
>Cduodecimpunctata
TTCTTCCAGGATTCGGGCTAATTTCCCATATTACTAGTCAAGAAAGAGGAAAAAAAGAAG
CTTTTGGAACACTTGGAATAATTTATGCTATGATAGCAATTGGACTCCTAGGATTCGTTG
TATGAGCACACCATATATTTACAGTAGGAATAGATGTAGATACTCGAGCTTATTTTACTT
CCGCTACAATAATTATTGCTATTCCAACTGGAATTAAAATTTTTAGGTGAATAGCAACAT
TACATGGAACACAGATTCTCTATGCTCCAGCAACTCTATGAAGATTAGGCTTTATTTTCT
TATTTACAGTAGGGGGATTAACTGGAGTAATTTTAGCCAATTCATCAATTGATATCATTC
TTCATGATACATACTATGTAGTAGCACATTTTCATTATGTGCTATCAATAGGAGCTGTTT
TTGCCATTATAGCAGGAATCGTTCAATGATACCCACTATTTACTGGAATAACTTTAAATA
ATTTTTACTTAAAAATTCAATTTTTAGTTATATTTATTGGAGTAAATTTAACATTTTTTC
CTCAACACTTTCTAGGACTAAGAGGGATACCTCGTCGTTATTCTGATTACCCAGATGCAT
TTACTATATGAAATATTGTTTCATCTATTGGATCTTTAATCTCTCTAATAGCAATTATTT
TTTTTATTTTTATTATCTGAGAAAGCCTTTCTGCCCAACGTAAAAGATTATCAGCTTTCA
ATCTAAATTCTTCGATTGAGTGACTTCAATGTCTTCCACCGGCTGAACACGGATATTCAG
AGTTACCT
>Cquatuordecimpunctata
TTCTGCCAGGGTTTGGCCTAATTTCTCACATTATTAGGCAAGAAAGAGGAAAAAAAGAAG
CTTTCGGGACGTTAGGAATAATTTACGCAATAATAGCAATCGGGTTATTAGGTTTCGTAG
TATGGGCACATCACATATTTACAGTAGGAATAGATGTAGATACTCGAGCTTATTTTACTT
CAGCCACTATGATTATTGCTGTTCCCACTGGAATTAAAATTTTTAGGTGAATAGCAACAT
TACATGGGACACAAATTCTCTATAGGCCTGCTACTTTATGAAGATTAGGTTTTGTATTTT
TATTTACAGTTGGAGGATTAACAGGAGTAATTTTAGCTAATTCATCTATTGATATCATTC
TTCATGATACATACTACGTAGTAGCTCATTTTCATTATGTCCTATCAATAGGTGCCGTAT
TTGCTATTATAGCGGGAATTGTCCAATGATTTCCTTTATTTACAGGAATCACTTTAAATA
ATTACTACTTAAAAATTCAATTTTTTATTATATTCATTGGAGTAAATTTAACGTTTTTCC
CGCAACACTTTTTAGGTTTAAGAGGGATACCTCGACGATACTCAGACTATCCTGATGCTT
TTACTATATGAAATATTATTTCATCAATTGGATCATTAATTTCTTTAATAGCAATTATCT
TTTTTATTTTTATCATTTGAGAGAGACTTTCTGCCCAACGAAAAAGACTATCTGGGTTTA
ATCTGAATTCTTCAATTGAATGAATACAGGCCCTACCGCCAGCCGAACATGGTTATTCTG
AGTTACCT
>Cquinquepunctata
TTTTACCAGGATTTGGTTTAATTTCTCACATTATTAGACAAGAAAGAGGCAAAAAAGAAG
CTTTTGGGACTTTAGGTATAATTTATGCAATGATAGCAATCGGTTTACTAGGATTTGTTG
TATGGGCCCACCACATATTTACTGTAGGTATAGATGTTGATACCCGAGCCTACTTTACCT
CTGCAACTATAATTATTGCAGTACCTACAGGCATCAAAATTTTTAGATGAATGGCAACAT
TACACGGAACACAAGTTTTGTATAGCCCTGCTACATTATGAAGATTAGGATTTGTATTTT
TATTTACTGTTGGAGGACTAACCGGTGTAATTTTAGCCAATTCATCAATTGATATCATTT
TACACGACACATACTATGTAGTTGCTCATTTTCACTATGTTTTATCTATAGGAGCAGTCT
TTGCAATCATAGCTGGAATTGTCCAATGATTCCCATTATTTACAGGAATTACTCTGAATA
ATTATTTTTTAAAAATTCAATTTTTAATTATATTTATCGGTGTTAATTTAACATTTTTTC
CCCAACACTTTTTAGGGCTAAGAGGGATACCACGACGATACTCAGATTACCCGGATGCTT
TTACGATATGAAATATCATTTCATCAATTGGATCGTTAATTTCATTAATAGCAATTATTT
TTTTTATTTTTATCATTTGAGAAAGATTTTCTTCTCAACGAAAAAGATTATCTGCTTTTA
ATTTAAATTCTTCGATTGAATGAATACAGCATCTTCCACCAGCTGAGCACGGTTATTCCG
AACTGCCG
