# Supplementary material for: Using host species traits to understand the Wolbachia infection distribution across terrestrial beetles
Source: Sci Rep. 2019 Jan 29;9:847. doi: 10.1038/s41598-018-38155-5 (PMC6351630; doi:10.1038/s41598-018-38155-5)
Supplement: Supplementary file 4 — Supplementary Dataset 3 [file 41598_2018_38155_MOESM4_ESM.zip › Crioceris_COXI.fas.contree]

(Cparacentesis:0.1401072556,Casparagi:0.1513265729,((Cduodecimpunctata:0.1612641365,Cquatuordecimpunctata:0.0969019584)75:0.0406847240,Cquinquepunctata:0.1367045601)60:0.0479323909);
