# Supplementary material for: Using host species traits to understand the Wolbachia infection distribution across terrestrial beetles
Source: Sci Rep. 2019 Jan 29;9:847. doi: 10.1038/s41598-018-38155-5 (PMC6351630; doi:10.1038/s41598-018-38155-5)
Supplement: Supplementary file 4 — Supplementary Dataset 3 [file 41598_2018_38155_MOESM4_ESM.zip › Cyanapion COXI.fas]

>Cplatalea
GGATTTGGAATAATCTCTCACATTATTATACAAGAAAGAAAAAAGAAAGAAGCATTTGGA
ACTTTAGGAATAATCTATGCAATATTAACAATTGGGATTTTAGGATTTGTAGTTTGAGCT
CACCATATATTTACAGTAGGAATAGATGTTGATACTCGAGCTTATTTTACCTCAGCCACT
ATAATTATTGCAGTACCAACAGGAATTAAAATTTTTAGATGATTAGCAACTTATCATGGT
ACCCAAATTCTTTCTAATCCCGCTTCTTTATGAGCTTTAGGCTTTATTTTCCTATTTACT
ATAGGAGGGTTAACAGGGGTAATTTTAGCAAATTCTTCTATTGATATTATTTTACATGAC
ACTTATTATGTAGTTGCTCATTTTCATTATGTTTTATCAATAGGAGCAGTATTTGCTATT
TTAGCCGGAGTAATCCAGTGATTTCCTTTATTTACTGGTTTAACCTTAAATAATAAATTT
TTAAAAATTCATTTTATTGTAATATTTATTGGAGTAAATTTAACATTCTTTCCTCAACAT
TTTTTAGGATTAAGAGGAATACCTCGACGTTACTCTGATTATCCTGATGCTTATTTATTT
TGAAATATTATTTCATCAATTGGAAGATTAATTTCTTTAATAAGAATTTTATTTTTCTTA
TTTATTATTTGAGAAGCTTTAGCATCAAAACGATTCAATTTGTCTTCAATAAGAATAATT
TCTTCAATTGAATGATTACGAGCCTATCCACCAGCACAAC
>Cgnarum
GGATTTGGGATAATTTCTCACATTATTATACAAGAAAGAAAAAAAAAAGAAGCATTTGGA
ACTTTAGGTATAATCTATGCAATATTAACAATTGGAATTTTAGGATTTGTAGTTTGAGCC
CACCATATATTTACAGTAGGAATAGATGTTGATACTCGAGCTTATTTTACTTCAGCCACT
ATAATTATTGCAGTACCTACAGGGATTAAAATTTTTAGATGATTAGCAACTTATCACGGT
ACTAAAATTTTTTCTAATCCCACTTCTTTATGGGCTTTAGGTTTTATTTTTCTATTCACT
ATAGGAGGATTAACAGGAGTAATTTTAGCGAATTCTTCTATTGATATTATTTTACATGAC
ACTTACTATGTAGTTGCCCATTTTCATTATGTTTTATCAATAGGTGCAGTATTCGCTATT
TTAGCAGGCGTAATCCAATGGTTCCCATTATTTACGGGTTTAACATTAAATAATAAATTT
TTAAAAATTCATTTTATTGTAATATTTATAGGAGTAAATTTAACGTTCTTTCCTCAACAT
TTTTTAGGATTAAGAGGGATACCTCGACGTTACTCTGATTACCCTGATGCTTATTTATTT
TGAAATATTATTTCATCAATTGGAAGATTAATTTCTTTAATAAGAATTTTATTTTTCTTA
TTTATTATTTGAGAGGCTTTAGTCTCAAAACGATTCAATTTATCTTCAATGAGAATAATT
TCTTCAATTGAATGATTACAAGCCTATCCACCAGCAGAAC
>Cafer
GGATTTGGGATAATTTCACATATTATTATACAAGAAAGAAAGAAAAAAGAAGCATTTGGA
ACCCTTGGGATAATTTATGCTATACTAACAATTGGTATTTTAGGTTTTGTAGTTTGAGCT
CATCATATATTTACAGTAGGAATAGATGTTGATACTCGAGCTTACTTTACTTCAGCTACA
ATAATTATTGCAGTACCAACAGGAATTAAAATTTTTAGATGATTAGCAACTTATCATGGA
ACTCAAATTCTTTCTAATCCAGCTTCTTTATGATCATTAGGGTTTATTTTTCTATTTACT
ATGGGAGGATTAACAGGGGTAATTTTAGCTAATTCATCAATTGATATCATTTTACATGAT
ACTTATTATGTAGTGGCTCATTTCCATTACGTTTTATCAATAGGAGCGGTATTCGCTATT
TTAGCAGGAATAATTCAATGATTCCCTTTATTTACTGGATTAACATTAAATAATAAATTT
TTAAAAATTCATTTTATTGTTATATTCATTGGGGTTAATTTGACATTTTTTCCTCAACAT
TTTTTAGGATTAAGGGGCATGCCACGACGATACTCAGACTATCCTGATGCTTACTTATTT
TGAAATTCAATTTCATCAATTGGAAGAATAATTTCTTTAAGAAGAATCTTATTTTTCTTA
TTTATTATCTGAGAAGCATTAGCTGCAAAACGGTTTATTTTATCTTCTATAAGAATAGTT
TCTTCTATTGAATGATTGCAGGCGTATCCTCCGGCAGAAC
>Cgyllenhalii
GGATTTGGCATAATTTCCCATATTATTATACAAGAAAGAAAAAAAAAAGAAGCATTTGGT
ACATTAGGTATAATTTATGCTATATTAACTATTGGAATTTTAGGATTTGTTGTTTGGGCT
CATCATATATTTACTGTCGGTATAGATGTAGATACACGAGCTTACTTTACTTCTGCAACA
ATAATTATTGCAGTACCTACAGGAATTAAAATTTTTAGATGGCTAGCAACCTACCATGGG
ACTCAAATTCTCTCTAACCCAGCTTCTCTATGAGCCTTAGGATTTATCTTTTTATTTACT
ATAGGTGGATTAACAGGAGTAATTTTAGCTAATTCGTCTATTGATATTATTTTACATGAT
ACTTACTATGTAGTAGCTCATTTTCACTATGTTTTATCAATAGGGGCAGTATTTGCTATC
TTAGCAGGAGTAGTTCAATGATTCCCATTATTTACAGGATTAACATTAAATAATAAATTT
TTAAAAATTCATTTTATTACTATATTTATTGGAGTAAATCTAACATTTTTCCCTCAACAT
TTCTTAGGGTTAAGAGGGATGCCTCGACGTTATTCAGACTATCCTGATGCTTATTTATTT
TGAAATATAATCTCATCTATTGGAAGACTAATTTCTTTAGTTAGAATTTTATTTTTCTTA
TTTATTATCTGAGAAGCCTTAGCTTCAAAACGGTTTAATTTATCCTCTATTAGAATAACC
TCTTCAATTGAATGATTACAGGCCTATCCACCAGCTGAAC
>Ccolumbinum
GGATTTGGTATAATTTCACATATTATTATACAAGAAAGAAAAAAAAAAGAAGCATTTGGA
ACCTTAGGAATAATTTATGCAATATTAACAATTGGAATTTTAGGATTTGTTGTTTGAGCA
CATCATATATTTACTGTAGGAATAGATGTAGATACACGAGCTTATTTTACATCAGCAACT
ATAATTATTGCAGTACCAACTGGTATTAAAATTTTTAGATGATTAGCAACTTACCATGGA
ACCCAAATTTTATCAAATCCGGCCTCTTTATGAGCTTTAGGATTTATTTTTCTATTTACT
ATAGGGGGTTTAACTGGGGTAATTCTAGCAAATTCATCAATTGATATTATTTTACACGAC
ACATATTATGTGGTTGCTCATTTTCATTATGTTTTATCAATAGGCGCAGTATTTGCAATT
TTAGCAGGAGTAGTACAATGATTCCCATTATTCACAGGTTTAACATTAAATAATAAGTTT
TTAAAAATTCATTTTATCGTAATATTTATTGGAGTAAATTTAACTTTTTTCCCCCAACAT
TTTTTAGGATTAAGAGGAATACCTCGACGTTACTCTGATTATCCAGATGCTTACACATTT
TGAAATGTTATTTCTTCTATTGGAAGATTAATTTCCTTAATAAGAATTTTATTTTTTTTA
TTTATTATTTGAGAAGCTTTAGCTTCTAAACGATTTAGTTTATCTTCTATAAGAATAATT
TCTTCAATTGAATGATTACAGGCCTATCCCCCAGCAGAGC
>Cspencii
GGATTTGGGATAATTTCTCATATTATTATACAAGAAAGAAAAAAAAAAGAAGCGTTTGGA
ACATTAGGAATAATTTATGCAATATTAACAATTGGGATTTTAGGATTTGTTGTCTGAGCT
CATCATATATTTACTGTTGGAATAGATGTTGATACACGAGCTTATTTTACTTCTGCAACA
ATAATCATTGCAGTTCCAACAGGTATTAAAATTTTTAGATGATTAGCAACCTATCATGGA
ACTCAAATTTTATCAAATCCTGCATCTTTATGAGCTTTAGGGTTTATTTTTCTATTCACT
ATAGGGGGATTAACTGGGGTAATTTTAGCTAATTCGTCAATTGATATTATTTTACATGAT
ACATATTATGTAGTTGCTCATTTTCATTATGTATTATCAATAGGTGCAGTATTTGCAATT
TTAGCGGGTGTAATTCAATGATTCCCATTATTTACAGGATTAACATTAAATAATAAATTT
TTAAAAATTCATTTTATTGTTATATTTATTGGTGTAAATTTAACCTTTTTTCCCCAACAT
TTTTTAGGATTAAGAGGGATGCCACGACGATACTCAGATTACCCTGATGCATACACATTT
TGAAATGTAATTTCTTCAATTGGAAGATTAATTTCTTTAATAAGAATTTTATTTTTTCTA
TTTATTGTTTGAGAAGCATTAGCTTCAAAACGATTTAATTTATCTTCAATAAGAATAATT
TCTTCAATTGAATGATTACAAGCCTATCCTCCCGCAGAAC
