# Supplementary material for: Using host species traits to understand the Wolbachia infection distribution across terrestrial beetles
Source: Sci Rep. 2019 Jan 29;9:847. doi: 10.1038/s41598-018-38155-5 (PMC6351630; doi:10.1038/s41598-018-38155-5)
Supplement: Supplementary file 4 — Supplementary Dataset 3 [file 41598_2018_38155_MOESM4_ESM.zip › Cyanapion_COXI.fas.contree]

(Cplatalea:0.0358680268,Cgnarum:0.0458282763,((Cafer:0.1077330588,Cgyllenhalii:0.1160382317)48:0.0102145826,(Ccolumbinum:0.0734699844,Cspencii:0.0546887560)84:0.0415655712)96:0.0517295450);
