# Supplementary material for: Using host species traits to understand the Wolbachia infection distribution across terrestrial beetles
Source: Sci Rep. 2019 Jan 29;9:847. doi: 10.1038/s41598-018-38155-5 (PMC6351630; doi:10.1038/s41598-018-38155-5)
Supplement: Supplementary file 4 — Supplementary Dataset 3 [file 41598_2018_38155_MOESM4_ESM.zip › Monochamus COXI.fas]

>Murussovii
TCCTTAACTCTTTTAATTATAAGAAGAATTGTAGAAAATGGAGCCGGAACTGGATGAACA
GTTTATCCCCCCTTAGCAGCAAATGTTGCTCATAGTGGTTCATCAGTTGATTTAGCAATT
TTTAGTCTTCATTTAGCAGGAGTTTCTTCTATTTTAGGAGCAGTAAATTTTATTACAACT
GTAATTAATATGCGACCTAGAGGAATAAATTTAGATCGTTTACCTTTATTTGTCTGAGCA
GTAAAAATTACTGCTATTCTTCTTTTATTATCTTTACCAGTATTAGCTGGTGCAATTACA
ATACTTTTAACTGATCGAAATTTAAATACATCATTTTTTGATCCAGCAGGAGGAGGTGAC
CCAATTCTATACCAACACTTATTTTGATTTTTTGGTCATCCAGAAGTTTATATTCTTATT
CTTCCAGGATTTGGAATAATTTCTCATATTATTAGACAAGAAAGAGGTAAAAAAGAAACT
TTTGGAACTTTAGGAATAATTTATGCCATAATAGCAATTGGTTTATTGGGATTTGTAGTT
TGAGCTCATCATATATTTACTGTAGGAATAGATGTAGACACCCGAGCTTATTTTACTTCA
GCAACTATAATTATTGCTGTGCCTACAGGAATTAAAGTTTTTAGATGATTAGCAACTTTT
CATGGAACACAACTTTTATATAGACCCGTATCTTTATGAGCATTAGGTTTTGTATTTTTA
TTTACTGTAGGAGGATTAACAGGAGTAGTTTTAGCTAACTCTTCTTTAGATATTATTCTT
CATGATACATATTATGTAGTTGCTCATTTTCATTATGTTCTTTCTATGGGAGCAGTATTT
GCAATTATGGCAGGATTAGTACAATGATTCCCTTTATTTACAGGTTTAACTCTCCATAGA
AAATTTTTAAAAATTCAATTTTTTGTTATATTTATTGGAGTAAATTTAACATTCTTTCCC
CAACATTTTTTAGGATTAAGAGGTATACCTCGACGATATTCAGATTATCCTGATGCTTTT
ACTCTATGAAATATTGTTTCATCAATTGGATCTCTAATTTCCTTAGTAAGAGTAACATTA
TTATTATACATTTTTTGAGAAGCTTTAGCTGTTCATCGAAAAAGATTAGCTACTACAAGA
ATAGTAACTTCAATCGAATGATTACAACATTTACCTCCTGCCGAACA
>Msartor
TCCTTAACTCTTTTAATTATAAGAAGAATTGTAGAAAATGGAGCCGGAACTGGATGAACA
GTTTATCCCCCCTTAGCAGCAAATGTTGCTCATAGTGGTTCATCAGTTGATTTAGCAATT
TTTAGTCTTCATTTAGCAGGAATTTCTTCTATTTTAGGAGCAGTAAATTTTATTACAACT
GTAATTAATATACGACCTAGAGGAATAAATTTAGATCGTTTACCTTTATTTGTCTGAGCA
GTAAAAATTACTGCTATTCTTCTTTTATTATCTTTACCAGTATTAGCTGGTGCAATTACA
ATACTTTTAACTGATCGAAATTTAAATACATCATTTTTTGATCCAGCAGGAGGAGGTGAC
CCAATTCTATACCAACACTTATTTTGATTTTTTGGTCATCCAGAAGTTTATATTCTTATT
CTTCCAGGATTTGGAATAATTTCTCATATTATTAGACAAGAAAGGGGTAAAAAAGAAACT
TTTGGAACTTTAGGAATAATTTATGCCATAATAGCAATTGGTTTATTAGGATTTGTAGTT
TGAGCTCATCATATATTCACTGTAGGGATAGATGTAGACACCCGAGCTTATTTTACTTCA
GCAACTATAATTATTGCTGTGCCTACAGGAATTAAAGTTTTTAGATGATTAGCAACTTTT
CATGGAACACAACTTTTATATAGACCCGTATCTTTATGAGCATTAGGTTTTGTATTTTTA
TTTACTGTAGGAGGATTAACAGGAGTAGTTTTAGCTAACTCTTCTTTAGATATTATTCTT
CATGATACATATTATGTAGTTGCTCATTTTCATTATGTTCTTTCTATGGGGGCAGTATTT
GCAATTATAGCAGGATTAGTACAATGATTCCCTCTATTTACAGGTTTAACTCTCCATAGA
AAATTTTTAAAAATTCAATTTTTTGTTATATTTATTGGAGTAAATTTAACATTCTTTCCC
CAACATTTTTTAGGATTAAGAGGTATACCTCGACGGTATTCAGATTATCCTGATGCTTTT
ACTCTATGAAATATTGTTTCATCAATTGGATCTCTAATTTCCTTAGTAAGAGTAACATTA
TTATTATACATTTTTTGAGAAGCTTTAGCTGTTCATCGAAAAAGACTAGCTACTACAAGA
ATAGTAACTTCAATCGAATGATTACAACATTTACCTCCTGCCGAACA
>Mgalloprovincialis
TCCTTAACTCTTTTAATTATAAGAAGAATTGTAGAAAATGGAGCTGGAACTGGATGAACA
GTTTATCCCCCCTTAGCAGCAAATGTTGCTCATAGTGGTTCATCAGTTGATTTAGCAATT
TTTAGTCTTCATTTAGCAGGAGTTTCTTCTATTTTAGGAGCAGTAAATTTTATTACAACT
GTAATTAATATACGACCTAGAGGAATAAATTTAGATCGTTTACCTTTATTTGTCTGAGCA
GTAAAAATTACTGCTATCCTTCTTTTATTATCTTTACCAGTATTAGCTGGTGCAATTACA
ATACTTTTAACAGATCGAAATCTAAATACATCATTTTTTGATCCAGCAGGAGGAGGAGAC
CCAATTTTATATCAACACTTATTTTGATTTTTTGGTCATCCAGAAGTTTATATTCTTATT
CTTCCAGGATTTGGAATAATTTCTCATATTATTAGACAGGAAAGAGGAAAAAAAGAAACT
TTTGGAACTTTAGGAATAATTTATGCTATAATAGCAATTGGTTTATTAGGATTTGTAGTT
TGAGCTCATCATATATTTACTGTAGGTATAGATGTAGATACCCGAGCTTATTTTACTTCA
GCAACTATAATTATTGCTGTACCTACAGGAATTAAAGTTTTTAGATGATTAGCAACTTTT
CATGGAACACAACTTTTATATAGACCTGTATCTTTATGAGCATTAGGTTTTGTATTTTTA
TTTACTGTAGGAGGATTAACAGGAGTAGTTTTAGCTAATTCTTCTTTAGATATTATTCTT
CATGATACATATTATGTAGTTGCTCATTTTCATTATGTTCTTTCTATAGGAGCAGTATTT
GCAATTATAGCAGGATTAGTTCAATGATTTCCCTTATTTACAGGTTTAACTCTCCATAGA
AAATTTTTAAAAATTCAATTTTTTGTTATATTTATTGGAGTAAATTTAACATTCTTTCCC
CAACATTTTTTAGGATTAAGAGGTATACCTCGACGATATTCAGATTATCCTGATGCTTTT
ACTCTATGAAATATTGTTTCATCAATTGGATCCCTAATTTCCTTAGTAAGAGTAACATTA
TTATTATATATTTTTTGAGAAGCTTTAGCTGTTCATCGAAAAAGATTAGCTACTATAAGA
ATAGTAACTTCAATTGAATGATTACAACATCTGCCTCCTGCCGAACA
>Msaltuarius
TCTTTAACTCTTTTAATTATAAGAAGAATTGTAGAAAATGGAGCTGGAACTGGATGAACA
GTTTATCCCCCCTTAGCAGCAAATGTTGCTCATAGAGGTTCATCAGTTGATTTAGCAATT
TTTAGTCTCCATTTAGCAGGAATTTCTTCTATTTTAGGTGCAGTTAATTTTATTACAACT
GTTATTAATATACGACCTAAAGGTATAAACTTAGATCGTTTACCTTTATTTGTTTGAGCA
GTAAAAATTACTGCTATTCTTCTTTTATTATCCCTACCAGTATTAGCTGGTGCAATTACA
ATATTATTAACAGATCGAAATTTAAATACATCCTTCTTTGATCCTGCAGGAGGAGGAGAC
CCAATTTTATATCAACATTTATTTTGATTTTTTGGTCATCCAGAAGTTTATATTCTTATT
CTTCCTGGATTTGGAATAATTTCTCATATTATTAGACAAGAAAGAGGGAAAAAAGAAACT
TTTGGAACTTTAGGAATAATTTATGCAATAATAGCTATTGGTTTATTAGGATTTGTGGTA
TGAGCCCATCATATATTCACTGTAGGAATAGATGTCGACACTCGAGCTTATTTTACTTCA
GCTACTATAATTATTGCTGTACCTACAGGTATTAAAGTTTTTAGATGACTAGCAACTTTT
CATGGCACTCAACTTTTATATAGACCTGTTTCTTTATGAGCATTAGGATTTGTATTTTTA
TTTACTGTAGGAGGATTAACAGGAGTAGTTTTAGCTAATTCTTCTTTAGATATTATTCTA
CATGACACATATTATGTAGTTGCTCATTTTCATTATGTTCTTTCTATAGGAGCAGTATTT
GCTATTATAGCCGGATTAGTTCAATGATTTCCTCTATTTACAGGTTTAACTTTACATAGA
AAATTCTTAAAAATTCAATTTTTTGTTATATTTATTGGAGTTAATTTAACATTTTTTCCT
CAACATTTTTTAGGATTAAGAGGAATACCTCGACGATATTCAGATTTCCCCGATGCTTTT
ACTCTATGAAATATTGTTTCATCTATTGGTTCTTTAATTTCCTTAGTCAGAGTAACATTA
TTATTATATATTTTTTGAGAAGCCTTAGCTGTTCATCGAAAAAGATTGGCTACTAAAAGA
ATAGTAACATCAATTGAATGAATACAACATTTACCTCCTGCCGAACA
>Malternatus
TCTTTAACTCTTTTAATTATAAGAAGAATTGTAGAAAATGGAGCAGGAACTGGATGAACA
GTTTATCCCCCTTTAGCAGCAAATGTTGCTCATAGAGGTTCATCAGTTGATTTAGCAATT
TTTAGTCTTCATCTGGCTGGAATTTCTTCTATTTTAGGTGCAGTTAATTTTATTACTACT
GTGATTAATATACGGCCAAGAGGAATAAATTTAGATCGTCTACCTTTATTTGTTTGAGCA
GTAAAAATTACTGCAATTCTTCTTTTACTCTCTTTACCTGTATTAGCAGGAGCAATTACA
ATACTTTTAACAGATCGAAATTTAAATACATCATTTTTTGATCCAGCAGGAGGTGGAGAT
CCTATTTTATATCAACATTTATTTTGATTTTTTGGTCATCCAGAAGTTTATATTCTTATT
CTTCCAGGCTTTGGAATGATTTCTCATATTATTAGACAAGAAAGAGGAAAAAAAGAAACC
TTTGGAACTTTAGGAATAATTTATGCTATAATAGCAATTGGTCTATTAGGATTTGTAGTA
TGAGCTCACCATATATTTACTGTAGGAATAGATGTTGATACTCGAGCTTATTTTACTTCT
GCAACTATAATTATTGCTGTACCTACAGGAATTAAAGTTTTTAGATGATTAGCAACTTTT
CATGGAACTCAACTTTTATACAGACCAGTATCTTTATGAGCTCTAGGATTTGTATTTTTA
TTTACAGTAGGAGGATTAACAGGAGTAATTTTAGCTAATTCTTCTTTAGATATTATTTTT
CATGATACTTATTATGTAGTTGCTCATTTTCATTATGTTCTTTCTATAGGAGCTGTATTT
GCTATTATAGCAGGATTAGTTCAATGATTTCCTTTATTTACAGGTTTAACTTTACACAGA
AAATTTTTAAAAATTCAATTTCTTGTAATATTTATTGGAGTAAATATAACATTTTTTCCT
CAACATTTTTTAGGATTAAGAGGAATACCTCGACGATATTCAGATTATCCTGATGCTTTC
ACTCTATGAAATATTGTTTCATCAATTGGATCTTTAATTTCCTTAGTAAGAGTGACATTA
TTACTATATATTTTTTGAGAAGCTTTAGCTGTTCATCGAAAAAGATTAGCTACTATAAGA
ATAGTAACATCAATTGAATGATTACAACATTTGCCTCCTGCCGAACA
>Msutor
TCATTAACTCTTTTAATTATAAGAAGAATTGTAGAAAATGGAGCTGGAACTGGATGAACA
GTTTATCCCCCTTTAGCAGCAAATGTTGCTCATAGTGGTTCATCAGTTGATTTAGCAATT
TTTAGTCTTCATTTAGCAGGAGTTTCTTCTATTTTAGGAGCAGTAAATTTTATTACAACT
GTAATTAATATACGACCTAGAGGAATAAATTTAGACCGTTTACCTTTATTTGTCTGGGCG
GTAAAAATTACTGCTATCCTTCTTTTATTATCTTTACCAGTATTAGCTGGTGCAATTACA
ATACTTTTAACAGATCGAAACTTAAATACATCATTTTTTGACCCGGCAGGAGGAGGTGAT
CCAATTTTATACCAACATTTATTTTGATTTTTTGGTCATCCAGAAGTTTACATTCTTATT
CTTCCGGGATTTGGAATAATTTCTCATATTATTAGACAAGAAAGAGGGAAAAAAGAAACT
TTTGGAACTTTAGGAATAATTTATGCTATAATAGCAATTGGTTTATTAGGATTTGTAGTT
TGAGCCCATCATATATTTACTGTAGGTATAGATGTAGATACCCGAGCTTATTTTACTTCA
GCAACAATAATTATTGCTGTTCCTACAGGAATTAAAGTTTTTAGATGATTAGCAACTTTC
CATGGAACACAACTTTTATACAGACCTGTATCTTTATGAGCATTAGGTTTTGTATTTTTA
TTTACTGTAGGAGGATTAACAGGAGTAATTTTAGCTAATTCTTCTTTAGATATTATCCTT
CATGATACATATTATGTAGTTGCTCATTTTCACTATGTTCTCTCTATAGGAGCAGTATTT
GCAATTATAGCAGGATTAGTTCAATGATTCCCCTTATTTACTGGTTTAACTCTCCATAGA
AAATTTTTAAAAATTCAATTTTTTGTTATATTTATTGGAGTAAATTTAACATTCTTTCCC
CAACATTTTTTAGGATTAAGAGGTATACCTCGACGATATTCAGATTATCCTGATGCTTTT
ACTCTATGAAATGTTGTTTCATCAATTGGATCCTTAATTTCCTTAGTAAGAGTAACATTA
TTATTATATATTTTTTGAGAAGCTTTAGCTGTTCATCGAAAAAGATTAGCTACTATAAGA
ATAGTAACTTCAATTGAATGAATGCAAAGTTTACCTCCTGCCGAACA
