# Supplementary material for: Using host species traits to understand the Wolbachia infection distribution across terrestrial beetles
Source: Sci Rep. 2019 Jan 29;9:847. doi: 10.1038/s41598-018-38155-5 (PMC6351630; doi:10.1038/s41598-018-38155-5)
Supplement: Supplementary file 4 — Supplementary Dataset 3 [file 41598_2018_38155_MOESM4_ESM.zip › Monochamus_COXI.fas.contree]

(Murussovii:0.0027200846,Msartor:0.0073242203,((Mgalloprovincialis:0.0028062413,(Msaltuarius:0.0658150151,Malternatus:0.0669059106)94:0.0272788399)49:0.0033204498,Msutor:0.0336940316)99:0.0195518905);
