# Supplementary material for: Using host species traits to understand the Wolbachia infection distribution across terrestrial beetles
Source: Sci Rep. 2019 Jan 29;9:847. doi: 10.1038/s41598-018-38155-5 (PMC6351630; doi:10.1038/s41598-018-38155-5)
Supplement: Supplementary file 5 — Supplementary Dataset 4 [file 41598_2018_38155_MOESM5_ESM.zip]

Archive with 13 entries (13 files):
- Monochamus-ClonaFrame_outfile.txt.out
- Paederus-ClonaFrame_outfile.txt.out
- Aphodius ftsZ.fas
- Bembidion ftsZ.fas
- Crioceris ftsZ.fas
- Cyanapion hcpA.fas
- Monochamus gatB.fas
- Monochamus gatB2.fas
- Paederus ftsZ.fas
- Aphodius-ClonaFrame_outfile.txt.out
- Bembidion-ClonaFrame_outfile.txt.out
- Crioceris-ClonaFrame_outfile.txt.out
- Cyanapion-ClonaFrame_outfile.txt.out
