# Supplementary material for: Using host species traits to understand the Wolbachia infection distribution across terrestrial beetles
Source: Sci Rep. 2019 Jan 29;9:847. doi: 10.1038/s41598-018-38155-5 (PMC6351630; doi:10.1038/s41598-018-38155-5)
Supplement: Supplementary file 5 — Supplementary Dataset 4 [file 41598_2018_38155_MOESM5_ESM.zip › Monochamus-ClonaFrame_outfile.txt.out]

#constree
(((2:0.068413,4:0.068413)6:0.064354,1:0.132767)7:0.089824,(3:0.036722,5:0.036722)8:0.185869)9:0.000000
#names
wMurussovii1
wMurussovii2
wMsartor
wCrioceris-A
wCrioceris-B
#consevents
1.860000e-001 0.000000e+000 1.940000e-001 1.720000e-001 2.000000e-001 0.000000e+000 2.140000e-001 2.000000e-003 3.140000e-001 4.000000e-003 7.560000e-001 9.880000e-001 8.180000e-001 0.000000e+000 9.740000e-001 9.800000e-001 9.800000e-001 9.800000e-001 9.800000e-001 9.820000e-001 9.800000e-001 9.820000e-001 9.780000e-001 9.820000e-001 9.700000e-001 9.500000e-001 7.200000e-001 0.000000e+000 7.460000e-001 9.680000e-001 7.440000e-001 9.820000e-001 4.860000e-001 4.000000e-003 1.280000e-001 0.000000e+000 1.180000e-001 0.000000e+000 1.120000e-001 0.000000e+000 1.160000e-001 1.760000e-001 9.600000e-002 0.000000e+000 1.000000e-001 9.680000e-001 6.200000e-002 0.000000e+000 5.600000e-002 0.000000e+000 5.600000e-002 0.000000e+000 5.400000e-002 0.000000e+000 4.600000e-002 0.000000e+000 4.200000e-002 2.240000e-001 1.800000e-002 0.000000e+000 1.400000e-002 0.000000e+000 1.000000e-002 0.000000e+000 1.400000e-002 0.000000e+000 1.400000e-002 0.000000e+000 1.000000e-002 0.000000e+000 1.000000e-002 0.000000e+000 1.000000e-002 0.000000e+000 1.200000e-002 0.000000e+000 1.000000e-002 2.000000e-003 1.400000e-002 0.000000e+000 1.800000e-002 0.000000e+000 2.200000e-002 0.000000e+000 2.000000e-002 0.000000e+000 2.600000e-002 9.580000e-001 1.200000e-002 0.000000e+000 6.000000e-003 0.000000e+000 6.000000e-003 0.000000e+000 6.000000e-003 0.000000e+000 6.000000e-003 0.000000e+000 6.000000e-003 0.000000e+000 4.000000e-003 0.000000e+000 2.000000e-003 0.000000e+000 4.000000e-003 0.000000e+000 4.000000e-003 0.000000e+000 4.000000e-003 0.000000e+000 2.000000e-003 0.000000e+000 4.000000e-003 0.000000e+000 4.000000e-003 8.000000e-003 6.000000e-003 7.600000e-002 6.000000e-003 0.000000e+000 6.000000e-003 0.000000e+000 2.000000e-003 2.000000e-003 2.000000e-003 0.000000e+000 2.000000e-003 0.000000e+000 2.000000e-003 0.000000e+000 2.000000e-003 0.000000e+000 2.000000e-003 0.000000e+000 1.000000e-002 0.000000e+000 
2.000000e-002 0.000000e+000 2.000000e-002 1.360000e-001 1.200000e-002 0.000000e+000 8.000000e-003 0.000000e+000 0.000000e+000 0.000000e+000 0.000000e+000 0.000000e+000 0.000000e+000 0.000000e+000 2.000000e-003 0.000000e+000 2.000000e-003 0.000000e+000 2.000000e-003 0.000000e+000 2.000000e-003 0.000000e+000 2.000000e-003 0.000000e+000 2.000000e-003 4.000000e-003 0.000000e+000 2.000000e-003 2.000000e-003 0.000000e+000 2.000000e-003 0.000000e+000 2.000000e-003 0.000000e+000 2.000000e-003 0.000000e+000 2.000000e-003 0.000000e+000 6.000000e-003 0.000000e+000 1.000000e-002 7.440000e-001 0.000000e+000 0.000000e+000 0.000000e+000 0.000000e+000 0.000000e+000 0.000000e+000 0.000000e+000 0.000000e+000 0.000000e+000 0.000000e+000 0.000000e+000 2.000000e-003 0.000000e+000 0.000000e+000 0.000000e+000 1.120000e-001 0.000000e+000 0.000000e+000 0.000000e+000 0.000000e+000 0.000000e+000 0.000000e+000 0.000000e+000 0.000000e+000 0.000000e+000 0.000000e+000 2.000000e-003 0.000000e+000 2.000000e-003 0.000000e+000 0.000000e+000 0.000000e+000 0.000000e+000 0.000000e+000 2.000000e-003 0.000000e+000 2.000000e-003 0.000000e+000 2.000000e-003 0.000000e+000 2.000000e-003 0.000000e+000 0.000000e+000 0.000000e+000 2.000000e-003 0.000000e+000 0.000000e+000 0.000000e+000 0.000000e+000 0.000000e+000 0.000000e+000 0.000000e+000 2.000000e-003 0.000000e+000 2.000000e-003 0.000000e+000 0.000000e+000 0.000000e+000 0.000000e+000 0.000000e+000 2.000000e-003 0.000000e+000 2.000000e-003 0.000000e+000 4.000000e-003 0.000000e+000 0.000000e+000 0.000000e+000 2.000000e-003 0.000000e+000 0.000000e+000 0.000000e+000 0.000000e+000 1.000000e-002 0.000000e+000 8.200000e-002 0.000000e+000 0.000000e+000 0.000000e+000 0.000000e+000 0.000000e+000 0.000000e+000 0.000000e+000 0.000000e+000 0.000000e+000 0.000000e+000 0.000000e+000 0.000000e+000 2.000000e-003 0.000000e+000 2.000000e-003 0.000000e+000 4.000000e-003 0.000000e+000 
2.000000e-003 0.000000e+000 0.000000e+000 2.000000e-003 0.000000e+000 2.600000e-002 0.000000e+000 0.000000e+000 0.000000e+000 0.000000e+000 0.000000e+000 0.000000e+000 0.000000e+000 0.000000e+000 0.000000e+000 0.000000e+000 0.000000e+000 0.000000e+000 0.000000e+000 0.000000e+000 0.000000e+000 0.000000e+000 0.000000e+000 0.000000e+000 0.000000e+000 0.000000e+000 0.000000e+000 0.000000e+000 0.000000e+000 0.000000e+000 0.000000e+000 0.000000e+000 0.000000e+000 0.000000e+000 0.000000e+000 1.600000e-002 0.000000e+000 0.000000e+000 0.000000e+000 0.000000e+000 0.000000e+000 0.000000e+000 0.000000e+000 0.000000e+000 0.000000e+000 0.000000e+000 0.000000e+000 0.000000e+000 0.000000e+000 0.000000e+000 0.000000e+000 0.000000e+000 0.000000e+000 0.000000e+000 0.000000e+000 0.000000e+000 0.000000e+000 0.000000e+000 0.000000e+000 0.000000e+000 0.000000e+000 0.000000e+000 0.000000e+000 0.000000e+000 0.000000e+000 0.000000e+000 0.000000e+000 0.000000e+000 2.000000e-003 0.000000e+000 2.000000e-003 0.000000e+000 2.000000e-003 0.000000e+000 2.000000e-003 0.000000e+000 0.000000e+000 0.000000e+000 0.000000e+000 0.000000e+000 0.000000e+000 0.000000e+000 2.000000e-003 0.000000e+000 0.000000e+000 0.000000e+000 2.000000e-003 0.000000e+000 2.000000e-003 0.000000e+000 2.000000e-003 0.000000e+000 2.000000e-003 0.000000e+000 2.000000e-003 0.000000e+000 2.000000e-003 0.000000e+000 0.000000e+000 0.000000e+000 0.000000e+000 0.000000e+000 0.000000e+000 0.000000e+000 0.000000e+000 0.000000e+000 0.000000e+000 0.000000e+000 0.000000e+000 0.000000e+000 0.000000e+000 0.000000e+000 0.000000e+000 0.000000e+000 0.000000e+000 0.000000e+000 0.000000e+000 0.000000e+000 0.000000e+000 0.000000e+000 0.000000e+000 0.000000e+000 0.000000e+000 0.000000e+000 0.000000e+000 0.000000e+000 0.000000e+000 0.000000e+000 0.000000e+000 0.000000e+000 0.000000e+000 0.000000e+000 0.000000e+000 0.000000e+000 2.000000e-003 0.000000e+000 
2.400000e-002 0.000000e+000 2.200000e-002 1.360000e-001 1.200000e-002 0.000000e+000 6.000000e-003 0.000000e+000 2.000000e-003 0.000000e+000 0.000000e+000 0.000000e+000 2.000000e-003 0.000000e+000 0.000000e+000 0.000000e+000 0.000000e+000 0.000000e+000 0.000000e+000 0.000000e+000 0.000000e+000 0.000000e+000 0.000000e+000 0.000000e+000 0.000000e+000 4.000000e-003 2.400000e-002 9.900000e-001 1.200000e-002 0.000000e+000 1.000000e-002 0.000000e+000 8.000000e-003 0.000000e+000 4.000000e-003 0.000000e+000 8.000000e-003 0.000000e+000 1.200000e-002 0.000000e+000 1.000000e-002 1.760000e-001 0.000000e+000 0.000000e+000 0.000000e+000 0.000000e+000 0.000000e+000 0.000000e+000 0.000000e+000 0.000000e+000 0.000000e+000 0.000000e+000 0.000000e+000 0.000000e+000 0.000000e+000 0.000000e+000 0.000000e+000 1.100000e-001 0.000000e+000 0.000000e+000 0.000000e+000 0.000000e+000 0.000000e+000 0.000000e+000 0.000000e+000 0.000000e+000 0.000000e+000 0.000000e+000 0.000000e+000 0.000000e+000 0.000000e+000 0.000000e+000 0.000000e+000 0.000000e+000 0.000000e+000 0.000000e+000 0.000000e+000 0.000000e+000 0.000000e+000 0.000000e+000 0.000000e+000 0.000000e+000 0.000000e+000 0.000000e+000 0.000000e+000 0.000000e+000 0.000000e+000 0.000000e+000 2.000000e-003 0.000000e+000 0.000000e+000 0.000000e+000 0.000000e+000 0.000000e+000 0.000000e+000 0.000000e+000 0.000000e+000 0.000000e+000 0.000000e+000 0.000000e+000 2.000000e-003 0.000000e+000 2.000000e-003 0.000000e+000 2.000000e-003 0.000000e+000 1.400000e-002 0.000000e+000 6.800000e-002 0.000000e+000 2.120000e-001 0.000000e+000 6.820000e-001 9.940000e-001 6.860000e-001 9.360000e-001 6.760000e-001 8.020000e-001 1.480000e-001 0.000000e+000 1.320000e-001 0.000000e+000 7.000000e-002 0.000000e+000 6.400000e-002 0.000000e+000 5.000000e-002 0.000000e+000 5.400000e-002 0.000000e+000 4.800000e-002 0.000000e+000 4.600000e-002 0.000000e+000 5.400000e-002 0.000000e+000 
4.800000e-002 0.000000e+000 5.200000e-002 2.000000e-003 6.200000e-002 9.740000e-001 3.200000e-002 0.000000e+000 6.000000e-003 0.000000e+000 4.000000e-003 0.000000e+000 4.000000e-003 0.000000e+000 4.000000e-003 0.000000e+000 4.000000e-003 0.000000e+000 4.000000e-003 0.000000e+000 4.000000e-003 0.000000e+000 4.000000e-003 0.000000e+000 4.000000e-003 0.000000e+000 2.000000e-003 0.000000e+000 2.000000e-003 0.000000e+000 2.000000e-003 0.000000e+000 4.000000e-003 0.000000e+000 2.200000e-002 9.840000e-001 4.000000e-003 0.000000e+000 2.000000e-003 0.000000e+000 2.000000e-003 0.000000e+000 0.000000e+000 0.000000e+000 0.000000e+000 0.000000e+000 0.000000e+000 0.000000e+000 0.000000e+000 0.000000e+000 0.000000e+000 0.000000e+000 0.000000e+000 0.000000e+000 0.000000e+000 0.000000e+000 0.000000e+000 0.000000e+000 0.000000e+000 0.000000e+000 0.000000e+000 0.000000e+000 0.000000e+000 0.000000e+000 0.000000e+000 0.000000e+000 0.000000e+000 0.000000e+000 0.000000e+000 0.000000e+000 0.000000e+000 0.000000e+000 0.000000e+000 0.000000e+000 0.000000e+000 0.000000e+000 0.000000e+000 0.000000e+000 0.000000e+000 0.000000e+000 0.000000e+000 0.000000e+000 0.000000e+000 0.000000e+000 0.000000e+000 0.000000e+000 0.000000e+000 0.000000e+000 2.000000e-003 0.000000e+000 2.000000e-003 0.000000e+000 2.000000e-003 0.000000e+000 0.000000e+000 0.000000e+000 0.000000e+000 0.000000e+000 2.000000e-003 0.000000e+000 0.000000e+000 0.000000e+000 0.000000e+000 0.000000e+000 0.000000e+000 0.000000e+000 0.000000e+000 0.000000e+000 0.000000e+000 0.000000e+000 0.000000e+000 0.000000e+000 0.000000e+000 0.000000e+000 2.000000e-003 0.000000e+000 2.000000e-003 0.000000e+000 0.000000e+000 0.000000e+000 0.000000e+000 0.000000e+000 0.000000e+000 0.000000e+000 0.000000e+000 0.000000e+000 2.000000e-003 0.000000e+000 2.000000e-003 0.000000e+000 2.000000e-003 0.000000e+000 2.000000e-003 0.000000e+000 0.000000e+000 0.000000e+000 
7.848837e-002 0.000000e+000 7.848837e-002 8.779070e-001 4.941860e-002 0.000000e+000 1.453488e-002 0.000000e+000 2.906977e-003 5.813953e-003 2.906977e-003 2.906977e-003 0.000000e+000 0.000000e+000 0.000000e+000 0.000000e+000 0.000000e+000 0.000000e+000 0.000000e+000 0.000000e+000 0.000000e+000 0.000000e+000 0.000000e+000 0.000000e+000 0.000000e+000 1.976744e-001 0.000000e+000 0.000000e+000 0.000000e+000 8.720930e-003 0.000000e+000 0.000000e+000 0.000000e+000 2.906977e-003 0.000000e+000 0.000000e+000 5.813953e-003 0.000000e+000 5.813953e-003 0.000000e+000 5.813953e-003 0.000000e+000 2.906977e-003 0.000000e+000 2.906977e-003 1.453488e-002 2.906977e-003 0.000000e+000 0.000000e+000 0.000000e+000 2.906977e-003 0.000000e+000 5.813953e-003 0.000000e+000 1.162791e-002 0.000000e+000 1.744186e-002 8.226744e-001 0.000000e+000 0.000000e+000 0.000000e+000 0.000000e+000 0.000000e+000 0.000000e+000 0.000000e+000 0.000000e+000 0.000000e+000 0.000000e+000 0.000000e+000 0.000000e+000 0.000000e+000 0.000000e+000 0.000000e+000 0.000000e+000 0.000000e+000 0.000000e+000 0.000000e+000 2.906977e-003 0.000000e+000 0.000000e+000 0.000000e+000 0.000000e+000 0.000000e+000 0.000000e+000 0.000000e+000 0.000000e+000 0.000000e+000 4.069767e-002 0.000000e+000 0.000000e+000 0.000000e+000 0.000000e+000 0.000000e+000 0.000000e+000 0.000000e+000 0.000000e+000 0.000000e+000 0.000000e+000 0.000000e+000 0.000000e+000 0.000000e+000 0.000000e+000 0.000000e+000 0.000000e+000 0.000000e+000 0.000000e+000 0.000000e+000 0.000000e+000 0.000000e+000 0.000000e+000 0.000000e+000 0.000000e+000 0.000000e+000 0.000000e+000 0.000000e+000 0.000000e+000 0.000000e+000 2.906977e-003 0.000000e+000 0.000000e+000 0.000000e+000 0.000000e+000 0.000000e+000 2.906977e-003 0.000000e+000 0.000000e+000 2.906977e-003 0.000000e+000 2.906977e-003 0.000000e+000 0.000000e+000 0.000000e+000 0.000000e+000 0.000000e+000 0.000000e+000 0.000000e+000 
7.926829e-002 0.000000e+000 7.621951e-002 7.012195e-002 7.621951e-002 6.097561e-003 7.621951e-002 3.323171e-001 7.012195e-002 3.231707e-001 4.878049e-002 0.000000e+000 4.573171e-002 0.000000e+000 5.182927e-002 0.000000e+000 5.182927e-002 0.000000e+000 5.182927e-002 0.000000e+000 5.182927e-002 0.000000e+000 5.182927e-002 0.000000e+000 5.182927e-002 2.926829e-001 6.707317e-002 0.000000e+000 7.012195e-002 0.000000e+000 7.012195e-002 0.000000e+000 8.841463e-002 3.109756e-001 1.493902e-001 3.048780e-003 2.408537e-001 3.170732e-001 2.621951e-001 3.475610e-001 2.591463e-001 2.652439e-001 2.469512e-001 0.000000e+000 2.774390e-001 9.146341e-003 3.384146e-001 3.201220e-001 4.115854e-001 3.567073e-001 4.146341e-001 3.719512e-001 4.207317e-001 3.384146e-001 4.207317e-001 3.719512e-001 4.207317e-001 7.926829e-002 4.451220e-001 3.536585e-001 4.451220e-001 0.000000e+000 4.725610e-001 3.597561e-001 5.030488e-001 3.810976e-001 5.030488e-001 3.475610e-001 5.091463e-001 3.750000e-001 5.091463e-001 3.536585e-001 5.121951e-001 3.810976e-001 5.121951e-001 3.841463e-001 5.121951e-001 4.115854e-001 5.060976e-001 3.262195e-001 5.030488e-001 3.810976e-001 5.000000e-001 3.597561e-001 4.908537e-001 3.871951e-001 4.451220e-001 9.146341e-003 4.420732e-001 3.445122e-001 4.481707e-001 3.445122e-001 4.481707e-001 3.445122e-001 4.512195e-001 3.719512e-001 4.512195e-001 3.902439e-001 4.237805e-001 0.000000e+000 4.115854e-001 3.506098e-001 4.054878e-001 3.079268e-001 4.054878e-001 3.719512e-001 4.054878e-001 2.926829e-001 4.054878e-001 3.414634e-001 4.146341e-001 3.201220e-001 4.115854e-001 0.000000e+000 4.115854e-001 3.323171e-001 4.115854e-001 2.560976e-001 4.176829e-001 3.262195e-001 4.176829e-001 3.414634e-001 4.176829e-001 3.597561e-001 4.176829e-001 3.140244e-001 4.146341e-001 3.445122e-001 4.085366e-001 3.445122e-001 4.054878e-001 3.414634e-001 3.932927e-001 0.000000e+000 3.567073e-001 0.000000e+000 
2.500000e-001 0.000000e+000 2.460000e-001 1.300000e-001 2.560000e-001 2.200000e-002 2.920000e-001 7.800000e-001 2.800000e-001 7.860000e-001 2.140000e-001 2.000000e-003 1.960000e-001 0.000000e+000 2.000000e-001 0.000000e+000 2.000000e-001 0.000000e+000 2.100000e-001 0.000000e+000 2.120000e-001 0.000000e+000 2.180000e-001 0.000000e+000 2.180000e-001 6.680000e-001 2.560000e-001 4.000000e-003 2.840000e-001 6.000000e-003 2.980000e-001 0.000000e+000 3.840000e-001 7.960000e-001 5.140000e-001 1.400000e-002 6.580000e-001 7.940000e-001 6.780000e-001 7.740000e-001 6.760000e-001 5.780000e-001 6.520000e-001 0.000000e+000 6.820000e-001 1.200000e-002 7.440000e-001 7.960000e-001 8.000000e-001 7.740000e-001 8.020000e-001 7.600000e-001 8.040000e-001 7.820000e-001 8.100000e-001 7.680000e-001 8.000000e-001 1.760000e-001 8.100000e-001 7.720000e-001 8.100000e-001 0.000000e+000 8.280000e-001 7.700000e-001 8.440000e-001 7.600000e-001 8.440000e-001 7.780000e-001 8.460000e-001 7.680000e-001 8.480000e-001 7.740000e-001 8.520000e-001 7.600000e-001 8.520000e-001 7.580000e-001 8.520000e-001 7.400000e-001 8.460000e-001 7.960000e-001 8.440000e-001 7.620000e-001 8.460000e-001 7.680000e-001 8.400000e-001 7.620000e-001 7.940000e-001 2.800000e-002 8.260000e-001 7.820000e-001 8.340000e-001 7.880000e-001 8.340000e-001 7.820000e-001 8.320000e-001 7.660000e-001 8.280000e-001 7.540000e-001 8.140000e-001 0.000000e+000 8.200000e-001 7.760000e-001 8.200000e-001 8.080000e-001 8.200000e-001 7.640000e-001 8.260000e-001 8.120000e-001 8.320000e-001 7.820000e-001 8.400000e-001 8.060000e-001 8.480000e-001 2.000000e-003 8.520000e-001 7.820000e-001 8.500000e-001 6.460000e-001 8.520000e-001 7.880000e-001 8.520000e-001 7.880000e-001 8.560000e-001 7.720000e-001 8.560000e-001 7.980000e-001 8.480000e-001 7.820000e-001 8.480000e-001 7.860000e-001 8.320000e-001 7.860000e-001 7.860000e-001 0.000000e+000 6.500000e-001 0.000000e+000 
0.000000e+000 0.000000e+000 0.000000e+000 0.000000e+000 0.000000e+000 0.000000e+000 0.000000e+000 0.000000e+000 0.000000e+000 0.000000e+000 0.000000e+000 0.000000e+000 0.000000e+000 0.000000e+000 0.000000e+000 0.000000e+000 0.000000e+000 0.000000e+000 0.000000e+000 0.000000e+000 0.000000e+000 0.000000e+000 0.000000e+000 0.000000e+000 0.000000e+000 0.000000e+000 0.000000e+000 0.000000e+000 0.000000e+000 0.000000e+000 0.000000e+000 0.000000e+000 0.000000e+000 0.000000e+000 0.000000e+000 0.000000e+000 0.000000e+000 0.000000e+000 0.000000e+000 0.000000e+000 0.000000e+000 0.000000e+000 0.000000e+000 0.000000e+000 0.000000e+000 0.000000e+000 0.000000e+000 0.000000e+000 0.000000e+000 0.000000e+000 0.000000e+000 0.000000e+000 0.000000e+000 0.000000e+000 0.000000e+000 0.000000e+000 0.000000e+000 0.000000e+000 0.000000e+000 0.000000e+000 0.000000e+000 0.000000e+000 0.000000e+000 0.000000e+000 0.000000e+000 0.000000e+000 0.000000e+000 0.000000e+000 0.000000e+000 0.000000e+000 0.000000e+000 0.000000e+000 0.000000e+000 0.000000e+000 0.000000e+000 0.000000e+000 0.000000e+000 0.000000e+000 0.000000e+000 0.000000e+000 0.000000e+000 0.000000e+000 0.000000e+000 0.000000e+000 0.000000e+000 0.000000e+000 0.000000e+000 0.000000e+000 0.000000e+000 0.000000e+000 0.000000e+000 0.000000e+000 0.000000e+000 0.000000e+000 0.000000e+000 0.000000e+000 0.000000e+000 0.000000e+000 0.000000e+000 0.000000e+000 0.000000e+000 0.000000e+000 0.000000e+000 0.000000e+000 0.000000e+000 0.000000e+000 0.000000e+000 0.000000e+000 0.000000e+000 0.000000e+000 0.000000e+000 0.000000e+000 0.000000e+000 0.000000e+000 0.000000e+000 0.000000e+000 0.000000e+000 0.000000e+000 0.000000e+000 0.000000e+000 0.000000e+000 0.000000e+000 0.000000e+000 0.000000e+000 0.000000e+000 0.000000e+000 0.000000e+000 0.000000e+000 0.000000e+000 0.000000e+000 0.000000e+000 0.000000e+000 0.000000e+000 0.000000e+000 0.000000e+000 0.000000e+000 
#consinfo
1 1 0.000000 0.124421
2 2 0.000000 0.084183
3 3 0.000000 0.036722
4 4 0.000000 0.088442
5 5 0.000000 0.036722
6 0 0.068413 0.139269
7 0 0.132767 0.247471
8 0 0.036722 0.203493
9 0 0.222591 0.000000
#mcmc
100000
50000
100
1.000000
1.000000
2.718282
2.718282
2.718282
#phy
((1:0.000000,4:0.000000):0.201740,((2:0.000000,5:0.000000):0.533714,3:0.000000):0.936303):1.128435
(((1:0.000000,4:0.000000):0.590714,2:0.000000):0.615556,(3:0.000000,5:0.000000):0.592234):0.897203
(((1:0.000000,4:0.000000):0.303661,2:0.000000):0.430129,(3:0.000000,5:0.000000):0.821245):0.907660
((1:0.000000,(2:0.000000,4:0.000000):0.504969):0.794183,(3:0.000000,5:0.000000):0.727434):1.853348
(((1:0.000000,4:0.000000):0.779216,2:0.000000):1.248849,(3:0.000000,5:0.000000):0.582064):1.603476
((1:0.000000,(3:0.000000,5:0.000000):0.570312):1.060363,(2:0.000000,4:0.000000):1.082786):1.291820
(((1:0.000000,2:0.000000):0.317193,4:0.000000):0.587436,(3:0.000000,5:0.000000):0.264700):0.824407
(((1:0.000000,2:0.000000):0.749433,4:0.000000):1.320384,(3:0.000000,5:0.000000):0.129271):1.408123
(((1:0.000000,4:0.000000):0.543615,2:0.000000):0.587525,(3:0.000000,5:0.000000):0.391003):1.075092
(((1:0.000000,4:0.000000):0.416150,2:0.000000):0.869024,(3:0.000000,5:0.000000):0.253561):1.701363
((1:0.000000,2:0.000000):0.325532,((3:0.000000,5:0.000000):0.179074,4:0.000000):0.336612):0.709343
(((1:0.000000,2:0.000000):0.129221,4:0.000000):0.521176,(3:0.000000,5:0.000000):0.315978):0.892651
((1:0.000000,(2:0.000000,4:0.000000):0.677392):1.158282,(3:0.000000,5:0.000000):0.553541):1.203757
((1:0.000000,(2:0.000000,(3:0.000000,5:0.000000):0.724776):0.953044):1.513761,4:0.000000):1.840494
(((1:0.000000,(3:0.000000,5:0.000000):0.425940):0.703368,4:0.000000):0.876352,2:0.000000):0.975178
((1:0.000000,2:0.000000):1.060636,((3:0.000000,5:0.000000):0.203314,4:0.000000):0.917290):1.528519
(1:0.000000,((2:0.000000,(3:0.000000,5:0.000000):0.085244):0.352124,4:0.000000):0.406511):0.475785
(((1:0.000000,2:0.000000):0.935628,(3:0.000000,5:0.000000):0.301242):1.263232,4:0.000000):1.484410
(1:0.000000,((2:0.000000,4:0.000000):0.850533,(3:0.000000,5:0.000000):0.403056):0.916703):2.019463
((1:0.000000,(2:0.000000,4:0.000000):0.279851):0.612111,(3:0.000000,5:0.000000):0.262785):1.129025
(((1:0.000000,2:0.000000):1.157751,4:0.000000):2.219067,(3:0.000000,5:0.000000):0.830280):2.237053
(((1:0.000000,2:0.000000):0.164505,4:0.000000):0.796308,(3:0.000000,5:0.000000):0.280430):1.496967
(((1:0.000000,2:0.000000):0.125443,(3:0.000000,5:0.000000):0.325663):1.016880,4:0.000000):1.051907
((1:0.000000,(2:0.000000,4:0.000000):0.665507):0.985866,(3:0.000000,5:0.000000):0.157449):1.441541
((1:0.000000,2:0.000000):0.668156,((3:0.000000,5:0.000000):0.406249,4:0.000000):0.581039):0.826262
((1:0.000000,(3:0.000000,5:0.000000):0.291581):0.377894,(2:0.000000,4:0.000000):0.156868):0.449883
(((1:0.000000,2:0.000000):1.011740,4:0.000000):1.484999,(3:0.000000,5:0.000000):0.815114):4.214732
((1:0.000000,(2:0.000000,4:0.000000):1.294826):1.587834,(3:0.000000,5:0.000000):0.195039):2.243166
(((1:0.000000,2:0.000000):0.190119,4:0.000000):1.291812,(3:0.000000,5:0.000000):0.489510):2.244769
(((1:0.000000,4:0.000000):0.430045,2:0.000000):0.614710,(3:0.000000,5:0.000000):0.335567):0.877034
(((1:0.000000,2:0.000000):0.125494,4:0.000000):0.391135,(3:0.000000,5:0.000000):0.085692):0.607881
((1:0.000000,(2:0.000000,4:0.000000):0.130679):0.400855,(3:0.000000,5:0.000000):0.062830):1.119393
((1:0.000000,(3:0.000000,5:0.000000):0.115407):0.417863,(2:0.000000,4:0.000000):0.531991):0.556155
((1:0.000000,(2:0.000000,4:0.000000):0.143822):0.496172,(3:0.000000,5:0.000000):0.072499):1.294169
(1:0.000000,((2:0.000000,4:0.000000):0.231522,(3:0.000000,5:0.000000):0.208584):0.314370):0.343207
((1:0.000000,(2:0.000000,4:0.000000):0.091352):0.137674,(3:0.000000,5:0.000000):0.220978):0.392149
((1:0.000000,(2:0.000000,4:0.000000):0.163739):0.581025,(3:0.000000,5:0.000000):0.248764):1.186101
((1:0.000000,2:0.000000):0.413287,((3:0.000000,5:0.000000):0.133446,4:0.000000):0.302965):0.469969
(((1:0.000000,4:0.000000):0.244573,2:0.000000):0.428805,(3:0.000000,5:0.000000):0.466841):0.927262
(((1:0.000000,4:0.000000):0.545074,2:0.000000):0.703777,(3:0.000000,5:0.000000):0.078517):0.983885
((1:0.000000,(2:0.000000,4:0.000000):0.248764):0.300945,(3:0.000000,5:0.000000):0.113783):0.327254
((1:0.000000,(3:0.000000,5:0.000000):0.050388):0.363659,(2:0.000000,4:0.000000):0.417092):0.514045
((1:0.000000,(2:0.000000,4:0.000000):0.072326):0.188117,(3:0.000000,5:0.000000):0.215842):0.330878
((1:0.000000,(3:0.000000,5:0.000000):0.045897):0.063634,(2:0.000000,4:0.000000):0.162090):0.178175
((1:0.000000,(3:0.000000,5:0.000000):0.075334):0.473729,(2:0.000000,4:0.000000):0.284265):0.516381
((1:0.000000,(2:0.000000,4:0.000000):0.112136):0.190868,(3:0.000000,5:0.000000):0.061473):0.574582
(((1:0.000000,2:0.000000):0.108283,4:0.000000):0.135926,(3:0.000000,5:0.000000):0.013847):0.279889
((1:0.000000,(2:0.000000,4:0.000000):0.083570):0.099308,(3:0.000000,5:0.000000):0.128117):0.339354
((1:0.000000,(3:0.000000,5:0.000000):0.173203):0.447542,(2:0.000000,4:0.000000):0.196271):0.486012
((1:0.000000,(2:0.000000,4:0.000000):0.087266):0.145322,(3:0.000000,5:0.000000):0.015053):0.149375
((1:0.000000,(2:0.000000,4:0.000000):0.029633):0.162555,(3:0.000000,5:0.000000):0.012602):0.230210
((1:0.000000,(2:0.000000,4:0.000000):0.092055):0.217385,(3:0.000000,5:0.000000):0.094903):0.355052
((1:0.000000,(2:0.000000,4:0.000000):0.029718):0.091942,(3:0.000000,5:0.000000):0.020008):0.352272
((1:0.000000,(2:0.000000,4:0.000000):0.136846):0.208391,(3:0.000000,5:0.000000):0.043471):0.317558
((1:0.000000,(3:0.000000,5:0.000000):0.067049):0.148563,(2:0.000000,4:0.000000):0.128111):0.172697
(((1:0.000000,(3:0.000000,5:0.000000):0.025742):0.100461,2:0.000000):0.241228,4:0.000000):0.248075
((1:0.000000,(2:0.000000,4:0.000000):0.082060):0.297227,(3:0.000000,5:0.000000):0.017013):0.526020
((1:0.000000,(2:0.000000,4:0.000000):0.084283):0.144937,(3:0.000000,5:0.000000):0.042226):0.164138
((1:0.000000,(3:0.000000,5:0.000000):0.004332):0.064238,(2:0.000000,4:0.000000):0.075820):0.081558
((1:0.000000,(2:0.000000,4:0.000000):0.048949):0.116815,(3:0.000000,5:0.000000):0.022138):0.135322
(1:0.000000,((2:0.000000,4:0.000000):0.067277,(3:0.000000,5:0.000000):0.033598):0.101718):0.119856
((1:0.000000,(2:0.000000,4:0.000000):0.105536):0.201473,(3:0.000000,5:0.000000):0.036892):0.598641
((1:0.000000,(3:0.000000,5:0.000000):0.045020):0.154997,(2:0.000000,4:0.000000):0.111080):0.226094
(1:0.000000,((2:0.000000,4:0.000000):0.069516,(3:0.000000,5:0.000000):0.061107):0.353033):0.446497
((1:0.000000,(3:0.000000,5:0.000000):0.035949):0.186160,(2:0.000000,4:0.000000):0.022905):0.194791
((1:0.000000,(2:0.000000,4:0.000000):0.055148):0.104535,(3:0.000000,5:0.000000):0.016109):0.178768
((1:0.000000,(2:0.000000,4:0.000000):0.084775):0.179739,(3:0.000000,5:0.000000):0.032432):0.186649
(((1:0.000000,4:0.000000):0.118666,2:0.000000):0.128457,(3:0.000000,5:0.000000):0.075803):0.198729
((1:0.000000,(2:0.000000,4:0.000000):0.018946):0.148280,(3:0.000000,5:0.000000):0.025654):0.230560
((1:0.000000,(2:0.000000,4:0.000000):0.078855):0.123424,(3:0.000000,5:0.000000):0.016801):0.136704
((1:0.000000,(2:0.000000,4:0.000000):0.028752):0.060742,(3:0.000000,5:0.000000):0.068999):0.187899
((1:0.000000,(2:0.000000,4:0.000000):0.012598):0.144094,(3:0.000000,5:0.000000):0.004449):0.148938
((1:0.000000,(2:0.000000,4:0.000000):0.018068):0.107885,(3:0.000000,5:0.000000):0.019786):0.171146
((1:0.000000,(2:0.000000,4:0.000000):0.016396):0.042473,(3:0.000000,5:0.000000):0.018096):0.181597
((1:0.000000,(2:0.000000,4:0.000000):0.033962):0.055901,(3:0.000000,5:0.000000):0.014015):0.177432
((1:0.000000,(2:0.000000,4:0.000000):0.038392):0.056774,(3:0.000000,5:0.000000):0.048227):0.109108
((1:0.000000,(2:0.000000,4:0.000000):0.021825):0.059973,(3:0.000000,5:0.000000):0.034225):0.162909
((1:0.000000,(2:0.000000,4:0.000000):0.031091):0.042674,(3:0.000000,5:0.000000):0.040014):0.211845
((1:0.000000,(2:0.000000,4:0.000000):0.057268):0.083982,(3:0.000000,5:0.000000):0.026697):0.095420
((1:0.000000,(2:0.000000,4:0.000000):0.022550):0.040806,(3:0.000000,5:0.000000):0.005663):0.180579
((1:0.000000,(2:0.000000,4:0.000000):0.015886):0.027225,(3:0.000000,5:0.000000):0.016580):0.095960
(1:0.000000,((2:0.000000,4:0.000000):0.038270,(3:0.000000,5:0.000000):0.019281):0.053843):0.057559
((1:0.000000,(3:0.000000,5:0.000000):0.022404):0.060042,(2:0.000000,4:0.000000):0.033196):0.064555
((1:0.000000,(2:0.000000,4:0.000000):0.062084):0.074192,(3:0.000000,5:0.000000):0.013383):0.093357
(1:0.000000,((2:0.000000,4:0.000000):0.026915,(3:0.000000,5:0.000000):0.010155):0.107433):0.148200
(((1:0.000000,4:0.000000):0.120200,2:0.000000):0.145972,(3:0.000000,5:0.000000):0.029121):0.147641
(((1:0.000000,4:0.000000):0.081600,2:0.000000):0.099428,(3:0.000000,5:0.000000):0.042439):0.217903
((1:0.000000,(2:0.000000,4:0.000000):0.033771):0.057524,(3:0.000000,5:0.000000):0.028543):0.224964
((1:0.000000,(2:0.000000,4:0.000000):0.097559):0.120959,(3:0.000000,5:0.000000):0.029741):0.148992
((1:0.000000,(3:0.000000,5:0.000000):0.023074):0.115659,(2:0.000000,4:0.000000):0.071367):0.121968
((1:0.000000,(2:0.000000,4:0.000000):0.064039):0.159021,(3:0.000000,5:0.000000):0.025274):0.240573
((1:0.000000,(3:0.000000,5:0.000000):0.063377):0.095106,(2:0.000000,4:0.000000):0.029172):0.119697
((1:0.000000,(3:0.000000,5:0.000000):0.030196):0.129137,(2:0.000000,4:0.000000):0.127224):0.150453
((1:0.000000,(2:0.000000,4:0.000000):0.057492):0.101594,(3:0.000000,5:0.000000):0.013251):0.145676
(1:0.000000,(2:0.000000,((3:0.000000,5:0.000000):0.008657,4:0.000000):0.124225):0.124544):0.153022
((1:0.000000,(2:0.000000,4:0.000000):0.012271):0.091935,(3:0.000000,5:0.000000):0.008033):0.252587
((1:0.000000,(3:0.000000,5:0.000000):0.039839):0.122580,(2:0.000000,4:0.000000):0.107830):0.159096
((1:0.000000,(2:0.000000,4:0.000000):0.065011):0.167029,(3:0.000000,5:0.000000):0.024068):0.177825
(((1:0.000000,4:0.000000):0.108390,2:0.000000):0.139082,(3:0.000000,5:0.000000):0.018847):0.311188
(((1:0.000000,4:0.000000):0.059709,2:0.000000):0.067340,(3:0.000000,5:0.000000):0.067929):0.356445
((1:0.000000,(2:0.000000,4:0.000000):0.059310):0.103086,(3:0.000000,5:0.000000):0.020817):0.160269
((1:0.000000,(2:0.000000,4:0.000000):0.148815):0.376568,(3:0.000000,5:0.000000):0.022189):0.679386
((1:0.000000,(3:0.000000,5:0.000000):0.021310):0.175690,(2:0.000000,4:0.000000):0.091187):0.269655
((1:0.000000,(2:0.000000,4:0.000000):0.180613):0.267920,(3:0.000000,5:0.000000):0.036544):0.402933
((1:0.000000,(3:0.000000,5:0.000000):0.097782):0.276103,(2:0.000000,4:0.000000):0.183472):0.359217
(1:0.000000,((2:0.000000,4:0.000000):0.171173,(3:0.000000,5:0.000000):0.013285):0.359392):0.431970
(((1:0.000000,4:0.000000):0.124663,2:0.000000):0.146145,(3:0.000000,5:0.000000):0.039784):0.432042
(((1:0.000000,2:0.000000):0.205819,4:0.000000):0.428083,(3:0.000000,5:0.000000):0.070945):0.627540
(1:0.000000,((2:0.000000,4:0.000000):0.053015,(3:0.000000,5:0.000000):0.049223):0.190021):0.236319
((1:0.000000,4:0.000000):0.485351,(2:0.000000,(3:0.000000,5:0.000000):0.082437):0.434246):0.525986
((1:0.000000,(2:0.000000,4:0.000000):0.161988):0.193186,(3:0.000000,5:0.000000):0.090651):0.201856
((1:0.000000,(2:0.000000,4:0.000000):0.132575):0.378754,(3:0.000000,5:0.000000):0.132594):0.682874
(((1:0.000000,4:0.000000):0.234749,2:0.000000):0.261882,(3:0.000000,5:0.000000):0.080421):0.912701
(((1:0.000000,4:0.000000):0.523713,2:0.000000):0.553114,(3:0.000000,5:0.000000):0.306762):0.704731
(((1:0.000000,4:0.000000):0.564120,2:0.000000):0.824117,(3:0.000000,5:0.000000):0.263665):1.395379
(((1:0.000000,4:0.000000):0.347854,2:0.000000):0.434325,(3:0.000000,5:0.000000):0.210597):0.503776
((1:0.000000,(2:0.000000,4:0.000000):0.430381):0.688352,(3:0.000000,5:0.000000):0.211917):0.872745
(((1:0.000000,4:0.000000):0.258107,(3:0.000000,5:0.000000):0.139736):0.298884,2:0.000000):0.421865
((1:0.000000,(2:0.000000,4:0.000000):0.299959):0.325764,(3:0.000000,5:0.000000):0.036349):0.344083
(((1:0.000000,(3:0.000000,5:0.000000):0.095103):0.274207,2:0.000000):0.298617,4:0.000000):0.405048
((1:0.000000,(2:0.000000,4:0.000000):0.148691):0.400951,(3:0.000000,5:0.000000):0.104755):0.560451
((1:0.000000,(2:0.000000,4:0.000000):0.051407):0.092496,(3:0.000000,5:0.000000):0.047213):0.112997
((1:0.000000,(3:0.000000,5:0.000000):0.100967):0.614468,(2:0.000000,4:0.000000):0.314482):0.629532
((1:0.000000,(2:0.000000,4:0.000000):0.073764):0.247164,(3:0.000000,5:0.000000):0.042832):0.287433
((1:0.000000,(2:0.000000,4:0.000000):0.076470):0.129649,(3:0.000000,5:0.000000):0.168720):0.322501
((1:0.000000,(3:0.000000,5:0.000000):0.167388):0.175184,(2:0.000000,4:0.000000):0.083126):0.222908
((1:0.000000,(2:0.000000,4:0.000000):0.264558):0.328620,(3:0.000000,5:0.000000):0.020753):0.450294
(1:0.000000,((2:0.000000,4:0.000000):0.019651,(3:0.000000,5:0.000000):0.139870):0.339088):0.704938
((1:0.000000,(2:0.000000,4:0.000000):0.078336):0.319564,(3:0.000000,5:0.000000):0.179594):0.629657
(1:0.000000,((2:0.000000,4:0.000000):0.127080,(3:0.000000,5:0.000000):0.084723):0.157078):0.167321
(((1:0.000000,4:0.000000):0.089096,2:0.000000):0.126971,(3:0.000000,5:0.000000):0.030420):0.139872
((1:0.000000,(3:0.000000,5:0.000000):0.010255):0.096343,(2:0.000000,4:0.000000):0.072374):0.184139
((1:0.000000,(3:0.000000,5:0.000000):0.035836):0.106736,(2:0.000000,4:0.000000):0.110694):0.169860
(((1:0.000000,(3:0.000000,5:0.000000):0.061339):0.156406,2:0.000000):0.189110,4:0.000000):0.214485
((1:0.000000,(2:0.000000,4:0.000000):0.012140):0.112982,(3:0.000000,5:0.000000):0.007477):0.175244
((1:0.000000,(3:0.000000,5:0.000000):0.031108):0.121861,(2:0.000000,4:0.000000):0.040983):0.141967
(((1:0.000000,4:0.000000):0.143659,2:0.000000):0.162090,(3:0.000000,5:0.000000):0.030348):0.189619
((1:0.000000,(2:0.000000,4:0.000000):0.073543):0.125104,(3:0.000000,5:0.000000):0.004862):0.179209
((1:0.000000,(3:0.000000,5:0.000000):0.035442):0.037823,(2:0.000000,4:0.000000):0.050336):0.061862
(((1:0.000000,2:0.000000):0.044566,4:0.000000):0.053353,(3:0.000000,5:0.000000):0.045441):0.064505
((1:0.000000,(2:0.000000,4:0.000000):0.056200):0.116206,(3:0.000000,5:0.000000):0.034505):0.216584
((1:0.000000,(2:0.000000,4:0.000000):0.144547):0.244553,(3:0.000000,5:0.000000):0.063341):0.266120
((1:0.000000,(2:0.000000,4:0.000000):0.016763):0.079402,(3:0.000000,5:0.000000):0.014064):0.103040
((1:0.000000,(2:0.000000,4:0.000000):0.074529):0.156648,(3:0.000000,5:0.000000):0.006212):0.229810
((1:0.000000,(2:0.000000,4:0.000000):0.056690):0.062792,(3:0.000000,5:0.000000):0.023490):0.132671
((1:0.000000,(2:0.000000,4:0.000000):0.048260):0.074557,(3:0.000000,5:0.000000):0.021423):0.110424
(1:0.000000,((2:0.000000,4:0.000000):0.042322,(3:0.000000,5:0.000000):0.012484):0.094007):0.101892
((1:0.000000,(2:0.000000,4:0.000000):0.063280):0.077621,(3:0.000000,5:0.000000):0.015853):0.184185
((1:0.000000,(2:0.000000,4:0.000000):0.019845):0.067162,(3:0.000000,5:0.000000):0.015710):0.182435
(((1:0.000000,4:0.000000):0.049445,2:0.000000):0.052390,(3:0.000000,5:0.000000):0.048285):0.106701
((1:0.000000,(2:0.000000,4:0.000000):0.040277):0.071067,(3:0.000000,5:0.000000):0.010640):0.081331
((1:0.000000,(2:0.000000,4:0.000000):0.026849):0.058129,(3:0.000000,5:0.000000):0.060855):0.304348
((1:0.000000,(2:0.000000,4:0.000000):0.022027):0.120372,(3:0.000000,5:0.000000):0.052499):0.163445
((1:0.000000,(2:0.000000,4:0.000000):0.015172):0.116026,(3:0.000000,5:0.000000):0.040708):0.275599
(1:0.000000,((2:0.000000,4:0.000000):0.058032,(3:0.000000,5:0.000000):0.033783):0.063071):0.071521
((1:0.000000,(2:0.000000,4:0.000000):0.082516):0.118748,(3:0.000000,5:0.000000):0.038966):0.295997
(1:0.000000,((2:0.000000,4:0.000000):0.046517,(3:0.000000,5:0.000000):0.055030):0.154667):0.213048
(((1:0.000000,(3:0.000000,5:0.000000):0.039402):0.125373,4:0.000000):0.132638,2:0.000000):0.134349
(1:0.000000,((2:0.000000,4:0.000000):0.098942,(3:0.000000,5:0.000000):0.024476):0.135161):0.142328
(1:0.000000,((2:0.000000,4:0.000000):0.048137,(3:0.000000,5:0.000000):0.016186):0.110999):0.112164
((1:0.000000,(2:0.000000,4:0.000000):0.060970):0.134842,(3:0.000000,5:0.000000):0.013356):0.153352
((1:0.000000,(2:0.000000,4:0.000000):0.031492):0.093147,(3:0.000000,5:0.000000):0.024499):0.133624
(((1:0.000000,2:0.000000):0.078708,4:0.000000):0.103755,(3:0.000000,5:0.000000):0.039792):0.199759
((1:0.000000,(2:0.000000,4:0.000000):0.027167):0.075353,(3:0.000000,5:0.000000):0.017069):0.149200
((1:0.000000,(2:0.000000,4:0.000000):0.039732):0.053186,(3:0.000000,5:0.000000):0.038029):0.060158
((1:0.000000,(3:0.000000,5:0.000000):0.014450):0.058807,(2:0.000000,4:0.000000):0.038232):0.110049
((1:0.000000,(2:0.000000,4:0.000000):0.012984):0.055773,(3:0.000000,5:0.000000):0.010030):0.067890
((1:0.000000,(2:0.000000,4:0.000000):0.036648):0.076144,(3:0.000000,5:0.000000):0.019274):0.094606
((1:0.000000,(3:0.000000,5:0.000000):0.019212):0.038286,(2:0.000000,4:0.000000):0.014092):0.058594
((1:0.000000,(2:0.000000,4:0.000000):0.030512):0.098196,(3:0.000000,5:0.000000):0.037726):0.139499
((1:0.000000,(3:0.000000,5:0.000000):0.009969):0.044201,(2:0.000000,4:0.000000):0.041359):0.061904
(1:0.000000,((2:0.000000,4:0.000000):0.009988,(3:0.000000,5:0.000000):0.006447):0.106009):0.110399
((1:0.000000,(2:0.000000,4:0.000000):0.014477):0.040135,(3:0.000000,5:0.000000):0.011858):0.181546
((1:0.000000,(3:0.000000,5:0.000000):0.005165):0.018095,(2:0.000000,4:0.000000):0.029795):0.036240
((1:0.000000,(2:0.000000,4:0.000000):0.027887):0.059424,(3:0.000000,5:0.000000):0.006634):0.061151
((1:0.000000,(3:0.000000,5:0.000000):0.004549):0.025621,(2:0.000000,4:0.000000):0.032592):0.035906
((1:0.000000,(2:0.000000,4:0.000000):0.028096):0.062867,(3:0.000000,5:0.000000):0.010985):0.116482
((1:0.000000,(2:0.000000,4:0.000000):0.005019):0.014662,(3:0.000000,5:0.000000):0.003874):0.173279
((1:0.000000,(2:0.000000,4:0.000000):0.022825):0.047475,(3:0.000000,5:0.000000):0.004606):0.186509
((1:0.000000,(2:0.000000,4:0.000000):0.038272):0.054122,(3:0.000000,5:0.000000):0.009097):0.132558
((1:0.000000,(2:0.000000,4:0.000000):0.038985):0.066897,(3:0.000000,5:0.000000):0.008290):0.263733
((1:0.000000,(2:0.000000,4:0.000000):0.014786):0.056597,(3:0.000000,5:0.000000):0.036747):0.249565
((1:0.000000,(2:0.000000,4:0.000000):0.011602):0.059347,(3:0.000000,5:0.000000):0.025299):0.421769
((1:0.000000,(2:0.000000,4:0.000000):0.028325):0.124849,(3:0.000000,5:0.000000):0.026220):0.441718
((1:0.000000,(2:0.000000,4:0.000000):0.030217):0.105430,(3:0.000000,5:0.000000):0.009316):0.490001
((1:0.000000,(2:0.000000,4:0.000000):0.035172):0.135999,(3:0.000000,5:0.000000):0.033616):0.450257
(((1:0.000000,2:0.000000):0.074842,4:0.000000):0.078167,(3:0.000000,5:0.000000):0.035421):0.488789
((1:0.000000,(2:0.000000,4:0.000000):0.046876):0.076538,(3:0.000000,5:0.000000):0.050559):0.512933
((1:0.000000,(2:0.000000,4:0.000000):0.061615):0.147835,(3:0.000000,5:0.000000):0.032856):0.640108
(((1:0.000000,2:0.000000):0.119179,4:0.000000):0.120959,(3:0.000000,5:0.000000):0.063439):0.803309
((1:0.000000,(2:0.000000,4:0.000000):0.126284):0.208833,(3:0.000000,5:0.000000):0.053686):0.987846
((1:0.000000,(2:0.000000,4:0.000000):0.056966):0.155273,(3:0.000000,5:0.000000):0.048868):1.191475
((1:0.000000,(2:0.000000,4:0.000000):0.036801):0.237079,(3:0.000000,5:0.000000):0.116548):1.304603
(((1:0.000000,4:0.000000):0.367610,2:0.000000):0.770817,(3:0.000000,5:0.000000):0.027056):1.578743
(1:0.000000,((2:0.000000,4:0.000000):0.148025,(3:0.000000,5:0.000000):0.028130):0.242487):0.276200
((1:0.000000,(3:0.000000,5:0.000000):0.077431):0.291191,(2:0.000000,4:0.000000):0.499810):0.573975
((1:0.000000,(2:0.000000,4:0.000000):0.116495):0.186334,(3:0.000000,5:0.000000):0.137914):0.348139
((1:0.000000,(2:0.000000,4:0.000000):0.039188):0.111105,(3:0.000000,5:0.000000):0.038445):0.203051
(1:0.000000,((2:0.000000,4:0.000000):0.196017,(3:0.000000,5:0.000000):0.096953):0.803612):0.996994
((1:0.000000,4:0.000000):0.491744,(2:0.000000,(3:0.000000,5:0.000000):0.115742):0.557199):0.564779
((1:0.000000,(2:0.000000,4:0.000000):0.129820):0.217273,(3:0.000000,5:0.000000):0.042350):0.377327
((1:0.000000,(3:0.000000,5:0.000000):0.061624):0.219329,(2:0.000000,4:0.000000):0.244274):0.298207
(((1:0.000000,2:0.000000):0.187761,4:0.000000):0.242854,(3:0.000000,5:0.000000):0.056456):0.652689
(((1:0.000000,(3:0.000000,5:0.000000):0.017941):0.027991,2:0.000000):0.132570,4:0.000000):0.179170
((1:0.000000,(2:0.000000,4:0.000000):0.045890):0.091083,(3:0.000000,5:0.000000):0.009696):0.163170
((1:0.000000,((3:0.000000,5:0.000000):0.010046,4:0.000000):0.023619):0.047326,2:0.000000):0.089056
((1:0.000000,((3:0.000000,5:0.000000):0.011081,4:0.000000):0.023925):0.044982,2:0.000000):0.063100
((1:0.000000,(2:0.000000,4:0.000000):0.031831):0.054120,(3:0.000000,5:0.000000):0.018938):0.210312
((1:0.000000,(3:0.000000,5:0.000000):0.019563):0.064476,(2:0.000000,4:0.000000):0.038448):0.065734
((1:0.000000,(2:0.000000,4:0.000000):0.039265):0.102127,(3:0.000000,5:0.000000):0.032790):0.206641
(((1:0.000000,(3:0.000000,5:0.000000):0.034404):0.076924,4:0.000000):0.079441,2:0.000000):0.093702
((1:0.000000,(2:0.000000,4:0.000000):0.007967):0.031541,(3:0.000000,5:0.000000):0.011636):0.190370
((1:0.000000,(2:0.000000,4:0.000000):0.070796):0.107366,(3:0.000000,5:0.000000):0.016476):0.345300
((1:0.000000,(2:0.000000,4:0.000000):0.026582):0.061934,(3:0.000000,5:0.000000):0.021378):0.315512
((1:0.000000,(2:0.000000,4:0.000000):0.063302):0.071092,(3:0.000000,5:0.000000):0.003401):0.074113
((1:0.000000,(2:0.000000,4:0.000000):0.022322):0.036913,(3:0.000000,5:0.000000):0.006489):0.046162
((1:0.000000,(2:0.000000,4:0.000000):0.032204):0.074138,(3:0.000000,5:0.000000):0.028547):0.194790
(1:0.000000,((2:0.000000,4:0.000000):0.004863,(3:0.000000,5:0.000000):0.003801):0.025081):0.051585
(((1:0.000000,4:0.000000):0.072112,(3:0.000000,5:0.000000):0.012913):0.078207,2:0.000000):0.082874
((1:0.000000,(2:0.000000,4:0.000000):0.077240):0.084993,(3:0.000000,5:0.000000):0.043019):0.089523
((1:0.000000,(2:0.000000,4:0.000000):0.051476):0.139937,(3:0.000000,5:0.000000):0.067274):0.183088
(((1:0.000000,4:0.000000):0.115212,2:0.000000):0.164700,(3:0.000000,5:0.000000):0.013628):0.380000
((1:0.000000,(2:0.000000,4:0.000000):0.165760):0.214648,(3:0.000000,5:0.000000):0.012272):0.343563
((1:0.000000,(2:0.000000,4:0.000000):0.053410):0.235619,(3:0.000000,5:0.000000):0.011303):0.385858
((1:0.000000,(2:0.000000,4:0.000000):0.032051):0.152794,(3:0.000000,5:0.000000):0.035623):0.224873
((1:0.000000,(3:0.000000,5:0.000000):0.068652):0.120286,(2:0.000000,4:0.000000):0.052725):0.139645
(((1:0.000000,(3:0.000000,5:0.000000):0.009814):0.098445,4:0.000000):0.130526,2:0.000000):0.138325
((1:0.000000,(2:0.000000,4:0.000000):0.089678):0.115612,(3:0.000000,5:0.000000):0.020231):0.133655
(1:0.000000,((2:0.000000,4:0.000000):0.023818,(3:0.000000,5:0.000000):0.021802):0.041130):0.043799
((1:0.000000,(2:0.000000,4:0.000000):0.023929):0.179383,(3:0.000000,5:0.000000):0.021850):0.249109
((1:0.000000,(2:0.000000,4:0.000000):0.057789):0.107350,(3:0.000000,5:0.000000):0.067867):0.205532
((1:0.000000,(3:0.000000,5:0.000000):0.010603):0.054631,(2:0.000000,4:0.000000):0.043429):0.058327
((1:0.000000,(3:0.000000,5:0.000000):0.013092):0.055647,(2:0.000000,4:0.000000):0.031683):0.070933
((1:0.000000,(2:0.000000,4:0.000000):0.046740):0.055206,(3:0.000000,5:0.000000):0.029096):0.094072
((1:0.000000,(2:0.000000,4:0.000000):0.013721):0.014524,(3:0.000000,5:0.000000):0.009280):0.021507
((1:0.000000,(2:0.000000,4:0.000000):0.019499):0.026166,(3:0.000000,5:0.000000):0.020712):0.079298
((1:0.000000,(2:0.000000,4:0.000000):0.021938):0.048264,(3:0.000000,5:0.000000):0.002462):0.115367
((1:0.000000,(3:0.000000,5:0.000000):0.012179):0.076333,(2:0.000000,4:0.000000):0.036147):0.076460
((1:0.000000,(2:0.000000,4:0.000000):0.019500):0.033091,(3:0.000000,5:0.000000):0.039739):0.145198
(((1:0.000000,2:0.000000):0.048057,4:0.000000):0.056850,(3:0.000000,5:0.000000):0.023473):0.174191
((1:0.000000,(2:0.000000,4:0.000000):0.016505):0.065984,(3:0.000000,5:0.000000):0.016901):0.109623
(((1:0.000000,2:0.000000):0.014566,4:0.000000):0.049708,(3:0.000000,5:0.000000):0.014684):0.144337
((1:0.000000,(2:0.000000,4:0.000000):0.045143):0.092257,(3:0.000000,5:0.000000):0.004330):0.120456
((1:0.000000,(2:0.000000,4:0.000000):0.017500):0.062276,(3:0.000000,5:0.000000):0.013999):0.136203
((1:0.000000,(2:0.000000,4:0.000000):0.016097):0.072086,(3:0.000000,5:0.000000):0.030249):0.364079
(((1:0.000000,2:0.000000):0.054507,4:0.000000):0.083181,(3:0.000000,5:0.000000):0.015125):0.210789
(((1:0.000000,4:0.000000):0.029905,2:0.000000):0.036866,(3:0.000000,5:0.000000):0.078329):0.237367
((1:0.000000,(2:0.000000,4:0.000000):0.112183):0.120066,(3:0.000000,5:0.000000):0.006140):0.293283
((1:0.000000,(2:0.000000,4:0.000000):0.048277):0.079598,(3:0.000000,5:0.000000):0.017298):0.297764
(((1:0.000000,2:0.000000):0.048332,4:0.000000):0.053777,(3:0.000000,5:0.000000):0.012710):0.422690
((1:0.000000,(2:0.000000,4:0.000000):0.050325):0.077698,(3:0.000000,5:0.000000):0.018995):0.244490
((1:0.000000,(2:0.000000,4:0.000000):0.015560):0.028273,(3:0.000000,5:0.000000):0.011658):0.198210
((1:0.000000,(2:0.000000,4:0.000000):0.033206):0.046679,(3:0.000000,5:0.000000):0.004455):0.130117
((1:0.000000,(2:0.000000,4:0.000000):0.026868):0.039790,(3:0.000000,5:0.000000):0.014409):0.169342
(((1:0.000000,4:0.000000):0.039800,2:0.000000):0.055741,(3:0.000000,5:0.000000):0.007888):0.090575
((1:0.000000,(2:0.000000,4:0.000000):0.006562):0.029096,(3:0.000000,5:0.000000):0.003005):0.046733
(((1:0.000000,2:0.000000):0.035972,4:0.000000):0.037980,(3:0.000000,5:0.000000):0.014985):0.222303
((1:0.000000,(2:0.000000,4:0.000000):0.017555):0.029080,(3:0.000000,5:0.000000):0.018000):0.175370
((1:0.000000,(2:0.000000,4:0.000000):0.021023):0.044929,(3:0.000000,5:0.000000):0.029156):0.201650
((1:0.000000,(2:0.000000,4:0.000000):0.010612):0.071855,(3:0.000000,5:0.000000):0.036802):0.255775
((1:0.000000,(2:0.000000,4:0.000000):0.035355):0.068619,(3:0.000000,5:0.000000):0.025104):0.202086
((1:0.000000,2:0.000000):0.046074,((3:0.000000,5:0.000000):0.010320,4:0.000000):0.115898):0.140483
((1:0.000000,(2:0.000000,4:0.000000):0.023129):0.038974,(3:0.000000,5:0.000000):0.030485):0.073673
(((1:0.000000,4:0.000000):0.061650,2:0.000000):0.118471,(3:0.000000,5:0.000000):0.022963):0.201686
((1:0.000000,(2:0.000000,4:0.000000):0.037555):0.115847,(3:0.000000,5:0.000000):0.018881):0.116707
((1:0.000000,(2:0.000000,4:0.000000):0.033062):0.075871,(3:0.000000,5:0.000000):0.004671):0.276415
((1:0.000000,(2:0.000000,4:0.000000):0.073689):0.124849,(3:0.000000,5:0.000000):0.034861):0.128289
((1:0.000000,(3:0.000000,5:0.000000):0.040211):0.072846,(2:0.000000,4:0.000000):0.035920):0.100910
(((1:0.000000,4:0.000000):0.158872,2:0.000000):0.172073,(3:0.000000,5:0.000000):0.023277):0.266469
((1:0.000000,(2:0.000000,4:0.000000):0.018474):0.060286,(3:0.000000,5:0.000000):0.006857):0.093831
((1:0.000000,(2:0.000000,4:0.000000):0.013558):0.058237,(3:0.000000,5:0.000000):0.045960):0.148490
(1:0.000000,((2:0.000000,4:0.000000):0.065511,(3:0.000000,5:0.000000):0.009280):0.090365):0.109613
((1:0.000000,(2:0.000000,4:0.000000):0.029677):0.045942,(3:0.000000,5:0.000000):0.012675):0.051836
((1:0.000000,(2:0.000000,4:0.000000):0.154185):0.225099,(3:0.000000,5:0.000000):0.008563):0.298947
((1:0.000000,(2:0.000000,4:0.000000):0.044400):0.071374,(3:0.000000,5:0.000000):0.010335):0.341371
((1:0.000000,(2:0.000000,4:0.000000):0.065959):0.127424,(3:0.000000,5:0.000000):0.013167):0.194389
((1:0.000000,(2:0.000000,4:0.000000):0.034607):0.077455,(3:0.000000,5:0.000000):0.005624):0.112936
((1:0.000000,(2:0.000000,4:0.000000):0.036120):0.086321,(3:0.000000,5:0.000000):0.067705):0.264357
((1:0.000000,(2:0.000000,4:0.000000):0.101363):0.239981,(3:0.000000,5:0.000000):0.034898):0.315840
((1:0.000000,(2:0.000000,4:0.000000):0.052645):0.183620,(3:0.000000,5:0.000000):0.022849):0.320804
((1:0.000000,(2:0.000000,4:0.000000):0.102680):0.175935,(3:0.000000,5:0.000000):0.019673):0.303224
((1:0.000000,(2:0.000000,4:0.000000):0.028138):0.180054,(3:0.000000,5:0.000000):0.020294):0.240306
((1:0.000000,(2:0.000000,4:0.000000):0.030451):0.076745,(3:0.000000,5:0.000000):0.021706):0.115201
(((1:0.000000,2:0.000000):0.056519,4:0.000000):0.160307,(3:0.000000,5:0.000000):0.015501):0.221331
((1:0.000000,(2:0.000000,4:0.000000):0.049197):0.095786,(3:0.000000,5:0.000000):0.040493):0.202068
((1:0.000000,(2:0.000000,4:0.000000):0.082753):0.171021,(3:0.000000,5:0.000000):0.058000):0.347214
(((1:0.000000,4:0.000000):0.062305,2:0.000000):0.128025,(3:0.000000,5:0.000000):0.024578):0.237931
((1:0.000000,(2:0.000000,4:0.000000):0.107796):0.128937,(3:0.000000,5:0.000000):0.061911):0.454317
((1:0.000000,(2:0.000000,4:0.000000):0.024743):0.096483,(3:0.000000,5:0.000000):0.024233):0.274562
((1:0.000000,(3:0.000000,5:0.000000):0.037975):0.105879,(2:0.000000,4:0.000000):0.034760):0.115396
((1:0.000000,(2:0.000000,4:0.000000):0.048309):0.133111,(3:0.000000,5:0.000000):0.039147):0.208385
(((1:0.000000,2:0.000000):0.047590,4:0.000000):0.087178,(3:0.000000,5:0.000000):0.033807):0.127400
((1:0.000000,(2:0.000000,4:0.000000):0.019482):0.049736,(3:0.000000,5:0.000000):0.005247):0.186728
((1:0.000000,(2:0.000000,4:0.000000):0.029781):0.066680,(3:0.000000,5:0.000000):0.021384):0.150674
(((1:0.000000,4:0.000000):0.039175,2:0.000000):0.039654,(3:0.000000,5:0.000000):0.020743):0.205894
((1:0.000000,(2:0.000000,4:0.000000):0.115058):0.136637,(3:0.000000,5:0.000000):0.043075):0.251364
((1:0.000000,(2:0.000000,4:0.000000):0.023714):0.043899,(3:0.000000,5:0.000000):0.011620):0.163884
((1:0.000000,(2:0.000000,4:0.000000):0.052917):0.078167,(3:0.000000,5:0.000000):0.008709):0.118118
((1:0.000000,(2:0.000000,4:0.000000):0.027830):0.056843,(3:0.000000,5:0.000000):0.025693):0.131739
(((1:0.000000,4:0.000000):0.101567,(3:0.000000,5:0.000000):0.004033):0.106399,2:0.000000):0.108903
((1:0.000000,(2:0.000000,4:0.000000):0.026388):0.074084,(3:0.000000,5:0.000000):0.006493):0.166655
((1:0.000000,(3:0.000000,5:0.000000):0.023622):0.067150,(2:0.000000,4:0.000000):0.039279):0.081196
(((1:0.000000,4:0.000000):0.058855,2:0.000000):0.117294,(3:0.000000,5:0.000000):0.005999):0.210167
((1:0.000000,(2:0.000000,(3:0.000000,5:0.000000):0.010514):0.044456):0.074553,4:0.000000):0.085173
((1:0.000000,(2:0.000000,4:0.000000):0.036751):0.075285,(3:0.000000,5:0.000000):0.018932):0.162945
(1:0.000000,(2:0.000000,((3:0.000000,5:0.000000):0.007736,4:0.000000):0.020461):0.027984):0.033680
(((1:0.000000,4:0.000000):0.022715,2:0.000000):0.027270,(3:0.000000,5:0.000000):0.008285):0.067727
((1:0.000000,(3:0.000000,5:0.000000):0.011892):0.025790,(2:0.000000,4:0.000000):0.021682):0.065861
(((1:0.000000,2:0.000000):0.031806,4:0.000000):0.061261,(3:0.000000,5:0.000000):0.017988):0.119087
((1:0.000000,2:0.000000):0.105695,((3:0.000000,5:0.000000):0.016389,4:0.000000):0.140984):0.143035
((1:0.000000,(2:0.000000,4:0.000000):0.169160):0.197758,(3:0.000000,5:0.000000):0.057549):0.539140
((1:0.000000,(2:0.000000,4:0.000000):0.100395):0.131589,(3:0.000000,5:0.000000):0.011345):0.240003
((1:0.000000,(2:0.000000,4:0.000000):0.055629):0.088660,(3:0.000000,5:0.000000):0.036531):0.140625
((1:0.000000,(2:0.000000,4:0.000000):0.076949):0.109095,(3:0.000000,5:0.000000):0.022000):0.156236
((1:0.000000,2:0.000000):0.072719,((3:0.000000,5:0.000000):0.005503,4:0.000000):0.122283):0.134123
((1:0.000000,(2:0.000000,4:0.000000):0.031319):0.092700,(3:0.000000,5:0.000000):0.034195):0.294850
((1:0.000000,(2:0.000000,4:0.000000):0.035738):0.073830,(3:0.000000,5:0.000000):0.007126):0.122959
(((1:0.000000,4:0.000000):0.054712,2:0.000000):0.066101,(3:0.000000,5:0.000000):0.021223):0.125387
((1:0.000000,(2:0.000000,4:0.000000):0.031053):0.082419,(3:0.000000,5:0.000000):0.021470):0.238489
((1:0.000000,(2:0.000000,4:0.000000):0.035181):0.058461,(3:0.000000,5:0.000000):0.010240):0.253711
((1:0.000000,(2:0.000000,4:0.000000):0.054193):0.148824,(3:0.000000,5:0.000000):0.007142):0.357286
((1:0.000000,(2:0.000000,4:0.000000):0.036427):0.055755,(3:0.000000,5:0.000000):0.058062):0.063228
(1:0.000000,(2:0.000000,((3:0.000000,5:0.000000):0.036111,4:0.000000):0.137159):0.169828):0.219865
(1:0.000000,((2:0.000000,4:0.000000):0.045732,(3:0.000000,5:0.000000):0.023582):0.062098):0.066760
((1:0.000000,(2:0.000000,4:0.000000):0.058795):0.117485,(3:0.000000,5:0.000000):0.017077):0.300964
((1:0.000000,(3:0.000000,5:0.000000):0.010142):0.088348,(2:0.000000,4:0.000000):0.052660):0.113086
((1:0.000000,(2:0.000000,4:0.000000):0.032206):0.058243,(3:0.000000,5:0.000000):0.010502):0.176862
(1:0.000000,((2:0.000000,4:0.000000):0.026026,(3:0.000000,5:0.000000):0.031802):0.100561):0.121713
(((1:0.000000,2:0.000000):0.065065,4:0.000000):0.144753,(3:0.000000,5:0.000000):0.022975):0.200247
((1:0.000000,(2:0.000000,4:0.000000):0.040638):0.126797,(3:0.000000,5:0.000000):0.018786):0.285023
(((1:0.000000,4:0.000000):0.104007,2:0.000000):0.116243,(3:0.000000,5:0.000000):0.014461):0.298722
(((1:0.000000,2:0.000000):0.043164,4:0.000000):0.098589,(3:0.000000,5:0.000000):0.010788):0.537742
((1:0.000000,(2:0.000000,4:0.000000):0.024321):0.034809,(3:0.000000,5:0.000000):0.012237):0.422152
((1:0.000000,(2:0.000000,4:0.000000):0.017904):0.155974,(3:0.000000,5:0.000000):0.080916):0.694455
((1:0.000000,(2:0.000000,4:0.000000):0.044778):0.169496,(3:0.000000,5:0.000000):0.037982):0.809467
((1:0.000000,(2:0.000000,4:0.000000):0.036115):0.146310,(3:0.000000,5:0.000000):0.013922):0.825895
((1:0.000000,(2:0.000000,4:0.000000):0.142861):0.216302,(3:0.000000,5:0.000000):0.025733):0.629933
((1:0.000000,(2:0.000000,4:0.000000):0.079484):0.160120,(3:0.000000,5:0.000000):0.013596):0.824988
((1:0.000000,(2:0.000000,4:0.000000):0.029353):0.092023,(3:0.000000,5:0.000000):0.013061):0.511065
((1:0.000000,(2:0.000000,4:0.000000):0.049575):0.065710,(3:0.000000,5:0.000000):0.030759):0.668401
((1:0.000000,(2:0.000000,4:0.000000):0.116464):0.186938,(3:0.000000,5:0.000000):0.039316):0.738376
((1:0.000000,(2:0.000000,4:0.000000):0.010985):0.096448,(3:0.000000,5:0.000000):0.021063):0.569202
((1:0.000000,(2:0.000000,4:0.000000):0.044083):0.083456,(3:0.000000,5:0.000000):0.041462):0.757611
((1:0.000000,(2:0.000000,4:0.000000):0.073162):0.112757,(3:0.000000,5:0.000000):0.029423):0.620423
((1:0.000000,(2:0.000000,4:0.000000):0.027123):0.090231,(3:0.000000,5:0.000000):0.019798):0.748211
((1:0.000000,(2:0.000000,4:0.000000):0.076507):0.170965,(3:0.000000,5:0.000000):0.035755):1.027995
((1:0.000000,(2:0.000000,4:0.000000):0.074118):0.119969,(3:0.000000,5:0.000000):0.055613):1.147498
((1:0.000000,(2:0.000000,4:0.000000):0.089691):0.228760,(3:0.000000,5:0.000000):0.122281):1.400847
(((1:0.000000,2:0.000000):0.355454,4:0.000000):0.410859,(3:0.000000,5:0.000000):0.050403):1.309263
((1:0.000000,(2:0.000000,4:0.000000):0.111705):0.251968,(3:0.000000,5:0.000000):0.042983):1.426937
((1:0.000000,(2:0.000000,4:0.000000):0.078948):0.209439,(3:0.000000,5:0.000000):0.047133):1.485924
((1:0.000000,(2:0.000000,4:0.000000):0.252436):0.308182,(3:0.000000,5:0.000000):0.024437):1.344411
((1:0.000000,(2:0.000000,4:0.000000):0.151658):0.405682,(3:0.000000,5:0.000000):0.074508):1.342091
((1:0.000000,(2:0.000000,4:0.000000):0.059157):0.143931,(3:0.000000,5:0.000000):0.041926):1.545780
((1:0.000000,(2:0.000000,4:0.000000):0.083430):0.253108,(3:0.000000,5:0.000000):0.076684):1.871113
((1:0.000000,(2:0.000000,4:0.000000):0.150546):0.448667,(3:0.000000,5:0.000000):0.149333):1.884859
((1:0.000000,(2:0.000000,4:0.000000):0.037319):0.294929,(3:0.000000,5:0.000000):0.083066):1.545202
((1:0.000000,(2:0.000000,4:0.000000):0.250744):0.547329,(3:0.000000,5:0.000000):0.109211):1.467847
((1:0.000000,(2:0.000000,4:0.000000):0.170191):0.400202,(3:0.000000,5:0.000000):0.036018):1.864377
((1:0.000000,(2:0.000000,4:0.000000):0.214321):0.405426,(3:0.000000,5:0.000000):0.083445):1.963609
((1:0.000000,(2:0.000000,4:0.000000):0.084522):0.254987,(3:0.000000,5:0.000000):0.095636):1.747354
((1:0.000000,(2:0.000000,4:0.000000):0.211544):0.543218,(3:0.000000,5:0.000000):0.094945):1.594907
((1:0.000000,(2:0.000000,4:0.000000):0.198102):0.632769,(3:0.000000,5:0.000000):0.153303):1.477460
((1:0.000000,(2:0.000000,4:0.000000):0.275418):0.403786,(3:0.000000,5:0.000000):0.091030):1.613260
(((1:0.000000,2:0.000000):0.706035,4:0.000000):0.929321,(3:0.000000,5:0.000000):0.070301):1.533238
((1:0.000000,(2:0.000000,4:0.000000):0.194980):0.352567,(3:0.000000,5:0.000000):0.052153):1.970836
(((1:0.000000,4:0.000000):0.457589,2:0.000000):0.495436,(3:0.000000,5:0.000000):0.115923):1.751439
(((1:0.000000,4:0.000000):0.083252,2:0.000000):0.099454,(3:0.000000,5:0.000000):0.064015):1.593060
((1:0.000000,(2:0.000000,4:0.000000):0.066827):0.170392,(3:0.000000,5:0.000000):0.082974):1.261749
(((1:0.000000,2:0.000000):0.189418,4:0.000000):0.189662,(3:0.000000,5:0.000000):0.035620):1.253321
((1:0.000000,(2:0.000000,4:0.000000):0.066666):0.284936,(3:0.000000,5:0.000000):0.049540):1.447721
((1:0.000000,(2:0.000000,4:0.000000):0.067097):0.145466,(3:0.000000,5:0.000000):0.204021):1.348754
((1:0.000000,(2:0.000000,4:0.000000):0.377660):0.557284,(3:0.000000,5:0.000000):0.033838):1.256656
((1:0.000000,(3:0.000000,5:0.000000):0.071751):0.400928,(2:0.000000,4:0.000000):0.345837):0.595534
((1:0.000000,(3:0.000000,5:0.000000):0.044632):0.234354,(2:0.000000,4:0.000000):0.145798):0.255133
(((1:0.000000,2:0.000000):0.146433,(3:0.000000,5:0.000000):0.028370):0.157045,4:0.000000):0.270104
(1:0.000000,((2:0.000000,4:0.000000):0.101835,(3:0.000000,5:0.000000):0.057759):0.180494):0.230257
((1:0.000000,(2:0.000000,4:0.000000):0.097880):0.114667,(3:0.000000,5:0.000000):0.029521):0.168755
(1:0.000000,((2:0.000000,4:0.000000):0.021304,(3:0.000000,5:0.000000):0.024791):0.181285):0.271685
((1:0.000000,(2:0.000000,4:0.000000):0.148526):0.173937,(3:0.000000,5:0.000000):0.016923):0.211075
((1:0.000000,(3:0.000000,5:0.000000):0.025672):0.141316,(2:0.000000,4:0.000000):0.108154):0.204430
((1:0.000000,(2:0.000000,4:0.000000):0.070823):0.122921,(3:0.000000,5:0.000000):0.032566):0.283199
((1:0.000000,(2:0.000000,4:0.000000):0.101172):0.224157,(3:0.000000,5:0.000000):0.004864):0.332138
((1:0.000000,(2:0.000000,4:0.000000):0.024669):0.073168,(3:0.000000,5:0.000000):0.031603):0.153295
((1:0.000000,(2:0.000000,4:0.000000):0.033870):0.165245,(3:0.000000,5:0.000000):0.052269):0.569287
(1:0.000000,((2:0.000000,4:0.000000):0.100348,(3:0.000000,5:0.000000):0.062302):0.195407):0.208788
((1:0.000000,(2:0.000000,4:0.000000):0.042278):0.135748,(3:0.000000,5:0.000000):0.018708):0.155751
((1:0.000000,(3:0.000000,5:0.000000):0.015017):0.137551,(2:0.000000,4:0.000000):0.068297):0.233166
((1:0.000000,(2:0.000000,4:0.000000):0.072411):0.162712,(3:0.000000,5:0.000000):0.034513):0.337073
(1:0.000000,((2:0.000000,4:0.000000):0.128232,(3:0.000000,5:0.000000):0.030961):0.197406):0.216814
((1:0.000000,(2:0.000000,4:0.000000):0.013174):0.048773,(3:0.000000,5:0.000000):0.029498):0.287849
(1:0.000000,((2:0.000000,4:0.000000):0.029957,(3:0.000000,5:0.000000):0.034245):0.098853):0.128739
((1:0.000000,2:0.000000):0.202435,((3:0.000000,5:0.000000):0.116885,4:0.000000):0.265352):0.280334
((1:0.000000,(2:0.000000,4:0.000000):0.034959):0.152627,(3:0.000000,5:0.000000):0.029198):0.193445
((1:0.000000,(2:0.000000,4:0.000000):0.103421):0.139003,(3:0.000000,5:0.000000):0.043574):0.142052
((1:0.000000,(2:0.000000,4:0.000000):0.061306):0.137704,(3:0.000000,5:0.000000):0.073802):0.474122
((1:0.000000,(3:0.000000,5:0.000000):0.034693):0.105999,(2:0.000000,4:0.000000):0.055846):0.129342
((1:0.000000,(2:0.000000,4:0.000000):0.035112):0.057863,(3:0.000000,5:0.000000):0.070841):0.216261
((1:0.000000,(2:0.000000,4:0.000000):0.041602):0.122343,(3:0.000000,5:0.000000):0.024442):0.342571
((1:0.000000,(3:0.000000,5:0.000000):0.016822):0.119215,(2:0.000000,4:0.000000):0.094500):0.173624
((1:0.000000,(2:0.000000,4:0.000000):0.068219):0.136599,(3:0.000000,5:0.000000):0.055933):0.389525
((1:0.000000,(2:0.000000,4:0.000000):0.038557):0.046492,(3:0.000000,5:0.000000):0.033961):0.070884
((1:0.000000,(3:0.000000,5:0.000000):0.062849):0.092721,(2:0.000000,4:0.000000):0.064988):0.111837
(((1:0.000000,4:0.000000):0.111997,2:0.000000):0.133582,(3:0.000000,5:0.000000):0.040526):0.324070
((1:0.000000,(2:0.000000,4:0.000000):0.057568):0.096404,(3:0.000000,5:0.000000):0.013110):0.166795
((1:0.000000,((3:0.000000,5:0.000000):0.018347,4:0.000000):0.023005):0.066027,2:0.000000):0.067568
((1:0.000000,(2:0.000000,4:0.000000):0.046634):0.081475,(3:0.000000,5:0.000000):0.044969):0.302955
((1:0.000000,(2:0.000000,4:0.000000):0.014494):0.093433,(3:0.000000,5:0.000000):0.010706):0.172039
((1:0.000000,(2:0.000000,4:0.000000):0.040968):0.185493,(3:0.000000,5:0.000000):0.031276):0.250064
((1:0.000000,(2:0.000000,4:0.000000):0.025981):0.031788,(3:0.000000,5:0.000000):0.033570):0.094972
((1:0.000000,(2:0.000000,4:0.000000):0.022049):0.036014,(3:0.000000,5:0.000000):0.036917):0.063846
((1:0.000000,(3:0.000000,5:0.000000):0.011145):0.047367,(2:0.000000,4:0.000000):0.084051):0.087532
((1:0.000000,(2:0.000000,4:0.000000):0.036297):0.046694,(3:0.000000,5:0.000000):0.043834):0.203500
((1:0.000000,(2:0.000000,4:0.000000):0.113558):0.210644,(3:0.000000,5:0.000000):0.013039):0.243605
((1:0.000000,(2:0.000000,4:0.000000):0.041258):0.077258,(3:0.000000,5:0.000000):0.015762):0.081885
((1:0.000000,(2:0.000000,4:0.000000):0.017321):0.056015,(3:0.000000,5:0.000000):0.004624):0.167926
((1:0.000000,(2:0.000000,4:0.000000):0.003721):0.033588,(3:0.000000,5:0.000000):0.010950):0.081825
(((1:0.000000,2:0.000000):0.023574,4:0.000000):0.031848,(3:0.000000,5:0.000000):0.009109):0.063540
(((1:0.000000,2:0.000000):0.007721,4:0.000000):0.040677,(3:0.000000,5:0.000000):0.005999):0.116805
((1:0.000000,(2:0.000000,4:0.000000):0.029281):0.042310,(3:0.000000,5:0.000000):0.007930):0.161571
((1:0.000000,(2:0.000000,4:0.000000):0.006597):0.025470,(3:0.000000,5:0.000000):0.012410):0.036073
(((1:0.000000,2:0.000000):0.038451,4:0.000000):0.072245,(3:0.000000,5:0.000000):0.000441):0.127387
((1:0.000000,(2:0.000000,4:0.000000):0.017423):0.029165,(3:0.000000,5:0.000000):0.002834):0.039884
((1:0.000000,(3:0.000000,5:0.000000):0.003853):0.046585,(2:0.000000,4:0.000000):0.005612):0.052080
((1:0.000000,(2:0.000000,4:0.000000):0.040923):0.073520,(3:0.000000,5:0.000000):0.006417):0.173311
(((1:0.000000,4:0.000000):0.038008,2:0.000000):0.044743,(3:0.000000,5:0.000000):0.034447):0.154028
((1:0.000000,(2:0.000000,4:0.000000):0.006142):0.049322,(3:0.000000,5:0.000000):0.015895):0.130510
((1:0.000000,(2:0.000000,4:0.000000):0.010182):0.024804,(3:0.000000,5:0.000000):0.017514):0.120584
((1:0.000000,(3:0.000000,5:0.000000):0.008694):0.017446,(2:0.000000,4:0.000000):0.020693):0.029134
(((1:0.000000,2:0.000000):0.040533,4:0.000000):0.072203,(3:0.000000,5:0.000000):0.007828):0.099726
((1:0.000000,(2:0.000000,4:0.000000):0.019984):0.030367,(3:0.000000,5:0.000000):0.004462):0.067748
((1:0.000000,(3:0.000000,5:0.000000):0.008302):0.033241,(2:0.000000,4:0.000000):0.015149):0.054537
((1:0.000000,(2:0.000000,4:0.000000):0.003645):0.024006,(3:0.000000,5:0.000000):0.004812):0.078877
((1:0.000000,(2:0.000000,4:0.000000):0.009274):0.025299,(3:0.000000,5:0.000000):0.003878):0.046083
(((1:0.000000,4:0.000000):0.011459,2:0.000000):0.012248,(3:0.000000,5:0.000000):0.007539):0.068993
((1:0.000000,(2:0.000000,4:0.000000):0.023667):0.078833,(3:0.000000,5:0.000000):0.004227):0.101269
(((1:0.000000,4:0.000000):0.005929,2:0.000000):0.013296,(3:0.000000,5:0.000000):0.009407):0.091881
((1:0.000000,(2:0.000000,4:0.000000):0.012371):0.037852,(3:0.000000,5:0.000000):0.002454):0.068555
((1:0.000000,(2:0.000000,4:0.000000):0.016927):0.030503,(3:0.000000,5:0.000000):0.006333):0.031417
((1:0.000000,(2:0.000000,4:0.000000):0.013760):0.052202,(3:0.000000,5:0.000000):0.016878):0.125791
((1:0.000000,(2:0.000000,4:0.000000):0.018314):0.051171,(3:0.000000,5:0.000000):0.011773):0.110241
((1:0.000000,(3:0.000000,5:0.000000):0.046992):0.081704,(2:0.000000,4:0.000000):0.031002):0.087252
(((1:0.000000,4:0.000000):0.090234,2:0.000000):0.113496,(3:0.000000,5:0.000000):0.008104):0.180925
((1:0.000000,(2:0.000000,4:0.000000):0.065089):0.119032,(3:0.000000,5:0.000000):0.014425):0.173107
((1:0.000000,(3:0.000000,5:0.000000):0.014585):0.029956,(2:0.000000,4:0.000000):0.017482):0.031957
((1:0.000000,(3:0.000000,5:0.000000):0.002342):0.035013,(2:0.000000,4:0.000000):0.012578):0.035608
((1:0.000000,(3:0.000000,5:0.000000):0.006705):0.016366,(2:0.000000,4:0.000000):0.009853):0.021867
((1:0.000000,(2:0.000000,4:0.000000):0.034610):0.063787,(3:0.000000,5:0.000000):0.014753):0.091577
((1:0.000000,(2:0.000000,4:0.000000):0.023275):0.047180,(3:0.000000,5:0.000000):0.002468):0.160466
(((1:0.000000,(3:0.000000,5:0.000000):0.025150):0.054543,4:0.000000):0.059634,2:0.000000):0.064356
((1:0.000000,(2:0.000000,(3:0.000000,5:0.000000):0.014240):0.047725):0.064103,4:0.000000):0.099725
(1:0.000000,((2:0.000000,4:0.000000):0.014858,(3:0.000000,5:0.000000):0.036989):0.063065):0.071413
((1:0.000000,(2:0.000000,4:0.000000):0.055771):0.128289,(3:0.000000,5:0.000000):0.028171):0.136691
((1:0.000000,(2:0.000000,4:0.000000):0.027266):0.051173,(3:0.000000,5:0.000000):0.004122):0.125930
((1:0.000000,(2:0.000000,4:0.000000):0.014956):0.030319,(3:0.000000,5:0.000000):0.008585):0.170006
(((1:0.000000,2:0.000000):0.033298,4:0.000000):0.035228,(3:0.000000,5:0.000000):0.004904):0.067041
(1:0.000000,((2:0.000000,4:0.000000):0.008436,(3:0.000000,5:0.000000):0.002962):0.019755):0.023108
(1:0.000000,((2:0.000000,4:0.000000):0.005626,(3:0.000000,5:0.000000):0.005894):0.033092):0.068076
((1:0.000000,(2:0.000000,4:0.000000):0.016528):0.029829,(3:0.000000,5:0.000000):0.007587):0.030994
((1:0.000000,(2:0.000000,4:0.000000):0.005283):0.011896,(3:0.000000,5:0.000000):0.011265):0.098522
((1:0.000000,(3:0.000000,5:0.000000):0.004388):0.010331,(2:0.000000,4:0.000000):0.010264):0.014222
(((1:0.000000,2:0.000000):0.021315,4:0.000000):0.025072,(3:0.000000,5:0.000000):0.003601):0.060793
((1:0.000000,(2:0.000000,4:0.000000):0.006022):0.013488,(3:0.000000,5:0.000000):0.004725):0.076141
((1:0.000000,(2:0.000000,4:0.000000):0.012130):0.014677,(3:0.000000,5:0.000000):0.002833):0.062581
((1:0.000000,(3:0.000000,5:0.000000):0.003229):0.027384,(2:0.000000,4:0.000000):0.001466):0.033021
(((1:0.000000,2:0.000000):0.007487,4:0.000000):0.009126,(3:0.000000,5:0.000000):0.001094):0.055745
((1:0.000000,(3:0.000000,5:0.000000):0.003295):0.004943,(2:0.000000,4:0.000000):0.004877):0.011693
((1:0.000000,(2:0.000000,4:0.000000):0.003718):0.010656,(3:0.000000,5:0.000000):0.001362):0.016575
((1:0.000000,(2:0.000000,4:0.000000):0.006694):0.010544,(3:0.000000,5:0.000000):0.004222):0.023632
((1:0.000000,(2:0.000000,4:0.000000):0.007719):0.010180,(3:0.000000,5:0.000000):0.002444):0.014558
((1:0.000000,(3:0.000000,5:0.000000):0.007282):0.008897,(2:0.000000,4:0.000000):0.002512):0.009523
((1:0.000000,(2:0.000000,4:0.000000):0.005411):0.012263,(3:0.000000,5:0.000000):0.000743):0.013974
(((1:0.000000,2:0.000000):0.022883,4:0.000000):0.023376,(3:0.000000,5:0.000000):0.001266):0.030876
((1:0.000000,(3:0.000000,5:0.000000):0.003185):0.009670,(2:0.000000,4:0.000000):0.002486):0.012441
(1:0.000000,((2:0.000000,4:0.000000):0.005624,(3:0.000000,5:0.000000):0.003096):0.015525):0.017267
((1:0.000000,(2:0.000000,4:0.000000):0.007241):0.014412,(3:0.000000,5:0.000000):0.002208):0.042483
(((1:0.000000,2:0.000000):0.027854,4:0.000000):0.057165,(3:0.000000,5:0.000000):0.010512):0.067250
((1:0.000000,(2:0.000000,4:0.000000):0.008388):0.025523,(3:0.000000,5:0.000000):0.004119):0.098886
((1:0.000000,(2:0.000000,4:0.000000):0.003608):0.009395,(3:0.000000,5:0.000000):0.006667):0.018643
((1:0.000000,(2:0.000000,4:0.000000):0.030012):0.049528,(3:0.000000,5:0.000000):0.005640):0.115591
((1:0.000000,(2:0.000000,4:0.000000):0.060154):0.088241,(3:0.000000,5:0.000000):0.012203):0.143936
(((1:0.000000,2:0.000000):0.034288,4:0.000000):0.053793,(3:0.000000,5:0.000000):0.003582):0.137987
((1:0.000000,((3:0.000000,5:0.000000):0.009603,4:0.000000):0.032469):0.063004,2:0.000000):0.100888
((1:0.000000,(2:0.000000,4:0.000000):0.006322):0.022690,(3:0.000000,5:0.000000):0.011164):0.043141
((1:0.000000,(2:0.000000,4:0.000000):0.019126):0.060781,(3:0.000000,5:0.000000):0.011416):0.158572
(((1:0.000000,4:0.000000):0.032772,2:0.000000):0.057449,(3:0.000000,5:0.000000):0.009169):0.105657
((1:0.000000,(3:0.000000,5:0.000000):0.002866):0.037539,(2:0.000000,4:0.000000):0.025977):0.068514
(((1:0.000000,2:0.000000):0.060931,4:0.000000):0.119673,(3:0.000000,5:0.000000):0.022836):0.218752
((1:0.000000,(2:0.000000,4:0.000000):0.021643):0.056781,(3:0.000000,5:0.000000):0.002627):0.084877
(((1:0.000000,4:0.000000):0.032681,2:0.000000):0.047866,(3:0.000000,5:0.000000):0.019722):0.167669
((1:0.000000,(2:0.000000,4:0.000000):0.038983):0.073251,(3:0.000000,5:0.000000):0.007550):0.157272
((1:0.000000,(2:0.000000,4:0.000000):0.029470):0.086858,(3:0.000000,5:0.000000):0.021184):0.140541
(((1:0.000000,2:0.000000):0.065977,4:0.000000):0.077935,(3:0.000000,5:0.000000):0.011408):0.126047
((1:0.000000,(3:0.000000,5:0.000000):0.024044):0.190966,(2:0.000000,4:0.000000):0.288860):0.329266
(((1:0.000000,2:0.000000):0.045390,4:0.000000):0.057137,(3:0.000000,5:0.000000):0.005029):0.117730
(((1:0.000000,4:0.000000):0.057146,(3:0.000000,5:0.000000):0.014183):0.082400,2:0.000000):0.180567
(((1:0.000000,4:0.000000):0.058262,2:0.000000):0.091106,(3:0.000000,5:0.000000):0.013693):0.235536
((1:0.000000,4:0.000000):0.060389,(2:0.000000,(3:0.000000,5:0.000000):0.004753):0.038564):0.075169
(((1:0.000000,4:0.000000):0.096465,2:0.000000):0.110000,(3:0.000000,5:0.000000):0.009461):0.179933
((1:0.000000,(2:0.000000,4:0.000000):0.013596):0.049289,(3:0.000000,5:0.000000):0.022441):0.099014
((1:0.000000,(2:0.000000,4:0.000000):0.038909):0.080472,(3:0.000000,5:0.000000):0.014324):0.104555
(((1:0.000000,2:0.000000):0.052082,4:0.000000):0.073146,(3:0.000000,5:0.000000):0.007103):0.134589
((1:0.000000,(2:0.000000,4:0.000000):0.020256):0.031188,(3:0.000000,5:0.000000):0.013156):0.077546
((1:0.000000,(2:0.000000,4:0.000000):0.024451):0.080281,(3:0.000000,5:0.000000):0.025162):0.285309
((1:0.000000,(2:0.000000,4:0.000000):0.089486):0.160959,(3:0.000000,5:0.000000):0.043839):0.372817
((1:0.000000,(2:0.000000,4:0.000000):0.022061):0.046489,(3:0.000000,5:0.000000):0.007012):0.133163
((1:0.000000,(2:0.000000,4:0.000000):0.032488):0.077494,(3:0.000000,5:0.000000):0.011523):0.199517
((1:0.000000,(2:0.000000,4:0.000000):0.026634):0.031349,(3:0.000000,5:0.000000):0.006928):0.036725
((1:0.000000,(2:0.000000,4:0.000000):0.022953):0.039156,(3:0.000000,5:0.000000):0.008741):0.089312
((1:0.000000,(2:0.000000,4:0.000000):0.038992):0.051451,(3:0.000000,5:0.000000):0.027946):0.109927
((1:0.000000,(2:0.000000,4:0.000000):0.022603):0.036172,(3:0.000000,5:0.000000):0.011548):0.046025
((1:0.000000,(2:0.000000,4:0.000000):0.018852):0.031787,(3:0.000000,5:0.000000):0.006859):0.174306
((1:0.000000,(2:0.000000,4:0.000000):0.011751):0.029287,(3:0.000000,5:0.000000):0.004141):0.116885
((1:0.000000,(3:0.000000,5:0.000000):0.009648):0.062398,(2:0.000000,4:0.000000):0.045541):0.063389
((1:0.000000,(2:0.000000,4:0.000000):0.034287):0.050732,(3:0.000000,5:0.000000):0.022309):0.083921
((1:0.000000,(2:0.000000,4:0.000000):0.050362):0.123326,(3:0.000000,5:0.000000):0.018841):0.215006
(((1:0.000000,2:0.000000):0.078397,4:0.000000):0.126532,(3:0.000000,5:0.000000):0.009910):0.164737
(1:0.000000,((2:0.000000,4:0.000000):0.086585,(3:0.000000,5:0.000000):0.016276):0.130730):0.154341
(((1:0.000000,2:0.000000):0.102983,4:0.000000):0.118601,(3:0.000000,5:0.000000):0.024674):0.320905
(((1:0.000000,4:0.000000):0.080310,2:0.000000):0.089464,(3:0.000000,5:0.000000):0.016632):0.100864
((1:0.000000,(2:0.000000,4:0.000000):0.057374):0.115010,(3:0.000000,5:0.000000):0.022115):0.236356
(((1:0.000000,(3:0.000000,5:0.000000):0.021851):0.060361,4:0.000000):0.066070,2:0.000000):0.078338
(((1:0.000000,4:0.000000):0.055210,2:0.000000):0.067245,(3:0.000000,5:0.000000):0.018066):0.212572
((1:0.000000,(2:0.000000,4:0.000000):0.083391):0.144030,(3:0.000000,5:0.000000):0.013654):0.219364
((1:0.000000,(2:0.000000,4:0.000000):0.086114):0.114342,(3:0.000000,5:0.000000):0.029084):0.327208
(((1:0.000000,2:0.000000):0.076130,4:0.000000):0.092593,(3:0.000000,5:0.000000):0.035286):0.265026
(((1:0.000000,2:0.000000):0.086553,4:0.000000):0.124493,(3:0.000000,5:0.000000):0.024282):0.350607
((1:0.000000,(2:0.000000,4:0.000000):0.039805):0.048467,(3:0.000000,5:0.000000):0.055755):0.101096
((1:0.000000,(2:0.000000,4:0.000000):0.084024):0.240838,(3:0.000000,5:0.000000):0.052125):0.437095
((1:0.000000,(2:0.000000,4:0.000000):0.029159):0.077589,(3:0.000000,5:0.000000):0.020044):0.079669
(((1:0.000000,(3:0.000000,5:0.000000):0.014169):0.089084,2:0.000000):0.113298,4:0.000000):0.287355
(((1:0.000000,2:0.000000):0.065674,4:0.000000):0.138607,(3:0.000000,5:0.000000):0.072725):0.232684
((1:0.000000,(2:0.000000,4:0.000000):0.027372):0.194469,(3:0.000000,5:0.000000):0.009679):0.393701
(((1:0.000000,4:0.000000):0.115161,2:0.000000):0.202873,(3:0.000000,5:0.000000):0.129751):0.233953
((1:0.000000,(2:0.000000,4:0.000000):0.067122):0.130079,(3:0.000000,5:0.000000):0.015017):0.156707
(((1:0.000000,2:0.000000):0.088084,4:0.000000):0.117624,(3:0.000000,5:0.000000):0.014361):0.207456
(((1:0.000000,2:0.000000):0.118539,4:0.000000):0.147136,(3:0.000000,5:0.000000):0.037446):0.184870
((1:0.000000,(3:0.000000,5:0.000000):0.082404):0.112662,(2:0.000000,4:0.000000):0.049015):0.156790
((1:0.000000,(2:0.000000,4:0.000000):0.064156):0.163243,(3:0.000000,5:0.000000):0.026706):0.379478
((1:0.000000,(2:0.000000,4:0.000000):0.093581):0.152337,(3:0.000000,5:0.000000):0.033493):0.208303
(((1:0.000000,2:0.000000):0.043269,4:0.000000):0.081801,(3:0.000000,5:0.000000):0.035384):0.226610
((1:0.000000,(2:0.000000,4:0.000000):0.041937):0.078420,(3:0.000000,5:0.000000):0.008695):0.085087
((1:0.000000,(2:0.000000,4:0.000000):0.027493):0.065707,(3:0.000000,5:0.000000):0.015807):0.163969
((1:0.000000,(3:0.000000,5:0.000000):0.005679):0.033851,(2:0.000000,4:0.000000):0.035803):0.043573
((1:0.000000,(2:0.000000,4:0.000000):0.044622):0.066799,(3:0.000000,5:0.000000):0.019054):0.200733
((1:0.000000,(2:0.000000,4:0.000000):0.072938):0.090335,(3:0.000000,5:0.000000):0.014478):0.287338
((1:0.000000,(2:0.000000,4:0.000000):0.051393):0.099522,(3:0.000000,5:0.000000):0.022720):0.229658
((1:0.000000,(3:0.000000,5:0.000000):0.054645):0.073910,(2:0.000000,4:0.000000):0.033693):0.092646
((1:0.000000,(2:0.000000,4:0.000000):0.019549):0.158644,(3:0.000000,5:0.000000):0.040887):0.206173
(1:0.000000,((2:0.000000,4:0.000000):0.031921,(3:0.000000,5:0.000000):0.018090):0.079022):0.103522
(((1:0.000000,4:0.000000):0.024630,2:0.000000):0.052096,(3:0.000000,5:0.000000):0.014713):0.120185
(((1:0.000000,4:0.000000):0.042696,2:0.000000):0.054097,(3:0.000000,5:0.000000):0.011092):0.159552
((1:0.000000,(2:0.000000,4:0.000000):0.023350):0.040968,(3:0.000000,5:0.000000):0.018171):0.128123
(((1:0.000000,4:0.000000):0.034475,2:0.000000):0.043060,(3:0.000000,5:0.000000):0.009337):0.103551
(1:0.000000,((2:0.000000,4:0.000000):0.012792,(3:0.000000,5:0.000000):0.014813):0.040052):0.043352
(((1:0.000000,4:0.000000):0.064779,2:0.000000):0.071777,(3:0.000000,5:0.000000):0.008663):0.148104
(1:0.000000,((2:0.000000,4:0.000000):0.032145,(3:0.000000,5:0.000000):0.012703):0.060044):0.061523
(1:0.000000,((2:0.000000,4:0.000000):0.011835,(3:0.000000,5:0.000000):0.014525):0.107310):0.127559
(((1:0.000000,4:0.000000):0.075470,2:0.000000):0.096898,(3:0.000000,5:0.000000):0.007434):0.185730
((1:0.000000,(2:0.000000,4:0.000000):0.008296):0.049513,(3:0.000000,5:0.000000):0.008418):0.134928
((1:0.000000,(2:0.000000,(3:0.000000,5:0.000000):0.024017):0.070811):0.079004,4:0.000000):0.094466
((1:0.000000,(2:0.000000,4:0.000000):0.030389):0.079628,(3:0.000000,5:0.000000):0.022483):0.124573
((1:0.000000,(3:0.000000,5:0.000000):0.030198):0.055604,(2:0.000000,4:0.000000):0.032059):0.094270
(((1:0.000000,2:0.000000):0.048843,4:0.000000):0.079067,(3:0.000000,5:0.000000):0.023878):0.263962
(1:0.000000,((2:0.000000,4:0.000000):0.071006,(3:0.000000,5:0.000000):0.037775):0.137961):0.154012
(((1:0.000000,4:0.000000):0.033123,2:0.000000):0.050332,(3:0.000000,5:0.000000):0.021830):0.227131
((1:0.000000,(3:0.000000,5:0.000000):0.026649):0.043790,(2:0.000000,4:0.000000):0.090906):0.129734
((1:0.000000,(2:0.000000,4:0.000000):0.050306):0.149079,(3:0.000000,5:0.000000):0.017499):0.273080
(((1:0.000000,2:0.000000):0.096872,4:0.000000):0.117852,(3:0.000000,5:0.000000):0.034141):0.249934
((1:0.000000,(2:0.000000,4:0.000000):0.056521):0.096475,(3:0.000000,5:0.000000):0.030646):0.103679
((1:0.000000,(2:0.000000,4:0.000000):0.052324):0.098868,(3:0.000000,5:0.000000):0.043075):0.161417
((1:0.000000,(2:0.000000,4:0.000000):0.024328):0.052939,(3:0.000000,5:0.000000):0.008522):0.077172
((1:0.000000,(2:0.000000,4:0.000000):0.013469):0.045631,(3:0.000000,5:0.000000):0.023972):0.207016
(((1:0.000000,2:0.000000):0.052500,4:0.000000):0.078889,(3:0.000000,5:0.000000):0.017095):0.309756
(((1:0.000000,(3:0.000000,5:0.000000):0.009566):0.075227,2:0.000000):0.084722,4:0.000000):0.116305
((1:0.000000,(3:0.000000,5:0.000000):0.034618):0.056024,(2:0.000000,4:0.000000):0.012776):0.065925
((1:0.000000,(2:0.000000,4:0.000000):0.034804):0.086008,(3:0.000000,5:0.000000):0.039358):0.148390
((1:0.000000,(3:0.000000,5:0.000000):0.009798):0.047999,(2:0.000000,4:0.000000):0.056221):0.081621
(1:0.000000,((2:0.000000,4:0.000000):0.045331,(3:0.000000,5:0.000000):0.010255):0.057671):0.066635
(((1:0.000000,4:0.000000):0.047693,2:0.000000):0.049828,(3:0.000000,5:0.000000):0.029930):0.132827
((1:0.000000,(2:0.000000,4:0.000000):0.025820):0.034315,(3:0.000000,5:0.000000):0.024453):0.090896
(((1:0.000000,2:0.000000):0.048721,4:0.000000):0.073560,(3:0.000000,5:0.000000):0.030861):0.151740
(((1:0.000000,(3:0.000000,5:0.000000):0.003350):0.039689,4:0.000000):0.054525,2:0.000000):0.066306
((1:0.000000,(2:0.000000,4:0.000000):0.048352):0.104099,(3:0.000000,5:0.000000):0.013414):0.295599
(((1:0.000000,2:0.000000):0.054223,4:0.000000):0.130166,(3:0.000000,5:0.000000):0.023004):0.321021
((1:0.000000,(2:0.000000,4:0.000000):0.026980):0.066828,(3:0.000000,5:0.000000):0.037154):0.185843
(((1:0.000000,(3:0.000000,5:0.000000):0.009333):0.073250,4:0.000000):0.093505,2:0.000000):0.116216
((1:0.000000,(2:0.000000,4:0.000000):0.054615):0.061398,(3:0.000000,5:0.000000):0.023957):0.208432
((1:0.000000,(2:0.000000,4:0.000000):0.057214):0.118134,(3:0.000000,5:0.000000):0.035468):0.149577
((1:0.000000,(2:0.000000,4:0.000000):0.066564):0.093168,(3:0.000000,5:0.000000):0.018644):0.199564
(((1:0.000000,(3:0.000000,5:0.000000):0.011868):0.061068,4:0.000000):0.084020,2:0.000000):0.100166
(((1:0.000000,2:0.000000):0.111792,4:0.000000):0.116215,(3:0.000000,5:0.000000):0.017715):0.300408
((1:0.000000,(2:0.000000,4:0.000000):0.043485):0.141205,(3:0.000000,5:0.000000):0.028029):0.265996
((1:0.000000,(3:0.000000,5:0.000000):0.019352):0.172123,(2:0.000000,4:0.000000):0.037632):0.198793
((1:0.000000,(2:0.000000,4:0.000000):0.025241):0.061641,(3:0.000000,5:0.000000):0.045991):0.172018
((1:0.000000,(2:0.000000,4:0.000000):0.053733):0.202999,(3:0.000000,5:0.000000):0.008586):0.408042
(((1:0.000000,2:0.000000):0.097648,4:0.000000):0.107046,(3:0.000000,5:0.000000):0.037450):0.228890
(((1:0.000000,2:0.000000):0.121262,(3:0.000000,5:0.000000):0.033579):0.125333,4:0.000000):0.125507
((1:0.000000,(2:0.000000,4:0.000000):0.048620):0.080985,(3:0.000000,5:0.000000):0.032033):0.133107
((1:0.000000,(2:0.000000,4:0.000000):0.023075):0.084740,(3:0.000000,5:0.000000):0.016109):0.149400
((1:0.000000,(2:0.000000,4:0.000000):0.033982):0.121132,(3:0.000000,5:0.000000):0.016580):0.265770
(((1:0.000000,2:0.000000):0.057626,4:0.000000):0.062201,(3:0.000000,5:0.000000):0.019075):0.265778
((1:0.000000,(2:0.000000,4:0.000000):0.038497):0.084361,(3:0.000000,5:0.000000):0.011483):0.277645
((1:0.000000,(2:0.000000,4:0.000000):0.012323):0.054624,(3:0.000000,5:0.000000):0.012144):0.336988
((1:0.000000,(2:0.000000,4:0.000000):0.051364):0.111850,(3:0.000000,5:0.000000):0.006190):0.545984
((1:0.000000,(2:0.000000,4:0.000000):0.049182):0.108087,(3:0.000000,5:0.000000):0.035896):0.493855
(((1:0.000000,2:0.000000):0.136787,4:0.000000):0.162258,(3:0.000000,5:0.000000):0.042689):0.572647
((1:0.000000,(2:0.000000,4:0.000000):0.040452):0.057609,(3:0.000000,5:0.000000):0.007924):0.099199
(((1:0.000000,2:0.000000):0.144007,4:0.000000):0.178619,(3:0.000000,5:0.000000):0.051125):0.194493
(((1:0.000000,(3:0.000000,5:0.000000):0.025490):0.096711,2:0.000000):0.136854,4:0.000000):0.299337
((1:0.000000,(2:0.000000,4:0.000000):0.094443):0.110534,(3:0.000000,5:0.000000):0.045489):0.153656
((1:0.000000,(2:0.000000,4:0.000000):0.085673):0.104865,(3:0.000000,5:0.000000):0.025428):0.179336
((1:0.000000,(3:0.000000,5:0.000000):0.026582):0.092253,(2:0.000000,4:0.000000):0.024736):0.121880
((1:0.000000,(3:0.000000,5:0.000000):0.005870):0.126572,(2:0.000000,4:0.000000):0.104352):0.153250
(((1:0.000000,4:0.000000):0.189074,2:0.000000):0.212413,(3:0.000000,5:0.000000):0.083937):0.225783
((1:0.000000,(3:0.000000,5:0.000000):0.038361):0.104179,(2:0.000000,4:0.000000):0.088670):0.149557
((1:0.000000,(2:0.000000,4:0.000000):0.043551):0.107658,(3:0.000000,5:0.000000):0.015732):0.118308
((1:0.000000,(2:0.000000,4:0.000000):0.019794):0.033369,(3:0.000000,5:0.000000):0.011978):0.036727
(((1:0.000000,2:0.000000):0.068167,4:0.000000):0.132340,(3:0.000000,5:0.000000):0.023733):0.291576
(((1:0.000000,4:0.000000):0.086756,2:0.000000):0.145502,(3:0.000000,5:0.000000):0.080919):0.155832
(((1:0.000000,2:0.000000):0.082823,4:0.000000):0.116511,(3:0.000000,5:0.000000):0.034531):0.208699
(((1:0.000000,(3:0.000000,5:0.000000):0.005330):0.035123,2:0.000000):0.064832,4:0.000000):0.116429
((1:0.000000,(2:0.000000,4:0.000000):0.037300):0.063697,(3:0.000000,5:0.000000):0.056703):0.145729
(1:0.000000,((2:0.000000,4:0.000000):0.067518,(3:0.000000,5:0.000000):0.014293):0.084260):0.100352
((1:0.000000,(2:0.000000,4:0.000000):0.197858):0.218623,(3:0.000000,5:0.000000):0.054033):0.353824
((1:0.000000,(3:0.000000,5:0.000000):0.025485):0.049721,(2:0.000000,4:0.000000):0.037776):0.061807
((1:0.000000,(2:0.000000,4:0.000000):0.077495):0.109620,(3:0.000000,5:0.000000):0.023561):0.243736
(1:0.000000,((2:0.000000,4:0.000000):0.063905,(3:0.000000,5:0.000000):0.007693):0.135498):0.148611
((1:0.000000,(3:0.000000,5:0.000000):0.014154):0.036947,(2:0.000000,4:0.000000):0.011659):0.042231
(((1:0.000000,(3:0.000000,5:0.000000):0.001146):0.068372,4:0.000000):0.100676,2:0.000000):0.114491
(1:0.000000,((2:0.000000,4:0.000000):0.058870,(3:0.000000,5:0.000000):0.016064):0.137156):0.138336
((1:0.000000,(2:0.000000,4:0.000000):0.002885):0.025999,(3:0.000000,5:0.000000):0.015186):0.176803
(((1:0.000000,2:0.000000):0.023175,4:0.000000):0.043388,(3:0.000000,5:0.000000):0.013161):0.154831
(((1:0.000000,4:0.000000):0.028061,2:0.000000):0.029122,(3:0.000000,5:0.000000):0.013606):0.144162
(((1:0.000000,4:0.000000):0.024072,2:0.000000):0.046759,(3:0.000000,5:0.000000):0.016711):0.121188
(1:0.000000,((2:0.000000,(3:0.000000,5:0.000000):0.002648):0.066890,4:0.000000):0.180934):0.237352
((1:0.000000,(2:0.000000,4:0.000000):0.051230):0.059528,(3:0.000000,5:0.000000):0.015112):0.071892
((1:0.000000,(2:0.000000,4:0.000000):0.046379):0.053794,(3:0.000000,5:0.000000):0.019213):0.090903
((1:0.000000,(2:0.000000,4:0.000000):0.039718):0.127972,(3:0.000000,5:0.000000):0.019777):0.230014
((1:0.000000,(3:0.000000,5:0.000000):0.027816):0.081216,(2:0.000000,4:0.000000):0.015740):0.118439
((1:0.000000,(2:0.000000,4:0.000000):0.092460):0.128484,(3:0.000000,5:0.000000):0.027180):0.176450
((1:0.000000,(2:0.000000,4:0.000000):0.044695):0.050540,(3:0.000000,5:0.000000):0.028543):0.180108
((1:0.000000,(2:0.000000,4:0.000000):0.024886):0.086436,(3:0.000000,5:0.000000):0.020176):0.260673
((1:0.000000,(2:0.000000,4:0.000000):0.115226):0.129094,(3:0.000000,5:0.000000):0.009861):0.151840
((1:0.000000,(2:0.000000,4:0.000000):0.032428):0.076764,(3:0.000000,5:0.000000):0.029738):0.254488
((1:0.000000,(2:0.000000,4:0.000000):0.038664):0.106880,(3:0.000000,5:0.000000):0.015735):0.163897
(((1:0.000000,4:0.000000):0.083569,2:0.000000):0.095978,(3:0.000000,5:0.000000):0.029681):0.198444
(((1:0.000000,4:0.000000):0.011738,2:0.000000):0.014317,(3:0.000000,5:0.000000):0.006377):0.053959
((1:0.000000,((3:0.000000,5:0.000000):0.009990,4:0.000000):0.039991):0.066170,2:0.000000):0.069551
((1:0.000000,(2:0.000000,4:0.000000):0.035660):0.039947,(3:0.000000,5:0.000000):0.008358):0.058638
((1:0.000000,(2:0.000000,4:0.000000):0.031278):0.076498,(3:0.000000,5:0.000000):0.012737):0.115314
(((1:0.000000,4:0.000000):0.027482,2:0.000000):0.036113,(3:0.000000,5:0.000000):0.007988):0.110929
(1:0.000000,((2:0.000000,4:0.000000):0.033561,(3:0.000000,5:0.000000):0.024621):0.145508):0.183335
((1:0.000000,(3:0.000000,5:0.000000):0.011544):0.024472,(2:0.000000,4:0.000000):0.014883):0.034313
((1:0.000000,(2:0.000000,4:0.000000):0.032435):0.046809,(3:0.000000,5:0.000000):0.008946):0.111220
(((1:0.000000,(3:0.000000,5:0.000000):0.007529):0.013351,2:0.000000):0.024105,4:0.000000):0.032332
(((1:0.000000,(3:0.000000,5:0.000000):0.009051):0.019569,4:0.000000):0.030480,2:0.000000):0.044284
(((1:0.000000,4:0.000000):0.020812,2:0.000000):0.022006,(3:0.000000,5:0.000000):0.023234):0.077072
((1:0.000000,(3:0.000000,5:0.000000):0.015677):0.033679,(2:0.000000,4:0.000000):0.009550):0.035099
((1:0.000000,(2:0.000000,4:0.000000):0.016460):0.077498,(3:0.000000,5:0.000000):0.027177):0.082801
(1:0.000000,((2:0.000000,4:0.000000):0.013412,(3:0.000000,5:0.000000):0.008531):0.029089):0.054395
((1:0.000000,(2:0.000000,4:0.000000):0.107086):0.129722,(3:0.000000,5:0.000000):0.014430):0.192400
(((1:0.000000,4:0.000000):0.012074,2:0.000000):0.022614,(3:0.000000,5:0.000000):0.005163):0.088664
((1:0.000000,(3:0.000000,5:0.000000):0.005800):0.025844,(2:0.000000,4:0.000000):0.005170):0.050871
((1:0.000000,(2:0.000000,4:0.000000):0.033441):0.049515,(3:0.000000,5:0.000000):0.034545):0.102883
(1:0.000000,((2:0.000000,4:0.000000):0.016960,(3:0.000000,5:0.000000):0.018665):0.031207):0.049984
((1:0.000000,(2:0.000000,4:0.000000):0.045690):0.173409,(3:0.000000,5:0.000000):0.007786):0.178043
(1:0.000000,((2:0.000000,4:0.000000):0.034283,(3:0.000000,5:0.000000):0.039458):0.133430):0.164684
((1:0.000000,(2:0.000000,4:0.000000):0.042091):0.076473,(3:0.000000,5:0.000000):0.033050):0.134535
(((1:0.000000,4:0.000000):0.063124,2:0.000000):0.088257,(3:0.000000,5:0.000000):0.026279):0.352186
(((1:0.000000,2:0.000000):0.114992,4:0.000000):0.175064,(3:0.000000,5:0.000000):0.077996):0.292803
((1:0.000000,(2:0.000000,4:0.000000):0.023148):0.100816,(3:0.000000,5:0.000000):0.011197):0.220764
((1:0.000000,((3:0.000000,5:0.000000):0.010536,4:0.000000):0.055572):0.067368,2:0.000000):0.079822
((1:0.000000,(3:0.000000,5:0.000000):0.007901):0.043801,(2:0.000000,4:0.000000):0.030689):0.066497
(1:0.000000,((2:0.000000,4:0.000000):0.018352,(3:0.000000,5:0.000000):0.008636):0.038750):0.071355
(1:0.000000,((2:0.000000,4:0.000000):0.030363,(3:0.000000,5:0.000000):0.016071):0.089709):0.180257
(((1:0.000000,4:0.000000):0.079821,2:0.000000):0.111555,(3:0.000000,5:0.000000):0.009697):0.203550
(((1:0.000000,2:0.000000):0.089691,4:0.000000):0.095061,(3:0.000000,5:0.000000):0.029844):0.159551
(((1:0.000000,2:0.000000):0.036854,4:0.000000):0.038188,(3:0.000000,5:0.000000):0.005187):0.179985
(((1:0.000000,(3:0.000000,5:0.000000):0.008928):0.040515,2:0.000000):0.052639,4:0.000000):0.066727
((1:0.000000,(2:0.000000,4:0.000000):0.017308):0.060364,(3:0.000000,5:0.000000):0.030846):0.160093
((1:0.000000,(2:0.000000,4:0.000000):0.062180):0.106611,(3:0.000000,5:0.000000):0.006328):0.164488
((1:0.000000,(2:0.000000,4:0.000000):0.056780):0.059405,(3:0.000000,5:0.000000):0.010238):0.197858
(1:0.000000,((2:0.000000,4:0.000000):0.027141,(3:0.000000,5:0.000000):0.005856):0.079727):0.091427
(((1:0.000000,(3:0.000000,5:0.000000):0.017321):0.036989,2:0.000000):0.048012,4:0.000000):0.114317
((1:0.000000,(2:0.000000,4:0.000000):0.026929):0.174380,(3:0.000000,5:0.000000):0.041679):0.344683
(((1:0.000000,4:0.000000):0.154532,2:0.000000):0.256864,(3:0.000000,5:0.000000):0.023653):0.266929
((1:0.000000,(3:0.000000,5:0.000000):0.042052):0.146738,(2:0.000000,4:0.000000):0.033355):0.185314
((1:0.000000,(2:0.000000,4:0.000000):0.129009):0.230744,(3:0.000000,5:0.000000):0.017485):0.421656
((1:0.000000,(3:0.000000,5:0.000000):0.064826):0.147292,(2:0.000000,4:0.000000):0.055405):0.169621
((1:0.000000,(2:0.000000,4:0.000000):0.058963):0.218445,(3:0.000000,5:0.000000):0.083382):0.337816
(((1:0.000000,2:0.000000):0.138191,4:0.000000):0.184040,(3:0.000000,5:0.000000):0.017172):0.347820
((1:0.000000,(3:0.000000,5:0.000000):0.016719):0.049410,(2:0.000000,4:0.000000):0.074171):0.088099
((1:0.000000,(2:0.000000,4:0.000000):0.019197):0.064305,(3:0.000000,5:0.000000):0.060462):0.296279
((1:0.000000,(2:0.000000,4:0.000000):0.024230):0.075172,(3:0.000000,5:0.000000):0.016719):0.078925
((1:0.000000,(2:0.000000,4:0.000000):0.053879):0.102828,(3:0.000000,5:0.000000):0.011248):0.159400
((1:0.000000,(2:0.000000,4:0.000000):0.075876):0.118838,(3:0.000000,5:0.000000):0.019172):0.228610
((1:0.000000,(3:0.000000,5:0.000000):0.036397):0.059266,(2:0.000000,4:0.000000):0.115617):0.219584
((1:0.000000,(3:0.000000,5:0.000000):0.053121):0.225502,(2:0.000000,4:0.000000):0.038426):0.229906
((1:0.000000,(3:0.000000,5:0.000000):0.015348):0.111438,(2:0.000000,4:0.000000):0.022055):0.117424
(((1:0.000000,4:0.000000):0.168585,2:0.000000):0.210584,(3:0.000000,5:0.000000):0.025175):0.303233
(1:0.000000,((2:0.000000,4:0.000000):0.165082,(3:0.000000,5:0.000000):0.019645):0.176976):0.182748
((1:0.000000,(2:0.000000,4:0.000000):0.241488):0.385205,(3:0.000000,5:0.000000):0.030243):0.409985
((1:0.000000,(2:0.000000,4:0.000000):0.117535):0.147425,(3:0.000000,5:0.000000):0.031996):0.417806
(((1:0.000000,4:0.000000):0.175947,2:0.000000):0.204292,(3:0.000000,5:0.000000):0.082078):0.252433
((1:0.000000,(3:0.000000,5:0.000000):0.052173):0.233980,(2:0.000000,4:0.000000):0.142830):0.247870
(((1:0.000000,4:0.000000):0.196341,2:0.000000):0.206530,(3:0.000000,5:0.000000):0.108022):0.378933
((1:0.000000,(2:0.000000,4:0.000000):0.126018):0.186620,(3:0.000000,5:0.000000):0.048213):0.246685
(((1:0.000000,(3:0.000000,5:0.000000):0.030669):0.098803,2:0.000000):0.158066,4:0.000000):0.182849
((1:0.000000,(2:0.000000,4:0.000000):0.093721):0.119404,(3:0.000000,5:0.000000):0.010578):0.161634
((1:0.000000,(3:0.000000,5:0.000000):0.019267):0.118471,(2:0.000000,4:0.000000):0.074588):0.120019
((1:0.000000,(2:0.000000,4:0.000000):0.032989):0.051779,(3:0.000000,5:0.000000):0.039736):0.208742
((1:0.000000,(3:0.000000,5:0.000000):0.032818):0.060729,(2:0.000000,4:0.000000):0.028415):0.063508
(1:0.000000,((2:0.000000,4:0.000000):0.087866,(3:0.000000,5:0.000000):0.013290):0.118507):0.140300
((1:0.000000,(2:0.000000,4:0.000000):0.045078):0.065786,(3:0.000000,5:0.000000):0.031971):0.162086
((1:0.000000,(2:0.000000,4:0.000000):0.102179):0.197569,(3:0.000000,5:0.000000):0.023497):0.380922
((1:0.000000,(2:0.000000,4:0.000000):0.160316):0.189016,(3:0.000000,5:0.000000):0.025354):0.270456
((1:0.000000,(3:0.000000,5:0.000000):0.037143):0.120860,(2:0.000000,4:0.000000):0.049433):0.170618
(1:0.000000,((2:0.000000,4:0.000000):0.055012,(3:0.000000,5:0.000000):0.043642):0.188660):0.253303
((1:0.000000,(2:0.000000,4:0.000000):0.051082):0.234907,(3:0.000000,5:0.000000):0.034350):0.282259
((1:0.000000,(2:0.000000,4:0.000000):0.023140):0.080125,(3:0.000000,5:0.000000):0.079494):0.325276
(((1:0.000000,2:0.000000):0.029483,4:0.000000):0.072867,(3:0.000000,5:0.000000):0.060616):0.586218
((1:0.000000,(2:0.000000,4:0.000000):0.150832):0.223615,(3:0.000000,5:0.000000):0.022534):0.462448
((1:0.000000,(3:0.000000,5:0.000000):0.061433):0.131005,(2:0.000000,4:0.000000):0.155446):0.201424
((1:0.000000,(2:0.000000,4:0.000000):0.229780):0.407130,(3:0.000000,5:0.000000):0.127289):0.617445
((1:0.000000,(3:0.000000,5:0.000000):0.039646):0.142639,(2:0.000000,4:0.000000):0.074445):0.166434
((1:0.000000,(2:0.000000,4:0.000000):0.095230):0.160285,(3:0.000000,5:0.000000):0.074036):0.212789
((1:0.000000,(2:0.000000,4:0.000000):0.061485):0.224633,(3:0.000000,5:0.000000):0.024514):0.304006
((1:0.000000,(2:0.000000,4:0.000000):0.076703):0.145839,(3:0.000000,5:0.000000):0.006283):0.195793
(((1:0.000000,(3:0.000000,5:0.000000):0.034833):0.061466,4:0.000000):0.070236,2:0.000000):0.076415
((1:0.000000,(2:0.000000,4:0.000000):0.073518):0.200674,(3:0.000000,5:0.000000):0.021269):0.206453
((1:0.000000,(2:0.000000,4:0.000000):0.106097):0.161230,(3:0.000000,5:0.000000):0.026983):0.176590
(((1:0.000000,(3:0.000000,5:0.000000):0.026581):0.090667,4:0.000000):0.117345,2:0.000000):0.136949
((1:0.000000,(2:0.000000,4:0.000000):0.105525):0.118617,(3:0.000000,5:0.000000):0.024031):0.187262
(1:0.000000,((2:0.000000,4:0.000000):0.022247,(3:0.000000,5:0.000000):0.029036):0.093472):0.131890
((1:0.000000,(3:0.000000,5:0.000000):0.004013):0.064568,(2:0.000000,4:0.000000):0.040267):0.130289
((1:0.000000,(2:0.000000,4:0.000000):0.015784):0.104741,(3:0.000000,5:0.000000):0.013320):0.161860
(((1:0.000000,(3:0.000000,5:0.000000):0.018853):0.029497,4:0.000000):0.030934,2:0.000000):0.031743
((1:0.000000,(2:0.000000,4:0.000000):0.022247):0.070766,(3:0.000000,5:0.000000):0.059008):0.182211
(1:0.000000,((2:0.000000,4:0.000000):0.063528,(3:0.000000,5:0.000000):0.045421):0.085136):0.091084
((1:0.000000,(3:0.000000,5:0.000000):0.036104):0.054445,(2:0.000000,4:0.000000):0.053851):0.065902
(1:0.000000,((2:0.000000,4:0.000000):0.050110,(3:0.000000,5:0.000000):0.026738):0.086104):0.129435
(((1:0.000000,4:0.000000):0.076248,(3:0.000000,5:0.000000):0.031710):0.114892,2:0.000000):0.126988
(((1:0.000000,(3:0.000000,5:0.000000):0.017701):0.054165,4:0.000000):0.059291,2:0.000000):0.079397
(((1:0.000000,2:0.000000):0.076613,4:0.000000):0.088674,(3:0.000000,5:0.000000):0.028339):0.196489
(((1:0.000000,2:0.000000):0.059152,4:0.000000):0.125607,(3:0.000000,5:0.000000):0.038778):0.258356
((1:0.000000,(2:0.000000,4:0.000000):0.075050):0.098412,(3:0.000000,5:0.000000):0.038422):0.254352
(((1:0.000000,2:0.000000):0.136442,4:0.000000):0.137660,(3:0.000000,5:0.000000):0.031709):0.201976
((1:0.000000,(3:0.000000,5:0.000000):0.027459):0.114290,(2:0.000000,4:0.000000):0.080661):0.130731
((1:0.000000,(2:0.000000,4:0.000000):0.029618):0.076322,(3:0.000000,5:0.000000):0.025321):0.198169
(1:0.000000,((2:0.000000,4:0.000000):0.036413,(3:0.000000,5:0.000000):0.024438):0.061466):0.078915
(((1:0.000000,2:0.000000):0.045732,(3:0.000000,5:0.000000):0.030858):0.114583,4:0.000000):0.169157
((1:0.000000,(2:0.000000,4:0.000000):0.044781):0.065510,(3:0.000000,5:0.000000):0.071646):0.203261
((1:0.000000,2:0.000000):0.099311,((3:0.000000,5:0.000000):0.009585,4:0.000000):0.080535):0.152295
(1:0.000000,((2:0.000000,4:0.000000):0.035682,(3:0.000000,5:0.000000):0.012173):0.099441):0.111463
((1:0.000000,(2:0.000000,4:0.000000):0.033455):0.141009,(3:0.000000,5:0.000000):0.035983):0.285266
((1:0.000000,(2:0.000000,4:0.000000):0.017408):0.078271,(3:0.000000,5:0.000000):0.005418):0.113053
((1:0.000000,(3:0.000000,5:0.000000):0.010081):0.031838,(2:0.000000,4:0.000000):0.031402):0.051663
((1:0.000000,(2:0.000000,4:0.000000):0.015067):0.063619,(3:0.000000,5:0.000000):0.012264):0.131106
((1:0.000000,(2:0.000000,4:0.000000):0.008244):0.047056,(3:0.000000,5:0.000000):0.011207):0.214033
((1:0.000000,(2:0.000000,4:0.000000):0.076475):0.091378,(3:0.000000,5:0.000000):0.044127):0.180486
((1:0.000000,(2:0.000000,4:0.000000):0.020975):0.083772,(3:0.000000,5:0.000000):0.036821):0.119032
(((1:0.000000,2:0.000000):0.090803,4:0.000000):0.094601,(3:0.000000,5:0.000000):0.019927):0.150320
((1:0.000000,(2:0.000000,4:0.000000):0.055745):0.104040,(3:0.000000,5:0.000000):0.016343):0.106811
(((1:0.000000,4:0.000000):0.086653,2:0.000000):0.143414,(3:0.000000,5:0.000000):0.014392):0.185605
((1:0.000000,(3:0.000000,5:0.000000):0.002234):0.021408,(2:0.000000,4:0.000000):0.021075):0.044609
(((1:0.000000,2:0.000000):0.083752,4:0.000000):0.092654,(3:0.000000,5:0.000000):0.025456):0.140782
((1:0.000000,(2:0.000000,4:0.000000):0.036280):0.050130,(3:0.000000,5:0.000000):0.035615):0.076872
((1:0.000000,(3:0.000000,5:0.000000):0.024927):0.085281,(2:0.000000,4:0.000000):0.031546):0.103287
((1:0.000000,((3:0.000000,5:0.000000):0.015418,4:0.000000):0.024372):0.045523,2:0.000000):0.062184
((1:0.000000,(2:0.000000,4:0.000000):0.054522):0.080078,(3:0.000000,5:0.000000):0.016380):0.164690
(((1:0.000000,4:0.000000):0.044589,2:0.000000):0.100728,(3:0.000000,5:0.000000):0.014355):0.111996
((1:0.000000,(2:0.000000,4:0.000000):0.049753):0.096779,(3:0.000000,5:0.000000):0.016795):0.110689
((1:0.000000,(2:0.000000,4:0.000000):0.031056):0.049608,(3:0.000000,5:0.000000):0.036652):0.230893
((1:0.000000,(3:0.000000,5:0.000000):0.016841):0.148519,(2:0.000000,4:0.000000):0.026173):0.152351
((1:0.000000,(2:0.000000,4:0.000000):0.042278):0.061585,(3:0.000000,5:0.000000):0.007700):0.068190
(1:0.000000,((2:0.000000,4:0.000000):0.010115,(3:0.000000,5:0.000000):0.004314):0.071621):0.077383
((1:0.000000,(3:0.000000,5:0.000000):0.025408):0.026816,(2:0.000000,4:0.000000):0.016860):0.048543
((1:0.000000,(2:0.000000,4:0.000000):0.031381):0.039509,(3:0.000000,5:0.000000):0.005013):0.156460
((1:0.000000,(3:0.000000,5:0.000000):0.028062):0.056290,(2:0.000000,4:0.000000):0.027766):0.062773
((1:0.000000,(2:0.000000,4:0.000000):0.039890):0.151163,(3:0.000000,5:0.000000):0.008361):0.194001
((1:0.000000,(2:0.000000,4:0.000000):0.051586):0.058499,(3:0.000000,5:0.000000):0.009508):0.161266
(((1:0.000000,2:0.000000):0.114771,4:0.000000):0.151285,(3:0.000000,5:0.000000):0.045274):0.577932
((1:0.000000,(2:0.000000,4:0.000000):0.047164):0.082880,(3:0.000000,5:0.000000):0.020664):0.089540
((1:0.000000,(2:0.000000,4:0.000000):0.093097):0.113337,(3:0.000000,5:0.000000):0.061108):0.220320
(((1:0.000000,2:0.000000):0.102243,4:0.000000):0.164642,(3:0.000000,5:0.000000):0.052010):0.441565
((1:0.000000,(2:0.000000,4:0.000000):0.069502):0.206445,(3:0.000000,5:0.000000):0.078648):0.266705
(1:0.000000,((2:0.000000,4:0.000000):0.099088,(3:0.000000,5:0.000000):0.027537):0.188721):0.254266
((1:0.000000,(2:0.000000,4:0.000000):0.115615):0.260021,(3:0.000000,5:0.000000):0.079834):0.550202
(((1:0.000000,(3:0.000000,5:0.000000):0.039711):0.088062,2:0.000000):0.142245,4:0.000000):0.156925
((1:0.000000,(2:0.000000,4:0.000000):0.123548):0.252424,(3:0.000000,5:0.000000):0.127994):0.341442
((1:0.000000,(3:0.000000,5:0.000000):0.113109):0.170779,(2:0.000000,4:0.000000):0.164005):0.256636
((1:0.000000,(2:0.000000,4:0.000000):0.076926):0.205269,(3:0.000000,5:0.000000):0.010372):0.367975
((1:0.000000,(2:0.000000,4:0.000000):0.145166):0.246446,(3:0.000000,5:0.000000):0.057550):0.252260
((1:0.000000,4:0.000000):0.140334,(2:0.000000,(3:0.000000,5:0.000000):0.054725):0.111738):0.205880
((1:0.000000,(2:0.000000,4:0.000000):0.129114):0.297546,(3:0.000000,5:0.000000):0.070301):0.444018
((1:0.000000,(2:0.000000,4:0.000000):0.035383):0.132535,(3:0.000000,5:0.000000):0.035977):0.247467
((1:0.000000,(3:0.000000,5:0.000000):0.085109):0.215461,(2:0.000000,4:0.000000):0.389267):0.517473
((1:0.000000,(2:0.000000,4:0.000000):0.024373):0.249875,(3:0.000000,5:0.000000):0.072692):0.324280
((1:0.000000,(2:0.000000,4:0.000000):0.208271):0.327875,(3:0.000000,5:0.000000):0.116407):0.342160
((1:0.000000,(2:0.000000,4:0.000000):0.116226):0.307663,(3:0.000000,5:0.000000):0.111074):0.513145
((1:0.000000,(3:0.000000,5:0.000000):0.138524):0.224860,(2:0.000000,4:0.000000):0.167777):0.240202
((1:0.000000,((3:0.000000,5:0.000000):0.083242,4:0.000000):0.173890):0.175045,2:0.000000):0.242902
(((1:0.000000,2:0.000000):0.046100,4:0.000000):0.296707,(3:0.000000,5:0.000000):0.158985):0.479581
((1:0.000000,(3:0.000000,5:0.000000):0.025129):0.196288,(2:0.000000,4:0.000000):0.202998):0.358062
(1:0.000000,((2:0.000000,4:0.000000):0.069672,(3:0.000000,5:0.000000):0.108695):0.260095):0.504973
((1:0.000000,(2:0.000000,4:0.000000):0.262999):0.290401,(3:0.000000,5:0.000000):0.029312):0.450838
(((1:0.000000,4:0.000000):0.078670,2:0.000000):0.180741,(3:0.000000,5:0.000000):0.096311):0.243779
(((1:0.000000,4:0.000000):0.184889,2:0.000000):0.285130,(3:0.000000,5:0.000000):0.058706):0.316354
((1:0.000000,4:0.000000):0.411258,(2:0.000000,(3:0.000000,5:0.000000):0.205086):0.252727):0.455114
(((1:0.000000,4:0.000000):0.103247,2:0.000000):0.202753,(3:0.000000,5:0.000000):0.101511):0.361211
(1:0.000000,((2:0.000000,4:0.000000):0.185201,(3:0.000000,5:0.000000):0.022409):0.209858):0.257240
((1:0.000000,(2:0.000000,4:0.000000):0.070372):0.176761,(3:0.000000,5:0.000000):0.131537):0.257869
((1:0.000000,(2:0.000000,4:0.000000):0.033831):0.066079,(3:0.000000,5:0.000000):0.122135):0.207889
(((1:0.000000,2:0.000000):0.064131,4:0.000000):0.140893,(3:0.000000,5:0.000000):0.059572):0.314215
(((1:0.000000,2:0.000000):0.095485,4:0.000000):0.372481,(3:0.000000,5:0.000000):0.118556):0.430771
((1:0.000000,(3:0.000000,5:0.000000):0.007912):0.331114,(2:0.000000,4:0.000000):0.226904):0.606055
(((1:0.000000,(3:0.000000,5:0.000000):0.157854):0.222130,4:0.000000):0.235600,2:0.000000):0.250927
((1:0.000000,(2:0.000000,4:0.000000):0.078531):0.506377,(3:0.000000,5:0.000000):0.061474):0.699633
(((1:0.000000,2:0.000000):0.047981,4:0.000000):0.235805,(3:0.000000,5:0.000000):0.053109):0.276424
(((1:0.000000,4:0.000000):0.266787,2:0.000000):0.353098,(3:0.000000,5:0.000000):0.204067):1.145343
(((1:0.000000,2:0.000000):0.403622,4:0.000000):0.421046,(3:0.000000,5:0.000000):0.114353):0.620590
(((1:0.000000,(3:0.000000,5:0.000000):0.120877):0.288835,2:0.000000):0.363050,4:0.000000):0.481566
((1:0.000000,(2:0.000000,4:0.000000):0.345443):0.620334,(3:0.000000,5:0.000000):0.196406):0.998410
(1:0.000000,((2:0.000000,4:0.000000):0.417365,(3:0.000000,5:0.000000):0.181607):0.817944):0.888404
((1:0.000000,(2:0.000000,4:0.000000):0.782088):0.894473,(3:0.000000,5:0.000000):0.168669):1.411472
((1:0.000000,(3:0.000000,5:0.000000):0.076411):0.231279,(2:0.000000,4:0.000000):0.364337):0.532619
((1:0.000000,(3:0.000000,5:0.000000):0.066805):0.311763,(2:0.000000,4:0.000000):0.213759):0.344392
(1:0.000000,((2:0.000000,4:0.000000):0.236243,(3:0.000000,5:0.000000):0.093797):0.303460):0.421989
(((1:0.000000,2:0.000000):0.270622,4:0.000000):0.368271,(3:0.000000,5:0.000000):0.154845):0.785311
(((1:0.000000,(3:0.000000,5:0.000000):0.137867):0.261671,4:0.000000):0.574893,2:0.000000):0.778289
((1:0.000000,2:0.000000):0.109896,((3:0.000000,5:0.000000):0.068098,4:0.000000):0.217896):0.231338
((1:0.000000,(2:0.000000,4:0.000000):0.146242):0.363597,(3:0.000000,5:0.000000):0.117144):0.697628
(1:0.000000,((2:0.000000,4:0.000000):0.166480,(3:0.000000,5:0.000000):0.078331):0.226855):0.242826
((1:0.000000,(2:0.000000,4:0.000000):0.107246):0.220165,(3:0.000000,5:0.000000):0.031795):0.292240
((1:0.000000,(3:0.000000,5:0.000000):0.083758):0.586518,(2:0.000000,4:0.000000):0.441233):0.735869
(((1:0.000000,4:0.000000):0.135813,2:0.000000):0.175442,(3:0.000000,5:0.000000):0.085210):0.606494
((1:0.000000,(2:0.000000,4:0.000000):0.050628):0.163739,(3:0.000000,5:0.000000):0.053040):0.226620
((1:0.000000,(3:0.000000,5:0.000000):0.077991):0.168228,(2:0.000000,4:0.000000):0.216023):0.272850
(((1:0.000000,2:0.000000):0.482202,4:0.000000):0.528502,(3:0.000000,5:0.000000):0.106914):0.671833
(((1:0.000000,4:0.000000):0.456393,2:0.000000):0.472123,(3:0.000000,5:0.000000):0.106097):0.616689
(((1:0.000000,2:0.000000):0.183426,4:0.000000):0.287373,(3:0.000000,5:0.000000):0.059609):0.425411
((1:0.000000,(2:0.000000,4:0.000000):0.181014):0.289470,(3:0.000000,5:0.000000):0.067580):0.533887
((1:0.000000,(2:0.000000,4:0.000000):0.082000):0.130043,(3:0.000000,5:0.000000):0.036653):0.261926
((1:0.000000,(3:0.000000,5:0.000000):0.092963):0.314454,(2:0.000000,4:0.000000):0.070195):0.321959
(((1:0.000000,4:0.000000):0.336213,2:0.000000):0.356029,(3:0.000000,5:0.000000):0.093544):0.441577
(1:0.000000,((2:0.000000,4:0.000000):0.099708,(3:0.000000,5:0.000000):0.090287):0.148576):0.300483
((1:0.000000,(2:0.000000,4:0.000000):0.269962):0.316021,(3:0.000000,5:0.000000):0.099823):0.573623
((1:0.000000,(2:0.000000,4:0.000000):0.058000):0.201872,(3:0.000000,5:0.000000):0.129553):0.236164
(1:0.000000,(2:0.000000,((3:0.000000,5:0.000000):0.055321,4:0.000000):0.241459):0.261985):0.524957
((1:0.000000,(3:0.000000,5:0.000000):0.018067):0.139660,(2:0.000000,4:0.000000):0.040950):0.196962
(((1:0.000000,2:0.000000):0.139098,4:0.000000):0.251256,(3:0.000000,5:0.000000):0.107310):0.854790
(((1:0.000000,(3:0.000000,5:0.000000):0.138019):0.173423,4:0.000000):0.334008,2:0.000000):0.371253
((1:0.000000,(2:0.000000,4:0.000000):0.101703):0.175640,(3:0.000000,5:0.000000):0.150761):0.262721
(((1:0.000000,4:0.000000):0.310195,2:0.000000):0.486291,(3:0.000000,5:0.000000):0.049544):0.952037
((1:0.000000,(3:0.000000,5:0.000000):0.101224):0.132695,(2:0.000000,4:0.000000):0.191590):0.335565
(1:0.000000,((2:0.000000,4:0.000000):0.052305,(3:0.000000,5:0.000000):0.169922):0.561767):0.789428
((1:0.000000,(3:0.000000,5:0.000000):0.096804):0.170864,(2:0.000000,4:0.000000):0.111429):0.263918
((1:0.000000,(3:0.000000,5:0.000000):0.238291):0.567915,(2:0.000000,4:0.000000):0.181699):0.866846
(((1:0.000000,2:0.000000):0.327671,4:0.000000):0.581724,(3:0.000000,5:0.000000):0.172978):0.765799
(((1:0.000000,2:0.000000):0.061413,4:0.000000):0.210409,(3:0.000000,5:0.000000):0.040713):0.303328
((1:0.000000,(2:0.000000,4:0.000000):0.023169):0.125047,(3:0.000000,5:0.000000):0.078451):0.195790
((1:0.000000,(2:0.000000,4:0.000000):0.061654):0.177191,(3:0.000000,5:0.000000):0.038246):0.297800
(((1:0.000000,4:0.000000):0.197058,2:0.000000):0.199584,(3:0.000000,5:0.000000):0.039610):0.449767
((1:0.000000,(2:0.000000,4:0.000000):0.064340):0.537539,(3:0.000000,5:0.000000):0.037416):0.971252
((1:0.000000,(2:0.000000,4:0.000000):0.091461):0.259172,(3:0.000000,5:0.000000):0.062219):0.500068
(((1:0.000000,2:0.000000):0.090860,4:0.000000):0.171741,(3:0.000000,5:0.000000):0.016331):0.260473
((1:0.000000,(3:0.000000,5:0.000000):0.071212):0.165498,(2:0.000000,4:0.000000):0.136564):0.239978
((1:0.000000,(2:0.000000,4:0.000000):0.165754):0.334811,(3:0.000000,5:0.000000):0.071467):0.365651
((1:0.000000,(3:0.000000,5:0.000000):0.043964):0.090013,(2:0.000000,4:0.000000):0.102931):0.267350
(((1:0.000000,(3:0.000000,5:0.000000):0.010181):0.141090,4:0.000000):0.260990,2:0.000000):0.282635
((1:0.000000,(2:0.000000,4:0.000000):0.063218):0.096672,(3:0.000000,5:0.000000):0.040186):0.352071
((1:0.000000,(2:0.000000,4:0.000000):0.198536):0.216030,(3:0.000000,5:0.000000):0.050782):0.230406
((1:0.000000,(3:0.000000,5:0.000000):0.026144):0.193885,(2:0.000000,4:0.000000):0.099184):0.216040
((1:0.000000,(2:0.000000,4:0.000000):0.173067):0.176670,(3:0.000000,5:0.000000):0.101817):0.499414
(1:0.000000,((2:0.000000,4:0.000000):0.113630,(3:0.000000,5:0.000000):0.034354):0.178354):0.191468
((1:0.000000,(2:0.000000,4:0.000000):0.016406):0.166656,(3:0.000000,5:0.000000):0.168716):0.330283
((1:0.000000,(2:0.000000,4:0.000000):0.109795):0.226542,(3:0.000000,5:0.000000):0.028271):0.383354
((1:0.000000,(2:0.000000,4:0.000000):0.236375):0.384795,(3:0.000000,5:0.000000):0.010630):0.590841
((1:0.000000,(2:0.000000,4:0.000000):0.051645):0.107059,(3:0.000000,5:0.000000):0.038149):0.109609
((1:0.000000,(2:0.000000,4:0.000000):0.031791):0.127184,(3:0.000000,5:0.000000):0.027505):0.185670
((1:0.000000,(2:0.000000,4:0.000000):0.031973):0.061049,(3:0.000000,5:0.000000):0.010311):0.077696
((1:0.000000,(2:0.000000,4:0.000000):0.030962):0.107778,(3:0.000000,5:0.000000):0.043576):0.266342
((1:0.000000,(2:0.000000,4:0.000000):0.037617):0.047984,(3:0.000000,5:0.000000):0.024474):0.052695
(((1:0.000000,2:0.000000):0.037076,4:0.000000):0.080334,(3:0.000000,5:0.000000):0.025561):0.452214
((1:0.000000,(2:0.000000,4:0.000000):0.023936):0.139781,(3:0.000000,5:0.000000):0.036036):0.238655
((1:0.000000,(2:0.000000,4:0.000000):0.030775):0.127396,(3:0.000000,5:0.000000):0.018101):0.365380
(((1:0.000000,4:0.000000):0.078642,2:0.000000):0.089606,(3:0.000000,5:0.000000):0.034259):0.191258
(((1:0.000000,2:0.000000):0.067235,4:0.000000):0.067569,(3:0.000000,5:0.000000):0.027842):0.168607
((1:0.000000,(2:0.000000,4:0.000000):0.047368):0.065652,(3:0.000000,5:0.000000):0.017433):0.080102
((1:0.000000,(2:0.000000,4:0.000000):0.041474):0.120537,(3:0.000000,5:0.000000):0.011973):0.283107
(((1:0.000000,2:0.000000):0.027052,4:0.000000):0.070958,(3:0.000000,5:0.000000):0.012822):0.086041
((1:0.000000,(2:0.000000,4:0.000000):0.013413):0.056798,(3:0.000000,5:0.000000):0.015891):0.146212
(1:0.000000,((2:0.000000,4:0.000000):0.032044,(3:0.000000,5:0.000000):0.011965):0.048633):0.107070
((1:0.000000,(2:0.000000,4:0.000000):0.013873):0.076060,(3:0.000000,5:0.000000):0.011296):0.122529
(((1:0.000000,2:0.000000):0.030557,4:0.000000):0.100398,(3:0.000000,5:0.000000):0.036301):0.141889
((1:0.000000,(2:0.000000,4:0.000000):0.040132):0.126746,(3:0.000000,5:0.000000):0.032257):0.205236
((1:0.000000,4:0.000000):0.066863,(2:0.000000,(3:0.000000,5:0.000000):0.008527):0.066597):0.082758
(((1:0.000000,2:0.000000):0.051493,4:0.000000):0.079572,(3:0.000000,5:0.000000):0.007772):0.100235
((1:0.000000,(2:0.000000,4:0.000000):0.019395):0.041015,(3:0.000000,5:0.000000):0.023868):0.105550
((1:0.000000,(2:0.000000,4:0.000000):0.015300):0.045831,(3:0.000000,5:0.000000):0.008750):0.138600
(1:0.000000,((2:0.000000,4:0.000000):0.044914,(3:0.000000,5:0.000000):0.017173):0.053132):0.067478
(((1:0.000000,4:0.000000):0.054291,2:0.000000):0.073227,(3:0.000000,5:0.000000):0.022380):0.161925
(1:0.000000,((2:0.000000,4:0.000000):0.023601,(3:0.000000,5:0.000000):0.010982):0.038008):0.060101
((1:0.000000,(2:0.000000,4:0.000000):0.009086):0.030195,(3:0.000000,5:0.000000):0.006265):0.045463
(1:0.000000,(2:0.000000,((3:0.000000,5:0.000000):0.015167,4:0.000000):0.036792):0.058049):0.112895
((1:0.000000,(2:0.000000,4:0.000000):0.039380):0.080862,(3:0.000000,5:0.000000):0.020698):0.157048
((1:0.000000,(3:0.000000,5:0.000000):0.009806):0.060209,(2:0.000000,4:0.000000):0.024463):0.072523
((1:0.000000,(2:0.000000,4:0.000000):0.035276):0.057774,(3:0.000000,5:0.000000):0.025478):0.088815
(((1:0.000000,4:0.000000):0.123228,2:0.000000):0.165790,(3:0.000000,5:0.000000):0.013545):0.291841
(1:0.000000,((2:0.000000,4:0.000000):0.042894,(3:0.000000,5:0.000000):0.012497):0.088880):0.113083
((1:0.000000,(2:0.000000,4:0.000000):0.039550):0.124335,(3:0.000000,5:0.000000):0.023736):0.152353
((1:0.000000,(2:0.000000,4:0.000000):0.058816):0.191715,(3:0.000000,5:0.000000):0.045001):0.262925
((1:0.000000,(2:0.000000,4:0.000000):0.098162):0.148693,(3:0.000000,5:0.000000):0.034852):0.189467
(1:0.000000,((2:0.000000,4:0.000000):0.071193,(3:0.000000,5:0.000000):0.079588):0.302210):0.381674
((1:0.000000,(3:0.000000,5:0.000000):0.048844):0.172155,(2:0.000000,4:0.000000):0.087058):0.195670
((1:0.000000,4:0.000000):0.207961,(2:0.000000,(3:0.000000,5:0.000000):0.030223):0.222473):0.232719
((1:0.000000,(2:0.000000,4:0.000000):0.075753):0.152743,(3:0.000000,5:0.000000):0.028671):0.181998
((1:0.000000,(2:0.000000,4:0.000000):0.029194):0.137315,(3:0.000000,5:0.000000):0.021969):0.270005
(((1:0.000000,(3:0.000000,5:0.000000):0.020645):0.045755,2:0.000000):0.096466,4:0.000000):0.134034
((1:0.000000,2:0.000000):0.099138,((3:0.000000,5:0.000000):0.050642,4:0.000000):0.091559):0.099312
((1:0.000000,(3:0.000000,5:0.000000):0.028209):0.125821,(2:0.000000,4:0.000000):0.092175):0.184936
(((1:0.000000,(3:0.000000,5:0.000000):0.009542):0.066202,4:0.000000):0.084275,2:0.000000):0.092705
(1:0.000000,((2:0.000000,4:0.000000):0.069849,(3:0.000000,5:0.000000):0.063010):0.173833):0.291351
(1:0.000000,((2:0.000000,4:0.000000):0.069505,(3:0.000000,5:0.000000):0.011282):0.117196):0.122446
((1:0.000000,(2:0.000000,4:0.000000):0.018363):0.084452,(3:0.000000,5:0.000000):0.073336):0.141338
(((1:0.000000,(3:0.000000,5:0.000000):0.030461):0.081363,2:0.000000):0.091190,4:0.000000):0.114174
((1:0.000000,(3:0.000000,5:0.000000):0.063155):0.148639,(2:0.000000,4:0.000000):0.093747):0.149221
((1:0.000000,(2:0.000000,4:0.000000):0.037886):0.202875,(3:0.000000,5:0.000000):0.023509):0.369690
(((1:0.000000,(3:0.000000,5:0.000000):0.015243):0.112238,4:0.000000):0.129802,2:0.000000):0.132774
((1:0.000000,(2:0.000000,4:0.000000):0.055634):0.144119,(3:0.000000,5:0.000000):0.006892):0.244433
((1:0.000000,(2:0.000000,4:0.000000):0.059001):0.098105,(3:0.000000,5:0.000000):0.084697):0.336008
(((1:0.000000,2:0.000000):0.069331,4:0.000000):0.093325,(3:0.000000,5:0.000000):0.047686):0.373313
(1:0.000000,((2:0.000000,4:0.000000):0.132072,(3:0.000000,5:0.000000):0.059475):0.172971):0.277102
((1:0.000000,(2:0.000000,4:0.000000):0.097118):0.228110,(3:0.000000,5:0.000000):0.022184):0.456861
((1:0.000000,(2:0.000000,4:0.000000):0.073703):0.103603,(3:0.000000,5:0.000000):0.021043):0.117481
(1:0.000000,((2:0.000000,4:0.000000):0.107566,(3:0.000000,5:0.000000):0.022414):0.140403):0.147550
((1:0.000000,(2:0.000000,4:0.000000):0.059820):0.117334,(3:0.000000,5:0.000000):0.009230):0.225087
(((1:0.000000,4:0.000000):0.098254,2:0.000000):0.108208,(3:0.000000,5:0.000000):0.036150):0.125698
(1:0.000000,((2:0.000000,4:0.000000):0.030508,(3:0.000000,5:0.000000):0.007454):0.050137):0.135023
((1:0.000000,(2:0.000000,4:0.000000):0.022606):0.054855,(3:0.000000,5:0.000000):0.017940):0.119236
(((1:0.000000,2:0.000000):0.065936,4:0.000000):0.092131,(3:0.000000,5:0.000000):0.013319):0.232115
((1:0.000000,(2:0.000000,4:0.000000):0.017420):0.068326,(3:0.000000,5:0.000000):0.022918):0.075737
((1:0.000000,(2:0.000000,4:0.000000):0.050899):0.103457,(3:0.000000,5:0.000000):0.045405):0.172397
(((1:0.000000,2:0.000000):0.004124,4:0.000000):0.033839,(3:0.000000,5:0.000000):0.028274):0.218286
((1:0.000000,(2:0.000000,4:0.000000):0.065659):0.116786,(3:0.000000,5:0.000000):0.037405):0.165579
((1:0.000000,(3:0.000000,5:0.000000):0.006218):0.070293,(2:0.000000,4:0.000000):0.085371):0.091232
((1:0.000000,(2:0.000000,4:0.000000):0.029336):0.052646,(3:0.000000,5:0.000000):0.012906):0.147806
((1:0.000000,(2:0.000000,4:0.000000):0.006702):0.057041,(3:0.000000,5:0.000000):0.029348):0.139995
((1:0.000000,(3:0.000000,5:0.000000):0.015621):0.051737,(2:0.000000,4:0.000000):0.035428):0.059982
((1:0.000000,(3:0.000000,5:0.000000):0.012424):0.083017,(2:0.000000,4:0.000000):0.055791):0.098934
((1:0.000000,(2:0.000000,4:0.000000):0.033994):0.085791,(3:0.000000,5:0.000000):0.019509):0.136305
((1:0.000000,(2:0.000000,4:0.000000):0.041709):0.068516,(3:0.000000,5:0.000000):0.005452):0.172707
((1:0.000000,(2:0.000000,4:0.000000):0.071456):0.127419,(3:0.000000,5:0.000000):0.010411):0.209306
((1:0.000000,(3:0.000000,5:0.000000):0.034641):0.045859,(2:0.000000,4:0.000000):0.031981):0.046014
(((1:0.000000,4:0.000000):0.052786,2:0.000000):0.056000,(3:0.000000,5:0.000000):0.020876):0.372071
(1:0.000000,((2:0.000000,4:0.000000):0.065800,(3:0.000000,5:0.000000):0.014817):0.072461):0.106541
((1:0.000000,(3:0.000000,5:0.000000):0.023500):0.057738,(2:0.000000,4:0.000000):0.019232):0.068136
((1:0.000000,(2:0.000000,4:0.000000):0.032937):0.074157,(3:0.000000,5:0.000000):0.024159):0.107099
((1:0.000000,(2:0.000000,4:0.000000):0.019543):0.033248,(3:0.000000,5:0.000000):0.023195):0.213681
((1:0.000000,(2:0.000000,4:0.000000):0.073405):0.074581,(3:0.000000,5:0.000000):0.034799):0.111774
(((1:0.000000,4:0.000000):0.036808,2:0.000000):0.045205,(3:0.000000,5:0.000000):0.016813):0.213779
((1:0.000000,(2:0.000000,4:0.000000):0.008731):0.029707,(3:0.000000,5:0.000000):0.019934):0.050341
((1:0.000000,2:0.000000):0.016956,((3:0.000000,5:0.000000):0.022768,4:0.000000):0.064177):0.066702
((1:0.000000,(2:0.000000,4:0.000000):0.027004):0.047116,(3:0.000000,5:0.000000):0.036220):0.089937
((1:0.000000,(2:0.000000,4:0.000000):0.033470):0.057046,(3:0.000000,5:0.000000):0.007493):0.104874
(((1:0.000000,2:0.000000):0.050254,4:0.000000):0.069391,(3:0.000000,5:0.000000):0.024820):0.071728
(((1:0.000000,4:0.000000):0.067972,2:0.000000):0.166769,(3:0.000000,5:0.000000):0.011470):0.175651
((1:0.000000,(3:0.000000,5:0.000000):0.010247):0.045162,(2:0.000000,4:0.000000):0.009989):0.046814
((1:0.000000,(3:0.000000,5:0.000000):0.016105):0.060224,(2:0.000000,4:0.000000):0.027799):0.065431
(((1:0.000000,2:0.000000):0.042830,4:0.000000):0.080679,(3:0.000000,5:0.000000):0.021297):0.114304
((1:0.000000,(2:0.000000,4:0.000000):0.029621):0.083278,(3:0.000000,5:0.000000):0.021384):0.104797
((1:0.000000,(2:0.000000,4:0.000000):0.024075):0.039570,(3:0.000000,5:0.000000):0.018437):0.040778
((1:0.000000,(2:0.000000,4:0.000000):0.012070):0.033546,(3:0.000000,5:0.000000):0.026371):0.086010
(((1:0.000000,4:0.000000):0.021271,2:0.000000):0.032922,(3:0.000000,5:0.000000):0.009273):0.132116
((1:0.000000,(3:0.000000,5:0.000000):0.028564):0.055533,(2:0.000000,4:0.000000):0.046612):0.057091
(1:0.000000,((2:0.000000,4:0.000000):0.046455,(3:0.000000,5:0.000000):0.031205):0.080043):0.081617
((1:0.000000,(2:0.000000,4:0.000000):0.030803):0.053900,(3:0.000000,5:0.000000):0.027433):0.059637
(((1:0.000000,4:0.000000):0.083455,2:0.000000):0.085697,(3:0.000000,5:0.000000):0.029672):0.142770
(((1:0.000000,4:0.000000):0.020364,2:0.000000):0.080229,(3:0.000000,5:0.000000):0.028724):0.135805
((1:0.000000,(3:0.000000,5:0.000000):0.041686):0.052065,(2:0.000000,4:0.000000):0.064647):0.074877
((1:0.000000,(3:0.000000,5:0.000000):0.014533):0.090401,(2:0.000000,4:0.000000):0.092723):0.120587
(1:0.000000,((2:0.000000,(3:0.000000,5:0.000000):0.018526):0.083270,4:0.000000):0.110471):0.148633
(((1:0.000000,(3:0.000000,5:0.000000):0.019946):0.042020,2:0.000000):0.057441,4:0.000000):0.061732
((1:0.000000,(3:0.000000,5:0.000000):0.031390):0.071363,(2:0.000000,4:0.000000):0.070316):0.110940
((1:0.000000,(2:0.000000,4:0.000000):0.035000):0.097805,(3:0.000000,5:0.000000):0.020240):0.134888
((1:0.000000,(3:0.000000,5:0.000000):0.018666):0.037406,(2:0.000000,4:0.000000):0.016847):0.063743
((1:0.000000,(2:0.000000,4:0.000000):0.064778):0.110387,(3:0.000000,5:0.000000):0.016928):0.142882
((1:0.000000,(2:0.000000,4:0.000000):0.020375):0.094517,(3:0.000000,5:0.000000):0.014495):0.135274
(((1:0.000000,2:0.000000):0.105014,4:0.000000):0.109568,(3:0.000000,5:0.000000):0.031006):0.204917
((1:0.000000,(2:0.000000,4:0.000000):0.045501):0.091199,(3:0.000000,5:0.000000):0.045566):0.187936
(1:0.000000,((2:0.000000,(3:0.000000,5:0.000000):0.014508):0.029155,4:0.000000):0.058449):0.088843
(((1:0.000000,2:0.000000):0.029721,4:0.000000):0.053731,(3:0.000000,5:0.000000):0.007106):0.235417
(((1:0.000000,2:0.000000):0.057852,4:0.000000):0.085409,(3:0.000000,5:0.000000):0.020968):0.259222
((1:0.000000,(2:0.000000,4:0.000000):0.058811):0.093509,(3:0.000000,5:0.000000):0.010894):0.114142
((1:0.000000,(2:0.000000,4:0.000000):0.020276):0.036905,(3:0.000000,5:0.000000):0.025906):0.058467
((1:0.000000,(2:0.000000,4:0.000000):0.032701):0.075575,(3:0.000000,5:0.000000):0.006668):0.170356
((1:0.000000,(3:0.000000,5:0.000000):0.036947):0.074135,(2:0.000000,4:0.000000):0.038171):0.081004
((1:0.000000,(2:0.000000,4:0.000000):0.030507):0.089499,(3:0.000000,5:0.000000):0.045387):0.092041
(((1:0.000000,(3:0.000000,5:0.000000):0.005592):0.051733,4:0.000000):0.072925,2:0.000000):0.075924
#poly
1
6
11
18
32
42
51
58
60
61
62
65
66
96
100
101
105
126
131
135
138
151
158
165
174
175
177
180
183
198
201
210
217
218
225
228
231
232
240
244
246
249
251
256
282
285
286
290
291
301
310
314
325
330
342
351
359
360
361
372
373
381
384
395
396
400
401
411
#ll
-6.100948e+002
-3.881930e+002
-3.957464e+002
-4.043827e+002
-3.866824e+002
-3.539202e+002
-3.917123e+002
-3.884192e+002
-3.735413e+002
-3.853181e+002
-3.434342e+002
-3.821177e+002
-3.388810e+002
-3.372375e+002
-3.336054e+002
-3.375056e+002
-3.434340e+002
-3.415361e+002
-3.394017e+002
-3.525703e+002
-3.466756e+002
-3.792458e+002
-3.352829e+002
-3.804680e+002
-3.472329e+002
-3.468910e+002
-3.828936e+002
-3.986945e+002
-3.672783e+002
-3.387417e+002
-3.757622e+002
-3.726935e+002
-3.440233e+002
-3.589480e+002
-3.344549e+002
-3.421234e+002
-3.746576e+002
-3.331564e+002
-3.777436e+002
-3.687170e+002
-3.380420e+002
-3.469913e+002
-3.489974e+002
-3.359068e+002
-3.396736e+002
-3.650687e+002
-3.636032e+002
-3.482035e+002
-3.472089e+002
-3.370873e+002
-3.522802e+002
-3.470523e+002
-3.693495e+002
-3.626458e+002
-3.419677e+002
-3.550130e+002
-3.734801e+002
-3.346542e+002
-3.442013e+002
-3.496799e+002
-3.377228e+002
-3.530448e+002
-3.368424e+002
-3.581095e+002
-3.432516e+002
-3.496246e+002
-3.408132e+002
-3.831691e+002
-3.689363e+002
-3.590614e+002
-3.596459e+002
-3.398314e+002
-3.370703e+002
-3.584990e+002
-3.542456e+002
-3.487448e+002
-3.589953e+002
-3.931078e+002
-3.471125e+002
-3.756421e+002
-3.628593e+002
-3.327875e+002
-3.391159e+002
-3.401884e+002
-3.380555e+002
-4.098266e+002
-3.983784e+002
-3.625735e+002
-3.726309e+002
-3.319176e+002
-3.584021e+002
-3.419952e+002
-3.466281e+002
-3.428840e+002
-3.627739e+002
-3.569153e+002
-3.363730e+002
-3.565360e+002
-3.711674e+002
-3.600771e+002
-3.397951e+002
-4.005453e+002
-3.424195e+002
-3.478384e+002
-3.462318e+002
-3.584494e+002
-3.764403e+002
-3.448560e+002
-3.415256e+002
-3.401028e+002
-3.343611e+002
-3.591500e+002
-3.620318e+002
-3.778080e+002
-3.739975e+002
-4.010125e+002
-3.437233e+002
-3.519353e+002
-3.611549e+002
-3.447305e+002
-3.470201e+002
-3.473708e+002
-3.449531e+002
-3.432081e+002
-3.604540e+002
-3.460726e+002
-4.194424e+002
-3.801436e+002
-3.727885e+002
-3.515976e+002
-3.848012e+002
-3.820204e+002
-3.702404e+002
-3.696773e+002
-3.654750e+002
-3.584808e+002
-3.673889e+002
-4.072519e+002
-3.649875e+002
-3.685134e+002
-3.869686e+002
-4.116623e+002
-3.727115e+002
-3.537766e+002
-3.803722e+002
-3.749401e+002
-3.386154e+002
-3.698467e+002
-3.589416e+002
-3.579552e+002
-3.653300e+002
-3.526519e+002
-3.764617e+002
-3.711925e+002
-3.435637e+002
-3.501991e+002
-3.432555e+002
-3.514481e+002
-3.428237e+002
-3.396825e+002
-3.398071e+002
-3.447278e+002
-3.863955e+002
-3.489264e+002
-3.601653e+002
-3.369345e+002
-3.518819e+002
-3.551857e+002
-3.431498e+002
-3.422631e+002
-3.368567e+002
-3.369446e+002
-3.565726e+002
-3.383111e+002
-3.380248e+002
-3.390464e+002
-3.983087e+002
-3.582535e+002
-3.564050e+002
-3.748812e+002
-3.648413e+002
-3.630965e+002
-3.558849e+002
-3.539396e+002
-3.627075e+002
-3.679298e+002
-3.672994e+002
-3.620068e+002
-3.689180e+002
-3.736875e+002
-3.628745e+002
-3.777176e+002
-3.820213e+002
-3.912410e+002
-3.669161e+002
-3.827024e+002
-4.049451e+002
-3.528894e+002
-3.819124e+002
-3.702515e+002
-3.729192e+002
-3.939212e+002
-4.147858e+002
-3.620195e+002
-3.725325e+002
-3.550082e+002
-3.828789e+002
-3.763071e+002
-3.571763e+002
-3.852922e+002
-3.740337e+002
-3.981538e+002
-4.085427e+002
-3.704718e+002
-3.433342e+002
-3.514420e+002
-3.990880e+002
-3.472283e+002
-3.430662e+002
-3.466781e+002
-3.531006e+002
-3.920665e+002
-3.602577e+002
-3.842262e+002
-3.472671e+002
-3.462819e+002
-3.566297e+002
-3.598588e+002
-3.562021e+002
-3.984314e+002
-3.659975e+002
-3.309333e+002
-3.401222e+002
-3.591657e+002
-3.464997e+002
-3.550034e+002
-3.968687e+002
-3.360956e+002
-3.564955e+002
-3.910860e+002
-3.421631e+002
-3.980919e+002
-3.854648e+002
-3.527253e+002
-3.821133e+002
-3.625795e+002
-3.761263e+002
-4.058253e+002
-3.563745e+002
-3.826717e+002
-3.676626e+002
-3.822139e+002
-3.661050e+002
-3.662473e+002
-3.969273e+002
-3.468821e+002
-3.912306e+002
-3.905840e+002
-3.562974e+002
-3.739261e+002
-3.789471e+002
-3.725812e+002
-3.998144e+002
-3.989206e+002
-3.469442e+002
-4.070652e+002
-3.688230e+002
-3.695183e+002
-4.134098e+002
-3.682922e+002
-3.946143e+002
-3.426586e+002
-3.559892e+002
-3.872383e+002
-4.427478e+002
-3.567876e+002
-3.419752e+002
-3.632924e+002
-3.695089e+002
-3.864249e+002
-3.807082e+002
-3.468880e+002
-3.432325e+002
-3.700041e+002
-3.631139e+002
-3.853490e+002
-3.534028e+002
-4.169412e+002
-3.683332e+002
-3.462688e+002
-3.665366e+002
-3.485309e+002
-3.624821e+002
-3.706912e+002
-3.647855e+002
-3.854832e+002
-3.720991e+002
-3.627339e+002
-3.431584e+002
-3.596855e+002
-3.818500e+002
-3.425689e+002
-4.035843e+002
-3.385869e+002
-3.732115e+002
-3.538658e+002
-3.532556e+002
-3.661557e+002
-3.944318e+002
-3.471888e+002
-3.690185e+002
-3.522258e+002
-3.450886e+002
-3.508477e+002
-3.444694e+002
-3.754565e+002
-3.404307e+002
-3.538817e+002
-3.602639e+002
-3.535269e+002
-3.600697e+002
-3.577819e+002
-3.422003e+002
-3.488680e+002
-3.602700e+002
-3.373589e+002
-3.509583e+002
-3.464829e+002
-3.543543e+002
-3.841177e+002
-3.766534e+002
-3.718333e+002
-3.596801e+002
-3.562674e+002
-3.564831e+002
-3.558909e+002
-3.632479e+002
-3.694117e+002
-3.721303e+002
-3.650066e+002
-3.665886e+002
-3.823745e+002
-3.668148e+002
-3.668451e+002
-3.518000e+002
-3.520630e+002
-3.527535e+002
-3.526588e+002
-3.735660e+002
-3.616051e+002
-3.567937e+002
-3.545450e+002
-3.600137e+002
-3.524267e+002
-3.802984e+002
-3.664609e+002
-3.608176e+002
-3.584284e+002
-3.615950e+002
-3.810668e+002
-3.587860e+002
-3.750038e+002
-3.743247e+002
-3.690586e+002
-4.005681e+002
-3.753235e+002
-3.883613e+002
-3.757647e+002
-3.728762e+002
-3.851846e+002
-3.574510e+002
-3.943535e+002
-3.728787e+002
-3.497336e+002
-3.773466e+002
-3.521364e+002
-3.613876e+002
-3.789016e+002
-3.455595e+002
-3.585475e+002
-3.550111e+002
-3.552541e+002
-3.847331e+002
-3.457816e+002
-3.947671e+002
-3.442842e+002
-3.485740e+002
-3.528961e+002
-3.651515e+002
-3.489661e+002
-3.566848e+002
-3.462443e+002
-3.616221e+002
-3.376514e+002
-3.386895e+002
-3.637191e+002
-3.458822e+002
-3.453789e+002
-3.887200e+002
-3.457700e+002
-3.749034e+002
-3.511184e+002
-3.369475e+002
-4.009339e+002
-3.525264e+002
-3.484918e+002
-3.687792e+002
-3.618769e+002
-3.857651e+002
-3.577377e+002
-3.531343e+002
-3.418618e+002
-3.654671e+002
-3.581883e+002
-3.385866e+002
-3.587601e+002
-3.469237e+002
-3.569400e+002
-3.805293e+002
-3.710914e+002
-3.454846e+002
-4.144250e+002
-3.392705e+002
-3.484820e+002
-3.892177e+002
-4.095256e+002
-3.822106e+002
-3.643062e+002
-3.378999e+002
-3.522660e+002
-3.691683e+002
-3.575052e+002
-3.782179e+002
-3.429438e+002
-3.762015e+002
-3.538632e+002
-3.912127e+002
-3.484226e+002
-3.320784e+002
-3.737230e+002
-3.925669e+002
-3.395228e+002
-3.867354e+002
-3.809092e+002
-3.366081e+002
-3.430174e+002
-3.380023e+002
-3.678526e+002
-3.803147e+002
-3.461992e+002
-3.559230e+002
-3.451537e+002
-3.736862e+002
-3.978320e+002
-4.377520e+002
-4.067863e+002
-3.494307e+002
-3.612770e+002
-3.525139e+002
-3.965581e+002
-3.466652e+002
-3.615481e+002
-3.857515e+002
-3.771446e+002
-3.434528e+002
-3.809771e+002
-3.595159e+002
-3.542639e+002
-3.549021e+002
-3.492134e+002
-3.372206e+002
-3.561724e+002
-3.635223e+002
-3.583305e+002
-3.445896e+002
-4.064567e+002
-3.688595e+002
-3.871178e+002
-3.714448e+002
-3.861199e+002
-4.124542e+002
-4.273125e+002
-3.585421e+002
-3.665850e+002
-3.814434e+002
-3.923479e+002
-3.607035e+002
-4.261442e+002
-4.002291e+002
-4.016083e+002
-4.442195e+002
-3.866077e+002
-3.797416e+002
-4.643580e+002
-3.917649e+002
-3.811061e+002
-4.325585e+002
-3.904969e+002
-3.836940e+002
-3.774009e+002
-3.576567e+002
-3.802307e+002
-3.772322e+002
-3.609840e+002
-3.781797e+002
-3.642395e+002
-3.819171e+002
-3.361644e+002
-3.562526e+002
-3.482085e+002
-3.473083e+002
-3.776839e+002
-3.584533e+002
-3.428768e+002
-3.500304e+002
-3.548309e+002
-3.565462e+002
-3.351891e+002
-3.910426e+002
-3.466889e+002
-3.485373e+002
-3.398865e+002
-3.691188e+002
-3.626423e+002
-3.653933e+002
-3.646570e+002
-3.820267e+002
-3.822494e+002
-3.681927e+002
-3.466835e+002
-3.429550e+002
-3.790100e+002
-3.542055e+002
-3.847019e+002
-3.750841e+002
-3.683672e+002
-3.796384e+002
-3.460079e+002
-3.831269e+002
-3.308411e+002
-3.723560e+002
-3.392242e+002
-3.546315e+002
-3.371740e+002
-3.646003e+002
-3.741722e+002
-3.503072e+002
-3.410726e+002
-3.928491e+002
-3.606405e+002
-3.568592e+002
-3.680994e+002
-3.686478e+002
-3.837165e+002
-3.379292e+002
-3.961250e+002
-3.354480e+002
-3.461463e+002
-3.557590e+002
-3.885879e+002
-3.330182e+002
-3.861435e+002
-3.529465e+002
-3.662005e+002
-3.403769e+002
-3.615718e+002
-3.412568e+002
-3.750869e+002
-3.998805e+002
-3.529965e+002
-3.664509e+002
-3.475049e+002
-3.588168e+002
-3.797252e+002
-3.390892e+002
-3.500735e+002
-3.422816e+002
-3.369874e+002
-3.414548e+002
-3.697989e+002
-3.486448e+002
-3.569802e+002
-3.541761e+002
-3.936901e+002
-3.694909e+002
-3.512934e+002
-3.455565e+002
-3.562960e+002
-3.578838e+002
-3.634463e+002
-3.424862e+002
-3.870235e+002
-3.543608e+002
-3.495036e+002
-3.482056e+002
-3.483990e+002
-3.539406e+002
-3.385938e+002
-3.492517e+002
-3.583586e+002
-3.727785e+002
-3.711530e+002
-3.741395e+002
-3.560225e+002
-3.783247e+002
-3.898514e+002
-3.835019e+002
-3.603394e+002
-3.584293e+002
-3.984932e+002
-3.590400e+002
-3.565804e+002
-3.556952e+002
-3.536508e+002
-3.773422e+002
-3.485785e+002
-3.517644e+002
-3.645916e+002
-3.631822e+002
-3.764808e+002
-3.726869e+002
-3.570383e+002
-3.661517e+002
-3.602392e+002
-4.001970e+002
-3.511667e+002
-3.828691e+002
-3.521994e+002
-3.712372e+002
-3.910707e+002
-3.581565e+002
-4.354049e+002
-4.148623e+002
-4.323602e+002
-3.887676e+002
-4.392842e+002
-3.554792e+002
-4.164239e+002
-3.786208e+002
-3.979196e+002
-3.933384e+002
-3.663353e+002
-3.701741e+002
-3.838812e+002
-4.043419e+002
-3.729520e+002
-4.542557e+002
-3.861232e+002
-3.969663e+002
-3.629906e+002
-4.192896e+002
-3.921589e+002
-3.616757e+002
-3.595670e+002
-4.021658e+002
-3.825998e+002
-3.460290e+002
-3.932174e+002
-3.410721e+002
-3.666433e+002
-3.512800e+002
-3.654523e+002
-3.776867e+002
-3.526027e+002
-3.661858e+002
-3.850415e+002
-3.568211e+002
-3.422201e+002
-3.649340e+002
-3.955936e+002
-3.920659e+002
-3.759108e+002
-3.668149e+002
-3.584534e+002
-3.486572e+002
-3.781734e+002
-4.125489e+002
-4.254198e+002
-4.264008e+002
-3.609372e+002
-3.982050e+002
-3.855309e+002
-4.011063e+002
-3.426182e+002
-3.652760e+002
-3.643930e+002
-3.738445e+002
-3.579656e+002
-4.248707e+002
-3.504358e+002
-3.591585e+002
-4.204101e+002
-3.667576e+002
-3.679219e+002
-3.519388e+002
-3.801362e+002
-3.642379e+002
-3.618254e+002
-3.384382e+002
-3.494826e+002
-3.791839e+002
-3.455444e+002
-3.771724e+002
-3.664641e+002
-3.593617e+002
-3.425126e+002
-3.909988e+002
-3.684900e+002
-3.602415e+002
-3.454006e+002
-3.506012e+002
-4.139526e+002
-3.419596e+002
-3.470800e+002
-3.489536e+002
-3.515700e+002
-3.979530e+002
-3.437681e+002
-3.496723e+002
-3.583987e+002
-3.654668e+002
-3.556598e+002
-3.622608e+002
-3.516116e+002
-3.558806e+002
-3.546438e+002
-3.543750e+002
-3.612183e+002
-3.749161e+002
-3.664647e+002
-3.863150e+002
-3.420014e+002
-3.430098e+002
-3.953109e+002
-3.580048e+002
-3.626551e+002
-3.917690e+002
-3.604670e+002
-3.878354e+002
-3.858964e+002
-3.844799e+002
-3.511201e+002
-3.597605e+002
-3.606857e+002
-3.619622e+002
-3.597311e+002
-3.687950e+002
-3.845362e+002
-3.533400e+002
-3.526888e+002
-3.461673e+002
-3.921055e+002
-4.436565e+002
-3.662030e+002
-3.812661e+002
-3.855189e+002
-3.462663e+002
-3.404497e+002
-3.565901e+002
-3.813125e+002
-3.778641e+002
-3.396503e+002
-3.895936e+002
-4.084897e+002
-3.915883e+002
-3.708902e+002
-3.657243e+002
-3.781906e+002
-3.642418e+002
-3.734268e+002
-3.741942e+002
-3.952410e+002
-3.426542e+002
-3.584581e+002
-3.428767e+002
-3.380692e+002
-3.371353e+002
-3.481680e+002
-3.688703e+002
-3.356478e+002
-3.717742e+002
-3.558164e+002
-3.944939e+002
-3.503565e+002
-3.488729e+002
-4.026216e+002
-3.401770e+002
-3.397535e+002
-3.904317e+002
-3.367251e+002
-3.678594e+002
-3.472067e+002
-3.664461e+002
-3.429018e+002
-3.589480e+002
-3.373527e+002
-3.621142e+002
-3.767537e+002
-3.559148e+002
-3.468359e+002
-3.512051e+002
-3.546897e+002
-3.518198e+002
-3.886351e+002
-3.612930e+002
-3.481719e+002
-3.504718e+002
-3.876155e+002
-3.755924e+002
-3.453146e+002
-3.862463e+002
-3.466419e+002
-3.419705e+002
-3.811085e+002
-4.068783e+002
-3.964326e+002
-3.462336e+002
-3.483689e+002
-3.417432e+002
-3.772552e+002
-4.084456e+002
-3.544823e+002
-3.399998e+002
-3.541144e+002
-3.495046e+002
-3.908334e+002
-3.415557e+002
-3.384622e+002
-3.392295e+002
-3.666786e+002
-3.674939e+002
-3.318437e+002
-3.507364e+002
-3.520318e+002
-3.722496e+002
-3.630352e+002
-3.850890e+002
-3.478758e+002
-3.394016e+002
-3.965793e+002
-3.742839e+002
-3.712071e+002
-3.738787e+002
-3.672006e+002
-3.367383e+002
-3.786453e+002
-3.474257e+002
-3.722960e+002
-3.800420e+002
-3.485761e+002
-3.402984e+002
-3.673961e+002
-3.371829e+002
-3.710414e+002
-3.546319e+002
-3.423740e+002
-3.559809e+002
-3.413453e+002
-3.412685e+002
-3.541066e+002
-3.753166e+002
-3.516276e+002
-3.612390e+002
-3.574670e+002
-3.566107e+002
-3.618642e+002
-3.672335e+002
-3.374464e+002
-3.451851e+002
-3.400675e+002
-3.424035e+002
-3.665228e+002
-3.495784e+002
-3.377162e+002
-3.788396e+002
-3.335066e+002
-3.502616e+002
-3.629471e+002
-3.589434e+002
-3.443722e+002
-3.640560e+002
-3.454746e+002
-3.409235e+002
-3.592899e+002
-4.007258e+002
-3.797120e+002
-3.889427e+002
-4.042677e+002
-3.886313e+002
-3.434032e+002
-3.781764e+002
-3.399764e+002
-3.668067e+002
-3.601910e+002
-3.534532e+002
-3.559877e+002
-3.552337e+002
-3.597775e+002
-3.536574e+002
-3.831436e+002
-3.829346e+002
-3.369810e+002
-3.780317e+002
-3.589336e+002
-3.469141e+002
-3.390919e+002
-4.011371e+002
-3.451070e+002
-4.081836e+002
-4.041623e+002
-3.376146e+002
-3.449415e+002
-3.706777e+002
-3.458925e+002
-3.560720e+002
-3.434315e+002
-3.637764e+002
-3.491175e+002
-3.666761e+002
-3.592385e+002
-3.422987e+002
-3.562016e+002
-3.474910e+002
-3.505643e+002
-3.460135e+002
-3.833731e+002
-3.406673e+002
-3.426714e+002
-3.731521e+002
-3.346199e+002
-3.752714e+002
-3.499229e+002
-4.153444e+002
-3.464968e+002
-3.578252e+002
-3.792669e+002
-3.360425e+002
-3.551024e+002
-3.849309e+002
-3.462852e+002
-3.473144e+002
-3.742461e+002
-3.473712e+002
-3.484115e+002
-3.826541e+002
-3.618908e+002
-3.403547e+002
-3.801295e+002
-3.475138e+002
-3.274137e+002
-3.404330e+002
-3.763008e+002
-3.448946e+002
-3.682606e+002
-3.399183e+002
-4.189931e+002
-3.391384e+002
-3.394616e+002
-3.631930e+002
-3.994925e+002
-3.676419e+002
-3.829852e+002
-3.656389e+002
-3.572730e+002
-3.652012e+002
-3.538225e+002
-3.533574e+002
-3.959565e+002
-3.370712e+002
-3.548404e+002
-4.085152e+002
-3.437424e+002
-3.440618e+002
-3.715793e+002
-3.797513e+002
-3.364749e+002
-3.434416e+002
-3.378163e+002
-4.008850e+002
-3.744154e+002
-3.407403e+002
-3.576960e+002
-3.471435e+002
-3.426738e+002
-3.425604e+002
-4.071180e+002
-3.410698e+002
-3.442620e+002
-3.783785e+002
-4.000732e+002
-3.419061e+002
-3.366005e+002
-3.696215e+002
-3.754291e+002
-3.332276e+002
-3.459607e+002
-3.608135e+002
-3.433497e+002
-3.516623e+002
-3.415362e+002
#blocks
68
#theta
9.837535e-001
1.291814e+000
1.656783e+000
1.459557e+000
1.350915e+000
8.949681e-001
7.915885e-001
1.213906e+000
1.884185e+000
1.794181e+000
2.435594e+000
2.125268e+000
2.344153e+000
3.223326e+000
5.509274e+000
4.775319e+000
3.456431e+000
3.257911e+000
3.795193e+000
2.956446e+000
4.036664e+000
5.097897e+000
4.799931e+000
2.952270e+000
3.567971e+000
5.640314e+000
4.686457e+000
5.421369e+000
5.501738e+000
7.269157e+000
1.281960e+001
1.477929e+001
1.312627e+001
1.116461e+001
1.305888e+001
1.423985e+001
1.167865e+001
1.671805e+001
1.587287e+001
1.130727e+001
1.613872e+001
1.794017e+001
1.857594e+001
2.669723e+001
3.269557e+001
3.660415e+001
4.731925e+001
2.464229e+001
2.457943e+001
3.338562e+001
3.983042e+001
5.190885e+001
8.709830e+001
5.893495e+001
3.904115e+001
5.359084e+001
5.733751e+001
6.033804e+001
7.549018e+001
1.013771e+002
8.114900e+001
4.729249e+001
3.853901e+001
3.918121e+001
4.823179e+001
6.404060e+001
4.875929e+001
3.866817e+001
5.415653e+001
5.412834e+001
7.221913e+001
9.543445e+001
9.812095e+001
1.071012e+002
1.019922e+002
7.986500e+001
9.707505e+001
1.113686e+002
1.290083e+002
1.721872e+002
2.179929e+002
1.389754e+002
1.381165e+002
1.365389e+002
1.394082e+002
7.404727e+001
1.115499e+002
9.387475e+001
6.347420e+001
8.067845e+001
3.946960e+001
4.006155e+001
4.129279e+001
5.010101e+001
6.839255e+001
8.529961e+001
6.889710e+001
4.687050e+001
3.897370e+001
4.469490e+001
4.327227e+001
4.546638e+001
4.096048e+001
3.909106e+001
3.219343e+001
2.633423e+001
2.932604e+001
2.152488e+001
1.246812e+001
1.308885e+001
1.264035e+001
1.323687e+001
1.331290e+001
1.270470e+001
6.511606e+000
6.511308e+000
1.151559e+001
1.587745e+001
1.476734e+001
2.328960e+001
2.530515e+001
2.448852e+001
1.591236e+001
1.548423e+001
1.021571e+001
1.409384e+001
9.600239e+000
1.330168e+001
1.892959e+001
2.453666e+001
3.760364e+001
4.558606e+001
4.780914e+001
4.921201e+001
4.817603e+001
4.212963e+001
4.575779e+001
6.456250e+001
4.509819e+001
5.612849e+001
6.468435e+001
5.790790e+001
5.841186e+001
1.009148e+002
1.372180e+002
1.338514e+002
1.329311e+002
1.320475e+002
1.394711e+002
1.238494e+002
9.655502e+001
8.267554e+001
7.979618e+001
6.656292e+001
6.613421e+001
6.271193e+001
4.681657e+001
4.637959e+001
5.960964e+001
6.551305e+001
5.482968e+001
8.475309e+001
9.391912e+001
1.106579e+002
8.679102e+001
8.315194e+001
9.686550e+001
9.433358e+001
1.455210e+002
1.098165e+002
1.499821e+002
1.655112e+002
1.911676e+002
2.161511e+002
1.776906e+002
2.842715e+002
2.959757e+002
3.233973e+002
3.213504e+002
2.204678e+002
1.569535e+002
1.800874e+002
1.636495e+002
1.208500e+002
1.036018e+002
9.132899e+001
1.034608e+002
1.289391e+002
8.415231e+001
6.142254e+001
5.301624e+001
2.723060e+001
2.641736e+001
2.329642e+001
1.786891e+001
1.577623e+001
1.952476e+001
2.547341e+001
2.309377e+001
2.832156e+001
2.369203e+001
3.900450e+001
4.373295e+001
5.134447e+001
5.756592e+001
7.223141e+001
9.347292e+001
9.257181e+001
1.128617e+002
1.314587e+002
9.221505e+001
1.759931e+002
9.381014e+001
9.622970e+001
1.079463e+002
1.574501e+002
1.147313e+002
1.231844e+002
1.141769e+002
7.243501e+001
4.779995e+001
7.449835e+001
5.694380e+001
4.071138e+001
3.307250e+001
3.043697e+001
2.661439e+001
4.122237e+001
4.993742e+001
6.065713e+001
7.521088e+001
1.085451e+002
9.474366e+001
1.098507e+002
2.017330e+002
2.230950e+002
2.589226e+002
1.837344e+002
1.326566e+002
2.004625e+002
1.786775e+002
1.638463e+002
1.764284e+002
1.467402e+002
1.459449e+002
1.392872e+002
1.328604e+002
1.451070e+002
1.512004e+002
1.396180e+002
1.516501e+002
1.912599e+002
1.115763e+002
1.429175e+002
2.560464e+002
2.815063e+002
2.144917e+002
1.400285e+002
2.302865e+002
2.319251e+002
1.716884e+002
1.099527e+002
9.499702e+001
1.097236e+002
9.102096e+001
9.577801e+001
6.433093e+001
4.511381e+001
5.117360e+001
4.164470e+001
5.577928e+001
6.909275e+001
5.181234e+001
5.422612e+001
8.483626e+001
6.941478e+001
6.074401e+001
6.948025e+001
4.992501e+001
5.313487e+001
6.015658e+001
5.300386e+001
4.561434e+001
5.456414e+001
5.051436e+001
6.759832e+001
7.932301e+001
6.213129e+001
7.663392e+001
8.301897e+001
7.310631e+001
1.242105e+002
1.179979e+002
1.483890e+002
1.445692e+002
1.052292e+002
1.613956e+002
1.661325e+002
1.695453e+002
1.049595e+002
7.023579e+001
1.005086e+002
1.125875e+002
1.104082e+002
1.384870e+002
1.313875e+002
2.656485e+002
1.476297e+002
1.952427e+002
1.144461e+002
6.740692e+001
9.278783e+001
9.858678e+001
1.011668e+002
1.048523e+002
1.205486e+002
1.457428e+002
1.914912e+002
9.589495e+001
1.199306e+002
1.248870e+002
8.959998e+001
8.303005e+001
9.015132e+001
1.223044e+002
1.382530e+002
1.223967e+002
1.296600e+002
9.342567e+001
1.017110e+002
9.581855e+001
1.053409e+002
1.263160e+002
6.806111e+001
5.258615e+001
6.407932e+001
9.232999e+001
7.723672e+001
9.561617e+001
9.581313e+001
8.083099e+001
7.450526e+001
8.771774e+001
9.762410e+001
7.015237e+001
5.590387e+001
4.653890e+001
3.824376e+001
3.266220e+001
3.620167e+001
3.861754e+001
3.249717e+001
3.074203e+001
2.824642e+001
2.152459e+001
2.909002e+001
2.723227e+001
3.008101e+001
2.688160e+001
2.548702e+001
2.856140e+001
3.218051e+001
2.653278e+001
2.673252e+001
2.425808e+001
2.811224e+001
2.939538e+001
2.596209e+001
3.344132e+001
3.590007e+001
3.224829e+001
3.630296e+001
2.778092e+001
3.192503e+001
3.380476e+001
3.483384e+001
2.487647e+001
3.827340e+001
4.266454e+001
3.683056e+001
3.098082e+001
3.357809e+001
3.752147e+001
4.727682e+001
4.269289e+001
4.280966e+001
5.039223e+001
5.120213e+001
4.882036e+001
4.417842e+001
4.535745e+001
5.838938e+001
3.356463e+001
3.385688e+001
3.817763e+001
4.634208e+001
4.403343e+001
7.063500e+001
5.839877e+001
4.450611e+001
6.392103e+001
7.532928e+001
6.646400e+001
6.752480e+001
7.187044e+001
7.792104e+001
1.000100e+002
1.090489e+002
1.281077e+002
1.379228e+002
1.140132e+002
1.282905e+002
1.055602e+002
1.286787e+002
1.045124e+002
1.444887e+002
2.754656e+002
4.109659e+002
4.459221e+002
2.233395e+002
2.021623e+002
2.735749e+002
2.941637e+002
3.242182e+002
3.387324e+002
2.709272e+002
2.676178e+002
2.033952e+002
2.424237e+002
2.894691e+002
3.093226e+002
2.458604e+002
3.835420e+002
3.731463e+002
3.796637e+002
3.143734e+002
2.960947e+002
3.933130e+002
2.770502e+002
3.078331e+002
1.461672e+002
8.382709e+001
9.881683e+001
9.091386e+001
1.826617e+002
2.399804e+002
2.266459e+002
1.652619e+002
1.531293e+002
1.307257e+002
1.366341e+002
1.143062e+002
1.152825e+002
1.535174e+002
2.647866e+002
3.768304e+002
4.070543e+002
3.143747e+002
3.277638e+002
3.238532e+002
4.804533e+002
5.665182e+002
5.128403e+002
5.662681e+002
6.172432e+002
9.094370e+002
9.431807e+002
1.046625e+003
7.267546e+002
5.287824e+002
4.265773e+002
4.626294e+002
5.722513e+002
6.703535e+002
6.669597e+002
4.091449e+002
2.665903e+002
2.170729e+002
3.093279e+002
2.204184e+002
2.672749e+002
2.166845e+002
1.886830e+002
1.815439e+002
1.718956e+002
1.417991e+002
1.347966e+002
1.200792e+002
1.371977e+002
1.019585e+002
1.001547e+002
9.801803e+001
1.065296e+002
9.504383e+001
1.077076e+002
7.708666e+001
1.005392e+002
7.610294e+001
7.946020e+001
1.128782e+002
8.694442e+001
1.186837e+002
1.266845e+002
9.404072e+001
8.126409e+001
8.622869e+001
1.146433e+002
2.092660e+002
1.635165e+002
1.548549e+002
2.502940e+002
2.510983e+002
1.893258e+002
1.506319e+002
1.208535e+002
1.203226e+002
1.038000e+002
1.147651e+002
1.029800e+002
9.034265e+001
7.771738e+001
7.707141e+001
5.394386e+001
6.858432e+001
6.620345e+001
7.376216e+001
7.676304e+001
4.534726e+001
4.672973e+001
5.931157e+001
5.685800e+001
4.938900e+001
4.791796e+001
2.348674e+001
3.002727e+001
5.022794e+001
3.725798e+001
3.074120e+001
4.175907e+001
6.323328e+001
1.282752e+002
1.138057e+002
1.139746e+002
1.324616e+002
1.428632e+002
1.140773e+002
8.168333e+001
8.856627e+001
8.351659e+001
8.473325e+001
1.004602e+002
1.868444e+002
2.530529e+002
1.368475e+002
1.375426e+002
1.379592e+002
1.304885e+002
8.098817e+001
7.280212e+001
1.084133e+002
6.765062e+001
6.998519e+001
8.593810e+001
7.977092e+001
6.834411e+001
9.437602e+001
6.060558e+001
4.160868e+001
4.392755e+001
4.862839e+001
5.524363e+001
5.339973e+001
9.152714e+001
1.012218e+002
7.629449e+001
1.231962e+002
1.335835e+002
1.567695e+002
1.634081e+002
1.321556e+002
1.082529e+002
8.242776e+001
8.056164e+001
1.256940e+002
1.121354e+002
1.155523e+002
8.421121e+001
1.058003e+002
1.281948e+002
9.133750e+001
7.179963e+001
8.046331e+001
7.138064e+001
6.639969e+001
3.756991e+001
2.747290e+001
3.851124e+001
5.813122e+001
9.082341e+001
6.943564e+001
8.670082e+001
1.184467e+002
1.368670e+002
1.237486e+002
1.107121e+002
8.000278e+001
7.359725e+001
3.235331e+001
3.795802e+001
3.578370e+001
3.650149e+001
4.416602e+001
3.574244e+001
4.094288e+001
2.604714e+001
3.031496e+001
3.890332e+001
5.250526e+001
5.139099e+001
6.168515e+001
7.354046e+001
7.605827e+001
6.339593e+001
6.921318e+001
7.922261e+001
8.622693e+001
7.622659e+001
7.173747e+001
1.082119e+002
1.053509e+002
1.067596e+002
1.435170e+002
1.275117e+002
1.062851e+002
1.062404e+002
7.675946e+001
6.463960e+001
4.807208e+001
4.510323e+001
3.035077e+001
2.973500e+001
4.774142e+001
8.000809e+001
1.194264e+002
1.105677e+002
7.388509e+001
8.568208e+001
1.499322e+002
1.508254e+002
1.533798e+002
1.879880e+002
1.210833e+002
1.264472e+002
2.212201e+002
1.982496e+002
1.572884e+002
2.522236e+002
2.685618e+002
1.433380e+002
1.529319e+002
2.000625e+002
1.972907e+002
2.539304e+002
2.098639e+002
1.499834e+002
9.257051e+001
8.041010e+001
7.869262e+001
6.721941e+001
4.869990e+001
3.989031e+001
6.388733e+001
8.137378e+001
1.365460e+002
1.020136e+002
8.765886e+001
6.960224e+001
5.621695e+001
7.935971e+001
7.385970e+001
5.507391e+001
8.300408e+001
9.586970e+001
1.051060e+002
9.196841e+001
4.898164e+001
3.978571e+001
4.138871e+001
2.201337e+001
3.586694e+001
4.210817e+001
7.078373e+001
5.021634e+001
5.271893e+001
4.548194e+001
7.003884e+001
7.628335e+001
4.141589e+001
2.838155e+001
3.789145e+001
3.384593e+001
2.855939e+001
2.969542e+001
2.799065e+001
2.046511e+001
2.180779e+001
2.600954e+001
3.450244e+001
4.317851e+001
7.336582e+001
4.483742e+001
6.709419e+001
8.010452e+001
4.466081e+001
4.436539e+001
3.630911e+001
2.561474e+001
3.362471e+001
4.299064e+001
4.354267e+001
3.614815e+001
4.091551e+001
4.337105e+001
3.044404e+001
2.429176e+001
3.040152e+001
3.357229e+001
2.242798e+001
2.715073e+001
2.610361e+001
2.777384e+001
2.691464e+001
5.488326e+001
3.014320e+001
3.719918e+001
5.861041e+001
6.380644e+001
6.075869e+001
5.073433e+001
5.329715e+001
4.156358e+001
6.214709e+001
5.426660e+001
7.606248e+001
7.191691e+001
4.777768e+001
5.702650e+001
4.965414e+001
7.634295e+001
5.009771e+001
3.895982e+001
3.603511e+001
5.215485e+001
4.601022e+001
4.377254e+001
5.550685e+001
6.940078e+001
1.015320e+002
1.481673e+002
1.094405e+002
9.922384e+001
7.738317e+001
7.174936e+001
6.093136e+001
4.552571e+001
6.601493e+001
4.850194e+001
5.255827e+001
5.173376e+001
6.288817e+001
7.160091e+001
4.324922e+001
6.358969e+001
8.499190e+001
1.251469e+002
1.243696e+002
1.359138e+002
1.582433e+002
1.904137e+002
1.867313e+002
1.105145e+002
1.021914e+002
6.197548e+001
4.507584e+001
5.372366e+001
4.248351e+001
3.335198e+001
3.163870e+001
2.476387e+001
2.199241e+001
2.547613e+001
2.676540e+001
3.227287e+001
1.691179e+001
1.857524e+001
2.035118e+001
1.084064e+001
1.118188e+001
7.672374e+000
9.053184e+000
1.287660e+001
1.677238e+001
1.633242e+001
1.828053e+001
2.175445e+001
1.487023e+001
1.902450e+001
2.133707e+001
1.387013e+001
1.373610e+001
1.207489e+001
1.129629e+001
1.327295e+001
1.122090e+001
1.344186e+001
1.337523e+001
1.130291e+001
1.292741e+001
1.317173e+001
1.256119e+001
9.546414e+000
1.323098e+001
1.232216e+001
8.642906e+000
9.262665e+000
1.225786e+001
1.555247e+001
2.044706e+001
1.406075e+001
1.023943e+001
1.144323e+001
1.596894e+001
1.796436e+001
1.249942e+001
1.301295e+001
1.762273e+001
2.202087e+001
1.980694e+001
1.296009e+001
1.383667e+001
1.789924e+001
1.499430e+001
1.430529e+001
2.330588e+001
1.803667e+001
2.333563e+001
2.454073e+001
1.770897e+001
2.503853e+001
2.764146e+001
3.130508e+001
2.872346e+001
2.114672e+001
1.894394e+001
1.903201e+001
1.765810e+001
1.033674e+001
1.303125e+001
1.293186e+001
1.254967e+001
2.795834e+001
2.935254e+001
5.099290e+001
4.760263e+001
2.569470e+001
2.561748e+001
3.323355e+001
4.206445e+001
4.147564e+001
3.484588e+001
2.219450e+001
3.294586e+001
4.255524e+001
5.779931e+001
4.706713e+001
3.802576e+001
4.272314e+001
3.975763e+001
4.380367e+001
5.791014e+001
8.478255e+001
6.226282e+001
8.444558e+001
7.247320e+001
6.792968e+001
8.004630e+001
8.221213e+001
5.799151e+001
5.612679e+001
5.168929e+001
6.613337e+001
1.007404e+002
9.610768e+001
8.445186e+001
1.173587e+002
1.467431e+002
1.242102e+002
1.431539e+002
2.083189e+002
2.081991e+002
1.871011e+002
1.245677e+002
1.414896e+002
1.756347e+002
1.818332e+002
1.096671e+002
8.811318e+001
5.112177e+001
7.137255e+001
8.164556e+001
7.391205e+001
4.733924e+001
4.676558e+001
3.884393e+001
1.512244e+001
2.071191e+001
2.400804e+001
4.423250e+001
5.287743e+001
3.191555e+001
3.867453e+001
3.406504e+001
5.673939e+001
5.119901e+001
3.553303e+001
4.742668e+001
4.607509e+001
5.420558e+001
4.935150e+001
5.736150e+001
4.558147e+001
4.250594e+001
3.406193e+001
3.861342e+001
3.652519e+001
4.899964e+001
4.623131e+001
6.801555e+001
9.655040e+001
1.315559e+002
1.617024e+002
1.453373e+002
1.500943e+002
1.142409e+002
1.087786e+002
6.568636e+001
7.813467e+001
1.020978e+002
8.741854e+001
9.974516e+001
7.345609e+001
6.146038e+001
8.786268e+001
8.417999e+001
8.051344e+001
6.660515e+001
7.470657e+001
7.797316e+001
1.069034e+002
1.238302e+002
1.543153e+002
1.348668e+002
1.439428e+002
1.251826e+002
1.357550e+002
1.333316e+002
1.315788e+002
1.779962e+002
1.454899e+002
1.355796e+002
8.236238e+001
5.166683e+001
1.054020e+002
1.062717e+002
1.176962e+002
1.219920e+002
1.324346e+002
1.216239e+002
1.199795e+002
7.076016e+001
8.429251e+001
1.011181e+002
1.160096e+002
1.097009e+002
9.922390e+001
6.854279e+001
9.529203e+001
7.357833e+001
1.008430e+002
1.058214e+002
6.954930e+001
6.615052e+001
9.460416e+001
9.599285e+001
1.167400e+002
1.121666e+002
7.913395e+001
6.520355e+001
5.643003e+001
5.041938e+001
#nu
4.001695e-002
7.770928e-002
6.713911e-002
6.368102e-002
7.387257e-002
1.215572e-001
4.616976e-002
5.591330e-002
6.006176e-002
8.442183e-002
1.133262e-001
7.079348e-002
1.246538e-001
9.654003e-002
1.169905e-001
9.941038e-002
7.242199e-002
1.353682e-001
1.031122e-001
1.128234e-001
1.037473e-001
6.377033e-002
1.036695e-001
8.817297e-002
1.039969e-001
1.204440e-001
6.761442e-002
7.862605e-002
7.015271e-002
9.257713e-002
7.141467e-002
9.200473e-002
1.188725e-001
1.421099e-001
1.054681e-001
1.207697e-001
8.866227e-002
1.077891e-001
6.633713e-002
1.270080e-001
6.860529e-002
1.853863e-001
1.336240e-001
1.222613e-001
1.218470e-001
1.701201e-001
1.317731e-001
1.073667e-001
1.498003e-001
1.650602e-001
1.126131e-001
1.102621e-001
1.472222e-001
1.398097e-001
1.007747e-001
8.777827e-002
1.270093e-001
1.505421e-001
1.459402e-001
1.321092e-001
1.752185e-001
1.389015e-001
1.153733e-001
1.494333e-001
1.312440e-001
1.450219e-001
1.625830e-001
1.316963e-001
1.437242e-001
1.304756e-001
1.051010e-001
1.486299e-001
1.529171e-001
7.447452e-002
1.234197e-001
1.556809e-001
1.119913e-001
1.466567e-001
1.364056e-001
1.181620e-001
1.598432e-001
1.272353e-001
1.515790e-001
1.657286e-001
1.282422e-001
8.197703e-002
8.194168e-002
1.265057e-001
7.634777e-002
1.128162e-001
1.362024e-001
1.302134e-001
1.288270e-001
1.458260e-001
1.630925e-001
1.242498e-001
1.480908e-001
1.754274e-001
1.678554e-001
1.472541e-001
1.599827e-001
6.553775e-002
1.418143e-001
2.045801e-001
1.165097e-001
1.183383e-001
5.197534e-002
1.225491e-001
1.048212e-001
9.861129e-002
1.181175e-001
1.779440e-001
1.213183e-001
7.421915e-002
5.065533e-002
8.284210e-002
1.316684e-001
1.405812e-001
9.168052e-002
1.534287e-001
2.039596e-001
1.119102e-001
1.532040e-001
1.128488e-001
1.366530e-001
1.207056e-001
8.238218e-002
1.296605e-001
1.037205e-001
1.777466e-001
1.274896e-001
1.468648e-001
1.745480e-001
1.433302e-001
1.522824e-001
1.191505e-001
1.170347e-001
1.000392e-001
1.338626e-001
1.212693e-001
1.125218e-001
9.714604e-002
1.079364e-001
1.175465e-001
1.263236e-001
8.954375e-002
1.633903e-001
1.550281e-001
1.591447e-001
1.314021e-001
1.427919e-001
1.665200e-001
1.409070e-001
1.077019e-001
1.400229e-001
1.360111e-001
1.246888e-001
1.949074e-001
1.414402e-001
1.609224e-001
1.964507e-001
1.796490e-001
1.117767e-001
1.383855e-001
1.238695e-001
1.746366e-001
1.605830e-001
1.482159e-001
1.414268e-001
1.443355e-001
1.677945e-001
1.366020e-001
5.328782e-001
1.072629e-001
1.187614e-001
1.438032e-001
1.030769e-001
5.063435e-001
7.726693e-001
1.722564e-001
8.176087e-001
4.226158e-001
7.449372e-001
5.052753e-001
5.888116e-001
4.000511e-001
5.838766e-001
5.001434e-001
5.085002e-001
6.653186e-001
7.769028e-001
4.652977e-001
3.654972e-001
4.769338e-001
1.668314e-001
1.726379e-001
1.175099e-001
2.134790e-001
1.574136e-001
1.447403e-001
1.974279e-001
1.607143e-001
1.296047e-001
1.529999e-001
1.182941e-001
1.200427e-001
1.201962e-001
1.210835e-001
1.601861e-001
1.489754e-001
1.507068e-001
1.381670e-001
2.068658e-001
2.758557e-001
1.742627e-001
1.169714e-001
1.393039e-001
1.717919e-001
2.064488e-001
1.767298e-001
1.417540e-001
1.383260e-001
1.898597e-001
1.354756e-001
2.219026e-001
1.045505e-001
1.210025e-001
1.270430e-001
1.033830e-001
9.880300e-002
1.248565e-001
1.514272e-001
1.153424e-001
1.219353e-001
9.461059e-002
1.532350e-001
1.321493e-001
1.559463e-001
1.736482e-001
6.667125e-002
1.499511e-001
7.060162e-002
1.520628e-001
1.668602e-001
2.418180e-001
1.183590e-001
1.385547e-001
1.548660e-001
4.305592e-001
5.820173e-001
7.593104e-001
1.454550e-001
1.714609e-001
1.204836e-001
9.917891e-002
1.713152e-001
1.455232e-001
1.038978e-001
7.963837e-001
5.667600e-001
1.755185e-001
9.121735e-002
1.502240e-001
1.164587e-001
1.663654e-001
1.223938e-001
1.201444e-001
1.106168e-001
1.049609e-001
1.245090e-001
1.169012e-001
1.091141e-001
1.465732e-001
1.353186e-001
6.595720e-002
1.152321e-001
1.544666e-001
1.411117e-001
1.400116e-001
1.787442e-001
1.264622e-001
1.210311e-001
1.458128e-001
1.148708e-001
1.461497e-001
1.334875e-001
1.383603e-001
1.266148e-001
1.394332e-001
1.221952e-001
1.363571e-001
1.201211e-001
1.278745e-001
1.703469e-001
1.049882e-001
1.427135e-001
9.146493e-002
1.664907e-001
1.253790e-001
1.044681e-001
1.387187e-001
1.043247e-001
1.165479e-001
1.242518e-001
1.260339e-001
1.175057e-001
1.054734e-001
1.709115e-001
9.166691e-002
1.210207e-001
1.465991e-001
1.374439e-001
1.504548e-001
1.195073e-001
1.431751e-001
1.048611e-001
1.486853e-001
1.215646e-001
1.418985e-001
1.295283e-001
3.417309e-001
1.252147e-001
1.250077e-001
1.807306e-001
6.396042e-001
1.130350e-001
1.470407e-001
1.402635e-001
1.505250e-001
9.716825e-002
1.246206e-001
3.006883e-001
4.739042e-001
6.857362e-001
6.751578e-001
5.189711e-001
5.928631e-001
4.912528e-001
2.767408e-001
7.223446e-001
6.635686e-001
3.884802e-001
4.388276e-001
4.682264e-001
6.352342e-001
7.712275e-001
3.907897e-001
6.509837e-001
3.881285e-001
6.427261e-001
8.324178e-001
4.423289e-001
5.606413e-001
8.158685e-001
4.242424e-001
8.382917e-001
6.970490e-001
4.522753e-001
6.015676e-001
2.783806e-001
7.102641e-001
4.983857e-001
4.883996e-001
6.969807e-001
2.833618e-001
4.560061e-001
2.891637e-001
4.023868e-001
2.802580e-001
3.920406e-001
6.085513e-001
5.570973e-001
3.603189e-001
1.568221e-001
1.704916e-001
1.227813e-001
9.785368e-002
1.683924e-001
1.546030e-001
1.263459e-001
1.492609e-001
1.773673e-001
1.261141e-001
1.745342e-001
7.624338e-002
1.762326e-001
1.393375e-001
1.232298e-001
1.404176e-001
1.572978e-001
1.393135e-001
1.469468e-001
8.912917e-002
1.350310e-001
1.501110e-001
1.493865e-001
1.386801e-001
1.607266e-001
5.885757e-002
1.265703e-001
5.573375e-002
9.843980e-002
1.584776e-001
6.927903e-002
1.273340e-001
1.067704e-001
1.454495e-001
1.446031e-001
1.321152e-001
1.644253e-001
1.403752e-001
1.298163e-001
1.037038e-001
1.183967e-001
1.814409e-001
1.409352e-001
1.488019e-001
1.141535e-001
1.407843e-001
1.157658e-001
1.427865e-001
1.133695e-001
1.655282e-001
1.396917e-001
1.149620e-001
7.006435e-002
8.030084e-002
1.650326e-001
1.269059e-001
1.643700e-001
6.497646e-002
1.196410e-001
1.281514e-001
1.329494e-001
1.147181e-001
1.666100e-001
8.792462e-002
1.792880e-001
1.540717e-001
1.185896e-001
1.108133e-001
1.207984e-001
1.064377e-001
1.192246e-001
1.333613e-001
1.618932e-001
1.299653e-001
1.758511e-001
1.276755e-001
1.345322e-001
1.114957e-001
1.177507e-001
1.803130e-001
1.211640e-001
9.021830e-002
1.156495e-001
1.822006e-001
1.935459e-001
1.932869e-001
1.733420e-001
1.347229e-001
4.414941e-001
2.043397e-001
1.284262e-001
2.144589e-001
1.620217e-001
1.160818e-001
1.109140e-001
1.605983e-001
1.324506e-001
1.031923e-001
1.431192e-001
1.401333e-001
1.690312e-001
1.677999e-001
8.580931e-002
1.609365e-001
1.365682e-001
1.096866e-001
2.092737e-001
1.969476e-001
2.287836e-001
1.547698e-001
1.653393e-001
3.002814e-001
1.823351e-001
1.484372e-001
1.121779e-001
1.077369e-001
1.061217e-001
1.080766e-001
1.931784e-001
9.698172e-002
9.029198e-002
1.603103e-001
1.465888e-001
1.255818e-001
1.251853e-001
1.842384e-001
1.067090e-001
1.949891e-001
1.261119e-001
1.213020e-001
1.471521e-001
9.752995e-002
1.689183e-001
1.140531e-001
1.468862e-001
1.716274e-001
1.435806e-001
1.395405e-001
2.714787e-001
1.597854e-001
1.148263e-001
1.221028e-001
1.717537e-001
1.466804e-001
1.448924e-001
8.553111e-002
1.189612e-001
1.592705e-001
8.820605e-002
7.102500e-002
1.025854e-001
1.318181e-001
1.161905e-001
9.633382e-002
8.310080e-002
8.146406e-002
1.138954e-001
9.206493e-002
6.750681e-002
1.582733e-001
6.239817e-002
6.753538e-002
7.787869e-002
6.752504e-002
1.061186e-001
9.136324e-002
1.522543e-001
1.555027e-001
1.162228e-001
1.386371e-001
1.203980e-001
1.328627e-001
1.124064e-001
1.551522e-001
1.283540e-001
7.381784e-002
1.442765e-001
6.699598e-002
9.869955e-002
1.087142e-001
9.339802e-002
1.062867e-001
8.016122e-002
1.313435e-001
1.571532e-001
1.552616e-001
6.417662e-002
1.012198e-001
8.537072e-002
8.486579e-002
1.051435e-001
1.351313e-001
1.433310e-001
1.132529e-001
8.729063e-002
9.323859e-002
1.151366e-001
7.523853e-002
1.263302e-001
1.247239e-001
6.845876e-002
1.463184e-001
1.476523e-001
1.637427e-001
1.564988e-001
1.362721e-001
1.120551e-001
1.423248e-001
1.680593e-001
1.218203e-001
1.449385e-001
6.564429e-002
1.415252e-001
1.043730e-001
1.422042e-001
1.207303e-001
1.671732e-001
1.326881e-001
1.383096e-001
1.647325e-001
1.516457e-001
1.190832e-001
1.464394e-001
1.494874e-001
1.339138e-001
1.188036e-001
1.259775e-001
1.516994e-001
1.293893e-001
1.181835e-001
7.392063e-001
3.929892e-001
3.540959e-001
3.476030e-001
1.250028e-001
1.751486e-001
9.792981e-002
1.308156e-001
1.256512e-001
1.709556e-001
1.621300e-001
1.127548e-001
1.059491e-001
1.421436e-001
1.166507e-001
1.229868e-001
1.104473e-001
2.027478e-001
1.111895e-001
1.115910e-001
1.328089e-001
1.140913e-001
1.413218e-001
2.326432e-001
1.289559e-001
1.484345e-001
1.506092e-001
1.917639e-001
8.498121e-002
1.248951e-001
1.840443e-001
1.974142e-001
9.931981e-002
1.476694e-001
8.534756e-002
1.465532e-001
1.065442e-001
1.187346e-001
1.739985e-001
1.523364e-001
1.380393e-001
1.736913e-001
1.601629e-001
1.396047e-001
1.685839e-001
1.153038e-001
1.532780e-001
1.393968e-001
1.543327e-001
1.899505e-001
1.238803e-001
1.495342e-001
1.649518e-001
1.280205e-001
1.246150e-001
1.174434e-001
1.142063e-001
1.515087e-001
1.683889e-001
1.324001e-001
1.665951e-001
1.374349e-001
1.238516e-001
1.874573e-001
1.417692e-001
1.525045e-001
1.170799e-001
1.498827e-001
1.751374e-001
1.473321e-001
1.195761e-001
1.598475e-001
1.876918e-001
7.782244e-002
9.451905e-002
8.983947e-002
1.033202e-001
1.073118e-001
1.451139e-001
1.834144e-001
1.771003e-001
1.311803e-001
1.388194e-001
1.903061e-001
1.751380e-001
1.282028e-001
1.526739e-001
1.853551e-001
8.109604e-002
1.289020e-001
1.479275e-001
1.287500e-001
1.520533e-001
1.262912e-001
1.029626e-001
1.285913e-001
1.393815e-001
1.062056e-001
1.415682e-001
1.854933e-001
1.221078e-001
1.745814e-001
1.307361e-001
1.192769e-001
1.299054e-001
1.179530e-001
1.832065e-001
1.704781e-001
8.188079e-002
1.188748e-001
1.906251e-001
1.594330e-001
1.851867e-001
1.736288e-001
1.278651e-001
1.718810e-001
1.480630e-001
1.069730e-001
9.418229e-002
1.636942e-001
1.764749e-001
2.213763e-001
1.242154e-001
1.080631e-001
1.871946e-001
8.833038e-002
1.449785e-001
9.226961e-002
1.476468e-001
1.384303e-001
6.723891e-002
1.528898e-001
1.516808e-001
1.547143e-001
1.074240e-001
9.548009e-002
1.344208e-001
1.652329e-001
1.812836e-001
1.578948e-001
1.421956e-001
1.511611e-001
1.703281e-001
1.085286e-001
1.723510e-001
1.310381e-001
1.222800e-001
1.375249e-001
1.155415e-001
9.877190e-002
1.283116e-001
1.316241e-001
1.037465e-001
1.352021e-001
1.399023e-001
1.437515e-001
9.258477e-002
1.737021e-001
1.346191e-001
9.702842e-002
8.808398e-002
9.420366e-002
1.154320e-001
1.297756e-001
7.776222e-002
1.014868e-001
1.345309e-001
1.354163e-001
8.192684e-002
1.232408e-001
1.503199e-001
1.893462e-001
1.152950e-001
1.356496e-001
1.110248e-001
9.675121e-002
9.435430e-002
1.413555e-001
1.481878e-001
1.073318e-001
1.577222e-001
1.058621e-001
8.417955e-002
1.355309e-001
1.954386e-001
1.346610e-001
1.264957e-001
1.220913e-001
1.301885e-001
1.160847e-001
1.163754e-001
1.163602e-001
1.541647e-001
1.320874e-001
1.148653e-001
1.129211e-001
1.003292e-001
1.229290e-001
1.025933e-001
1.278793e-001
7.467026e-002
1.308925e-001
1.226245e-001
1.315665e-001
1.389387e-001
8.247013e-002
1.080298e-001
6.002269e-002
1.138110e-001
1.050795e-001
9.722140e-002
6.976747e-002
6.281032e-002
1.228871e-001
1.015236e-001
1.719710e-001
7.562291e-002
5.941323e-002
1.079733e-001
1.088951e-001
1.190327e-001
1.304452e-001
1.441257e-001
1.490838e-001
1.745113e-001
1.073976e-001
1.241308e-001
1.018232e-001
1.117854e-001
1.363994e-001
1.081398e-001
6.664271e-002
1.435696e-001
7.741250e-002
1.940940e-001
1.188881e-001
4.865967e-002
8.004415e-002
1.037922e-001
5.670633e-002
1.000040e-001
1.255844e-001
7.620671e-002
1.028946e-001
1.269940e-001
7.929891e-002
1.108387e-001
1.462581e-001
1.178689e-001
1.192275e-001
7.422481e-002
1.368946e-001
1.533959e-001
1.389758e-001
1.072567e-001
1.343627e-001
1.413487e-001
6.973615e-002
1.554402e-001
1.467859e-001
1.121955e-001
1.364564e-001
8.116181e-002
7.891809e-002
1.091609e-001
1.245089e-001
1.191364e-001
1.082197e-001
1.451665e-001
1.456117e-001
1.432668e-001
1.465339e-001
1.211141e-001
1.390769e-001
1.896405e-001
1.170179e-001
1.612966e-001
1.438411e-001
1.043342e-001
1.822863e-001
1.453022e-001
6.280274e-002
1.238527e-001
8.377106e-002
7.334803e-002
7.028898e-002
1.186167e-001
1.460974e-001
1.363228e-001
1.239467e-001
1.683648e-001
1.256724e-001
1.387789e-001
1.691120e-001
1.318263e-001
1.541240e-001
1.093659e-001
1.604157e-001
1.264181e-001
1.565419e-001
1.494005e-001
1.405372e-001
1.419750e-001
1.104313e-001
1.389055e-001
7.847769e-002
8.439154e-002
1.711087e-001
1.404416e-001
1.565481e-001
1.843262e-001
1.497994e-001
1.401010e-001
1.469342e-001
1.421452e-001
1.279270e-001
9.057828e-002
1.099303e-001
1.479183e-001
1.328704e-001
1.677899e-001
1.550186e-001
6.794551e-002
1.015352e-001
1.789039e-001
1.251149e-001
1.608615e-001
1.270950e-001
1.241347e-001
7.213002e-002
1.413906e-001
1.184809e-001
1.050416e-001
1.403683e-001
1.339037e-001
1.038360e-001
1.568188e-001
1.618276e-001
9.234000e-002
1.527993e-001
1.537719e-001
5.732600e-002
1.452668e-001
9.124558e-002
7.876116e-002
1.360107e-001
1.167560e-001
9.225556e-002
1.137918e-001
1.667322e-001
1.576966e-001
9.141312e-002
1.004402e-001
8.962876e-002
1.274349e-001
1.143010e-001
9.865647e-002
1.169414e-001
1.179395e-001
1.623382e-001
1.259072e-001
1.435289e-001
1.900591e-001
1.226335e-001
1.046084e-001
1.783736e-001
1.555000e-001
1.100830e-001
1.326607e-001
1.384509e-001
1.357632e-001
7.298830e-002
8.754735e-002
1.171969e-001
1.748216e-001
9.330264e-002
6.433669e-002
1.143115e-001
1.198767e-001
1.431933e-001
1.365826e-001
1.265034e-001
1.104218e-001
1.097502e-001
1.160780e-001
7.794796e-002
7.182676e-002
1.362554e-001
1.126149e-001
1.488499e-001
8.072054e-002
1.368162e-001
1.265831e-001
1.379125e-001
1.204979e-001
1.348113e-001
1.293221e-001
#delta
1.045994e-004
9.438889e-005
9.083372e-005
9.892970e-005
2.509444e-004
2.364775e-004
2.138035e-004
1.961366e-004
2.682309e-004
2.084939e-004
1.896790e-004
2.396439e-004
2.645186e-004
3.033017e-004
3.325642e-004
4.222741e-004
2.572196e-004
3.551730e-004
3.388860e-004
3.044517e-004
3.631990e-004
4.484313e-004
6.630158e-004
7.497541e-004
5.373110e-004
6.659464e-004
7.438356e-004
9.338466e-004
9.111949e-004
1.107227e-003
1.263942e-003
1.891764e-003
3.025215e-003
3.051361e-003
2.338239e-003
1.203650e-003
1.493515e-003
1.408315e-003
1.022204e-003
1.038566e-003
1.353136e-003
1.560095e-003
1.933206e-003
1.963636e-003
2.051698e-003
2.364125e-003
2.289357e-003
2.014906e-003
2.324451e-003
2.234007e-003
2.619788e-003
3.469526e-003
6.889609e-003
5.470244e-003
5.812770e-003
4.286147e-003
4.186138e-003
3.620732e-003
3.540720e-003
4.411485e-003
3.671474e-003
5.251985e-003
6.475641e-003
6.565450e-003
9.430877e-003
1.096914e-002
1.283861e-002
1.315777e-002
1.553666e-002
1.191750e-002
1.337538e-002
9.862558e-003
8.502894e-003
5.128141e-003
5.012289e-003
7.264663e-003
9.256009e-003
9.891893e-003
1.190320e-002
1.436338e-002
1.430910e-002
1.060521e-002
7.981291e-003
6.654505e-003
6.114348e-003
4.450603e-003
4.073918e-003
4.880612e-003
3.971153e-003
3.757324e-003
3.560739e-003
4.041307e-003
3.533167e-003
4.611090e-003
6.413607e-003
8.523360e-003
6.104683e-003
6.705245e-003
5.222851e-003
6.466975e-003
7.151023e-003
5.697366e-003
3.472140e-003
2.936102e-003
1.354951e-003
1.779898e-003
2.095099e-003
1.841262e-003
1.799701e-003
1.818409e-003
1.296233e-003
1.566707e-003
1.554276e-003
1.721714e-003
2.432460e-003
2.441004e-003
4.805709e-003
4.317484e-003
5.207117e-003
7.436163e-003
5.722187e-003
6.365981e-003
8.996574e-003
6.259709e-003
9.396169e-003
1.265535e-002
1.112269e-002
8.837226e-003
1.118501e-002
1.180318e-002
1.678450e-002
2.873264e-002
3.336230e-002
2.977702e-002
2.589573e-002
2.312029e-002
1.557127e-002
1.766592e-002
2.099099e-002
2.098848e-002
1.204628e-002
1.266937e-002
9.482151e-003
4.571360e-003
5.386141e-003
5.657370e-003
1.103331e-002
1.897085e-002
1.274729e-002
1.320114e-002
9.803240e-003
8.729797e-003
8.306464e-003
1.245421e-002
9.083077e-003
9.548544e-003
9.095027e-003
7.024795e-003
1.021639e-002
1.158937e-002
1.010181e-002
1.087289e-002
1.162718e-002
8.890916e-003
5.039996e-003
4.614612e-003
8.743448e-003
9.900525e-003
8.466655e-003
9.346295e-003
7.174416e-003
4.659718e-003
1.112949e-002
1.220127e-002
1.166665e-002
1.370054e-002
9.010156e-003
1.707444e-002
2.090696e-002
2.118300e-002
2.703421e-002
2.292811e-002
2.867455e-002
4.556715e-002
5.579417e-002
9.017632e-002
8.816156e-002
6.605750e-002
6.051755e-002
4.365562e-002
7.626403e-002
7.425644e-002
8.842534e-002
6.003275e-002
5.917962e-002
3.407876e-002
2.990388e-002
3.035406e-002
3.069560e-002
3.247790e-002
3.643834e-002
4.262759e-002
3.859456e-002
2.530222e-002
9.227002e-003
1.077148e-002
1.176546e-002
1.380955e-002
1.829099e-002
2.064397e-002
2.121462e-002
2.702521e-002
4.178474e-002
3.048024e-002
1.662980e-002
1.653627e-002
1.078834e-002
1.087655e-002
1.281982e-002
1.647578e-002
1.628918e-002
2.224436e-002
2.134369e-002
2.131161e-002
1.619310e-002
1.456842e-002
1.369999e-002
1.016776e-002
4.869423e-003
3.777922e-003
5.514320e-003
4.896145e-003
3.709142e-003
3.768242e-003
4.767222e-003
6.169647e-003
4.336066e-003
4.819345e-003
3.753206e-003
3.358891e-003
3.921116e-003
3.095355e-003
4.485932e-003
5.689782e-003
7.044329e-003
1.193140e-002
1.423538e-002
1.523119e-002
1.231526e-002
1.507686e-002
1.919544e-002
1.035141e-002
1.299983e-002
1.236071e-002
1.322209e-002
1.571403e-002
2.061176e-002
1.376521e-002
1.484085e-002
1.931473e-002
2.019544e-002
1.609658e-002
1.226527e-002
1.899327e-002
1.659701e-002
1.192941e-002
1.466896e-002
1.029969e-002
1.129650e-002
1.100803e-002
1.128878e-002
6.205002e-003
1.723564e-002
1.736582e-002
1.349040e-002
9.009103e-003
8.522495e-003
1.093061e-002
8.852448e-003
8.666974e-003
7.898800e-003
7.716897e-003
9.485867e-003
8.069469e-003
9.196662e-003
1.115273e-002
9.860853e-003
1.049428e-002
1.401684e-002
1.088417e-002
8.325173e-003
7.494686e-003
6.096414e-003
5.564964e-003
6.903614e-003
1.091569e-002
1.041354e-002
8.147721e-003
4.353819e-003
5.856161e-003
5.438246e-003
5.174754e-003
3.730968e-003
5.449464e-003
9.272140e-003
6.591940e-003
5.561842e-003
2.924608e-003
2.812938e-003
2.843553e-003
3.811366e-003
4.168929e-003
4.183128e-003
4.423099e-003
3.585154e-003
3.516102e-003
3.004970e-003
2.997717e-003
2.613248e-003
3.193280e-003
5.680915e-003
5.778404e-003
5.237873e-003
4.607095e-003
5.475382e-003
6.346402e-003
6.673597e-003
8.678706e-003
6.471959e-003
9.849702e-003
1.062280e-002
9.249598e-003
1.133766e-002
1.273418e-002
1.379155e-002
1.502178e-002
1.827592e-002
2.298410e-002
3.019894e-002
2.829215e-002
3.286697e-002
8.369810e-002
5.635722e-002
5.997138e-002
7.701302e-002
7.136109e-002
8.592056e-002
8.651948e-002
9.095368e-002
5.463274e-002
5.841061e-002
3.977942e-002
5.822820e-002
7.591248e-002
6.476133e-002
6.427574e-002
9.790885e-002
8.679289e-002
4.372166e-002
6.221454e-002
7.753696e-002
8.200805e-002
9.908872e-002
8.963407e-002
6.563786e-002
8.312968e-002
6.644534e-002
8.157322e-002
8.776246e-002
7.468369e-002
5.377725e-002
4.892683e-002
3.477167e-002
3.192436e-002
3.128758e-002
1.775265e-002
1.186108e-002
1.650658e-002
1.677834e-002
1.075793e-002
9.231415e-003
8.719845e-003
7.404218e-003
6.460975e-003
5.462134e-003
9.095703e-003
9.210678e-003
1.268076e-002
1.605559e-002
1.504534e-002
1.507495e-002
1.328831e-002
9.306942e-003
7.072037e-003
4.599948e-003
5.072964e-003
5.818314e-003
5.438672e-003
4.755866e-003
2.967493e-003
3.179157e-003
3.278972e-003
3.452578e-003
2.838040e-003
3.741498e-003
3.647918e-003
4.653609e-003
6.147526e-003
7.149652e-003
7.188631e-003
1.140504e-002
7.387592e-003
5.948608e-003
4.213635e-003
5.420542e-003
5.372411e-003
7.965826e-003
3.682024e-003
4.433322e-003
5.272857e-003
4.411711e-003
4.908022e-003
4.217308e-003
1.710018e-003
1.776747e-003
1.495268e-003
1.558092e-003
1.452833e-003
1.102190e-003
1.923061e-003
3.094231e-003
3.569278e-003
6.501964e-003
7.086431e-003
7.306730e-003
1.293026e-002
9.438272e-003
7.739849e-003
5.887242e-003
7.292331e-003
6.722679e-003
6.982855e-003
7.365509e-003
6.157947e-003
4.083491e-003
3.911345e-003
7.225541e-003
9.656300e-003
8.400002e-003
1.051591e-002
1.382729e-002
1.125989e-002
1.799947e-002
1.104592e-002
1.284490e-002
1.676406e-002
2.676627e-002
3.262562e-002
2.717272e-002
3.110682e-002
1.819977e-002
3.157688e-002
2.828700e-002
2.339701e-002
2.309791e-002
2.168298e-002
1.034718e-002
8.125962e-003
4.478460e-003
6.399229e-003
7.635535e-003
6.747537e-003
6.685961e-003
5.263277e-003
7.988772e-003
8.427203e-003
1.423363e-002
1.419767e-002
2.523070e-002
4.026251e-002
3.796279e-002
3.301186e-002
3.265790e-002
3.742147e-002
3.896332e-002
3.539012e-002
3.121160e-002
2.953084e-002
2.540999e-002
2.551018e-002
2.179437e-002
2.129968e-002
2.310204e-002
2.201057e-002
2.583803e-002
2.324328e-002
2.293273e-002
2.112986e-002
1.487925e-002
1.801107e-002
1.707564e-002
1.484714e-002
1.471843e-002
1.252636e-002
6.538119e-003
6.969122e-003
6.032047e-003
7.164642e-003
5.243403e-003
5.385827e-003
7.488152e-003
6.100584e-003
4.809139e-003
4.524886e-003
3.744447e-003
2.115410e-003
2.392102e-003
3.063575e-003
1.974308e-003
2.453582e-003
2.570889e-003
1.419074e-003
1.486317e-003
1.699021e-003
1.357348e-003
9.449079e-004
1.210310e-003
1.238850e-003
1.414336e-003
1.384388e-003
1.285165e-003
9.874143e-004
7.489205e-004
8.290598e-004
5.437927e-004
7.540818e-004
1.445066e-003
1.378729e-003
1.643458e-003
1.673343e-003
2.242050e-003
1.852193e-003
2.522384e-003
2.439936e-003
2.390597e-003
3.180909e-003
2.143496e-003
2.228380e-003
1.679985e-003
2.151470e-003
1.153886e-003
1.278767e-003
1.379209e-003
1.577662e-003
1.846541e-003
1.691344e-003
1.967795e-003
2.033246e-003
2.838578e-003
2.735320e-003
2.003155e-003
2.261202e-003
3.376418e-003
3.092448e-003
2.848904e-003
2.368795e-003
2.991074e-003
2.305849e-003
2.168418e-003
1.745296e-003
1.977912e-003
3.137827e-003
3.069873e-003
3.487967e-003
4.483957e-003
4.032315e-003
4.343734e-003
3.628658e-003
6.814184e-003
8.455188e-003
1.078982e-002
8.425409e-003
1.031924e-002
1.082285e-002
8.224005e-003
5.740315e-003
7.457575e-003
4.825279e-003
7.127863e-003
1.225767e-002
1.910191e-002
1.083001e-002
1.430424e-002
1.379604e-002
1.056756e-002
1.106930e-002
1.125845e-002
1.602735e-002
1.263140e-002
9.592637e-003
1.085889e-002
8.777121e-003
1.165744e-002
3.019836e-002
3.399359e-002
4.232802e-002
4.567195e-002
2.347949e-002
1.890615e-002
1.046042e-002
8.724781e-003
8.489881e-003
1.099717e-002
1.330336e-002
1.378458e-002
1.148691e-002
1.036512e-002
1.138199e-002
1.132661e-002
1.702375e-002
2.452074e-002
2.478033e-002
2.299749e-002
2.787487e-002
2.916808e-002
4.051168e-002
3.374958e-002
1.929757e-002
2.365291e-002
3.074673e-002
2.433071e-002
2.362564e-002
2.700643e-002
3.349358e-002
3.926130e-002
3.855133e-002
2.247303e-002
1.674770e-002
1.519671e-002
1.584395e-002
1.892010e-002
1.606746e-002
1.920795e-002
2.587553e-002
3.586576e-002
5.196625e-002
3.921748e-002
3.330293e-002
4.392830e-002
2.912846e-002
2.660608e-002
1.826764e-002
1.729686e-002
2.540029e-002
2.100670e-002
2.948599e-002
1.455203e-002
1.606956e-002
1.311140e-002
1.071478e-002
8.622168e-003
6.844812e-003
1.050262e-002
9.674441e-003
1.157076e-002
1.076966e-002
1.363334e-002
1.209399e-002
1.428524e-002
2.042936e-002
2.663041e-002
3.540004e-002
3.055602e-002
2.853467e-002
1.959019e-002
2.217462e-002
1.628077e-002
1.874334e-002
1.798630e-002
2.300181e-002
2.173235e-002
2.469047e-002
2.323295e-002
1.745073e-002
1.695530e-002
1.493627e-002
1.413332e-002
1.680502e-002
1.465184e-002
1.619206e-002
2.001675e-002
1.448394e-002
1.858347e-002
1.907541e-002
1.152197e-002
1.812102e-002
1.671286e-002
2.063809e-002
1.668385e-002
2.188551e-002
2.813872e-002
2.282951e-002
2.411171e-002
1.940473e-002
2.720710e-002
1.898903e-002
1.537276e-002
1.459563e-002
1.348579e-002
1.490929e-002
1.210785e-002
1.548867e-002
1.155582e-002
9.664073e-003
1.870926e-002
1.513061e-002
1.857349e-002
1.582272e-002
1.767358e-002
1.867335e-002
1.105190e-002
1.281839e-002
1.281796e-002
9.933073e-003
1.278740e-002
1.048019e-002
1.389014e-002
1.233113e-002
9.793454e-003
6.767116e-003
7.009054e-003
4.714459e-003
5.459798e-003
5.166955e-003
8.159368e-003
9.239297e-003
1.063762e-002
1.489837e-002
1.830991e-002
1.870129e-002
2.259109e-002
1.771765e-002
2.257710e-002
2.191302e-002
1.302773e-002
1.862980e-002
1.396773e-002
1.878150e-002
1.698230e-002
1.235579e-002
1.210633e-002
1.449544e-002
1.424960e-002
1.423980e-002
1.890652e-002
1.222976e-002
1.024226e-002
8.492368e-003
4.995402e-003
6.866767e-003
8.205769e-003
5.767162e-003
5.035902e-003
6.894962e-003
7.161955e-003
6.643519e-003
6.966472e-003
7.861815e-003
1.020253e-002
9.606653e-003
6.994061e-003
6.626133e-003
5.461013e-003
3.616114e-003
4.841419e-003
4.803959e-003
4.454705e-003
4.089134e-003
4.221489e-003
3.296781e-003
2.751610e-003
4.017193e-003
3.618847e-003
5.118677e-003
4.888141e-003
3.627821e-003
3.620059e-003
6.147795e-003
4.396831e-003
5.746106e-003
7.455421e-003
3.847350e-003
3.872523e-003
3.497039e-003
4.844628e-003
4.129561e-003
5.381085e-003
3.747104e-003
3.701297e-003
5.145457e-003
5.034773e-003
3.342223e-003
3.674352e-003
4.691001e-003
6.596153e-003
5.406222e-003
7.517670e-003
8.296548e-003
3.894141e-003
1.837647e-003
1.656949e-003
2.901408e-003
2.658212e-003
4.207975e-003
3.338921e-003
3.962174e-003
3.611566e-003
1.946256e-003
1.707291e-003
1.282310e-003
1.839790e-003
2.332783e-003
2.653765e-003
2.639501e-003
2.045325e-003
2.787025e-003
2.130183e-003
3.069453e-003
2.946079e-003
4.517597e-003
4.204218e-003
5.950741e-003
7.471274e-003
4.550665e-003
2.765773e-003
2.809573e-003
2.289528e-003
1.671235e-003
1.296938e-003
1.685292e-003
1.681146e-003
1.457748e-003
1.345563e-003
1.628987e-003
1.529257e-003
1.311737e-003
1.695917e-003
1.904075e-003
2.084879e-003
2.361510e-003
2.694341e-003
3.483262e-003
3.173881e-003
3.342674e-003
2.279165e-003
1.803102e-003
2.142320e-003
3.152992e-003
3.065521e-003
3.332204e-003
2.384160e-003
2.359529e-003
1.713602e-003
1.827046e-003
1.933002e-003
2.702622e-003
3.137375e-003
4.055214e-003
5.546734e-003
6.986278e-003
7.436312e-003
7.562487e-003
5.477182e-003
6.238792e-003
4.633339e-003
5.321245e-003
5.323728e-003
2.870393e-003
3.444085e-003
2.335730e-003
2.617651e-003
3.124919e-003
5.795297e-003
5.838027e-003
7.633492e-003
6.563974e-003
6.931605e-003
6.541484e-003
4.945418e-003
7.309194e-003
7.652493e-003
1.031097e-002
1.094401e-002
1.188465e-002
9.882827e-003
1.123055e-002
1.346043e-002
8.994348e-003
6.915004e-003
5.056726e-003
5.171109e-003
7.045497e-003
4.791621e-003
4.499768e-003
3.755818e-003
2.481413e-003
2.958410e-003
4.844474e-003
6.411739e-003
7.657202e-003
5.579645e-003
9.181623e-003
1.392315e-002
1.095709e-002
6.125232e-003
6.503080e-003
8.018164e-003
4.896165e-003
7.349995e-003
6.469311e-003
7.641793e-003
9.903414e-003
7.882379e-003
8.167258e-003
6.586378e-003
5.698783e-003
6.756785e-003
7.512869e-003
1.374292e-002
9.622889e-003
8.607786e-003
7.717490e-003
5.869872e-003
3.729291e-003
3.659123e-003
3.577453e-003
5.051153e-003
4.739792e-003
7.066661e-003
3.405399e-003
3.070211e-003
3.120307e-003
3.345554e-003
3.319485e-003
4.465286e-003
6.217740e-003
5.881186e-003
3.857643e-003
3.287978e-003
1.820039e-003
1.577848e-003
1.675875e-003
2.794384e-003
2.776985e-003
3.122484e-003
3.645080e-003
2.943008e-003
2.805729e-003
4.647844e-003
5.978894e-003
1.324136e-002
1.745365e-002
1.581608e-002
1.119756e-002
1.354592e-002
1.030284e-002
1.248196e-002
1.625581e-002
9.636900e-003
9.809044e-003
7.344260e-003
4.776087e-003
3.834721e-003
5.048814e-003
2.670661e-003
3.722000e-003
4.070682e-003
4.971665e-003
4.263496e-003
3.577180e-003
2.956500e-003
2.883232e-003
2.974452e-003
3.303428e-003
3.573164e-003
2.915057e-003
2.564451e-003
3.461454e-003
2.507137e-003
2.069117e-003
3.218260e-003
3.554231e-003
4.563504e-003
4.771949e-003
5.400762e-003
4.786137e-003
4.423951e-003
6.070470e-003
5.498565e-003
4.421630e-003
#R
1.050413e+000
8.953879e-001
9.911629e-001
7.893268e-001
6.062816e-001
4.460559e-001
4.565599e-001
4.466828e-001
2.633122e-001
2.974827e-001
2.201482e-001
2.427158e-001
1.680571e-001
1.108097e-001
1.056524e-001
7.205249e-002
1.228737e-001
1.324162e-001
2.131687e-001
1.523163e-001
1.682143e-001
2.102104e-001
3.625900e-001
3.216611e-001
3.583127e-001
4.763414e-001
5.998909e-001
9.207110e-001
7.070480e-001
8.416737e-001
7.110777e-001
5.481105e-001
5.653200e-001
6.279468e-001
6.410209e-001
5.723345e-001
6.901766e-001
7.389215e-001
7.394052e-001
7.069157e-001
7.703385e-001
1.005187e+000
1.096742e+000
1.093864e+000
1.023426e+000
8.670798e-001
1.146602e+000
1.008534e+000
8.717892e-001
1.022159e+000
6.104651e-001
5.014342e-001
4.724687e-001
3.684715e-001
3.347123e-001
3.680702e-001
3.683954e-001
4.413408e-001
3.845812e-001
5.164567e-001
4.589108e-001
9.018434e-001
1.959730e+000
2.088459e+000
2.401616e+000
3.449277e+000
2.819847e+000
3.055304e+000
4.171930e+000
3.863763e+000
5.140109e+000
6.615298e+000
4.917267e+000
6.001343e+000
7.824217e+000
8.912097e+000
1.450532e+001
1.698316e+001
2.161593e+001
2.817780e+001
2.021704e+001
1.437371e+001
1.074631e+001
1.178066e+001
1.260364e+001
1.256449e+001
1.135645e+001
1.391717e+001
1.255080e+001
9.691019e+000
1.167926e+001
1.168896e+001
6.696752e+000
5.586528e+000
5.503486e+000
5.864086e+000
6.197973e+000
5.289863e+000
6.235230e+000
8.476715e+000
6.183651e+000
6.164156e+000
4.809751e+000
4.059701e+000
4.987810e+000
7.283731e+000
3.944508e+000
2.314214e+000
1.841893e+000
1.853999e+000
1.924141e+000
2.157928e+000
2.555519e+000
2.371641e+000
3.232961e+000
2.881731e+000
2.083830e+000
2.481875e+000
2.204239e+000
1.952456e+000
2.131882e+000
1.354299e+000
1.762194e+000
3.173296e+000
3.177356e+000
2.709162e+000
2.587463e+000
3.890251e+000
4.162368e+000
6.890248e+000
1.074443e+001
9.432002e+000
1.121618e+001
1.254769e+001
2.159327e+001
2.747792e+001
3.080569e+001
2.465072e+001
2.971164e+001
2.964189e+001
2.657649e+001
2.114739e+001
1.275872e+001
1.464458e+001
9.280569e+000
7.052922e+000
8.661994e+000
7.767046e+000
1.107270e+001
9.938077e+000
1.502207e+001
1.482835e+001
1.028216e+001
6.826794e+000
1.141077e+001
9.750176e+000
8.832065e+000
1.260308e+001
1.128637e+001
1.080179e+001
6.733786e+000
9.691479e+000
1.260635e+001
1.324935e+001
1.592018e+001
2.029868e+001
2.592516e+001
1.715084e+001
1.782353e+001
1.166584e+001
8.307909e+000
4.913931e+000
4.652099e+000
4.528767e+000
5.082419e+000
5.332991e+000
6.556512e+000
6.270983e+000
5.523697e+000
4.571748e+000
2.840690e+000
5.263101e+000
3.929639e+000
5.770814e+000
5.347879e+000
5.219697e+000
4.255533e+000
2.821349e+000
3.150364e+000
3.912960e+000
3.866345e+000
2.559666e+000
1.805087e+000
2.091977e+000
3.194099e+000
2.948416e+000
4.480640e+000
4.066098e+000
4.378714e+000
3.617077e+000
3.355402e+000
6.110476e+000
7.322179e+000
1.487699e+001
2.442461e+001
2.539128e+001
3.028363e+001
2.681748e+001
1.924149e+001
1.605813e+001
1.403758e+001
1.167814e+001
1.352572e+001
1.994256e+001
1.370327e+001
1.233994e+001
1.410599e+001
1.024120e+001
8.611112e+000
1.023627e+001
1.128071e+001
1.092332e+001
1.130345e+001
1.019137e+001
9.104381e+000
7.436320e+000
1.495433e+001
1.489327e+001
2.047216e+001
2.594832e+001
2.188992e+001
2.211827e+001
2.262099e+001
1.613951e+001
2.156373e+001
1.761659e+001
1.110008e+001
9.244206e+000
7.937875e+000
9.991373e+000
1.069920e+001
1.349760e+001
1.357676e+001
1.233383e+001
7.037723e+000
7.125427e+000
7.772199e+000
6.572794e+000
5.159311e+000
5.191428e+000
8.855055e+000
1.057559e+001
1.251935e+001
1.395231e+001
1.906373e+001
1.871816e+001
1.605123e+001
1.482985e+001
1.417871e+001
1.138210e+001
1.466612e+001
1.773845e+001
1.229851e+001
1.541495e+001
1.956229e+001
2.592712e+001
2.805638e+001
3.742339e+001
3.603098e+001
4.115912e+001
2.353136e+001
2.106300e+001
2.463034e+001
1.832203e+001
2.989648e+001
2.275292e+001
1.437673e+001
1.275751e+001
1.368895e+001
7.438916e+000
7.398786e+000
6.121044e+000
4.956948e+000
7.308196e+000
6.908985e+000
8.732745e+000
6.291453e+000
7.572983e+000
1.185115e+001
8.244316e+000
7.596271e+000
6.772978e+000
4.953545e+000
4.878404e+000
3.507675e+000
3.990305e+000
6.232095e+000
6.657252e+000
8.013175e+000
7.922941e+000
9.531152e+000
1.316417e+001
2.588649e+001
2.487013e+001
1.980782e+001
1.677620e+001
1.217773e+001
1.105567e+001
6.867556e+000
3.773450e+000
2.148969e+000
1.840467e+000
2.719036e+000
2.796375e+000
2.242705e+000
1.509121e+000
1.697245e+000
1.189354e+000
1.965443e+000
2.874263e+000
2.802296e+000
2.723729e+000
2.309095e+000
2.154847e+000
1.289142e+000
1.575924e+000
1.811975e+000
2.557264e+000
2.253924e+000
1.694660e+000
7.324814e-001
7.474875e-001
9.460157e-001
9.352969e-001
1.103704e+000
9.952486e-001
8.156138e-001
7.621583e-001
6.176174e-001
5.047100e-001
4.550308e-001
6.099552e-001
7.276571e-001
1.041428e+000
1.459103e+000
1.036713e+000
9.178036e-001
1.210032e+000
1.030260e+000
1.079798e+000
1.119872e+000
1.418790e+000
5.946572e-001
9.830752e-001
8.243068e-001
9.142173e-001
8.826588e-001
1.150689e+000
1.217545e+000
1.106226e+000
7.554751e-001
1.262481e+000
1.895220e+000
1.778807e+000
1.670941e+000
1.419404e+000
1.539530e+000
1.907321e+000
1.360071e+000
1.198814e+000
1.102190e+000
1.967633e+000
2.870192e+000
3.191561e+000
5.475018e+000
6.137081e+000
9.594518e+000
8.737895e+000
7.715607e+000
8.177863e+000
8.407390e+000
7.328064e+000
9.538251e+000
5.514443e+000
4.806981e+000
4.118380e+000
2.950097e+000
3.594438e+000
3.477598e+000
5.385203e+000
3.803097e+000
4.123618e+000
5.239737e+000
4.738930e+000
5.973100e+000
6.929992e+000
5.484589e+000
6.479892e+000
8.404324e+000
7.220148e+000
7.818015e+000
1.214581e+001
6.467682e+000
8.264206e+000
1.052343e+001
1.015833e+001
1.387586e+001
1.361368e+001
1.172799e+001
8.564057e+000
7.494352e+000
7.700496e+000
9.843371e+000
1.177240e+001
8.962149e+000
9.771823e+000
8.716616e+000
9.444130e+000
9.676436e+000
1.225895e+001
1.357664e+001
1.026415e+001
8.169874e+000
1.407905e+001
1.434288e+001
1.995812e+001
1.976165e+001
1.397775e+001
1.226704e+001
9.116956e+000
1.384973e+001
1.624338e+001
1.738855e+001
1.757514e+001
1.688955e+001
1.005026e+001
1.480001e+001
2.050071e+001
1.845576e+001
1.700351e+001
1.556103e+001
1.524277e+001
1.335116e+001
1.537791e+001
1.207679e+001
1.463746e+001
1.488014e+001
1.590254e+001
2.302846e+001
3.202257e+001
3.495940e+001
2.993484e+001
3.264747e+001
4.973232e+001
4.814820e+001
4.045400e+001
6.455961e+001
5.704123e+001
7.076509e+001
7.922440e+001
5.338157e+001
8.120669e+001
6.812346e+001
4.558136e+001
7.664205e+001
7.856486e+001
8.132831e+001
5.668853e+001
7.169216e+001
7.578647e+001
7.495828e+001
6.450301e+001
6.809171e+001
7.004561e+001
7.350839e+001
7.565453e+001
6.063616e+001
7.364949e+001
7.180671e+001
6.071360e+001
5.065917e+001
5.292519e+001
5.320381e+001
4.977499e+001
4.130327e+001
3.660967e+001
3.772900e+001
3.125161e+001
2.998305e+001
4.155086e+001
4.245310e+001
2.791142e+001
2.496117e+001
3.656937e+001
2.612635e+001
4.268603e+001
8.069625e+001
7.754878e+001
4.007683e+001
3.501448e+001
2.715047e+001
2.358006e+001
2.271571e+001
1.986346e+001
2.951132e+001
2.219214e+001
2.301001e+001
1.919713e+001
1.618348e+001
1.112402e+001
8.797928e+000
1.021812e+001
8.469062e+000
8.809781e+000
8.279974e+000
9.016970e+000
5.865290e+000
6.074223e+000
6.560150e+000
6.281356e+000
6.124744e+000
6.048305e+000
4.973006e+000
4.651140e+000
4.355512e+000
4.282219e+000
3.923723e+000
4.634811e+000
5.046769e+000
4.485895e+000
4.099883e+000
3.744908e+000
4.413206e+000
7.027936e+000
7.445384e+000
6.830455e+000
7.759974e+000
6.838464e+000
7.779644e+000
4.916607e+000
5.044266e+000
5.302043e+000
7.070529e+000
4.318106e+000
3.576050e+000
4.240203e+000
6.501576e+000
7.152901e+000
6.347381e+000
5.303314e+000
5.606409e+000
6.795180e+000
1.005111e+001
1.678223e+001
2.685812e+001
2.323706e+001
2.590975e+001
1.602239e+001
1.468033e+001
1.768268e+001
1.750739e+001
2.607425e+001
2.550882e+001
1.833287e+001
8.188517e+000
1.178188e+001
1.162027e+001
1.258665e+001
1.058607e+001
8.725295e+000
7.886017e+000
1.074832e+001
1.033493e+001
8.111802e+000
5.997975e+000
7.654251e+000
6.854170e+000
6.417378e+000
6.335368e+000
1.130372e+001
8.164536e+000
9.324486e+000
1.079952e+001
1.276072e+001
7.333964e+000
5.688371e+000
4.518456e+000
5.136237e+000
7.248644e+000
5.354276e+000
5.507243e+000
6.201270e+000
6.624951e+000
5.898421e+000
7.010542e+000
6.235050e+000
4.270622e+000
6.316021e+000
6.895784e+000
7.810914e+000
5.883218e+000
7.237691e+000
5.999865e+000
6.089710e+000
5.777563e+000
7.988332e+000
1.198386e+001
1.150028e+001
2.341885e+001
1.762016e+001
1.164054e+001
7.664956e+000
8.220996e+000
1.090941e+001
8.056960e+000
1.080203e+001
9.722806e+000
1.040196e+001
1.002267e+001
1.106262e+001
1.055395e+001
9.179237e+000
1.065964e+001
1.382729e+001
1.705605e+001
2.597666e+001
2.146698e+001
3.171603e+001
2.857882e+001
3.369718e+001
4.369508e+001
4.825788e+001
4.767177e+001
5.205877e+001
3.907234e+001
4.071768e+001
3.930619e+001
3.458617e+001
2.249236e+001
3.337706e+001
2.305523e+001
1.732777e+001
2.856580e+001
2.933180e+001
3.199889e+001
3.243460e+001
5.444058e+001
3.925935e+001
5.080273e+001
6.441570e+001
7.299288e+001
4.845858e+001
4.879652e+001
4.995396e+001
6.925495e+001
4.257958e+001
4.531692e+001
4.371837e+001
2.681495e+001
3.081642e+001
2.700519e+001
2.953558e+001
2.233696e+001
1.675389e+001
2.188140e+001
1.873051e+001
1.639423e+001
1.546025e+001
1.491577e+001
1.437688e+001
1.763735e+001
1.711704e+001
1.586000e+001
1.796659e+001
2.264056e+001
3.127800e+001
2.341790e+001
3.762209e+001
2.999315e+001
2.467176e+001
3.031706e+001
3.292222e+001
4.015406e+001
4.118216e+001
6.567226e+001
2.781148e+001
2.264562e+001
2.053413e+001
1.927146e+001
1.766268e+001
1.729713e+001
1.620515e+001
1.454535e+001
1.907766e+001
1.679318e+001
7.441078e+000
6.011978e+000
6.084426e+000
4.222891e+000
4.485578e+000
4.319748e+000
4.257348e+000
4.968904e+000
4.926163e+000
5.308717e+000
4.985964e+000
9.126246e+000
1.170535e+001
1.229463e+001
1.511545e+001
1.646572e+001
1.589318e+001
2.001673e+001
1.150112e+001
9.643305e+000
7.268490e+000
7.603113e+000
8.404506e+000
8.240698e+000
3.828038e+000
3.444386e+000
3.473254e+000
4.112270e+000
6.871870e+000
5.539216e+000
6.629654e+000
8.722443e+000
1.083575e+001
1.159623e+001
1.608228e+001
1.916677e+001
1.877990e+001
1.464477e+001
2.635755e+001
3.246941e+001
3.605231e+001
3.513780e+001
4.383659e+001
2.841033e+001
3.005552e+001
3.101494e+001
2.335414e+001
1.298443e+001
1.858633e+001
1.877062e+001
1.787578e+001
1.740381e+001
2.041854e+001
1.837350e+001
1.776945e+001
3.260604e+001
3.139024e+001
3.841052e+001
3.549021e+001
3.617319e+001
3.655223e+001
4.095034e+001
3.707926e+001
2.912111e+001
2.486381e+001
2.340273e+001
1.754668e+001
3.619717e+001
2.620215e+001
3.620822e+001
5.048736e+001
5.640182e+001
3.221109e+001
3.450062e+001
3.444855e+001
1.707759e+001
1.311824e+001
1.585739e+001
1.689274e+001
2.218160e+001
2.586463e+001
2.019366e+001
2.041562e+001
1.955177e+001
1.663646e+001
1.299332e+001
1.467751e+001
1.620102e+001
1.447051e+001
1.008018e+001
1.190239e+001
6.991481e+000
9.369811e+000
6.776911e+000
6.682594e+000
4.702754e+000
5.056309e+000
4.739185e+000
4.981469e+000
5.116801e+000
4.627895e+000
1.067696e+001
6.749839e+000
5.746860e+000
3.944261e+000
2.850880e+000
4.281922e+000
4.228227e+000
5.618755e+000
7.338251e+000
5.222224e+000
7.394407e+000
5.290067e+000
4.924410e+000
5.219688e+000
4.425638e+000
4.952817e+000
5.252776e+000
7.466859e+000
5.382502e+000
4.920712e+000
4.610328e+000
4.622644e+000
3.435642e+000
4.039533e+000
2.374108e+000
1.886801e+000
1.574488e+000
1.561584e+000
1.024742e+000
1.652247e+000
2.198824e+000
1.527494e+000
2.156744e+000
2.981323e+000
2.564113e+000
4.727462e+000
5.403125e+000
6.026905e+000
4.604894e+000
3.487347e+000
5.348183e+000
4.054618e+000
3.658217e+000
3.008411e+000
2.492205e+000
2.313687e+000
3.044805e+000
4.299260e+000
3.367969e+000
5.073602e+000
6.632309e+000
5.270987e+000
3.151707e+000
2.479176e+000
2.383342e+000
1.942056e+000
1.553429e+000
1.693163e+000
1.890739e+000
1.726984e+000
1.383164e+000
2.097652e+000
1.038014e+000
1.395292e+000
1.452682e+000
1.704227e+000
1.292170e+000
1.897120e+000
1.582505e+000
1.846705e+000
1.216865e+000
1.270899e+000
1.815728e+000
2.825174e+000
2.379818e+000
2.576768e+000
1.810983e+000
2.000473e+000
1.835338e+000
1.380922e+000
1.382096e+000
2.753414e+000
4.642052e+000
5.039842e+000
3.287932e+000
6.396119e+000
7.320931e+000
1.119443e+001
1.223349e+001
1.154324e+001
8.495393e+000
1.248849e+001
1.358264e+001
1.076841e+001
1.216052e+001
2.867745e+001
3.111791e+001
2.528567e+001
2.745102e+001
2.711918e+001
2.539957e+001
3.906874e+001
3.158168e+001
3.147221e+001
2.072513e+001
3.245675e+001
2.395569e+001
2.209681e+001
2.154845e+001
2.070945e+001
2.550592e+001
2.214533e+001
2.831405e+001
1.695616e+001
1.135449e+001
8.971932e+000
6.318835e+000
6.088934e+000
5.362030e+000
5.458023e+000
7.103328e+000
7.396480e+000
1.471586e+001
1.571779e+001
1.847705e+001
9.092956e+000
1.328486e+001
9.696974e+000
9.673024e+000
1.199932e+001
1.233911e+001
8.759933e+000
7.432982e+000
7.623701e+000
7.361550e+000
9.360922e+000
1.197751e+001
8.840435e+000
7.504222e+000
8.349437e+000
9.921617e+000
9.515342e+000
8.918645e+000
4.557882e+000
5.372142e+000
7.003537e+000
6.387673e+000
6.517395e+000
7.831119e+000
8.254853e+000
1.022560e+001
1.431945e+001
1.480227e+001
2.302439e+001
1.591621e+001
1.689475e+001
1.353432e+001
1.171154e+001
1.540222e+001
1.548934e+001
1.144039e+001
1.951118e+001
2.770466e+001
3.219060e+001
2.535322e+001
1.736407e+001
1.614930e+001
1.291519e+001
1.475124e+001
1.159911e+001
1.196862e+001
1.653040e+001
1.754669e+001
2.028263e+001
2.477186e+001
4.430459e+001
4.445631e+001
4.487092e+001
3.341185e+001
2.549460e+001
2.353754e+001
2.279310e+001
2.353454e+001
2.208591e+001
1.941843e+001
2.254597e+001
1.844233e+001
1.718256e+001
1.963058e+001
1.980825e+001
3.049737e+001
2.532507e+001
1.888931e+001
1.565073e+001
7.843883e+000
9.344532e+000
1.133858e+001
9.228860e+000
1.089073e+001
1.828693e+001
1.402176e+001
1.769738e+001
2.010967e+001
2.040065e+001
#end
