# Supplementary material for: Using host species traits to understand the Wolbachia infection distribution across terrestrial beetles
Source: Sci Rep. 2019 Jan 29;9:847. doi: 10.1038/s41598-018-38155-5 (PMC6351630; doi:10.1038/s41598-018-38155-5)
Supplement: Supplementary file 5 — Supplementary Dataset 4 [file 41598_2018_38155_MOESM5_ESM.zip › Paederus-ClonaFrame_outfile.txt.out]

#constree
(1:0.422654,2:0.422654,3:0.422654)4:0.000000
#names
WPlimnophilus
WPruficollis
WPriparius
#consevents
0.000000e+000 0.000000e+000 0.000000e+000 0.000000e+000 0.000000e+000 0.000000e+000 0.000000e+000 0.000000e+000 0.000000e+000 0.000000e+000 0.000000e+000 0.000000e+000 0.000000e+000 0.000000e+000 0.000000e+000 0.000000e+000 0.000000e+000 0.000000e+000 0.000000e+000 0.000000e+000 0.000000e+000 0.000000e+000 
2.000000e-003 0.000000e+000 2.000000e-003 0.000000e+000 2.000000e-003 0.000000e+000 2.000000e-003 0.000000e+000 2.000000e-003 0.000000e+000 2.000000e-003 0.000000e+000 2.000000e-003 0.000000e+000 2.000000e-003 0.000000e+000 2.000000e-003 0.000000e+000 2.000000e-003 0.000000e+000 2.000000e-003 0.000000e+000 
0.000000e+000 0.000000e+000 0.000000e+000 0.000000e+000 0.000000e+000 0.000000e+000 0.000000e+000 0.000000e+000 0.000000e+000 0.000000e+000 0.000000e+000 0.000000e+000 0.000000e+000 0.000000e+000 0.000000e+000 0.000000e+000 0.000000e+000 0.000000e+000 0.000000e+000 0.000000e+000 0.000000e+000 0.000000e+000 
0.000000e+000 0.000000e+000 0.000000e+000 0.000000e+000 0.000000e+000 0.000000e+000 0.000000e+000 0.000000e+000 0.000000e+000 0.000000e+000 0.000000e+000 0.000000e+000 0.000000e+000 0.000000e+000 0.000000e+000 0.000000e+000 0.000000e+000 0.000000e+000 0.000000e+000 0.000000e+000 0.000000e+000 0.000000e+000 
#consinfo
1 1 0.000000 0.285623
2 2 0.000000 0.285111
3 3 0.000000 0.294862
4 0 0.422654 0.000000
#mcmc
100000
50000
100
1.000000
1.000000
2.718282
2.718282
2.718282
#phy
((1:0.000000,2:0.000000):0.009394,3:0.000000):0.073032
((1:0.000000,2:0.000000):0.199021,3:0.000000):0.273621
((1:0.000000,2:0.000000):0.004582,3:0.000000):0.233919
((1:0.000000,3:0.000000):0.099335,2:0.000000):0.110600
(1:0.000000,(2:0.000000,3:0.000000):0.005805):0.082563
(1:0.000000,(2:0.000000,3:0.000000):0.001910):0.017927
((1:0.000000,3:0.000000):0.218494,2:0.000000):0.330731
((1:0.000000,2:0.000000):0.280319,3:0.000000):0.369084
((1:0.000000,2:0.000000):0.003515,3:0.000000):0.059852
(1:0.000000,(2:0.000000,3:0.000000):0.216214):0.240402
((1:0.000000,2:0.000000):0.039081,3:0.000000):0.069374
((1:0.000000,2:0.000000):0.037492,3:0.000000):0.084658
(1:0.000000,(2:0.000000,3:0.000000):0.051072):0.057236
(1:0.000000,(2:0.000000,3:0.000000):0.006036):0.020232
((1:0.000000,2:0.000000):0.018587,3:0.000000):0.020296
((1:0.000000,2:0.000000):0.014181,3:0.000000):0.027727
((1:0.000000,2:0.000000):0.060311,3:0.000000):0.077860
(1:0.000000,(2:0.000000,3:0.000000):0.087177):0.130077
((1:0.000000,3:0.000000):0.068561,2:0.000000):0.084391
((1:0.000000,2:0.000000):0.103324,3:0.000000):0.203894
((1:0.000000,2:0.000000):0.001664,3:0.000000):0.002037
((1:0.000000,2:0.000000):0.003247,3:0.000000):0.021888
((1:0.000000,2:0.000000):0.047283,3:0.000000):0.049741
(1:0.000000,(2:0.000000,3:0.000000):0.003611):0.086766
((1:0.000000,2:0.000000):0.014867,3:0.000000):0.018740
(1:0.000000,(2:0.000000,3:0.000000):0.106741):0.233953
((1:0.000000,2:0.000000):0.023192,3:0.000000):0.040560
((1:0.000000,3:0.000000):0.000381,2:0.000000):0.000881
((1:0.000000,3:0.000000):0.056958,2:0.000000):0.240023
((1:0.000000,2:0.000000):0.271657,3:0.000000):0.359041
(1:0.000000,(2:0.000000,3:0.000000):0.004904):0.006929
(1:0.000000,(2:0.000000,3:0.000000):0.003746):0.018853
((1:0.000000,3:0.000000):0.017211,2:0.000000):0.066850
((1:0.000000,3:0.000000):0.104405,2:0.000000):0.152294
((1:0.000000,2:0.000000):0.004434,3:0.000000):0.211272
(1:0.000000,(2:0.000000,3:0.000000):0.233420):0.439890
(1:0.000000,(2:0.000000,3:0.000000):0.034968):0.064427
((1:0.000000,3:0.000000):0.010796,2:0.000000):0.069634
(1:0.000000,(2:0.000000,3:0.000000):0.116845):0.152996
((1:0.000000,2:0.000000):0.076921,3:0.000000):0.117066
((1:0.000000,3:0.000000):0.270758,2:0.000000):0.366168
((1:0.000000,3:0.000000):0.161469,2:0.000000):0.239504
((1:0.000000,2:0.000000):0.311054,3:0.000000):0.344938
((1:0.000000,2:0.000000):0.118426,3:0.000000):0.163712
(1:0.000000,(2:0.000000,3:0.000000):0.004034):0.006569
(1:0.000000,(2:0.000000,3:0.000000):0.017465):0.139804
((1:0.000000,3:0.000000):0.030408,2:0.000000):0.094636
((1:0.000000,2:0.000000):0.001787,3:0.000000):0.023723
(1:0.000000,(2:0.000000,3:0.000000):0.173414):0.452033
((1:0.000000,3:0.000000):0.140344,2:0.000000):0.946790
((1:0.000000,2:0.000000):0.116100,3:0.000000):0.191405
((1:0.000000,2:0.000000):0.080297,3:0.000000):0.092646
((1:0.000000,2:0.000000):0.095166,3:0.000000):0.097608
(1:0.000000,(2:0.000000,3:0.000000):0.296613):0.534423
(1:0.000000,(2:0.000000,3:0.000000):0.198894):0.469180
((1:0.000000,3:0.000000):0.014177,2:0.000000):0.052011
(1:0.000000,(2:0.000000,3:0.000000):0.170480):0.254174
((1:0.000000,2:0.000000):0.455728,3:0.000000):0.615420
(1:0.000000,(2:0.000000,3:0.000000):0.138275):0.317411
(1:0.000000,(2:0.000000,3:0.000000):0.024735):0.065199
(1:0.000000,(2:0.000000,3:0.000000):0.018645):0.082575
(1:0.000000,(2:0.000000,3:0.000000):0.080886):0.169305
((1:0.000000,3:0.000000):0.068578,2:0.000000):0.139066
((1:0.000000,2:0.000000):0.254629,3:0.000000):0.282524
((1:0.000000,2:0.000000):0.024469,3:0.000000):0.222819
(1:0.000000,(2:0.000000,3:0.000000):0.024059):0.026639
((1:0.000000,2:0.000000):0.344592,3:0.000000):0.381705
((1:0.000000,3:0.000000):0.037963,2:0.000000):0.043693
((1:0.000000,3:0.000000):0.006709,2:0.000000):0.050186
((1:0.000000,3:0.000000):0.040942,2:0.000000):0.044567
((1:0.000000,3:0.000000):0.075215,2:0.000000):0.103117
((1:0.000000,2:0.000000):0.002991,3:0.000000):0.045015
((1:0.000000,2:0.000000):0.006991,3:0.000000):0.143609
((1:0.000000,2:0.000000):0.061970,3:0.000000):0.117070
((1:0.000000,2:0.000000):0.015497,3:0.000000):0.026768
((1:0.000000,2:0.000000):0.131533,3:0.000000):0.183645
((1:0.000000,2:0.000000):0.014053,3:0.000000):0.018416
((1:0.000000,2:0.000000):0.004483,3:0.000000):0.069168
((1:0.000000,2:0.000000):0.019539,3:0.000000):0.020684
((1:0.000000,3:0.000000):0.013761,2:0.000000):0.014663
((1:0.000000,2:0.000000):0.122420,3:0.000000):0.125832
((1:0.000000,2:0.000000):0.009472,3:0.000000):0.013430
((1:0.000000,2:0.000000):0.018652,3:0.000000):0.031024
(1:0.000000,(2:0.000000,3:0.000000):0.003628):0.006454
((1:0.000000,3:0.000000):0.004706,2:0.000000):0.008860
(1:0.000000,(2:0.000000,3:0.000000):0.005011):0.009266
(1:0.000000,(2:0.000000,3:0.000000):0.051092):0.087006
(1:0.000000,(2:0.000000,3:0.000000):0.015022):0.044990
((1:0.000000,3:0.000000):0.000367,2:0.000000):0.000771
((1:0.000000,3:0.000000):0.041590,2:0.000000):0.055635
((1:0.000000,3:0.000000):0.000399,2:0.000000):0.002815
(1:0.000000,(2:0.000000,3:0.000000):0.008484):0.040107
((1:0.000000,2:0.000000):0.000738,3:0.000000):0.016579
((1:0.000000,2:0.000000):0.027110,3:0.000000):0.029802
((1:0.000000,3:0.000000):0.001134,2:0.000000):0.001729
((1:0.000000,2:0.000000):0.003444,3:0.000000):0.006222
((1:0.000000,2:0.000000):0.000656,3:0.000000):0.015411
(1:0.000000,(2:0.000000,3:0.000000):0.004642):0.008923
((1:0.000000,2:0.000000):0.003103,3:0.000000):0.004300
(1:0.000000,(2:0.000000,3:0.000000):0.007606):0.008641
((1:0.000000,3:0.000000):0.011173,2:0.000000):0.019446
((1:0.000000,2:0.000000):0.006104,3:0.000000):0.008596
((1:0.000000,2:0.000000):0.003872,3:0.000000):0.024447
(1:0.000000,(2:0.000000,3:0.000000):0.000636):0.003526
(1:0.000000,(2:0.000000,3:0.000000):0.002264):0.027662
((1:0.000000,2:0.000000):0.019318,3:0.000000):0.098817
((1:0.000000,2:0.000000):0.108517,3:0.000000):0.199747
((1:0.000000,2:0.000000):0.075915,3:0.000000):0.083310
(1:0.000000,(2:0.000000,3:0.000000):0.006363):0.009393
((1:0.000000,3:0.000000):0.007722,2:0.000000):0.028944
(1:0.000000,(2:0.000000,3:0.000000):0.170777):0.185606
((1:0.000000,2:0.000000):0.078651,3:0.000000):0.134427
((1:0.000000,3:0.000000):0.034529,2:0.000000):0.094132
(1:0.000000,(2:0.000000,3:0.000000):0.132392):0.142920
((1:0.000000,2:0.000000):0.052714,3:0.000000):0.149996
(1:0.000000,(2:0.000000,3:0.000000):0.042007):0.054743
((1:0.000000,3:0.000000):0.018387,2:0.000000):0.030759
((1:0.000000,3:0.000000):0.136557,2:0.000000):0.149812
((1:0.000000,3:0.000000):0.159309,2:0.000000):0.175882
((1:0.000000,3:0.000000):0.020782,2:0.000000):0.030547
((1:0.000000,3:0.000000):0.008773,2:0.000000):0.142249
(1:0.000000,(2:0.000000,3:0.000000):0.020993):0.021888
((1:0.000000,3:0.000000):0.079582,2:0.000000):0.160983
((1:0.000000,3:0.000000):0.013475,2:0.000000):0.064615
((1:0.000000,3:0.000000):0.105586,2:0.000000):0.131059
((1:0.000000,2:0.000000):0.035122,3:0.000000):0.039786
((1:0.000000,3:0.000000):0.081091,2:0.000000):0.176903
((1:0.000000,3:0.000000):0.013483,2:0.000000):0.097507
((1:0.000000,2:0.000000):0.377306,3:0.000000):0.432808
(1:0.000000,(2:0.000000,3:0.000000):0.500578):0.632539
(1:0.000000,(2:0.000000,3:0.000000):0.022216):0.031524
(1:0.000000,(2:0.000000,3:0.000000):0.013886):0.048688
(1:0.000000,(2:0.000000,3:0.000000):0.007901):0.049264
((1:0.000000,3:0.000000):0.275582,2:0.000000):0.373828
((1:0.000000,2:0.000000):0.035268,3:0.000000):0.055829
((1:0.000000,3:0.000000):0.043869,2:0.000000):0.169319
((1:0.000000,3:0.000000):0.086115,2:0.000000):0.304908
((1:0.000000,3:0.000000):0.002311,2:0.000000):0.162162
((1:0.000000,3:0.000000):0.273936,2:0.000000):0.317102
((1:0.000000,2:0.000000):0.000452,3:0.000000):0.029972
((1:0.000000,3:0.000000):0.003242,2:0.000000):0.004557
((1:0.000000,3:0.000000):0.070993,2:0.000000):0.138896
((1:0.000000,2:0.000000):0.002385,3:0.000000):0.128573
(1:0.000000,(2:0.000000,3:0.000000):0.060189):0.180942
((1:0.000000,2:0.000000):0.069739,3:0.000000):0.302480
((1:0.000000,2:0.000000):0.093352,3:0.000000):0.193827
((1:0.000000,2:0.000000):0.019047,3:0.000000):0.032722
(1:0.000000,(2:0.000000,3:0.000000):0.322830):0.565334
(1:0.000000,(2:0.000000,3:0.000000):0.079132):0.343309
(1:0.000000,(2:0.000000,3:0.000000):0.002158):0.031439
((1:0.000000,2:0.000000):0.040121,3:0.000000):0.089184
((1:0.000000,3:0.000000):0.105438,2:0.000000):0.171296
((1:0.000000,2:0.000000):0.148934,3:0.000000):0.189261
((1:0.000000,2:0.000000):0.206043,3:0.000000):0.382215
((1:0.000000,2:0.000000):0.295795,3:0.000000):0.335201
((1:0.000000,3:0.000000):0.144885,2:0.000000):0.508285
(1:0.000000,(2:0.000000,3:0.000000):0.077064):0.099800
((1:0.000000,2:0.000000):0.161506,3:0.000000):0.174206
((1:0.000000,2:0.000000):0.134259,3:0.000000):0.526419
((1:0.000000,3:0.000000):0.474432,2:0.000000):0.744702
(1:0.000000,(2:0.000000,3:0.000000):0.035930):0.193226
((1:0.000000,3:0.000000):0.113902,2:0.000000):0.215341
((1:0.000000,2:0.000000):0.032097,3:0.000000):0.346365
(1:0.000000,(2:0.000000,3:0.000000):0.966653):1.803860
((1:0.000000,2:0.000000):0.001194,3:0.000000):0.059914
((1:0.000000,2:0.000000):0.007777,3:0.000000):0.049711
((1:0.000000,2:0.000000):0.036903,3:0.000000):0.061797
(1:0.000000,(2:0.000000,3:0.000000):0.190731):0.340165
((1:0.000000,3:0.000000):0.028049,2:0.000000):0.086342
(1:0.000000,(2:0.000000,3:0.000000):0.082047):0.106885
((1:0.000000,2:0.000000):0.481357,3:0.000000):0.494317
(1:0.000000,(2:0.000000,3:0.000000):0.226451):0.377375
(1:0.000000,(2:0.000000,3:0.000000):0.482014):0.931847
((1:0.000000,3:0.000000):0.163795,2:0.000000):0.166195
((1:0.000000,2:0.000000):0.313738,3:0.000000):0.376895
(1:0.000000,(2:0.000000,3:0.000000):0.839994):1.302192
(1:0.000000,(2:0.000000,3:0.000000):0.636716):0.821406
((1:0.000000,3:0.000000):0.291148,2:0.000000):0.310508
((1:0.000000,2:0.000000):0.056402,3:0.000000):0.073924
(1:0.000000,(2:0.000000,3:0.000000):0.110231):0.200067
((1:0.000000,2:0.000000):0.005590,3:0.000000):0.045371
(1:0.000000,(2:0.000000,3:0.000000):0.021326):0.040959
(1:0.000000,(2:0.000000,3:0.000000):0.092693):0.524084
((1:0.000000,3:0.000000):0.026047,2:0.000000):0.072929
((1:0.000000,3:0.000000):0.085154,2:0.000000):0.134623
((1:0.000000,2:0.000000):0.117004,3:0.000000):0.446007
((1:0.000000,2:0.000000):0.006766,3:0.000000):0.213824
(1:0.000000,(2:0.000000,3:0.000000):0.055030):0.095944
((1:0.000000,2:0.000000):0.081564,3:0.000000):0.120249
(1:0.000000,(2:0.000000,3:0.000000):0.034285):0.061060
((1:0.000000,3:0.000000):0.149564,2:0.000000):0.159523
((1:0.000000,2:0.000000):0.069493,3:0.000000):0.078783
(1:0.000000,(2:0.000000,3:0.000000):0.210896):0.215523
(1:0.000000,(2:0.000000,3:0.000000):0.164137):1.173593
(1:0.000000,(2:0.000000,3:0.000000):0.265259):0.691373
(1:0.000000,(2:0.000000,3:0.000000):0.020477):0.168330
(1:0.000000,(2:0.000000,3:0.000000):0.658238):1.243176
((1:0.000000,3:0.000000):0.223084,2:0.000000):0.873373
((1:0.000000,3:0.000000):0.321864,2:0.000000):0.376393
(1:0.000000,(2:0.000000,3:0.000000):0.017842):0.075143
((1:0.000000,2:0.000000):0.010264,3:0.000000):0.033478
((1:0.000000,2:0.000000):0.154012,3:0.000000):0.308266
((1:0.000000,2:0.000000):0.013440,3:0.000000):0.119251
((1:0.000000,3:0.000000):0.092708,2:0.000000):0.867155
((1:0.000000,2:0.000000):0.301673,3:0.000000):0.396384
((1:0.000000,3:0.000000):0.005028,2:0.000000):0.055116
((1:0.000000,2:0.000000):0.039581,3:0.000000):0.108585
((1:0.000000,2:0.000000):0.086564,3:0.000000):0.094596
((1:0.000000,3:0.000000):0.009725,2:0.000000):0.036446
((1:0.000000,3:0.000000):0.142452,2:0.000000):0.205222
((1:0.000000,3:0.000000):0.115130,2:0.000000):0.231216
(1:0.000000,(2:0.000000,3:0.000000):0.001410):0.010075
(1:0.000000,(2:0.000000,3:0.000000):0.121771):0.193117
(1:0.000000,(2:0.000000,3:0.000000):0.678995):0.849708
(1:0.000000,(2:0.000000,3:0.000000):0.088863):0.129968
(1:0.000000,(2:0.000000,3:0.000000):0.537490):1.051305
((1:0.000000,2:0.000000):0.008739,3:0.000000):0.032038
((1:0.000000,2:0.000000):0.664474,3:0.000000):0.673882
((1:0.000000,3:0.000000):0.031514,2:0.000000):0.033317
((1:0.000000,2:0.000000):0.214171,3:0.000000):0.220831
((1:0.000000,2:0.000000):0.134163,3:0.000000):0.316616
((1:0.000000,3:0.000000):0.270700,2:0.000000):0.482564
(1:0.000000,(2:0.000000,3:0.000000):0.023154):0.385233
((1:0.000000,2:0.000000):0.025178,3:0.000000):0.047492
((1:0.000000,2:0.000000):0.020190,3:0.000000):0.021890
((1:0.000000,3:0.000000):0.022854,2:0.000000):0.026020
(1:0.000000,(2:0.000000,3:0.000000):0.017404):0.027817
((1:0.000000,3:0.000000):0.103799,2:0.000000):0.134868
(1:0.000000,(2:0.000000,3:0.000000):0.595406):0.608158
(1:0.000000,(2:0.000000,3:0.000000):0.074520):0.137951
((1:0.000000,2:0.000000):0.003688,3:0.000000):0.066322
((1:0.000000,2:0.000000):0.032605,3:0.000000):0.093952
(1:0.000000,(2:0.000000,3:0.000000):0.351752):0.816016
(1:0.000000,(2:0.000000,3:0.000000):0.014554):0.024551
(1:0.000000,(2:0.000000,3:0.000000):0.008568):0.222358
((1:0.000000,2:0.000000):0.166903,3:0.000000):0.323587
((1:0.000000,3:0.000000):0.091580,2:0.000000):0.164093
(1:0.000000,(2:0.000000,3:0.000000):0.717197):0.856076
((1:0.000000,2:0.000000):1.220112,3:0.000000):2.316210
((1:0.000000,2:0.000000):0.150719,3:0.000000):0.178320
(1:0.000000,(2:0.000000,3:0.000000):0.602902):0.733791
((1:0.000000,3:0.000000):0.377155,2:0.000000):0.467297
((1:0.000000,3:0.000000):0.176923,2:0.000000):0.178735
((1:0.000000,2:0.000000):0.333595,3:0.000000):0.406449
((1:0.000000,2:0.000000):0.001492,3:0.000000):0.227374
(1:0.000000,(2:0.000000,3:0.000000):0.002671):0.013277
(1:0.000000,(2:0.000000,3:0.000000):0.093357):0.243068
((1:0.000000,3:0.000000):0.119437,2:0.000000):0.185827
(1:0.000000,(2:0.000000,3:0.000000):0.092769):0.465318
((1:0.000000,3:0.000000):0.446896,2:0.000000):0.512758
((1:0.000000,2:0.000000):0.095692,3:0.000000):0.496623
((1:0.000000,2:0.000000):0.006085,3:0.000000):0.129509
((1:0.000000,3:0.000000):0.094386,2:0.000000):0.103655
(1:0.000000,(2:0.000000,3:0.000000):0.045400):0.138580
(1:0.000000,(2:0.000000,3:0.000000):0.096654):0.201675
((1:0.000000,3:0.000000):0.072307,2:0.000000):0.091580
(1:0.000000,(2:0.000000,3:0.000000):0.004192):0.239705
((1:0.000000,3:0.000000):0.132157,2:0.000000):0.661729
((1:0.000000,2:0.000000):0.101438,3:0.000000):0.133070
((1:0.000000,2:0.000000):0.000663,3:0.000000):0.022759
((1:0.000000,2:0.000000):0.030250,3:0.000000):0.060491
((1:0.000000,2:0.000000):0.045554,3:0.000000):0.092815
((1:0.000000,2:0.000000):0.058484,3:0.000000):0.073258
((1:0.000000,3:0.000000):0.213302,2:0.000000):0.537049
((1:0.000000,3:0.000000):0.241806,2:0.000000):0.289686
(1:0.000000,(2:0.000000,3:0.000000):0.582132):1.136708
((1:0.000000,2:0.000000):0.215253,3:0.000000):0.219405
((1:0.000000,2:0.000000):0.083703,3:0.000000):0.104737
(1:0.000000,(2:0.000000,3:0.000000):0.142774):0.165179
((1:0.000000,3:0.000000):0.251606,2:0.000000):0.271657
((1:0.000000,2:0.000000):0.137933,3:0.000000):0.243121
(1:0.000000,(2:0.000000,3:0.000000):0.778026):0.909328
((1:0.000000,3:0.000000):0.019984,2:0.000000):0.550425
(1:0.000000,(2:0.000000,3:0.000000):0.040324):0.065889
(1:0.000000,(2:0.000000,3:0.000000):0.077460):0.172773
((1:0.000000,3:0.000000):0.060958,2:0.000000):0.077144
((1:0.000000,3:0.000000):0.147921,2:0.000000):1.004294
((1:0.000000,3:0.000000):0.010093,2:0.000000):0.032067
(1:0.000000,(2:0.000000,3:0.000000):0.106925):0.171498
((1:0.000000,3:0.000000):0.279137,2:0.000000):0.351345
((1:0.000000,2:0.000000):0.235978,3:0.000000):0.373192
((1:0.000000,3:0.000000):0.402706,2:0.000000):0.462436
(1:0.000000,(2:0.000000,3:0.000000):0.003035):0.026611
(1:0.000000,(2:0.000000,3:0.000000):0.415196):0.661634
(1:0.000000,(2:0.000000,3:0.000000):0.145933):0.530273
(1:0.000000,(2:0.000000,3:0.000000):0.479001):0.903392
((1:0.000000,3:0.000000):0.166833,2:0.000000):0.609540
(1:0.000000,(2:0.000000,3:0.000000):0.135529):0.338439
((1:0.000000,3:0.000000):0.274099,2:0.000000):0.509052
((1:0.000000,2:0.000000):0.018478,3:0.000000):0.573074
((1:0.000000,3:0.000000):0.089376,2:0.000000):0.166769
(1:0.000000,(2:0.000000,3:0.000000):0.059432):0.060953
(1:0.000000,(2:0.000000,3:0.000000):0.011860):0.167991
(1:0.000000,(2:0.000000,3:0.000000):0.049348):0.094022
((1:0.000000,3:0.000000):0.237061,2:0.000000):0.326622
((1:0.000000,2:0.000000):0.231473,3:0.000000):0.449826
((1:0.000000,2:0.000000):0.123595,3:0.000000):0.165768
((1:0.000000,2:0.000000):0.076772,3:0.000000):0.441349
(1:0.000000,(2:0.000000,3:0.000000):0.008329):0.015421
((1:0.000000,2:0.000000):0.714916,3:0.000000):1.005738
((1:0.000000,2:0.000000):0.176210,3:0.000000):0.229225
(1:0.000000,(2:0.000000,3:0.000000):0.754507):1.396056
(1:0.000000,(2:0.000000,3:0.000000):0.235360):0.280176
((1:0.000000,2:0.000000):0.003676,3:0.000000):0.014631
((1:0.000000,3:0.000000):0.329817,2:0.000000):0.438949
(1:0.000000,(2:0.000000,3:0.000000):0.003739):0.004116
(1:0.000000,(2:0.000000,3:0.000000):0.292738):0.501392
(1:0.000000,(2:0.000000,3:0.000000):0.006554):0.097422
((1:0.000000,2:0.000000):0.007391,3:0.000000):0.047884
(1:0.000000,(2:0.000000,3:0.000000):0.046249):0.180849
((1:0.000000,2:0.000000):0.067756,3:0.000000):0.083094
((1:0.000000,3:0.000000):0.019719,2:0.000000):0.095408
(1:0.000000,(2:0.000000,3:0.000000):0.014073):0.701557
(1:0.000000,(2:0.000000,3:0.000000):0.338099):0.647160
(1:0.000000,(2:0.000000,3:0.000000):0.103551):0.111976
((1:0.000000,3:0.000000):0.101211,2:0.000000):0.104034
(1:0.000000,(2:0.000000,3:0.000000):0.294993):0.312015
(1:0.000000,(2:0.000000,3:0.000000):1.145283):1.659426
(1:0.000000,(2:0.000000,3:0.000000):0.534924):0.540685
(1:0.000000,(2:0.000000,3:0.000000):0.185134):0.873981
((1:0.000000,2:0.000000):0.165328,3:0.000000):0.262696
((1:0.000000,3:0.000000):0.120022,2:0.000000):0.120347
((1:0.000000,2:0.000000):0.005337,3:0.000000):0.021545
(1:0.000000,(2:0.000000,3:0.000000):0.194056):0.331330
((1:0.000000,3:0.000000):0.007408,2:0.000000):0.115885
((1:0.000000,2:0.000000):0.026227,3:0.000000):0.063101
((1:0.000000,3:0.000000):0.058845,2:0.000000):0.094972
((1:0.000000,2:0.000000):0.020216,3:0.000000):0.226590
((1:0.000000,3:0.000000):0.102364,2:0.000000):0.114460
((1:0.000000,3:0.000000):0.099962,2:0.000000):0.119470
(1:0.000000,(2:0.000000,3:0.000000):0.000690):0.037697
(1:0.000000,(2:0.000000,3:0.000000):0.017201):0.094097
(1:0.000000,(2:0.000000,3:0.000000):0.053289):0.058105
((1:0.000000,3:0.000000):0.127247,2:0.000000):0.160421
((1:0.000000,3:0.000000):0.018889,2:0.000000):0.034058
((1:0.000000,3:0.000000):0.028498,2:0.000000):0.408495
(1:0.000000,(2:0.000000,3:0.000000):0.071490):0.118042
((1:0.000000,2:0.000000):0.081046,3:0.000000):0.197085
((1:0.000000,2:0.000000):0.054770,3:0.000000):0.065943
((1:0.000000,2:0.000000):0.005606,3:0.000000):0.006198
(1:0.000000,(2:0.000000,3:0.000000):0.104745):0.161355
((1:0.000000,2:0.000000):0.070623,3:0.000000):0.357988
((1:0.000000,2:0.000000):0.131787,3:0.000000):1.065037
((1:0.000000,2:0.000000):0.080066,3:0.000000):0.270904
(1:0.000000,(2:0.000000,3:0.000000):0.020327):0.369916
((1:0.000000,3:0.000000):0.956435,2:0.000000):1.237694
(1:0.000000,(2:0.000000,3:0.000000):0.022812):0.032118
(1:0.000000,(2:0.000000,3:0.000000):0.101072):0.118186
((1:0.000000,3:0.000000):0.535521,2:0.000000):0.727740
((1:0.000000,3:0.000000):0.077480,2:0.000000):0.416586
(1:0.000000,(2:0.000000,3:0.000000):0.067278):0.125867
(1:0.000000,(2:0.000000,3:0.000000):0.069732):0.092948
(1:0.000000,(2:0.000000,3:0.000000):0.025343):0.186169
((1:0.000000,2:0.000000):0.299815,3:0.000000):0.456664
((1:0.000000,2:0.000000):0.672535,3:0.000000):0.773456
((1:0.000000,3:0.000000):0.000499,2:0.000000):0.065162
(1:0.000000,(2:0.000000,3:0.000000):0.082958):0.234558
((1:0.000000,2:0.000000):0.073063,3:0.000000):0.151948
((1:0.000000,3:0.000000):0.218004,2:0.000000):0.424545
((1:0.000000,3:0.000000):0.022805,2:0.000000):0.226952
(1:0.000000,(2:0.000000,3:0.000000):0.345320):0.474950
(1:0.000000,(2:0.000000,3:0.000000):0.512466):0.610424
(1:0.000000,(2:0.000000,3:0.000000):0.207684):1.296860
(1:0.000000,(2:0.000000,3:0.000000):0.338419):0.476646
((1:0.000000,2:0.000000):0.024977,3:0.000000):0.826711
((1:0.000000,2:0.000000):0.112841,3:0.000000):0.162014
(1:0.000000,(2:0.000000,3:0.000000):0.431553):0.516161
((1:0.000000,2:0.000000):0.055170,3:0.000000):0.059474
((1:0.000000,3:0.000000):0.041348,2:0.000000):0.042190
(1:0.000000,(2:0.000000,3:0.000000):0.399206):0.417164
((1:0.000000,3:0.000000):0.302790,2:0.000000):0.393113
((1:0.000000,2:0.000000):0.268126,3:0.000000):0.780497
(1:0.000000,(2:0.000000,3:0.000000):0.095224):0.428993
(1:0.000000,(2:0.000000,3:0.000000):0.388667):0.509395
((1:0.000000,2:0.000000):0.398368,3:0.000000):0.719963
((1:0.000000,3:0.000000):0.034537,2:0.000000):0.324311
(1:0.000000,(2:0.000000,3:0.000000):0.126521):0.345682
((1:0.000000,3:0.000000):0.127392,2:0.000000):0.131416
((1:0.000000,2:0.000000):0.011197,3:0.000000):0.039229
(1:0.000000,(2:0.000000,3:0.000000):0.107121):0.225561
(1:0.000000,(2:0.000000,3:0.000000):0.290176):0.529414
(1:0.000000,(2:0.000000,3:0.000000):0.047128):0.146601
((1:0.000000,2:0.000000):0.002371,3:0.000000):0.042710
(1:0.000000,(2:0.000000,3:0.000000):0.367295):0.650445
((1:0.000000,2:0.000000):0.005875,3:0.000000):0.021463
((1:0.000000,3:0.000000):0.401366,2:0.000000):0.680153
((1:0.000000,3:0.000000):0.003468,2:0.000000):0.028177
((1:0.000000,3:0.000000):0.057610,2:0.000000):0.113610
((1:0.000000,3:0.000000):0.278639,2:0.000000):0.501592
((1:0.000000,2:0.000000):1.253920,3:0.000000):2.044621
((1:0.000000,2:0.000000):0.093281,3:0.000000):0.157598
((1:0.000000,2:0.000000):0.276708,3:0.000000):1.429503
(1:0.000000,(2:0.000000,3:0.000000):0.003921):0.009131
((1:0.000000,2:0.000000):0.572289,3:0.000000):0.592766
(1:0.000000,(2:0.000000,3:0.000000):0.020041):0.020289
(1:0.000000,(2:0.000000,3:0.000000):0.074884):0.127333
((1:0.000000,3:0.000000):0.061109,2:0.000000):0.156412
((1:0.000000,3:0.000000):0.120369,2:0.000000):0.409070
((1:0.000000,3:0.000000):0.091321,2:0.000000):0.176455
((1:0.000000,2:0.000000):0.471922,3:0.000000):0.668133
((1:0.000000,2:0.000000):0.030072,3:0.000000):0.115193
(1:0.000000,(2:0.000000,3:0.000000):0.134562):0.156204
(1:0.000000,(2:0.000000,3:0.000000):0.008634):0.104361
((1:0.000000,3:0.000000):0.093644,2:0.000000):0.163450
((1:0.000000,3:0.000000):0.136588,2:0.000000):0.239033
(1:0.000000,(2:0.000000,3:0.000000):0.441239):0.611194
((1:0.000000,3:0.000000):0.000332,2:0.000000):0.242832
(1:0.000000,(2:0.000000,3:0.000000):0.076558):0.090159
(1:0.000000,(2:0.000000,3:0.000000):0.014730):0.037828
((1:0.000000,2:0.000000):0.338361,3:0.000000):0.967523
(1:0.000000,(2:0.000000,3:0.000000):0.008505):0.009327
((1:0.000000,2:0.000000):0.034582,3:0.000000):0.170369
((1:0.000000,3:0.000000):0.091270,2:0.000000):0.137213
((1:0.000000,2:0.000000):0.042447,3:0.000000):0.077031
(1:0.000000,(2:0.000000,3:0.000000):0.097420):0.746951
((1:0.000000,2:0.000000):0.009040,3:0.000000):0.131872
(1:0.000000,(2:0.000000,3:0.000000):0.264735):0.297875
(1:0.000000,(2:0.000000,3:0.000000):0.162321):0.283961
((1:0.000000,2:0.000000):0.208105,3:0.000000):0.287160
((1:0.000000,2:0.000000):0.171017,3:0.000000):0.411446
((1:0.000000,2:0.000000):0.171470,3:0.000000):0.677590
(1:0.000000,(2:0.000000,3:0.000000):0.096462):0.110962
(1:0.000000,(2:0.000000,3:0.000000):0.112631):0.114262
(1:0.000000,(2:0.000000,3:0.000000):0.013688):0.017131
((1:0.000000,2:0.000000):0.019355,3:0.000000):0.206867
(1:0.000000,(2:0.000000,3:0.000000):0.092876):0.178135
(1:0.000000,(2:0.000000,3:0.000000):0.015034):0.192767
((1:0.000000,3:0.000000):0.314689,2:0.000000):0.491532
((1:0.000000,2:0.000000):0.041713,3:0.000000):0.417544
((1:0.000000,3:0.000000):0.066418,2:0.000000):0.349779
((1:0.000000,2:0.000000):0.224193,3:0.000000):0.600596
((1:0.000000,2:0.000000):0.091171,3:0.000000):0.159190
((1:0.000000,2:0.000000):0.134332,3:0.000000):0.247830
((1:0.000000,2:0.000000):0.063558,3:0.000000):0.072741
(1:0.000000,(2:0.000000,3:0.000000):0.150952):0.271839
((1:0.000000,2:0.000000):0.306207,3:0.000000):0.447986
((1:0.000000,3:0.000000):0.197645,2:0.000000):0.276318
(1:0.000000,(2:0.000000,3:0.000000):0.280037):0.343999
((1:0.000000,2:0.000000):0.051576,3:0.000000):0.161358
((1:0.000000,3:0.000000):0.157915,2:0.000000):0.240255
(1:0.000000,(2:0.000000,3:0.000000):0.156948):0.224879
((1:0.000000,3:0.000000):0.077244,2:0.000000):0.146684
((1:0.000000,3:0.000000):0.530740,2:0.000000):0.818954
((1:0.000000,2:0.000000):0.412721,3:0.000000):0.779187
((1:0.000000,2:0.000000):0.070178,3:0.000000):0.423132
((1:0.000000,3:0.000000):0.160942,2:0.000000):0.306043
((1:0.000000,2:0.000000):0.187383,3:0.000000):0.219772
(1:0.000000,(2:0.000000,3:0.000000):0.349987):0.613375
((1:0.000000,3:0.000000):1.060290,2:0.000000):2.043240
(1:0.000000,(2:0.000000,3:0.000000):0.072542):0.284153
((1:0.000000,2:0.000000):0.484537,3:0.000000):0.728182
(1:0.000000,(2:0.000000,3:0.000000):0.374203):0.687652
((1:0.000000,2:0.000000):0.026227,3:0.000000):0.047398
(1:0.000000,(2:0.000000,3:0.000000):1.463013):1.512503
((1:0.000000,3:0.000000):0.268092,2:0.000000):0.344662
((1:0.000000,3:0.000000):0.461767,2:0.000000):0.738177
(1:0.000000,(2:0.000000,3:0.000000):0.112278):0.196325
(1:0.000000,(2:0.000000,3:0.000000):0.139384):0.210296
(1:0.000000,(2:0.000000,3:0.000000):0.048734):0.066803
((1:0.000000,2:0.000000):0.819617,3:0.000000):0.850857
(1:0.000000,(2:0.000000,3:0.000000):0.004806):0.181099
((1:0.000000,2:0.000000):0.110828,3:0.000000):0.190635
(1:0.000000,(2:0.000000,3:0.000000):0.798052):1.232186
(1:0.000000,(2:0.000000,3:0.000000):0.414159):0.507327
((1:0.000000,3:0.000000):0.143093,2:0.000000):0.210703
((1:0.000000,2:0.000000):0.164473,3:0.000000):0.245960
(1:0.000000,(2:0.000000,3:0.000000):0.071446):0.320354
(1:0.000000,(2:0.000000,3:0.000000):0.150640):0.485660
(1:0.000000,(2:0.000000,3:0.000000):0.070264):0.181113
((1:0.000000,3:0.000000):0.680201,2:0.000000):0.944340
(1:0.000000,(2:0.000000,3:0.000000):0.329993):0.398732
((1:0.000000,3:0.000000):0.000090,2:0.000000):0.000620
((1:0.000000,3:0.000000):0.059485,2:0.000000):0.069687
((1:0.000000,3:0.000000):0.131647,2:0.000000):0.406004
((1:0.000000,3:0.000000):0.107523,2:0.000000):0.190586
((1:0.000000,3:0.000000):0.134357,2:0.000000):0.343528
((1:0.000000,3:0.000000):0.407840,2:0.000000):0.466526
((1:0.000000,2:0.000000):0.031968,3:0.000000):0.271565
((1:0.000000,2:0.000000):0.706941,3:0.000000):1.177030
((1:0.000000,2:0.000000):0.011194,3:0.000000):0.015379
(1:0.000000,(2:0.000000,3:0.000000):0.440546):2.005329
((1:0.000000,2:0.000000):0.017173,3:0.000000):0.026372
((1:0.000000,3:0.000000):0.717820,2:0.000000):1.079117
(1:0.000000,(2:0.000000,3:0.000000):0.030314):0.152308
((1:0.000000,2:0.000000):0.647003,3:0.000000):1.208895
(1:0.000000,(2:0.000000,3:0.000000):1.260371):1.347183
(1:0.000000,(2:0.000000,3:0.000000):0.162628):0.505681
((1:0.000000,3:0.000000):0.091589,2:0.000000):0.105108
(1:0.000000,(2:0.000000,3:0.000000):0.006371):0.217252
(1:0.000000,(2:0.000000,3:0.000000):0.032742):0.392318
((1:0.000000,3:0.000000):0.529715,2:0.000000):0.707851
((1:0.000000,2:0.000000):0.146333,3:0.000000):0.229786
(1:0.000000,(2:0.000000,3:0.000000):0.004886):0.656709
((1:0.000000,3:0.000000):0.085460,2:0.000000):0.213832
(1:0.000000,(2:0.000000,3:0.000000):0.071912):0.230642
(1:0.000000,(2:0.000000,3:0.000000):0.112591):0.161159
((1:0.000000,3:0.000000):0.164107,2:0.000000):0.549748
((1:0.000000,2:0.000000):0.082626,3:0.000000):0.155162
(1:0.000000,(2:0.000000,3:0.000000):0.270723):0.355350
(1:0.000000,(2:0.000000,3:0.000000):0.129843):0.506501
((1:0.000000,2:0.000000):0.188085,3:0.000000):0.399369
((1:0.000000,3:0.000000):0.014770,2:0.000000):0.038963
((1:0.000000,3:0.000000):0.100349,2:0.000000):0.620491
((1:0.000000,2:0.000000):0.185123,3:0.000000):1.064293
(1:0.000000,(2:0.000000,3:0.000000):0.059464):0.114362
(1:0.000000,(2:0.000000,3:0.000000):0.064378):0.792500
((1:0.000000,3:0.000000):0.181843,2:0.000000):0.357078
(1:0.000000,(2:0.000000,3:0.000000):0.433581):0.562614
((1:0.000000,3:0.000000):0.074438,2:0.000000):0.099922
(1:0.000000,(2:0.000000,3:0.000000):0.063697):0.081023
((1:0.000000,3:0.000000):0.124009,2:0.000000):0.145829
((1:0.000000,3:0.000000):0.014574,2:0.000000):0.015459
(1:0.000000,(2:0.000000,3:0.000000):0.021019):0.238648
((1:0.000000,3:0.000000):0.019912,2:0.000000):0.027159
(1:0.000000,(2:0.000000,3:0.000000):0.060289):0.394145
((1:0.000000,2:0.000000):0.130974,3:0.000000):0.160343
((1:0.000000,3:0.000000):0.090891,2:0.000000):0.529152
((1:0.000000,3:0.000000):0.548550,2:0.000000):0.865637
(1:0.000000,(2:0.000000,3:0.000000):0.026692):0.050581
((1:0.000000,3:0.000000):0.311145,2:0.000000):0.500356
((1:0.000000,3:0.000000):0.160439,2:0.000000):0.395991
(1:0.000000,(2:0.000000,3:0.000000):0.233676):0.238921
((1:0.000000,2:0.000000):0.085648,3:0.000000):0.167042
((1:0.000000,2:0.000000):0.000375,3:0.000000):0.011895
(1:0.000000,(2:0.000000,3:0.000000):0.223112):0.368969
((1:0.000000,3:0.000000):0.227371,2:0.000000):0.232865
((1:0.000000,2:0.000000):0.082017,3:0.000000):0.131885
((1:0.000000,3:0.000000):0.276174,2:0.000000):0.541131
(1:0.000000,(2:0.000000,3:0.000000):0.135047):0.161720
(1:0.000000,(2:0.000000,3:0.000000):0.782824):1.076016
(1:0.000000,(2:0.000000,3:0.000000):0.577618):1.051638
((1:0.000000,2:0.000000):0.000421,3:0.000000):0.033919
((1:0.000000,3:0.000000):0.031168,2:0.000000):0.521521
((1:0.000000,3:0.000000):0.098539,2:0.000000):0.155607
((1:0.000000,3:0.000000):0.843593,2:0.000000):1.724919
((1:0.000000,3:0.000000):0.415154,2:0.000000):1.039079
((1:0.000000,2:0.000000):0.494256,3:0.000000):0.601380
(1:0.000000,(2:0.000000,3:0.000000):0.252269):0.956656
(1:0.000000,(2:0.000000,3:0.000000):0.320016):0.503803
((1:0.000000,2:0.000000):0.020276,3:0.000000):0.511022
((1:0.000000,2:0.000000):0.058484,3:0.000000):0.334357
((1:0.000000,2:0.000000):0.385591,3:0.000000):0.423493
((1:0.000000,2:0.000000):0.050979,3:0.000000):0.190879
((1:0.000000,2:0.000000):0.074367,3:0.000000):0.119559
((1:0.000000,3:0.000000):0.044964,2:0.000000):0.184053
((1:0.000000,2:0.000000):0.205678,3:0.000000):0.261985
((1:0.000000,2:0.000000):0.031760,3:0.000000):0.057857
((1:0.000000,2:0.000000):0.415092,3:0.000000):0.444775
(1:0.000000,(2:0.000000,3:0.000000):0.015724):0.019575
(1:0.000000,(2:0.000000,3:0.000000):0.174601):0.392725
((1:0.000000,3:0.000000):0.308202,2:0.000000):0.390027
((1:0.000000,3:0.000000):0.264582,2:0.000000):0.278500
((1:0.000000,2:0.000000):0.723879,3:0.000000):1.624302
(1:0.000000,(2:0.000000,3:0.000000):0.326641):0.602999
(1:0.000000,(2:0.000000,3:0.000000):0.610744):0.733307
((1:0.000000,2:0.000000):0.036854,3:0.000000):0.056599
((1:0.000000,3:0.000000):0.113087,2:0.000000):0.152208
(1:0.000000,(2:0.000000,3:0.000000):0.261322):0.336828
(1:0.000000,(2:0.000000,3:0.000000):0.219921):0.302587
((1:0.000000,2:0.000000):0.287388,3:0.000000):0.562485
((1:0.000000,2:0.000000):0.251911,3:0.000000):0.329802
(1:0.000000,(2:0.000000,3:0.000000):0.235353):0.244437
((1:0.000000,3:0.000000):0.157012,2:0.000000):0.276842
((1:0.000000,2:0.000000):0.031390,3:0.000000):0.085605
(1:0.000000,(2:0.000000,3:0.000000):0.055804):1.118866
((1:0.000000,2:0.000000):0.035498,3:0.000000):0.224156
((1:0.000000,3:0.000000):0.213363,2:0.000000):0.633949
(1:0.000000,(2:0.000000,3:0.000000):0.205807):0.321391
((1:0.000000,2:0.000000):0.355622,3:0.000000):0.495981
((1:0.000000,3:0.000000):0.235264,2:0.000000):0.348899
(1:0.000000,(2:0.000000,3:0.000000):0.053365):0.118566
((1:0.000000,2:0.000000):0.335081,3:0.000000):1.189306
((1:0.000000,3:0.000000):0.058295,2:0.000000):0.561652
((1:0.000000,2:0.000000):0.194095,3:0.000000):0.389432
((1:0.000000,2:0.000000):0.612079,3:0.000000):0.704374
(1:0.000000,(2:0.000000,3:0.000000):0.047787):0.049986
((1:0.000000,3:0.000000):0.180589,2:0.000000):0.250149
((1:0.000000,3:0.000000):0.282106,2:0.000000):0.304965
((1:0.000000,3:0.000000):0.593774,2:0.000000):0.602836
((1:0.000000,3:0.000000):0.166664,2:0.000000):0.240584
(1:0.000000,(2:0.000000,3:0.000000):0.164863):1.029048
(1:0.000000,(2:0.000000,3:0.000000):0.001021):0.001775
((1:0.000000,2:0.000000):0.285816,3:0.000000):0.317459
((1:0.000000,3:0.000000):0.162654,2:0.000000):0.658714
(1:0.000000,(2:0.000000,3:0.000000):0.026061):0.568230
((1:0.000000,2:0.000000):0.031304,3:0.000000):0.053313
((1:0.000000,2:0.000000):0.727927,3:0.000000):1.091862
((1:0.000000,3:0.000000):0.030298,2:0.000000):0.031165
(1:0.000000,(2:0.000000,3:0.000000):0.012702):0.066269
((1:0.000000,2:0.000000):0.075773,3:0.000000):0.124790
(1:0.000000,(2:0.000000,3:0.000000):0.010904):0.036954
(1:0.000000,(2:0.000000,3:0.000000):0.242562):1.158654
((1:0.000000,3:0.000000):0.116564,2:0.000000):0.213788
((1:0.000000,2:0.000000):0.260474,3:0.000000):0.493586
((1:0.000000,2:0.000000):0.056306,3:0.000000):0.063539
((1:0.000000,2:0.000000):0.971159,3:0.000000):1.497192
((1:0.000000,2:0.000000):0.095911,3:0.000000):0.511264
((1:0.000000,3:0.000000):0.045961,2:0.000000):0.819431
(1:0.000000,(2:0.000000,3:0.000000):0.077498):0.096975
(1:0.000000,(2:0.000000,3:0.000000):1.086266):1.732343
((1:0.000000,2:0.000000):0.006531,3:0.000000):0.110257
(1:0.000000,(2:0.000000,3:0.000000):0.717780):1.179676
((1:0.000000,3:0.000000):0.118557,2:0.000000):0.136452
((1:0.000000,2:0.000000):0.444917,3:0.000000):1.042911
((1:0.000000,2:0.000000):0.233671,3:0.000000):0.405966
((1:0.000000,3:0.000000):0.164085,2:0.000000):0.185396
(1:0.000000,(2:0.000000,3:0.000000):0.348671):0.484899
((1:0.000000,2:0.000000):0.017200,3:0.000000):0.197655
((1:0.000000,3:0.000000):0.348492,2:0.000000):0.468879
((1:0.000000,2:0.000000):0.118292,3:0.000000):0.822645
((1:0.000000,3:0.000000):0.471036,2:0.000000):0.616793
((1:0.000000,3:0.000000):0.401961,2:0.000000):0.540473
(1:0.000000,(2:0.000000,3:0.000000):0.060685):0.130948
((1:0.000000,2:0.000000):0.067609,3:0.000000):0.105807
((1:0.000000,3:0.000000):0.058007,2:0.000000):0.122381
((1:0.000000,2:0.000000):0.041050,3:0.000000):0.254623
((1:0.000000,2:0.000000):0.474423,3:0.000000):0.696183
(1:0.000000,(2:0.000000,3:0.000000):0.008576):0.008801
((1:0.000000,2:0.000000):0.317748,3:0.000000):0.460374
((1:0.000000,2:0.000000):0.022307,3:0.000000):0.055957
((1:0.000000,2:0.000000):0.287081,3:0.000000):0.357958
((1:0.000000,2:0.000000):0.679153,3:0.000000):1.157011
((1:0.000000,3:0.000000):0.100296,2:0.000000):0.653583
((1:0.000000,3:0.000000):0.074280,2:0.000000):0.180403
(1:0.000000,(2:0.000000,3:0.000000):0.333803):0.408537
((1:0.000000,2:0.000000):0.007913,3:0.000000):0.030197
(1:0.000000,(2:0.000000,3:0.000000):0.480079):1.124471
(1:0.000000,(2:0.000000,3:0.000000):0.720736):1.072048
((1:0.000000,2:0.000000):0.067942,3:0.000000):0.175952
(1:0.000000,(2:0.000000,3:0.000000):1.226417):1.420034
((1:0.000000,2:0.000000):0.005947,3:0.000000):0.148145
((1:0.000000,3:0.000000):0.421548,2:0.000000):0.689810
((1:0.000000,3:0.000000):0.026526,2:0.000000):0.175240
((1:0.000000,3:0.000000):0.070299,2:0.000000):0.240937
(1:0.000000,(2:0.000000,3:0.000000):0.030605):0.077945
((1:0.000000,2:0.000000):0.295777,3:0.000000):1.146484
((1:0.000000,2:0.000000):0.639147,3:0.000000):0.687318
((1:0.000000,3:0.000000):0.087820,2:0.000000):1.202527
((1:0.000000,2:0.000000):0.573311,3:0.000000):0.873655
(1:0.000000,(2:0.000000,3:0.000000):0.028691):0.054264
((1:0.000000,3:0.000000):0.043708,2:0.000000):0.516083
((1:0.000000,2:0.000000):0.173843,3:0.000000):1.339311
((1:0.000000,3:0.000000):0.211405,2:0.000000):0.339355
((1:0.000000,2:0.000000):0.055729,3:0.000000):0.363588
((1:0.000000,3:0.000000):0.053040,2:0.000000):0.114958
(1:0.000000,(2:0.000000,3:0.000000):0.466627):0.603288
((1:0.000000,3:0.000000):0.403177,2:0.000000):0.428970
((1:0.000000,2:0.000000):0.119980,3:0.000000):0.211669
((1:0.000000,3:0.000000):0.019176,2:0.000000):0.045703
((1:0.000000,2:0.000000):0.135540,3:0.000000):0.479360
((1:0.000000,3:0.000000):0.161037,2:0.000000):0.515639
((1:0.000000,2:0.000000):0.003748,3:0.000000):0.004372
((1:0.000000,2:0.000000):0.039004,3:0.000000):0.072498
((1:0.000000,3:0.000000):0.082233,2:0.000000):0.134651
(1:0.000000,(2:0.000000,3:0.000000):0.083210):0.314822
(1:0.000000,(2:0.000000,3:0.000000):0.010207):0.431019
(1:0.000000,(2:0.000000,3:0.000000):0.198578):0.202831
((1:0.000000,3:0.000000):0.040225,2:0.000000):0.081482
((1:0.000000,3:0.000000):0.022029,2:0.000000):0.052791
((1:0.000000,3:0.000000):0.005734,2:0.000000):0.159799
((1:0.000000,3:0.000000):0.736016,2:0.000000):1.193345
((1:0.000000,2:0.000000):0.429610,3:0.000000):0.761478
((1:0.000000,3:0.000000):0.067873,2:0.000000):0.687142
((1:0.000000,2:0.000000):0.016637,3:0.000000):0.132683
(1:0.000000,(2:0.000000,3:0.000000):0.651652):0.810944
((1:0.000000,2:0.000000):0.208818,3:0.000000):0.321453
((1:0.000000,2:0.000000):0.037076,3:0.000000):0.263179
((1:0.000000,3:0.000000):0.360879,2:0.000000):1.213048
((1:0.000000,3:0.000000):0.092945,2:0.000000):0.134175
((1:0.000000,2:0.000000):0.032521,3:0.000000):0.063926
(1:0.000000,(2:0.000000,3:0.000000):0.099918):0.133962
((1:0.000000,2:0.000000):0.676994,3:0.000000):1.361039
((1:0.000000,2:0.000000):0.056962,3:0.000000):0.153399
(1:0.000000,(2:0.000000,3:0.000000):0.002620):0.020882
((1:0.000000,2:0.000000):1.738569,3:0.000000):1.742758
((1:0.000000,3:0.000000):0.029812,2:0.000000):0.043207
((1:0.000000,2:0.000000):1.002243,3:0.000000):1.167030
((1:0.000000,3:0.000000):0.063413,2:0.000000):0.134274
((1:0.000000,3:0.000000):0.160056,2:0.000000):0.288772
(1:0.000000,(2:0.000000,3:0.000000):1.637855):2.995102
((1:0.000000,2:0.000000):0.748487,3:0.000000):1.250744
((1:0.000000,2:0.000000):0.427510,3:0.000000):0.638662
(1:0.000000,(2:0.000000,3:0.000000):0.187946):0.210353
((1:0.000000,2:0.000000):0.041579,3:0.000000):0.065038
((1:0.000000,3:0.000000):0.476091,2:0.000000):0.501216
((1:0.000000,3:0.000000):0.155153,2:0.000000):0.180431
((1:0.000000,3:0.000000):0.336681,2:0.000000):0.856545
((1:0.000000,2:0.000000):0.531437,3:0.000000):0.773631
((1:0.000000,2:0.000000):0.035369,3:0.000000):0.056450
((1:0.000000,2:0.000000):0.037276,3:0.000000):0.103899
((1:0.000000,2:0.000000):0.724813,3:0.000000):1.474368
((1:0.000000,3:0.000000):0.170412,2:0.000000):0.230475
((1:0.000000,2:0.000000):0.279673,3:0.000000):0.334480
(1:0.000000,(2:0.000000,3:0.000000):0.786164):0.960826
((1:0.000000,3:0.000000):0.171703,2:0.000000):0.254330
(1:0.000000,(2:0.000000,3:0.000000):0.097988):0.146782
(1:0.000000,(2:0.000000,3:0.000000):0.462406):0.732434
(1:0.000000,(2:0.000000,3:0.000000):0.090979):0.398903
((1:0.000000,2:0.000000):0.218645,3:0.000000):0.232540
((1:0.000000,2:0.000000):0.051459,3:0.000000):0.829597
(1:0.000000,(2:0.000000,3:0.000000):0.072005):0.466765
((1:0.000000,2:0.000000):0.172089,3:0.000000):0.175943
((1:0.000000,3:0.000000):0.053992,2:0.000000):0.105579
(1:0.000000,(2:0.000000,3:0.000000):0.124468):0.191249
(1:0.000000,(2:0.000000,3:0.000000):0.435961):0.864412
((1:0.000000,2:0.000000):0.035890,3:0.000000):0.067643
((1:0.000000,2:0.000000):0.256870,3:0.000000):0.598568
((1:0.000000,2:0.000000):1.704557,3:0.000000):2.083912
((1:0.000000,2:0.000000):0.014098,3:0.000000):0.062389
(1:0.000000,(2:0.000000,3:0.000000):0.229399):0.315593
((1:0.000000,2:0.000000):0.004457,3:0.000000):0.022673
((1:0.000000,3:0.000000):0.066479,2:0.000000):0.092045
(1:0.000000,(2:0.000000,3:0.000000):0.117866):0.219578
(1:0.000000,(2:0.000000,3:0.000000):0.108529):0.206515
((1:0.000000,2:0.000000):0.206078,3:0.000000):0.259567
(1:0.000000,(2:0.000000,3:0.000000):0.074108):0.103451
((1:0.000000,3:0.000000):0.038867,2:0.000000):0.103349
(1:0.000000,(2:0.000000,3:0.000000):0.106369):0.251284
((1:0.000000,2:0.000000):0.008593,3:0.000000):0.907165
((1:0.000000,3:0.000000):0.250039,2:0.000000):0.424400
((1:0.000000,3:0.000000):0.289109,2:0.000000):1.077312
(1:0.000000,(2:0.000000,3:0.000000):0.436998):0.503782
(1:0.000000,(2:0.000000,3:0.000000):0.872180):1.149917
((1:0.000000,2:0.000000):0.210647,3:0.000000):0.298440
((1:0.000000,2:0.000000):0.061229,3:0.000000):0.115535
((1:0.000000,2:0.000000):0.032521,3:0.000000):0.080682
(1:0.000000,(2:0.000000,3:0.000000):0.189683):0.861747
(1:0.000000,(2:0.000000,3:0.000000):0.192876):0.501033
((1:0.000000,2:0.000000):0.231400,3:0.000000):0.450233
((1:0.000000,3:0.000000):0.016162,2:0.000000):0.088635
((1:0.000000,3:0.000000):0.092855,2:0.000000):0.216770
((1:0.000000,3:0.000000):0.178910,2:0.000000):0.257823
(1:0.000000,(2:0.000000,3:0.000000):0.629394):0.941774
(1:0.000000,(2:0.000000,3:0.000000):0.068796):0.086130
((1:0.000000,2:0.000000):0.596875,3:0.000000):0.597299
(1:0.000000,(2:0.000000,3:0.000000):0.012865):0.112186
(1:0.000000,(2:0.000000,3:0.000000):0.362726):0.631366
((1:0.000000,3:0.000000):0.061046,2:0.000000):0.933346
((1:0.000000,2:0.000000):0.366547,3:0.000000):1.506757
((1:0.000000,3:0.000000):0.006962,2:0.000000):0.034152
((1:0.000000,3:0.000000):0.140480,2:0.000000):0.247074
((1:0.000000,3:0.000000):0.332936,2:0.000000):0.704711
((1:0.000000,3:0.000000):0.099890,2:0.000000):0.185971
((1:0.000000,3:0.000000):0.097430,2:0.000000):0.149505
(1:0.000000,(2:0.000000,3:0.000000):1.011216):1.044837
(1:0.000000,(2:0.000000,3:0.000000):0.008096):0.038672
(1:0.000000,(2:0.000000,3:0.000000):0.016866):0.106100
((1:0.000000,3:0.000000):0.277770,2:0.000000):0.378158
(1:0.000000,(2:0.000000,3:0.000000):0.175446):0.578058
((1:0.000000,3:0.000000):0.085698,2:0.000000):0.110369
(1:0.000000,(2:0.000000,3:0.000000):0.061323):0.097201
((1:0.000000,3:0.000000):0.408721,2:0.000000):0.740851
((1:0.000000,2:0.000000):0.011745,3:0.000000):0.162072
((1:0.000000,2:0.000000):0.739501,3:0.000000):0.811761
(1:0.000000,(2:0.000000,3:0.000000):0.077421):0.186644
(1:0.000000,(2:0.000000,3:0.000000):0.159838):1.399957
(1:0.000000,(2:0.000000,3:0.000000):0.464279):0.536898
((1:0.000000,3:0.000000):0.009207,2:0.000000):0.335669
((1:0.000000,2:0.000000):0.015151,3:0.000000):0.019111
((1:0.000000,3:0.000000):0.077156,2:0.000000):1.240959
(1:0.000000,(2:0.000000,3:0.000000):0.006257):0.125980
(1:0.000000,(2:0.000000,3:0.000000):0.385998):1.531009
((1:0.000000,3:0.000000):0.474163,2:0.000000):0.514609
(1:0.000000,(2:0.000000,3:0.000000):0.168487):0.244683
((1:0.000000,2:0.000000):0.311686,3:0.000000):0.347481
(1:0.000000,(2:0.000000,3:0.000000):0.001907):0.065495
((1:0.000000,2:0.000000):0.272435,3:0.000000):0.272712
((1:0.000000,2:0.000000):0.473155,3:0.000000):1.159642
((1:0.000000,2:0.000000):0.631173,3:0.000000):1.072105
((1:0.000000,3:0.000000):0.349860,2:0.000000):0.377744
(1:0.000000,(2:0.000000,3:0.000000):0.019861):0.038775
((1:0.000000,2:0.000000):0.219123,3:0.000000):0.386697
((1:0.000000,3:0.000000):0.124387,2:0.000000):0.690311
((1:0.000000,3:0.000000):0.148601,2:0.000000):0.272964
(1:0.000000,(2:0.000000,3:0.000000):0.157276):0.209166
(1:0.000000,(2:0.000000,3:0.000000):0.143136):0.211393
(1:0.000000,(2:0.000000,3:0.000000):0.654595):0.946418
((1:0.000000,2:0.000000):0.000398,3:0.000000):0.114120
(1:0.000000,(2:0.000000,3:0.000000):0.027477):0.210929
((1:0.000000,3:0.000000):0.537309,2:0.000000):0.568066
(1:0.000000,(2:0.000000,3:0.000000):0.004721):0.101969
(1:0.000000,(2:0.000000,3:0.000000):0.332972):0.494983
((1:0.000000,2:0.000000):0.107937,3:0.000000):0.214826
(1:0.000000,(2:0.000000,3:0.000000):0.000338):0.025292
((1:0.000000,2:0.000000):0.025595,3:0.000000):0.035847
((1:0.000000,3:0.000000):0.191296,2:0.000000):0.302290
(1:0.000000,(2:0.000000,3:0.000000):0.224077):0.366908
((1:0.000000,2:0.000000):0.774113,3:0.000000):0.783284
((1:0.000000,3:0.000000):0.295919,2:0.000000):0.311283
((1:0.000000,3:0.000000):0.007981,2:0.000000):0.028596
((1:0.000000,2:0.000000):0.036235,3:0.000000):0.049997
(1:0.000000,(2:0.000000,3:0.000000):0.230131):0.338517
((1:0.000000,2:0.000000):0.235347,3:0.000000):0.368288
((1:0.000000,3:0.000000):0.376071,2:0.000000):0.523058
((1:0.000000,2:0.000000):0.089892,3:0.000000):0.428648
((1:0.000000,2:0.000000):0.046690,3:0.000000):0.117350
(1:0.000000,(2:0.000000,3:0.000000):0.689518):0.760707
(1:0.000000,(2:0.000000,3:0.000000):0.105645):0.162644
((1:0.000000,2:0.000000):0.044177,3:0.000000):0.200563
(1:0.000000,(2:0.000000,3:0.000000):0.739887):1.222006
((1:0.000000,2:0.000000):0.137108,3:0.000000):0.238612
((1:0.000000,3:0.000000):0.310917,2:0.000000):0.461134
(1:0.000000,(2:0.000000,3:0.000000):0.394656):0.555071
((1:0.000000,3:0.000000):0.148056,2:0.000000):0.266625
((1:0.000000,3:0.000000):0.100308,2:0.000000):0.511253
(1:0.000000,(2:0.000000,3:0.000000):0.242658):0.266573
((1:0.000000,2:0.000000):0.103134,3:0.000000):0.103327
((1:0.000000,2:0.000000):0.213777,3:0.000000):0.486365
(1:0.000000,(2:0.000000,3:0.000000):0.007292):0.117101
((1:0.000000,3:0.000000):0.157818,2:0.000000):0.321796
((1:0.000000,3:0.000000):0.045701,2:0.000000):0.047550
((1:0.000000,3:0.000000):0.021086,2:0.000000):0.021162
((1:0.000000,3:0.000000):0.342583,2:0.000000):0.675902
((1:0.000000,3:0.000000):0.012425,2:0.000000):0.017501
((1:0.000000,3:0.000000):0.120131,2:0.000000):0.428598
((1:0.000000,2:0.000000):0.195125,3:0.000000):0.248925
((1:0.000000,2:0.000000):0.012374,3:0.000000):0.445916
((1:0.000000,3:0.000000):0.142298,2:0.000000):0.925475
(1:0.000000,(2:0.000000,3:0.000000):0.036684):0.161930
(1:0.000000,(2:0.000000,3:0.000000):0.155267):0.639870
((1:0.000000,2:0.000000):0.031963,3:0.000000):0.053841
(1:0.000000,(2:0.000000,3:0.000000):0.135430):0.270204
((1:0.000000,3:0.000000):0.039285,2:0.000000):0.044341
((1:0.000000,2:0.000000):1.084055,3:0.000000):1.514380
(1:0.000000,(2:0.000000,3:0.000000):0.007056):0.007209
((1:0.000000,2:0.000000):0.072933,3:0.000000):0.178629
((1:0.000000,3:0.000000):0.337826,2:0.000000):0.439369
((1:0.000000,2:0.000000):0.125333,3:0.000000):0.437669
(1:0.000000,(2:0.000000,3:0.000000):0.004975):0.037905
((1:0.000000,3:0.000000):0.007492,2:0.000000):0.028360
((1:0.000000,3:0.000000):0.617862,2:0.000000):1.000283
((1:0.000000,2:0.000000):0.314511,3:0.000000):0.382011
((1:0.000000,2:0.000000):0.183711,3:0.000000):0.221124
(1:0.000000,(2:0.000000,3:0.000000):0.198260):0.513053
((1:0.000000,3:0.000000):0.760950,2:0.000000):0.934166
(1:0.000000,(2:0.000000,3:0.000000):0.005495):0.101968
(1:0.000000,(2:0.000000,3:0.000000):0.036636):0.146493
((1:0.000000,3:0.000000):0.106608,2:0.000000):0.156870
((1:0.000000,2:0.000000):0.094133,3:0.000000):0.115799
(1:0.000000,(2:0.000000,3:0.000000):0.019052):0.117374
((1:0.000000,3:0.000000):0.000497,2:0.000000):0.297676
((1:0.000000,2:0.000000):0.023217,3:0.000000):0.034473
((1:0.000000,3:0.000000):0.089130,2:0.000000):0.110189
(1:0.000000,(2:0.000000,3:0.000000):0.057059):0.473366
(1:0.000000,(2:0.000000,3:0.000000):0.142737):0.184516
(1:0.000000,(2:0.000000,3:0.000000):0.157808):0.684981
((1:0.000000,3:0.000000):0.024402,2:0.000000):0.037199
(1:0.000000,(2:0.000000,3:0.000000):0.080336):0.350866
((1:0.000000,2:0.000000):0.010174,3:0.000000):1.150214
(1:0.000000,(2:0.000000,3:0.000000):0.784779):1.399488
((1:0.000000,2:0.000000):0.207895,3:0.000000):0.778919
((1:0.000000,3:0.000000):0.490032,2:0.000000):0.564672
((1:0.000000,2:0.000000):0.001264,3:0.000000):0.267766
(1:0.000000,(2:0.000000,3:0.000000):0.045400):0.059107
((1:0.000000,2:0.000000):0.503908,3:0.000000):0.583420
(1:0.000000,(2:0.000000,3:0.000000):0.655340):1.110671
((1:0.000000,3:0.000000):0.027529,2:0.000000):0.205986
((1:0.000000,2:0.000000):0.101568,3:0.000000):1.065300
((1:0.000000,3:0.000000):0.555437,2:0.000000):0.560497
(1:0.000000,(2:0.000000,3:0.000000):0.015200):0.081894
((1:0.000000,3:0.000000):0.797103,2:0.000000):0.960493
(1:0.000000,(2:0.000000,3:0.000000):0.085515):0.113391
((1:0.000000,2:0.000000):0.467835,3:0.000000):0.888083
((1:0.000000,2:0.000000):0.415220,3:0.000000):0.442780
((1:0.000000,3:0.000000):1.540986,2:0.000000):2.301360
((1:0.000000,3:0.000000):0.055766,2:0.000000):0.061467
((1:0.000000,2:0.000000):0.198482,3:0.000000):0.908042
(1:0.000000,(2:0.000000,3:0.000000):0.034749):0.045621
((1:0.000000,3:0.000000):0.000818,2:0.000000):0.015748
(1:0.000000,(2:0.000000,3:0.000000):0.018406):0.207659
(1:0.000000,(2:0.000000,3:0.000000):0.051509):0.268548
((1:0.000000,3:0.000000):0.098857,2:0.000000):0.106887
((1:0.000000,3:0.000000):0.053652,2:0.000000):0.382795
((1:0.000000,2:0.000000):0.122371,3:0.000000):0.192911
(1:0.000000,(2:0.000000,3:0.000000):0.336220):0.745739
((1:0.000000,2:0.000000):0.203353,3:0.000000):0.813246
((1:0.000000,2:0.000000):0.024920,3:0.000000):0.040068
(1:0.000000,(2:0.000000,3:0.000000):0.080994):0.144763
(1:0.000000,(2:0.000000,3:0.000000):0.634915):0.654178
((1:0.000000,2:0.000000):0.242786,3:0.000000):0.393209
((1:0.000000,3:0.000000):0.071644,2:0.000000):0.094100
(1:0.000000,(2:0.000000,3:0.000000):0.015330):0.158541
((1:0.000000,3:0.000000):0.162796,2:0.000000):0.184372
(1:0.000000,(2:0.000000,3:0.000000):0.007529):0.719471
(1:0.000000,(2:0.000000,3:0.000000):0.061236):0.148553
(1:0.000000,(2:0.000000,3:0.000000):0.027648):0.040681
((1:0.000000,3:0.000000):0.090652,2:0.000000):0.165274
((1:0.000000,3:0.000000):0.001686,2:0.000000):0.036441
((1:0.000000,2:0.000000):0.386150,3:0.000000):0.524276
((1:0.000000,2:0.000000):0.064516,3:0.000000):0.065176
(1:0.000000,(2:0.000000,3:0.000000):0.026354):0.091103
((1:0.000000,2:0.000000):0.051639,3:0.000000):0.192519
((1:0.000000,3:0.000000):0.100312,2:0.000000):0.220393
((1:0.000000,3:0.000000):0.284339,2:0.000000):0.369605
((1:0.000000,2:0.000000):0.152130,3:0.000000):0.171680
((1:0.000000,2:0.000000):0.005745,3:0.000000):0.145242
((1:0.000000,3:0.000000):0.055769,2:0.000000):0.131247
((1:0.000000,2:0.000000):0.372802,3:0.000000):0.706957
(1:0.000000,(2:0.000000,3:0.000000):0.119448):0.161149
(1:0.000000,(2:0.000000,3:0.000000):1.118012):1.541399
(1:0.000000,(2:0.000000,3:0.000000):0.467576):0.493522
((1:0.000000,3:0.000000):0.102126,2:0.000000):0.134231
((1:0.000000,3:0.000000):0.388055,2:0.000000):0.721163
(1:0.000000,(2:0.000000,3:0.000000):0.013071):0.531909
((1:0.000000,3:0.000000):0.227202,2:0.000000):0.506840
(1:0.000000,(2:0.000000,3:0.000000):0.038819):0.237989
((1:0.000000,3:0.000000):0.179595,2:0.000000):0.297790
((1:0.000000,2:0.000000):0.202175,3:0.000000):0.327976
(1:0.000000,(2:0.000000,3:0.000000):0.110062):0.311062
((1:0.000000,3:0.000000):0.015559,2:0.000000):0.045938
((1:0.000000,2:0.000000):0.087722,3:0.000000):0.154507
((1:0.000000,2:0.000000):0.071472,3:0.000000):0.412669
(1:0.000000,(2:0.000000,3:0.000000):0.478755):0.522792
((1:0.000000,3:0.000000):0.022517,2:0.000000):0.080019
(1:0.000000,(2:0.000000,3:0.000000):0.040180):0.274527
((1:0.000000,3:0.000000):0.035885,2:0.000000):0.091036
(1:0.000000,(2:0.000000,3:0.000000):0.613068):0.987611
(1:0.000000,(2:0.000000,3:0.000000):0.301054):0.736433
((1:0.000000,3:0.000000):0.100981,2:0.000000):0.194488
(1:0.000000,(2:0.000000,3:0.000000):0.115467):0.348314
((1:0.000000,2:0.000000):0.050816,3:0.000000):1.375993
((1:0.000000,3:0.000000):0.133294,2:0.000000):0.219513
((1:0.000000,3:0.000000):0.117920,2:0.000000):0.222310
((1:0.000000,3:0.000000):0.211510,2:0.000000):0.344989
((1:0.000000,2:0.000000):0.075572,3:0.000000):0.241960
((1:0.000000,2:0.000000):0.045940,3:0.000000):0.101804
(1:0.000000,(2:0.000000,3:0.000000):0.031690):0.117800
(1:0.000000,(2:0.000000,3:0.000000):0.086903):0.163171
((1:0.000000,2:0.000000):0.044544,3:0.000000):0.100650
((1:0.000000,3:0.000000):0.261995,2:0.000000):0.350714
((1:0.000000,2:0.000000):0.139434,3:0.000000):0.189016
(1:0.000000,(2:0.000000,3:0.000000):0.115034):0.213683
((1:0.000000,3:0.000000):0.072418,2:0.000000):0.114068
(1:0.000000,(2:0.000000,3:0.000000):0.010962):0.063780
((1:0.000000,3:0.000000):0.007964,2:0.000000):0.035242
(1:0.000000,(2:0.000000,3:0.000000):0.179396):0.195910
(1:0.000000,(2:0.000000,3:0.000000):0.010283):0.017722
(1:0.000000,(2:0.000000,3:0.000000):0.019634):0.140995
((1:0.000000,2:0.000000):0.025809,3:0.000000):0.066817
((1:0.000000,3:0.000000):0.132176,2:0.000000):0.138633
((1:0.000000,3:0.000000):0.011070,2:0.000000):0.026726
((1:0.000000,2:0.000000):0.019109,3:0.000000):0.032308
((1:0.000000,2:0.000000):0.047939,3:0.000000):0.091308
((1:0.000000,2:0.000000):0.060549,3:0.000000):0.073058
((1:0.000000,3:0.000000):0.041771,2:0.000000):0.054710
((1:0.000000,2:0.000000):0.154726,3:0.000000):0.311991
(1:0.000000,(2:0.000000,3:0.000000):0.083179):0.133612
((1:0.000000,3:0.000000):0.336773,2:0.000000):0.569995
(1:0.000000,(2:0.000000,3:0.000000):0.031662):0.041512
(1:0.000000,(2:0.000000,3:0.000000):0.021562):0.179111
((1:0.000000,2:0.000000):0.042602,3:0.000000):0.053783
((1:0.000000,2:0.000000):0.055546,3:0.000000):0.071762
((1:0.000000,3:0.000000):0.102599,2:0.000000):0.217974
((1:0.000000,3:0.000000):0.127270,2:0.000000):0.210464
((1:0.000000,2:0.000000):0.004226,3:0.000000):0.057810
(1:0.000000,(2:0.000000,3:0.000000):0.001225):0.019239
((1:0.000000,2:0.000000):0.081218,3:0.000000):0.416041
(1:0.000000,(2:0.000000,3:0.000000):0.031115):0.067282
((1:0.000000,3:0.000000):0.070320,2:0.000000):0.245167
((1:0.000000,3:0.000000):0.017573,2:0.000000):0.107567
((1:0.000000,2:0.000000):0.992703,3:0.000000):1.147531
((1:0.000000,3:0.000000):0.952991,2:0.000000):1.254577
((1:0.000000,2:0.000000):0.022580,3:0.000000):0.058773
((1:0.000000,2:0.000000):0.044227,3:0.000000):0.306177
((1:0.000000,2:0.000000):0.543680,3:0.000000):1.213410
((1:0.000000,3:0.000000):0.052763,2:0.000000):0.187967
((1:0.000000,2:0.000000):0.586963,3:0.000000):0.728301
((1:0.000000,2:0.000000):0.336810,3:0.000000):0.420743
((1:0.000000,3:0.000000):0.032962,2:0.000000):0.039142
((1:0.000000,3:0.000000):0.246446,2:0.000000):0.529122
(1:0.000000,(2:0.000000,3:0.000000):0.022171):0.156199
(1:0.000000,(2:0.000000,3:0.000000):0.005354):0.016646
(1:0.000000,(2:0.000000,3:0.000000):0.354702):0.411250
((1:0.000000,2:0.000000):0.032192,3:0.000000):0.094936
((1:0.000000,3:0.000000):1.045318,2:0.000000):1.126135
((1:0.000000,2:0.000000):0.039807,3:0.000000):0.054236
((1:0.000000,3:0.000000):0.381557,2:0.000000):0.675458
(1:0.000000,(2:0.000000,3:0.000000):0.013472):0.159382
((1:0.000000,3:0.000000):0.027590,2:0.000000):0.050301
((1:0.000000,2:0.000000):0.611124,3:0.000000):0.736977
((1:0.000000,3:0.000000):1.524980,2:0.000000):1.685056
((1:0.000000,2:0.000000):0.002136,3:0.000000):0.073851
((1:0.000000,3:0.000000):0.061551,2:0.000000):0.117651
((1:0.000000,3:0.000000):0.107428,2:0.000000):0.198670
((1:0.000000,3:0.000000):1.218592,2:0.000000):1.416447
((1:0.000000,2:0.000000):0.018333,3:0.000000):0.254394
(1:0.000000,(2:0.000000,3:0.000000):0.171662):0.193908
((1:0.000000,2:0.000000):0.002462,3:0.000000):0.038553
((1:0.000000,2:0.000000):0.937314,3:0.000000):1.206399
((1:0.000000,2:0.000000):0.078687,3:0.000000):0.164702
((1:0.000000,2:0.000000):0.387044,3:0.000000):0.510453
((1:0.000000,3:0.000000):0.059083,2:0.000000):0.396970
((1:0.000000,3:0.000000):0.047576,2:0.000000):0.083831
(1:0.000000,(2:0.000000,3:0.000000):0.053588):0.058903
((1:0.000000,2:0.000000):0.141220,3:0.000000):0.260076
((1:0.000000,2:0.000000):0.044324,3:0.000000):0.084219
((1:0.000000,3:0.000000):0.148984,2:0.000000):0.707478
((1:0.000000,3:0.000000):0.575545,2:0.000000):1.223692
((1:0.000000,2:0.000000):0.018948,3:0.000000):0.056235
((1:0.000000,3:0.000000):1.012642,2:0.000000):1.803915
#poly
1
51
101
151
201
251
301
351
401
451
458
#ll
-1.522988e+000
-3.493452e+000
-1.623198e+000
-1.575329e+000
-1.138686e+000
-2.294124e-001
-3.638917e+000
-3.717230e+000
-3.532971e-001
-3.226104e+000
-1.000618e+000
-1.136936e+000
-1.546470e+000
-3.608280e-001
-4.036795e-001
-6.263972e-001
-1.629853e+000
-1.553610e+000
-9.003853e-001
-1.386851e+000
-1.811381e-002
-1.654695e-001
-5.967269e-001
-8.149205e-001
-2.295914e-001
-2.237085e+000
-4.169513e-001
-6.885363e-003
-1.230854e+000
-4.472660e+000
-1.106710e-001
-4.172761e-001
-9.411405e-001
-1.586496e+000
-1.430327e+000
-3.467685e+000
-5.111046e-001
-4.257638e-001
-9.804634e-001
-6.699404e-001
-1.907949e+000
-1.288657e+000
-2.245859e+000
-9.633603e-001
-4.987073e-002
-9.640879e-001
-7.319776e-001
-1.212559e-001
-2.268194e+000
-3.149135e+000
-7.667665e-001
-4.605934e-001
-5.253377e-001
-2.515203e+000
-2.172942e+000
-2.937157e-001
-1.650702e+000
-5.006648e+000
-2.604197e+000
-5.277546e-001
-4.918252e-001
-1.426775e+000
-1.213468e+000
-2.576140e+000
-1.150618e+000
-4.791654e-001
-3.899236e+000
-5.008127e-001
-3.588883e-001
-4.732971e-001
-8.467675e-001
-3.848568e-001
-1.226390e+000
-1.870635e+000
-5.421121e-001
-4.896276e+000
-7.809909e-001
-2.221279e+000
-1.203772e+000
-9.059870e-001
-4.832346e+000
-8.230370e-001
-1.932828e+000
-7.473020e-001
-1.361056e+000
-8.934657e-001
-4.203919e+000
-2.045770e+000
-5.332966e-002
-2.234410e+000
-1.297460e-001
-1.195333e+000
-6.273415e-001
-1.975601e+000
-2.169245e-001
-5.625419e-001
-8.575332e-001
-1.063021e+000
-3.915015e-001
-5.954499e-001
-1.148214e+000
-5.525534e-001
-9.917889e-001
-1.723400e-001
-5.310889e-001
-2.020155e+000
-4.190527e+000
-2.593740e+000
-2.278381e-001
-5.097034e-001
-2.833365e+000
-2.082449e+000
-1.315006e+000
-2.631917e+000
-2.272993e+000
-1.534998e+000
-5.292425e-001
-3.011300e+000
-3.572940e+000
-5.101493e-001
-9.798180e-001
-2.224010e-001
-7.896024e-001
-3.040613e-001
-7.653694e-001
-3.022693e-001
-9.181611e-001
-3.491399e-001
-2.649077e+000
-3.336042e+000
-1.897099e-001
-1.706027e-001
-1.075630e-001
-1.245691e+000
-2.358830e-001
-6.690677e-001
-1.572216e+000
-5.903867e-001
-2.730149e+000
-2.072365e-001
-4.682277e-002
-9.524616e-001
-6.813667e-001
-9.250739e-001
-1.561880e+000
-1.146387e+000
-1.586237e-001
-2.537235e+000
-1.481467e+000
-1.805746e-001
-5.608614e-001
-8.432891e-001
-8.796665e-001
-1.029824e+000
-1.265310e+000
-1.047831e+000
-3.265923e-001
-6.309096e-001
-1.121319e+000
-2.811946e+000
-5.944143e-001
-8.992630e-001
-9.027611e-001
-6.670744e+000
-1.515342e-001
-1.719034e-001
-2.594972e-001
-1.400433e+000
-4.079804e-001
-6.282127e-001
-2.647001e+000
-1.326220e+000
-2.514792e+000
-6.175009e-001
-1.134503e+000
-3.243132e+000
-2.306607e+000
-1.038460e+000
-2.399717e-001
-5.771446e-001
-9.397281e-002
-1.205779e-001
-1.123410e+000
-2.080148e-001
-5.893628e-001
-1.684734e+000
-1.006610e+000
-4.182036e-001
-4.945596e-001
-2.578756e-001
-7.595954e-001
-3.560823e-001
-9.622686e-001
-2.193893e+000
-2.108486e+000
-3.452218e-001
-3.237240e+000
-1.877807e+000
-1.426614e+000
-1.545022e-001
-7.853448e-002
-8.701334e-001
-2.578040e-001
-1.878226e+000
-1.527260e+000
-1.126623e-001
-3.319758e-001
-4.313612e-001
-9.167415e-002
-9.988002e-001
-1.110752e+000
-3.404968e-002
-1.207899e+000
-4.048092e+000
-6.218649e-001
-3.039783e+000
-9.784964e-002
-3.033572e+000
-1.871026e-001
-1.223478e+000
-1.544067e+000
-2.551300e+000
-1.786644e+000
-4.211755e-001
-2.082784e-001
-2.036380e-001
-1.944024e-001
-8.053135e-001
-3.830545e+000
-5.976764e-001
-1.874033e-001
-3.131801e-001
-2.205634e+000
-8.917832e-002
-4.216508e-001
-1.097089e+000
-5.718811e-001
-3.367189e+000
-6.624947e+000
-8.027024e-001
-3.859361e+000
-2.240335e+000
-8.483302e-001
-1.527916e+000
-3.691253e-001
-3.191558e-002
-1.135157e+000
-8.167346e-001
-1.109417e+000
-2.058255e+000
-1.366973e+000
-3.677214e-001
-4.574721e-001
-4.341215e-001
-6.456312e-001
-3.217604e-001
-4.608539e-001
-1.438593e+000
-5.285103e-001
-6.516781e-002
-2.349564e-001
-2.666522e-001
-2.157859e-001
-1.228671e+000
-9.094220e-001
-2.746515e+000
-7.459425e-001
-3.093044e-001
-4.911667e-001
-8.396614e-001
-5.791388e-001
-2.677205e+000
-6.776749e-001
-1.668396e-001
-4.223828e-001
-2.441474e-001
-1.918843e+000
-6.872564e-002
-4.781852e-001
-1.131860e+000
-1.077055e+000
-1.698806e+000
-4.876702e-002
-1.835979e+000
-1.002469e+000
-2.181149e+000
-1.175793e+000
-7.868807e-001
-1.182953e+000
-7.720718e-001
-3.953263e-001
-1.974513e-001
-2.276940e-001
-2.224349e-001
-9.459780e-001
-1.141991e+000
-5.026931e-001
-7.081117e-001
-3.604933e-002
-2.706001e+000
-6.498009e-001
-3.318417e+000
-8.319376e-001
-2.420057e-002
-1.183408e+000
-1.293653e-002
-1.168892e+000
-1.215292e-001
-6.882932e-002
-2.910819e-001
-2.324436e-001
-1.453514e-001
-7.856876e-001
-1.419011e+000
-3.332090e-001
-3.186761e-001
-9.460357e-001
-4.180397e+000
-1.690301e+000
-1.413848e+000
-7.003702e-001
-4.063645e-001
-3.809381e-002
-8.869496e-001
-2.249774e-001
-1.923690e-001
-3.995966e-001
-6.231642e-001
-6.124890e-001
-7.215018e-001
-1.290520e-001
-3.079858e-001
-3.218767e-001
-9.258440e-001
-1.845113e-001
-1.463659e+000
-5.218639e-001
-7.811552e-001
-3.214604e-001
-2.934367e-002
-5.652068e-001
-8.675507e-001
-2.077055e+000
-7.459606e-001
-1.051857e+000
-5.469707e+000
-1.097436e-001
-4.007313e-001
-2.436502e+000
-8.020415e-001
-3.261975e-001
-3.140488e-001
-3.722158e-001
-1.420772e+000
-2.676227e+000
-9.380938e-002
-5.322037e-001
-3.767361e-001
-1.082430e+000
-3.809586e-001
-1.420779e+000
-1.875722e+000
-2.219659e+000
-1.342196e+000
-1.141746e+000
-4.878085e-001
-1.684808e+000
-1.949001e-001
-1.363234e-001
-1.353226e+000
-1.096455e+000
-1.471051e+000
-6.995973e-001
-1.422815e+000
-1.665884e+000
-4.499510e-001
-6.582341e-001
-4.073443e-001
-6.590392e-002
-4.668436e-001
-1.176175e+000
-2.546423e-001
-5.046740e-002
-1.432122e+000
-3.443665e-002
-1.510893e+000
-3.576268e-002
-2.322757e-001
-1.075977e+000
-4.649902e+000
-3.496203e-001
-2.032745e+000
-1.720208e-002
-1.748497e+000
-6.088200e-002
-2.798239e-001
-2.812216e-001
-6.582638e-001
-3.632318e-001
-1.626784e+000
-1.784398e-001
-4.296846e-001
-1.237143e-001
-3.549643e-001
-5.180061e-001
-1.508057e+000
-2.480684e-001
-2.453178e-001
-6.810618e-002
-1.669776e+000
-2.660920e-002
-2.427164e-001
-3.239917e-001
-1.634985e-001
-9.604808e-001
-1.554184e-001
-8.429216e-001
-6.281943e-001
-7.207488e-001
-7.708208e-001
-1.044534e+000
-3.085735e-001
-3.477264e-001
-4.592525e-002
-2.623610e-001
-3.799305e-001
-2.381663e-001
-1.158244e+000
-5.343695e-001
-5.121863e-001
-1.091607e+000
-3.525372e-001
-5.330111e-001
-2.041217e-001
-5.888406e-001
-1.100531e+000
-6.895172e-001
-9.202959e-001
-2.699274e-001
-5.662519e-001
-5.509379e-001
-3.072601e-001
-1.924282e+000
-1.652307e+000
-5.902919e-001
-6.567530e-001
-6.195152e-001
-1.355171e+000
-4.274959e+000
-4.457781e-001
-1.742034e+000
-1.472955e+000
-1.015513e-001
-4.506103e+000
-8.930403e-001
-1.683114e+000
-4.287051e-001
-5.013020e-001
-1.704165e-001
-2.601086e+000
-2.037992e-001
-4.316818e-001
-2.945396e+000
-1.404989e+000
-5.310721e-001
-6.104067e-001
-4.926128e-001
-8.269987e-001
-3.393744e-001
-2.390750e+000
-1.101269e+000
-8.592612e-004
-1.991413e-001
-7.052206e-001
-4.251545e-001
-6.500178e-001
-1.351933e+000
-3.801984e-001
-2.900658e+000
-4.027966e-002
-3.158547e+000
-6.751737e-002
-2.914154e+000
-2.534037e-001
-3.118797e+000
-4.493764e+000
-9.647210e-001
-3.420775e-001
-3.091265e-001
-5.824646e-001
-2.068511e+000
-6.193248e-001
-8.768399e-001
-4.421346e-001
-4.373961e-001
-4.444167e-001
-1.001280e+000
-3.628846e-001
-1.073182e+000
-8.703228e-001
-8.280260e-001
-7.423954e-002
-8.928753e-001
-1.631891e+000
-2.555363e-001
-1.016003e+000
-7.678088e-001
-1.510305e+000
-2.604098e-001
-2.202955e-001
-4.156002e-001
-4.764957e-002
-3.162960e-001
-7.249175e-002
-5.716286e-001
-4.454206e-001
-7.649969e-001
-2.070536e+000
-1.109154e-001
-1.206390e+000
-7.845501e-001
-7.565273e-001
-3.761893e-001
-1.470449e-002
-9.037392e-001
-7.226623e-001
-3.143237e-001
-1.173918e+000
-4.649290e-001
-2.944705e+000
-2.512882e+000
-4.210513e-002
-6.802152e-001
-3.971701e-001
-3.857728e+000
-2.100581e+000
-1.730912e+000
-1.646990e+000
-1.292878e+000
-6.607489e-001
-5.433765e-001
-1.359595e+000
-3.198065e-001
-2.975749e-001
-3.114078e-001
-7.238554e-001
-1.267288e-001
-1.313805e+000
-5.254599e-002
-7.689090e-001
-1.038757e+000
-8.245301e-001
-3.172849e+000
-1.296332e+000
-2.010211e+000
-1.348806e-001
-3.889788e-001
-8.800933e-001
-7.618573e-001
-1.170866e+000
-8.632021e-001
-7.313361e-001
-6.049183e-001
-1.514832e-001
-1.263968e+000
-3.063171e-001
-1.095379e+000
-7.491952e-001
-1.231361e+000
-8.400869e-001
-2.312183e-001
-1.908684e+000
-6.975770e-001
-7.950827e-001
-1.960176e+000
-1.475659e-001
-6.215396e-001
-8.849406e-001
-1.823618e+000
-5.905490e-001
-1.410567e+000
-3.929311e-003
-9.127420e-001
-1.030573e+000
-6.660666e-001
-1.195079e-001
-2.617372e+000
-9.384075e-002
-9.499292e-002
-2.836812e-001
-6.063552e-002
-1.689342e+000
-4.542697e-001
-1.024300e+000
-1.776140e-001
-3.484675e+000
-7.148961e-001
-9.306189e-001
-2.541263e-001
-3.936495e+000
-1.247964e-001
-2.630825e+000
-3.755370e-001
-1.944556e+000
-8.790658e-001
-5.167631e-001
-1.190157e+000
-2.345059e-001
-1.171489e+000
-1.066728e+000
-1.566640e+000
-1.350214e+000
-2.535903e-001
-2.424583e-001
-2.399094e-001
-3.395970e-001
-1.656627e+000
-2.618900e-002
-1.108845e+000
-1.015441e-001
-9.380829e-001
-2.531896e+000
-8.659421e-001
-3.318070e-001
-1.082427e+000
-4.624861e-002
-2.100822e+000
-2.529015e+000
-3.138275e-001
-3.896906e+000
-1.615937e-001
-1.542890e+000
-2.308368e-001
-3.838188e-001
-1.398236e-001
-1.747713e+000
-1.972401e+000
-1.385235e+000
-2.025331e+000
-1.120738e-001
-6.062831e-001
-1.694672e+000
-7.649708e-001
-4.772079e-001
-2.218391e-001
-1.540191e+000
-1.239261e+000
-4.535717e-001
-8.447936e-002
-7.531151e-001
-8.408994e-001
-1.190008e-002
-1.509603e-001
-2.999766e-001
-4.826617e-001
-4.527779e-001
-6.008736e-001
-1.622237e-001
-9.726960e-002
-1.721253e-001
-2.672573e+000
-1.625148e+000
-8.251655e-001
-1.663333e-001
-2.117292e+000
-7.400835e-001
-3.381507e-001
-1.938806e+000
-3.204747e-001
-1.292373e-001
-3.344280e-001
-2.722256e+000
-2.682331e-001
-2.623752e-002
-5.231991e+000
-1.030694e-001
-3.177143e+000
-2.617117e-001
-6.102559e-001
-6.289567e+000
-2.758489e+000
-1.498620e+000
-5.878678e-001
-1.486330e-001
-1.458001e+000
-4.925553e-001
-1.534105e+000
-1.841179e+000
-1.276367e-001
-1.790433e-001
-2.929097e+000
-5.730038e-001
-8.967587e-001
-2.539655e+000
-5.993682e-001
-3.438396e-001
-1.663443e+000
-5.838851e-001
-6.721093e-001
-9.367655e-001
-6.141285e-001
-5.216951e-001
-2.146111e-001
-4.427269e-001
-1.744134e+000
-1.399694e-001
-1.117204e+000
-5.509940e+000
-9.088303e-002
-7.762459e-001
-3.171095e-002
-2.254820e-001
-4.561879e-001
-4.241865e-001
-6.728080e-001
-2.521082e-001
-1.816926e-001
-4.658673e-001
-9.298109e-001
-9.270512e-001
-1.658990e+000
-1.380086e+000
-2.899120e+000
-7.209519e-001
-2.384737e-001
-1.460075e-001
-1.243898e+000
-8.881681e-001
-9.141502e-001
-1.212032e-001
-4.032283e-001
-6.168821e-001
-2.205130e+000
-2.241648e-001
-1.794132e+000
-1.382924e-001
-1.359735e+000
-1.059312e+000
-2.245905e+000
-4.828502e-002
-5.294689e-001
-1.374968e+000
-3.874558e-001
-3.458616e-001
-3.093904e+000
-5.559842e-002
-1.416654e-001
-9.410512e-001
-9.356768e-001
-2.835208e-001
-2.217190e-001
-1.571075e+000
-1.877413e-001
-2.304855e+000
-3.440029e-001
-1.730436e+000
-1.472796e+000
-3.573246e-001
-4.973195e-002
-1.417839e+000
-1.414521e-001
-2.361158e+000
-1.485565e+000
-5.914767e-001
-9.865505e-001
-7.124381e-002
-8.322351e-001
-2.179627e+000
-2.388369e+000
-1.097786e+000
-7.982401e-002
-8.542179e-001
-9.997886e-001
-6.028778e-001
-5.415886e-001
-5.153158e-001
-2.344713e+000
-1.241409e-001
-3.128053e-001
-1.757005e+000
-1.252721e-001
-1.253732e+000
-4.658663e-001
-2.984826e-002
-9.623138e-002
-7.525202e-001
-9.262650e-001
-2.613304e+000
-9.935791e-001
-5.112137e-002
-1.303651e-001
-8.641203e-001
-9.431428e-001
-1.416601e+000
-6.950704e-001
-2.468228e-001
-2.364121e+000
-4.290674e-001
-3.536929e-001
-3.138847e+000
-6.144500e-001
-1.338601e+000
-1.572680e+000
-6.426547e-001
-7.690974e-001
-7.999725e-001
-3.422462e-001
-1.024391e+000
-1.574191e-001
-7.180059e-001
-1.510962e-001
-6.783922e-002
-1.419431e+000
-4.392210e-002
-7.155519e-001
-6.676652e-001
-4.923186e-001
-1.261407e+000
-2.479645e-001
-1.034666e+000
-1.241408e-001
-5.638871e-001
-1.272032e-001
-3.779576e+000
-2.163989e-002
-3.337291e-001
-1.147622e+000
-7.336910e-001
-5.082541e-002
-4.583263e-002
-2.367766e+000
-1.069813e+000
-6.177380e-001
-9.622402e-001
-2.532316e+000
-1.170641e-001
-2.244935e-001
-3.773450e-001
-3.080763e-001
-1.589607e-001
-3.067332e-001
-8.274419e-002
-2.973710e-001
-6.181013e-001
-4.801769e-001
-1.033265e+000
-8.740101e-002
-5.271310e-001
-1.199024e+000
-3.008520e+000
-1.210458e+000
-1.561658e+000
-2.773538e-001
-1.524604e-001
-1.613801e+000
-2.478436e+000
-2.684254e-001
-1.309858e+000
-1.713357e+000
-1.178781e-001
-2.637932e+000
-2.932937e-001
-1.926303e+000
-1.336239e+000
-5.616090e+000
-1.806775e-001
-1.426403e+000
-1.210299e-001
-1.939878e-002
-2.805657e-001
-4.140966e-001
-3.300362e-001
-5.444102e-001
-4.815022e-001
-1.580342e+000
-1.437160e+000
-1.011504e-001
-3.377668e-001
-2.222863e+000
-1.010680e+000
-2.573992e-001
-2.135306e-001
-5.533042e-001
-8.424857e-001
-3.187610e-001
-1.112786e-001
-4.480804e-001
-6.559093e-002
-1.771153e+000
-2.357548e-001
-1.830021e-001
-3.910880e-001
-5.223770e-001
-1.061350e+000
-5.983980e-001
-2.695358e-001
-4.262547e-001
-2.547929e+000
-6.407232e-001
-5.346559e+000
-1.879020e+000
-4.470076e-001
-2.263741e+000
-1.034508e+000
-1.479354e+000
-4.757000e-001
-9.032991e-001
-1.055014e+000
-6.936327e-001
-9.899661e-002
-4.315542e-001
-8.011296e-001
-2.101386e+000
-1.637981e-001
-4.423267e-001
-1.803484e-001
-2.509720e+000
-1.546858e+000
-6.195905e-001
-8.950771e-001
-2.017964e+000
-6.166363e-001
-5.889295e-001
-1.288297e+000
-6.884815e-001
-2.734604e-001
-2.726204e-001
-5.450287e-001
-3.358066e-001
-1.375038e+000
-8.429615e-001
-8.874961e-001
-5.003716e-001
-1.733905e-001
-1.533342e-001
-1.524943e+000
-1.657868e-001
-7.131912e-001
-3.652355e-001
-1.044056e+000
-2.236071e-001
-3.128464e-001
-4.506459e-001
-5.815321e-001
-3.430868e-001
-1.841803e+000
-9.044729e-001
-3.937730e+000
-4.146237e-001
-1.105362e+000
-4.815993e-001
-7.105525e-001
-1.368026e+000
-1.700757e+000
-3.932002e-001
-1.607575e-001
-2.053279e+000
-3.451228e-001
-7.043807e-001
-2.553777e-001
-4.971084e+000
-6.029136e+000
-1.838723e-001
-6.754223e-001
-2.839270e+000
-3.448220e-001
-2.183377e+000
-1.178656e+000
-1.152615e-001
-1.109479e+000
-2.227472e-001
-2.879371e-002
-1.166383e+000
-1.760571e-001
-3.369364e+000
-1.403157e-001
-1.464007e+000
-1.901044e-001
-1.067481e-001
-1.972534e+000
-4.765529e+000
-7.882583e-002
-2.418214e-001
-4.152967e-001
-3.866671e+000
-2.934619e-001
-5.397142e-001
-4.366240e-002
-3.089874e+000
-3.241498e-001
-1.294220e+000
-5.295340e-001
-1.844503e-001
-1.712765e-001
-5.552459e-001
-1.767160e-001
-1.059528e+000
-2.478480e+000
-9.655649e-002
-3.931933e+000
#blocks
11
#theta
9.717737e-001
9.790953e-001
8.175171e-001
1.006477e+000
8.473122e-001
8.557047e-001
1.144938e+000
8.314912e-001
7.800272e-001
8.963505e-001
1.469389e+000
1.108727e+000
1.582508e+000
1.631733e+000
2.507419e+000
2.925974e+000
2.156683e+000
1.955979e+000
1.938680e+000
1.118396e+000
1.043970e+000
1.106448e+000
9.853830e-001
7.082345e-001
6.914106e-001
3.890842e-001
6.851050e-001
8.073820e-001
5.404604e-001
5.891650e-001
4.954613e-001
7.403223e-001
1.026065e+000
8.055123e-001
4.715371e-001
6.211902e-001
7.397672e-001
7.824913e-001
4.476233e-001
3.519221e-001
2.022778e-001
2.115174e-001
2.011085e-001
1.851938e-001
2.706198e-001
3.533213e-001
3.119857e-001
1.875011e-001
1.946936e-001
1.286053e-001
1.056185e-001
1.555257e-001
1.413498e-001
1.202324e-001
1.185829e-001
1.712072e-001
1.471306e-001
1.862144e-001
2.114699e-001
1.598033e-001
1.227722e-001
8.380523e-002
8.932682e-002
7.255152e-002
6.697713e-002
9.105798e-002
8.586582e-002
1.014546e-001
1.366464e-001
1.239705e-001
1.430546e-001
1.167253e-001
9.333186e-002
6.040102e-002
4.596899e-002
6.770483e-002
5.681156e-002
5.448194e-002
4.207414e-002
5.745584e-002
7.266671e-002
5.272311e-002
3.654631e-002
5.919821e-002
3.558913e-002
3.623047e-002
2.264920e-002
1.850875e-002
2.370709e-002
1.892456e-002
1.684855e-002
1.720837e-002
2.066679e-002
1.733834e-002
2.788373e-002
2.490110e-002
3.961498e-002
3.861005e-002
3.555928e-002
3.148273e-002
5.103596e-002
3.143028e-002
2.382574e-002
2.156925e-002
1.292242e-002
7.172928e-003
8.194003e-003
8.206722e-003
7.383977e-003
6.470663e-003
7.275112e-003
9.968056e-003
8.559324e-003
5.886902e-003
2.825543e-003
2.741707e-003
3.422088e-003
3.775506e-003
3.503118e-003
3.460859e-003
4.114886e-003
3.176815e-003
4.782478e-003
6.304295e-003
6.767831e-003
8.081591e-003
5.985993e-003
4.344754e-003
6.198583e-003
7.484408e-003
9.367499e-003
1.199253e-002
9.044383e-003
1.044917e-002
9.677273e-003
1.238980e-002
1.301458e-002
1.067367e-002
8.114217e-003
6.718227e-003
1.219023e-002
1.023578e-002
7.645506e-003
6.328614e-003
1.035183e-002
9.129463e-003
6.127372e-003
6.701004e-003
3.644486e-003
4.518607e-003
6.919345e-003
6.066494e-003
4.564996e-003
6.230818e-003
5.793590e-003
4.433598e-003
4.423910e-003
3.518091e-003
4.250632e-003
4.180003e-003
4.872577e-003
5.754605e-003
8.309120e-003
8.745046e-003
6.596853e-003
5.926428e-003
5.771146e-003
6.467449e-003
6.801145e-003
6.761292e-003
6.029010e-003
5.617771e-003
4.906549e-003
3.800878e-003
6.063460e-003
8.566114e-003
8.675148e-003
5.386104e-003
7.418625e-003
7.113020e-003
5.307674e-003
4.555705e-003
5.418627e-003
6.312790e-003
5.500875e-003
7.714194e-003
5.331279e-003
4.325800e-003
3.834030e-003
3.009835e-003
2.616636e-003
1.944429e-003
1.866311e-003
1.448871e-003
1.202856e-003
1.217296e-003
1.068096e-003
1.161720e-003
8.497254e-004
5.895510e-004
6.085282e-004
4.220569e-004
3.204785e-004
3.303556e-004
3.669240e-004
3.917598e-004
4.599792e-004
3.641904e-004
3.525181e-004
2.943292e-004
3.993327e-004
5.773126e-004
6.665622e-004
8.554773e-004
8.205073e-004
6.174507e-004
8.264408e-004
2.059181e-003
2.313885e-003
2.055606e-003
1.713486e-003
1.843416e-003
2.182817e-003
3.761005e-003
3.954633e-003
2.709348e-003
2.533807e-003
1.570253e-003
7.631938e-004
9.098662e-004
1.350142e-003
2.141124e-003
2.442446e-003
1.719364e-003
1.914343e-003
1.978879e-003
1.310768e-003
1.558466e-003
1.834704e-003
1.786538e-003
1.635957e-003
2.135325e-003
3.282009e-003
3.101652e-003
4.265333e-003
4.152605e-003
4.325280e-003
3.894660e-003
4.417102e-003
2.582406e-003
2.783689e-003
4.041593e-003
2.917288e-003
1.574942e-003
1.938374e-003
1.707335e-003
1.896070e-003
1.998094e-003
8.485607e-004
7.986423e-004
4.693166e-004
2.903173e-004
2.648778e-004
2.197396e-004
4.824017e-004
5.239481e-004
6.022437e-004
4.824046e-004
3.513326e-004
3.962616e-004
5.386364e-004
6.204830e-004
4.422838e-004
2.399356e-004
2.951938e-004
3.703025e-004
3.888276e-004
5.028321e-004
7.200817e-004
4.701264e-004
4.813760e-004
3.858074e-004
4.685931e-004
5.082966e-004
9.391504e-004
9.063231e-004
1.508616e-003
1.550305e-003
2.095218e-003
1.542769e-003
1.383956e-003
1.185830e-003
8.492941e-004
1.002563e-003
6.306180e-004
5.406819e-004
5.286777e-004
7.035986e-004
6.875950e-004
4.637241e-004
3.915713e-004
3.824186e-004
2.972999e-004
1.535342e-004
1.953996e-004
1.565821e-004
2.116644e-004
1.688341e-004
1.866928e-004
2.356178e-004
3.022674e-004
2.225183e-004
1.904027e-004
1.640126e-004
2.000937e-004
1.545957e-004
1.592486e-004
1.200000e-004
1.699298e-004
1.738613e-004
1.067464e-004
9.638087e-005
1.182437e-004
1.151860e-004
1.703833e-004
2.108362e-004
3.086049e-004
2.718388e-004
3.557766e-004
4.079254e-004
4.903355e-004
3.748215e-004
2.579492e-004
2.648068e-004
1.489636e-004
1.529792e-004
1.301474e-004
1.216309e-004
1.055299e-004
1.078185e-004
1.005776e-004
1.389743e-004
9.271897e-005
1.231744e-004
1.423766e-004
1.036042e-004
1.331225e-004
1.394422e-004
1.170328e-004
1.184032e-004
1.339732e-004
1.701243e-004
1.467345e-004
1.383400e-004
9.601414e-005
9.799457e-005
1.440486e-004
1.784744e-004
1.856552e-004
1.732531e-004
3.027857e-004
3.194139e-004
4.858067e-004
5.471336e-004
6.463188e-004
1.179430e-003
1.279218e-003
1.823288e-003
1.837017e-003
2.114912e-003
1.342659e-003
1.654377e-003
1.307874e-003
1.292403e-003
1.213892e-003
1.342148e-003
6.611484e-004
8.325811e-004
5.535573e-004
4.331673e-004
5.687742e-004
4.949079e-004
7.089806e-004
7.409382e-004
4.897678e-004
4.114123e-004
3.392238e-004
3.993541e-004
5.098658e-004
5.143859e-004
6.487392e-004
4.810190e-004
5.953170e-004
8.000837e-004
8.002333e-004
7.717996e-004
1.105147e-003
8.917460e-004
8.269635e-004
1.846864e-003
1.697924e-003
1.122727e-003
1.099890e-003
1.688953e-003
1.230795e-003
1.258844e-003
1.609556e-003
1.112099e-003
9.169081e-004
1.151869e-003
1.080902e-003
1.152912e-003
1.795998e-003
1.224965e-003
7.038461e-004
8.650307e-004
7.857243e-004
8.289684e-004
7.706477e-004
5.444316e-004
1.023735e-003
1.075766e-003
1.433618e-003
1.913299e-003
2.368729e-003
2.104602e-003
3.269368e-003
4.511512e-003
6.189239e-003
8.490465e-003
6.568200e-003
5.227597e-003
7.412794e-003
8.541490e-003
1.136866e-002
1.300576e-002
1.216643e-002
7.565768e-003
5.848354e-003
8.986546e-003
1.093808e-002
1.011685e-002
1.309469e-002
8.799859e-003
1.035443e-002
1.782456e-002
2.083188e-002
1.256998e-002
1.047528e-002
1.419470e-002
1.693136e-002
1.694733e-002
1.220119e-002
1.318925e-002
1.336524e-002
1.359337e-002
2.000418e-002
3.154109e-002
4.843608e-002
6.873209e-002
5.653374e-002
5.872532e-002
5.571452e-002
8.144103e-002
1.034952e-001
8.786023e-002
6.254111e-002
5.431208e-002
6.120319e-002
5.226432e-002
6.015642e-002
7.522782e-002
9.416624e-002
6.642176e-002
7.240953e-002
8.265156e-002
8.689997e-002
1.438241e-001
1.908028e-001
1.027970e-001
1.012698e-001
1.747470e-001
2.590358e-001
2.208496e-001
3.791854e-001
2.940913e-001
2.099690e-001
3.157025e-001
3.326679e-001
2.672813e-001
2.717800e-001
2.722636e-001
2.820060e-001
2.022049e-001
2.188097e-001
2.578169e-001
1.894403e-001
2.090200e-001
3.514401e-001
1.763505e-001
9.941038e-002
1.198130e-001
1.014495e-001
1.628887e-001
1.423078e-001
1.013592e-001
8.493457e-002
8.662250e-002
6.111031e-002
7.057931e-002
6.316387e-002
7.639394e-002
4.835767e-002
3.766274e-002
3.472743e-002
4.015099e-002
3.599651e-002
4.413193e-002
5.030150e-002
6.706106e-002
7.048279e-002
5.179985e-002
5.230515e-002
2.788856e-002
3.027896e-002
2.196124e-002
1.941557e-002
2.759966e-002
2.943502e-002
2.841643e-002
3.009852e-002
2.518611e-002
2.876535e-002
2.200087e-002
2.489335e-002
2.376735e-002
2.873664e-002
2.280120e-002
1.786188e-002
1.758523e-002
2.036021e-002
2.433197e-002
2.226669e-002
2.550364e-002
2.618116e-002
1.728988e-002
1.356854e-002
1.550351e-002
2.206127e-002
1.200874e-002
1.491071e-002
1.024879e-002
1.115306e-002
8.699085e-003
1.346598e-002
1.322333e-002
1.552829e-002
1.763605e-002
1.784616e-002
2.024372e-002
2.799376e-002
2.218423e-002
1.988796e-002
1.216254e-002
1.386309e-002
1.766262e-002
1.465054e-002
7.097946e-003
6.121949e-003
1.112804e-002
7.526133e-003
7.688127e-003
6.737729e-003
6.587495e-003
8.571702e-003
1.073878e-002
1.189108e-002
1.130953e-002
7.214685e-003
1.006513e-002
9.686107e-003
1.000220e-002
1.088133e-002
9.532744e-003
1.056890e-002
7.482293e-003
5.137237e-003
4.548161e-003
3.258969e-003
7.259873e-003
5.030657e-003
5.187093e-003
3.211271e-003
2.921585e-003
3.191145e-003
5.515001e-003
8.024031e-003
6.471933e-003
6.341618e-003
5.400504e-003
6.074414e-003
6.224976e-003
7.474274e-003
5.765503e-003
7.837488e-003
6.913437e-003
7.511400e-003
7.097298e-003
5.190238e-003
3.480148e-003
4.108202e-003
4.258573e-003
5.182793e-003
7.466631e-003
7.227549e-003
7.967180e-003
9.835802e-003
1.572712e-002
1.900780e-002
1.281267e-002
9.980505e-003
8.730406e-003
1.497891e-002
1.050563e-002
9.101667e-003
4.448551e-003
9.461731e-003
9.296742e-003
7.909444e-003
9.615720e-003
7.341544e-003
8.564469e-003
1.113075e-002
6.740013e-003
5.113726e-003
5.704993e-003
5.064923e-003
4.235459e-003
2.422776e-003
4.473808e-003
3.149636e-003
3.173430e-003
3.011388e-003
2.113347e-003
1.671107e-003
1.206376e-003
1.521356e-003
1.153790e-003
1.996703e-003
1.122513e-003
6.446948e-004
5.609072e-004
7.642963e-004
6.321730e-004
5.405598e-004
6.500270e-004
7.771147e-004
7.642032e-004
8.519487e-004
8.186669e-004
6.550386e-004
1.225609e-003
1.119428e-003
1.214066e-003
9.936535e-004
1.197201e-003
1.503755e-003
1.974464e-003
1.593927e-003
2.643287e-003
2.580986e-003
3.420506e-003
3.505719e-003
3.428262e-003
3.335292e-003
2.495667e-003
1.940648e-003
2.255106e-003
2.669450e-003
3.735980e-003
5.319348e-003
4.573356e-003
3.817737e-003
3.863724e-003
5.288438e-003
5.837384e-003
3.084504e-003
3.251121e-003
4.090019e-003
4.006741e-003
2.086387e-003
4.681125e-003
5.122964e-003
4.025913e-003
3.814655e-003
4.337370e-003
5.476269e-003
5.917243e-003
6.274922e-003
4.429524e-003
6.105155e-003
5.418929e-003
6.925626e-003
7.971752e-003
4.584471e-003
3.676753e-003
3.450333e-003
3.175422e-003
2.606706e-003
2.495892e-003
2.506014e-003
2.080824e-003
1.892935e-003
1.444479e-003
1.172574e-003
1.671011e-003
3.058348e-003
3.993869e-003
4.763318e-003
4.031449e-003
2.446302e-003
2.868789e-003
2.649951e-003
2.294012e-003
2.586378e-003
2.412966e-003
2.447626e-003
1.696488e-003
1.431128e-003
1.672195e-003
1.762895e-003
2.892484e-003
2.949761e-003
3.014462e-003
2.495205e-003
2.509024e-003
2.761771e-003
3.243425e-003
2.734995e-003
4.597798e-003
3.620850e-003
4.485425e-003
6.717639e-003
7.069810e-003
1.686693e-002
1.699918e-002
1.578767e-002
1.404519e-002
9.797700e-003
1.110077e-002
1.415923e-002
1.274206e-002
1.210838e-002
1.109165e-002
1.016099e-002
6.417881e-003
8.450836e-003
8.050169e-003
1.067312e-002
1.528172e-002
2.109181e-002
2.965574e-002
2.571622e-002
2.537584e-002
2.349685e-002
2.400927e-002
2.858548e-002
3.827873e-002
2.392890e-002
1.702360e-002
1.197220e-002
9.248570e-003
6.599754e-003
5.050766e-003
5.303532e-003
3.146126e-003
2.188838e-003
1.950103e-003
2.362191e-003
2.472876e-003
2.904933e-003
3.101166e-003
2.583581e-003
3.247748e-003
3.747349e-003
4.605796e-003
4.153887e-003
4.651218e-003
5.611692e-003
4.626040e-003
5.421604e-003
5.464911e-003
7.048572e-003
6.010071e-003
5.074575e-003
3.081997e-003
3.666734e-003
2.573068e-003
2.527055e-003
2.308543e-003
2.465851e-003
2.790106e-003
3.256561e-003
3.513057e-003
2.632315e-003
2.926312e-003
1.792893e-003
1.854379e-003
1.637479e-003
1.747861e-003
1.383557e-003
2.005929e-003
2.112397e-003
2.102448e-003
1.436020e-003
1.804176e-003
1.468725e-003
2.139238e-003
2.437547e-003
2.441537e-003
1.764985e-003
2.732555e-003
3.794356e-003
4.419519e-003
5.630274e-003
7.345200e-003
8.615298e-003
8.682992e-003
7.905633e-003
9.130021e-003
1.064563e-002
1.279776e-002
1.661291e-002
1.359038e-002
9.988149e-003
1.186418e-002
7.382162e-003
5.938590e-003
6.444691e-003
5.955443e-003
5.831582e-003
6.873184e-003
1.023269e-002
1.072633e-002
6.761389e-003
6.272592e-003
6.664624e-003
1.037810e-002
9.057545e-003
7.778659e-003
3.582147e-003
5.858351e-003
5.390114e-003
1.127631e-002
1.329604e-002
1.772034e-002
1.977369e-002
1.992224e-002
2.073740e-002
2.207633e-002
3.451230e-002
3.104349e-002
5.052404e-002
5.261685e-002
3.042857e-002
3.465578e-002
2.280039e-002
2.009651e-002
1.858423e-002
1.736175e-002
1.372767e-002
1.659024e-002
1.945775e-002
2.110136e-002
2.474335e-002
2.409366e-002
1.612496e-002
2.190472e-002
2.533602e-002
2.954475e-002
3.107356e-002
2.785843e-002
3.388913e-002
2.735188e-002
4.750486e-002
2.853757e-002
4.798850e-002
4.695220e-002
4.661162e-002
3.254905e-002
3.077574e-002
2.152431e-002
2.708441e-002
2.137543e-002
1.855451e-002
1.156620e-002
1.551273e-002
1.427773e-002
1.525806e-002
2.096508e-002
1.205014e-002
1.180728e-002
9.254765e-003
5.965262e-003
7.333424e-003
7.448588e-003
7.306893e-003
5.180010e-003
5.931744e-003
5.938673e-003
5.314009e-003
4.530177e-003
3.940623e-003
4.992197e-003
4.368189e-003
6.781323e-003
4.672806e-003
5.792746e-003
6.598645e-003
4.390564e-003
3.797163e-003
3.545017e-003
3.966876e-003
1.403283e-003
1.810141e-003
2.034094e-003
2.718148e-003
2.148337e-003
1.406605e-003
2.241328e-003
2.406677e-003
2.687026e-003
2.971255e-003
2.762672e-003
1.572342e-003
1.585492e-003
1.388034e-003
1.862918e-003
1.210164e-003
1.370914e-003
3.155055e-003
1.803273e-003
1.552761e-003
1.620934e-003
2.036882e-003
1.939934e-003
1.573927e-003
2.105085e-003
2.198376e-003
2.045258e-003
2.032842e-003
2.916257e-003
2.258535e-003
2.028968e-003
1.734369e-003
2.009124e-003
1.889533e-003
1.662140e-003
1.431622e-003
1.491413e-003
1.523555e-003
1.745769e-003
1.647634e-003
1.460090e-003
1.594171e-003
1.873933e-003
1.776596e-003
2.902554e-003
3.873780e-003
2.844344e-003
3.296524e-003
2.204106e-003
2.328305e-003
1.547264e-003
1.511183e-003
1.296662e-003
1.027446e-003
7.205746e-004
1.061924e-003
1.816276e-003
1.702448e-003
1.636009e-003
1.261246e-003
1.593530e-003
1.426979e-003
1.626796e-003
1.195371e-003
6.510260e-004
6.850605e-004
7.743406e-004
6.775985e-004
3.771451e-004
3.936280e-004
5.617352e-004
1.013732e-003
7.882909e-004
8.363478e-004
9.111749e-004
1.199048e-003
1.801127e-003
#nu
9.770835e-001
2.796601e-001
3.865483e-001
1.409446e-001
4.029591e-001
8.991587e-001
6.644888e-001
7.718832e-001
1.865402e-001
2.971641e-001
7.850543e-001
7.583726e-001
1.218659e-001
1.762140e-001
1.601408e-001
1.476871e-001
2.619718e-001
6.044024e-001
3.744629e-001
7.031910e-001
6.443215e-001
6.782975e-001
1.579434e-001
3.276859e-002
2.985809e-001
6.159901e-001
5.673161e-001
2.254526e-001
7.565312e-001
9.239462e-001
1.359709e-001
6.382129e-001
5.310076e-001
9.702069e-001
5.316617e-001
4.594437e-001
7.325481e-001
5.876857e-001
1.806973e-001
1.078895e-001
8.157157e-002
1.722356e-001
7.409683e-001
5.916718e-001
1.053936e-001
4.775777e-001
8.182868e-001
3.150578e-001
6.390813e-002
5.122878e-001
6.845430e-001
3.177117e-001
6.979269e-001
4.981478e-002
5.552456e-001
5.329336e-001
6.402602e-001
4.983004e-001
4.325249e-002
7.853365e-001
6.430099e-001
9.119054e-001
3.979033e-001
1.137488e-001
9.109735e-001
4.235896e-001
7.765478e-001
9.695864e-001
9.297051e-001
4.178811e-001
6.352618e-001
8.291001e-001
5.623711e-001
6.276344e-002
1.351693e-002
2.774727e-002
2.263125e-001
2.842281e-001
6.853475e-001
2.760039e-001
5.324322e-001
5.188963e-001
5.989519e-001
4.096653e-001
1.428474e-001
4.226408e-001
4.123264e-001
3.657730e-005
3.747347e-001
5.010060e-001
5.321611e-001
9.179698e-001
8.634777e-001
4.722434e-001
5.559495e-001
7.597768e-001
5.995358e-001
3.876583e-001
6.031159e-001
4.686644e-001
9.422987e-001
7.412437e-001
5.808774e-001
1.864253e-001
3.349865e-002
9.277745e-001
8.696676e-001
5.716533e-001
6.681162e-001
4.549340e-001
1.822451e-001
1.882266e-002
7.906209e-001
2.949399e-001
7.059174e-001
5.090851e-001
4.765683e-001
7.459245e-001
1.863238e-001
2.847684e-001
1.819895e-001
4.498761e-001
9.212553e-001
1.072389e-002
4.374569e-001
7.377182e-001
6.315402e-002
8.197796e-001
1.530423e-001
4.171550e-001
1.458516e-001
4.617437e-001
4.792394e-001
4.134413e-001
7.858444e-001
1.887293e-002
3.491369e-002
7.738167e-001
7.386492e-001
3.961177e-001
7.294384e-001
4.180415e-001
8.201576e-001
1.916407e-001
2.250055e-002
7.042579e-001
8.326685e-001
6.890659e-001
5.920555e-001
9.791202e-001
2.927632e-001
3.989396e-001
5.374167e-001
8.030160e-001
1.173304e-001
4.149300e-001
9.380853e-001
3.149135e-001
9.108283e-001
8.625467e-001
6.813623e-001
1.253880e-001
9.328112e-001
8.842361e-002
9.191087e-001
9.674785e-002
2.665180e-001
4.711395e-001
3.350525e-002
4.424430e-001
3.835690e-001
3.126831e-001
7.629395e-001
5.256486e-002
8.494928e-001
1.180465e-001
3.447950e-001
1.767574e-001
5.115131e-002
7.692623e-001
1.196931e-001
8.016202e-001
1.094426e-001
4.908351e-001
8.978895e-001
1.256207e-001
3.752505e-001
6.157935e-002
1.230755e-001
7.134598e-002
3.309438e-001
9.371343e-002
5.071304e-001
1.858284e-001
3.906881e-001
1.943942e-001
2.562099e-001
5.110224e-002
9.337884e-001
9.037912e-001
9.919270e-001
1.700849e-001
3.699827e-001
1.664597e-001
9.638355e-001
3.358158e-001
5.251719e-001
5.440741e-001
6.612584e-001
6.785219e-001
5.087471e-001
8.520688e-002
3.061360e-001
8.353578e-001
7.028719e-001
6.104471e-001
4.355223e-001
6.241271e-001
3.712066e-001
8.397234e-001
6.110710e-001
7.040276e-001
5.369531e-001
9.890600e-001
1.295086e-001
9.404477e-001
4.702269e-001
8.981506e-001
1.899449e-001
6.776245e-003
2.220628e-001
2.555357e-001
4.117327e-001
6.209273e-001
8.288581e-001
1.276021e-001
7.452294e-001
8.650345e-001
1.222147e-002
9.806071e-001
7.620849e-001
6.656673e-001
2.910975e-001
1.805328e-001
2.319137e-001
9.588419e-001
5.893557e-001
3.779098e-001
5.455730e-002
5.622469e-002
7.945248e-001
5.325480e-001
7.004759e-001
6.929601e-002
7.060357e-002
1.246866e-001
2.553202e-001
7.428248e-001
1.513444e-001
6.679412e-001
4.382401e-001
7.386202e-001
2.435717e-001
8.841816e-001
1.367998e-001
8.854070e-001
2.798006e-001
5.121987e-001
2.662522e-002
7.995468e-001
6.826898e-001
6.837880e-001
1.470143e-001
8.635169e-002
9.109603e-001
2.582086e-001
9.329542e-001
9.908980e-001
6.041723e-001
5.943953e-001
1.290533e-001
7.040843e-001
4.681616e-001
5.192234e-001
4.224072e-001
2.362575e-001
8.070482e-001
8.165571e-001
4.289686e-001
3.982418e-002
3.034305e-001
5.641264e-001
4.090279e-001
2.866925e-001
9.670504e-001
2.184961e-001
7.317996e-001
7.162196e-001
8.377645e-001
5.201146e-001
6.315382e-001
4.554484e-001
5.910313e-001
9.322711e-001
3.144691e-002
8.276278e-002
7.930635e-001
2.759660e-002
4.888043e-001
9.451058e-001
7.757977e-001
2.969312e-001
8.540919e-001
4.444240e-001
1.803223e-001
5.169774e-001
2.141103e-001
1.057467e-001
1.287902e-001
9.718282e-001
5.414948e-001
1.672104e-001
3.925434e-001
4.594517e-001
6.591558e-001
2.105970e-001
6.271463e-001
3.020321e-001
4.280806e-001
9.032186e-001
1.803064e-001
5.497820e-001
3.220580e-001
8.754730e-001
3.383220e-001
7.863987e-001
5.496753e-001
3.962778e-001
4.327022e-001
3.235967e-002
8.362083e-002
9.804742e-001
1.769442e-001
6.492169e-001
9.766070e-001
9.482107e-001
7.600325e-001
2.109023e-001
2.150980e-001
9.668585e-001
4.859035e-001
5.252059e-001
7.361275e-001
5.128661e-001
7.458605e-001
9.089389e-001
4.914823e-001
5.733542e-001
7.325479e-001
3.917776e-001
6.043517e-001
8.415294e-001
9.763862e-001
5.964950e-001
3.847243e-001
4.906428e-001
6.763783e-001
2.558264e-001
3.200677e-002
9.201730e-001
8.032651e-001
1.844273e-001
5.529927e-001
9.638332e-001
5.369236e-001
6.372001e-001
3.872017e-001
8.302014e-001
2.998663e-001
3.680693e-001
3.588642e-001
5.486026e-001
4.826052e-001
6.861028e-001
2.846872e-001
9.181279e-001
8.067996e-002
6.737115e-001
4.161609e-001
4.357984e-001
5.410963e-001
3.863318e-001
9.866590e-001
4.726154e-001
3.116336e-001
3.840310e-001
9.950591e-001
5.824836e-001
7.192137e-001
3.570609e-001
6.821285e-001
6.885049e-001
6.528566e-001
5.131245e-001
4.489040e-001
7.145995e-001
4.427864e-001
2.341160e-001
6.610623e-001
9.686129e-001
9.312722e-001
5.257730e-001
3.445479e-001
2.819650e-001
7.751526e-001
7.260209e-001
5.535184e-001
5.690892e-001
3.787688e-001
3.132495e-002
7.271289e-001
8.603488e-001
2.659292e-001
8.502411e-001
6.252354e-001
8.217361e-001
4.658061e-002
9.816042e-001
1.539384e-001
2.768524e-001
6.516192e-001
7.572897e-001
6.502396e-001
2.898820e-001
1.561238e-001
4.731571e-001
4.121282e-001
6.380270e-001
6.512329e-001
8.002795e-001
4.945784e-001
2.647312e-001
1.456449e-001
9.886030e-001
7.689766e-001
9.451865e-001
2.596150e-001
5.513175e-001
4.535981e-002
2.364714e-001
8.220702e-001
8.471416e-001
7.020521e-001
9.724526e-001
2.604035e-001
3.578026e-001
8.312396e-001
8.953803e-001
6.566589e-002
2.311667e-002
9.629268e-001
7.271489e-001
5.626806e-001
2.666970e-001
8.592948e-001
5.213145e-001
7.607594e-001
6.248773e-001
7.193716e-001
8.987387e-001
4.750308e-001
4.052232e-001
7.223684e-001
1.162466e-002
1.186045e-002
3.106642e-001
3.689615e-001
7.490238e-001
4.142730e-001
9.858968e-001
5.732687e-001
9.319074e-001
2.409325e-001
1.152248e-001
5.024902e-001
9.492091e-003
9.917168e-001
5.244023e-001
7.446340e-001
2.223394e-001
4.631442e-001
8.685280e-001
8.176211e-001
7.808377e-001
3.270680e-002
5.352723e-001
3.306300e-001
4.163113e-001
6.383279e-001
6.795218e-001
9.972951e-001
3.941552e-001
3.383637e-001
3.964185e-001
4.406071e-001
4.159273e-001
3.728379e-001
5.111604e-001
7.003906e-001
5.059038e-001
2.434531e-001
6.693757e-001
2.772250e-002
3.929765e-001
4.847690e-001
7.527829e-001
4.597746e-001
9.879120e-001
5.684598e-001
3.139407e-001
6.924137e-001
1.776429e-001
7.315451e-001
2.842260e-002
8.058236e-001
2.744465e-001
3.503793e-001
4.064544e-001
3.854659e-001
4.095059e-001
3.048516e-001
8.492016e-001
7.872753e-001
9.462649e-001
2.753908e-001
6.625848e-001
1.731012e-001
5.017040e-001
2.178377e-001
9.548949e-001
3.979744e-001
2.654977e-001
4.722287e-001
9.578819e-001
9.997345e-001
6.398440e-001
2.394141e-001
8.565217e-001
1.441558e-001
4.488056e-001
3.539280e-001
4.142846e-001
6.296617e-001
9.489654e-001
7.422570e-001
6.284292e-001
8.276852e-001
3.667655e-002
6.078036e-001
7.284457e-001
2.517585e-001
2.401220e-001
2.754458e-001
6.000672e-001
5.997496e-001
6.493442e-001
6.227215e-001
2.019653e-001
2.879007e-001
8.694469e-001
3.854331e-001
5.869160e-001
9.395359e-001
2.743789e-001
3.853515e-001
7.631891e-001
3.583641e-001
1.557576e-001
7.115538e-001
2.868909e-001
9.217028e-001
6.752335e-001
2.972141e-001
7.567280e-001
8.316420e-001
2.527764e-001
4.091165e-001
4.980210e-001
7.086757e-001
6.088576e-001
9.196267e-001
6.666166e-002
2.352981e-001
1.103112e-002
5.912148e-001
9.459954e-001
1.184757e-001
1.846151e-001
6.780449e-001
8.149937e-002
4.183495e-002
5.147355e-001
6.635452e-001
5.404956e-001
5.653896e-001
1.139009e-001
9.617608e-001
9.850437e-001
6.468829e-001
8.530370e-001
7.283951e-001
4.540235e-001
5.608674e-001
6.578651e-001
7.439788e-001
4.876753e-001
4.799322e-001
4.578960e-001
3.448515e-001
3.583682e-002
6.863232e-001
3.171870e-001
9.761778e-001
9.561259e-001
2.781004e-001
2.337541e-001
3.772018e-001
5.918141e-001
3.987834e-001
2.229547e-001
4.288404e-001
6.298987e-001
4.446928e-001
2.722447e-002
2.732300e-002
3.694381e-001
2.184236e-001
9.873681e-001
6.990196e-001
5.974776e-001
3.864181e-001
9.157171e-001
2.656276e-001
2.318811e-001
4.166391e-001
7.405997e-003
3.884956e-001
2.159347e-001
7.386829e-001
5.970083e-001
4.372038e-001
2.582865e-001
9.558259e-001
5.950260e-001
8.076300e-001
9.778827e-001
6.934685e-002
1.333214e-001
2.403313e-001
4.734317e-001
7.389609e-001
9.333745e-001
6.489485e-001
3.838028e-001
6.279950e-001
3.957452e-001
6.103077e-001
8.463049e-001
1.752788e-001
2.709060e-001
9.709679e-001
5.391423e-001
9.370308e-001
3.357775e-002
8.942735e-001
9.321160e-002
8.418958e-001
2.749073e-001
9.210835e-001
6.524222e-002
2.002219e-002
8.421571e-001
5.352370e-001
1.408244e-001
7.087847e-001
8.318220e-001
6.332456e-001
3.933418e-001
7.624338e-001
5.563746e-001
2.997492e-001
4.257077e-002
8.663521e-001
2.695985e-001
7.884942e-001
1.666652e-002
4.877394e-001
2.626560e-001
7.748792e-001
5.654065e-001
2.114590e-001
1.055802e-001
7.322490e-001
1.119281e-001
1.788445e-001
5.581039e-001
9.333025e-001
7.242094e-001
5.480583e-001
8.025138e-001
7.571733e-001
9.590307e-001
1.268495e-001
4.927473e-001
2.195652e-001
7.905795e-001
8.875037e-001
5.284946e-001
9.806370e-001
1.597945e-001
8.086572e-001
9.524973e-001
4.894439e-001
5.695314e-001
6.959569e-001
9.279837e-001
2.568223e-001
5.665351e-001
8.574367e-001
4.180103e-001
7.906277e-002
1.937359e-001
3.684972e-002
5.112792e-001
8.617123e-001
3.400179e-001
1.036881e-001
3.227648e-001
4.733651e-001
5.726320e-001
3.201281e-001
1.901881e-001
2.663377e-001
3.896410e-001
5.842030e-001
3.447006e-001
9.129560e-001
6.134553e-001
4.797086e-002
5.469822e-001
1.281930e-001
7.119001e-001
5.762495e-001
1.768202e-001
8.334733e-001
3.568940e-001
4.821368e-001
1.962361e-001
7.801762e-002
5.847336e-002
2.486507e-001
1.352775e-001
2.059093e-001
6.460726e-001
6.041561e-001
9.661907e-002
4.728831e-002
3.434090e-002
8.000400e-002
7.104908e-001
6.051904e-001
5.423157e-001
9.346320e-001
4.886796e-001
8.057117e-001
9.129150e-001
1.014509e-001
4.877830e-001
1.658689e-001
8.061708e-001
1.075191e-001
2.861370e-001
2.521274e-001
1.227830e-001
5.773530e-001
6.396257e-001
9.555178e-001
4.001291e-001
7.314077e-001
9.715834e-002
1.027820e-001
7.527519e-001
9.661479e-001
1.198472e-001
4.906484e-001
2.432052e-001
3.898601e-001
1.363174e-001
3.161399e-001
9.705488e-001
1.179001e-001
5.057475e-001
3.472926e-001
5.166435e-001
9.207610e-001
2.670823e-001
4.774530e-003
6.685469e-001
8.209065e-001
9.687754e-001
3.884757e-001
6.281022e-001
7.741669e-001
9.633133e-002
7.677612e-002
4.786636e-001
7.501277e-001
1.926522e-002
9.833392e-001
8.535929e-001
1.571674e-001
4.100619e-002
3.856829e-001
1.676318e-001
4.680652e-001
3.656794e-001
8.888315e-001
5.047773e-001
2.830027e-001
3.476533e-001
4.849228e-001
2.455921e-001
8.112275e-001
5.043819e-001
9.213686e-003
6.531367e-001
9.039078e-001
7.172842e-001
7.223474e-001
1.729361e-001
1.926279e-001
3.731545e-001
2.240883e-001
2.216075e-002
7.472792e-001
3.082300e-001
9.073277e-001
3.958729e-001
4.468932e-001
6.793336e-001
7.994250e-001
2.929785e-001
2.957446e-001
5.797647e-001
5.189167e-001
5.152570e-001
1.648835e-001
2.297403e-001
9.855190e-001
4.557392e-001
6.545916e-001
5.040564e-001
8.126225e-001
9.976818e-001
3.848287e-001
6.037438e-001
3.214995e-001
4.278852e-002
2.274501e-001
9.002185e-001
4.834383e-001
9.164536e-001
1.166404e-001
3.195944e-001
3.340985e-001
6.859608e-001
4.460885e-001
6.357220e-001
8.630378e-001
1.031721e-002
9.071240e-001
7.745942e-001
8.185793e-002
1.205231e-001
3.461643e-001
5.495341e-001
7.422308e-001
8.868022e-002
6.272277e-001
1.900709e-001
6.813537e-001
8.395431e-001
3.504178e-001
4.074289e-001
9.409213e-001
2.907477e-001
8.215632e-001
2.125546e-001
4.758172e-002
1.333461e-001
3.265730e-001
8.902527e-001
8.644717e-002
3.088780e-001
6.558896e-001
2.616877e-001
1.632075e-002
9.352981e-001
8.325171e-001
1.626743e-001
3.124707e-001
7.060148e-002
5.196379e-001
3.995534e-001
7.148275e-001
6.275065e-001
6.843453e-001
9.953066e-001
5.678310e-001
9.327635e-001
6.262668e-001
9.061456e-001
2.699104e-001
5.106127e-002
4.682210e-001
9.208616e-001
3.590461e-001
4.308336e-001
8.696638e-001
6.753538e-001
3.072592e-001
4.390372e-001
4.657729e-001
9.390255e-001
8.615894e-001
2.492145e-002
5.788751e-001
2.161705e-001
7.009590e-001
6.146931e-001
8.407642e-001
5.907663e-002
8.694745e-001
9.843983e-001
3.655899e-001
7.683801e-002
6.676576e-001
2.343812e-001
4.551922e-001
1.856777e-001
5.996661e-001
6.686910e-001
7.532438e-001
3.647649e-001
9.155087e-001
5.621323e-001
4.876971e-001
2.483670e-001
3.902006e-001
7.278597e-001
2.739764e-001
2.187532e-003
9.798272e-001
9.347869e-001
4.710585e-002
2.231606e-001
5.331639e-001
2.546175e-001
4.052374e-001
6.017754e-001
7.857443e-001
6.450130e-001
7.030159e-001
2.656256e-001
2.208572e-001
3.320130e-002
1.946887e-001
8.428698e-001
8.671180e-001
8.012600e-001
9.902652e-001
2.755394e-001
9.009246e-001
6.077434e-001
8.093526e-002
4.784180e-001
2.168053e-001
3.884385e-002
3.883153e-001
2.410030e-001
1.577805e-001
5.555190e-001
1.341254e-001
3.615741e-001
9.259155e-001
5.533443e-001
5.708566e-001
2.071932e-001
9.079038e-001
5.395351e-001
#delta
1.032989e-004
1.391076e-004
1.337180e-004
9.702460e-005
5.537211e-005
6.775079e-005
9.655764e-005
1.014589e-004
8.657318e-005
7.120601e-005
6.780167e-005
6.075413e-005
5.424330e-005
8.444932e-005
1.394663e-004
1.302029e-004
1.394389e-004
2.474341e-004
3.253257e-004
3.772672e-004
3.523460e-004
3.364277e-004
3.547613e-004
3.590555e-004
4.139599e-004
3.426072e-004
3.838968e-004
4.872868e-004
6.521373e-004
3.812139e-004
1.751462e-004
1.822659e-004
1.787495e-004
2.446942e-004
2.765587e-004
3.420818e-004
4.521485e-004
4.660902e-004
5.851616e-004
5.571654e-004
5.841544e-004
7.649139e-004
7.090574e-004
6.662923e-004
5.729080e-004
5.456979e-004
6.443749e-004
8.060264e-004
7.030643e-004
6.782992e-004
7.646059e-004
5.061540e-004
5.030505e-004
5.490873e-004
3.561010e-004
3.446910e-004
2.610756e-004
2.481219e-004
2.695771e-004
2.718733e-004
2.644163e-004
2.361902e-004
2.819606e-004
1.864177e-004
2.489055e-004
2.005151e-004
2.730116e-004
3.065702e-004
3.844920e-004
3.925746e-004
5.594607e-004
4.598072e-004
4.985136e-004
4.926871e-004
3.085576e-004
2.050239e-004
1.950938e-004
1.232949e-004
8.181881e-005
9.805873e-005
1.145367e-004
1.167618e-004
1.182774e-004
8.794086e-005
5.433165e-005
8.656157e-005
9.159643e-005
7.384116e-005
8.433210e-005
1.177999e-004
7.689037e-005
1.001464e-004
8.620526e-005
4.447567e-005
2.716372e-005
3.030442e-005
2.498328e-005
1.877740e-005
2.054831e-005
2.650016e-005
2.291971e-005
2.540279e-005
1.955145e-005
1.805690e-005
2.414066e-005
1.933421e-005
2.562514e-005
2.762686e-005
3.308255e-005
3.489835e-005
3.248137e-005
3.797065e-005
3.043504e-005
2.776742e-005
2.958316e-005
2.205534e-005
2.612463e-005
1.858014e-005
2.443097e-005
2.880545e-005
2.921321e-005
3.263737e-005
5.730285e-005
4.105753e-005
3.793482e-005
3.099809e-005
3.013166e-005
2.946212e-005
2.416909e-005
2.252134e-005
1.776846e-005
2.398537e-005
3.321689e-005
3.645919e-005
2.025782e-005
2.384924e-005
1.271563e-005
1.797759e-005
1.085823e-005
8.238068e-006
7.081224e-006
7.296359e-006
8.109423e-006
9.802259e-006
1.363080e-005
1.342851e-005
1.933010e-005
1.978461e-005
1.385155e-005
1.052971e-005
1.149515e-005
1.935421e-005
2.544637e-005
5.036067e-005
5.546762e-005
5.402725e-005
9.326149e-005
9.994873e-005
9.841344e-005
7.407979e-005
7.655871e-005
8.752944e-005
6.334312e-005
6.207740e-005
7.900733e-005
1.052110e-004
1.269587e-004
1.321030e-004
9.343021e-005
1.175678e-004
2.047699e-004
2.780620e-004
4.122250e-004
3.931312e-004
4.527672e-004
6.741583e-004
4.608732e-004
3.725863e-004
2.935890e-004
2.420016e-004
2.846160e-004
3.190387e-004
3.781370e-004
3.070670e-004
1.708655e-004
1.925873e-004
1.878529e-004
2.674984e-004
2.629962e-004
2.780725e-004
3.003367e-004
3.786067e-004
3.247396e-004
2.759024e-004
1.778688e-004
2.377451e-004
3.016674e-004
2.829137e-004
3.431017e-004
4.174517e-004
4.455473e-004
5.349789e-004
6.940892e-004
6.705184e-004
6.483341e-004
8.317724e-004
6.107483e-004
5.389029e-004
6.261192e-004
2.778394e-004
1.949988e-004
2.042340e-004
1.670392e-004
1.564000e-004
1.623799e-004
2.473193e-004
1.667589e-004
1.872432e-004
1.512249e-004
1.141034e-004
6.232150e-005
6.139524e-005
3.987295e-005
3.194183e-005
3.448372e-005
4.022461e-005
4.392643e-005
5.198685e-005
7.455085e-005
1.191188e-004
8.991307e-005
7.527316e-005
9.536858e-005
9.601343e-005
9.402982e-005
7.490667e-005
7.918751e-005
1.033989e-004
1.127381e-004
1.018737e-004
7.425275e-005
8.862566e-005
1.082815e-004
9.661406e-005
1.389274e-004
1.416688e-004
9.171389e-005
1.085855e-004
1.267305e-004
1.413539e-004
1.624164e-004
1.944093e-004
2.244846e-004
2.480912e-004
2.414239e-004
4.225655e-004
3.033575e-004
4.044139e-004
3.131433e-004
2.441034e-004
3.424415e-004
3.822470e-004
6.365176e-004
5.048019e-004
5.593457e-004
6.051313e-004
7.972409e-004
8.032445e-004
1.089674e-003
1.291524e-003
1.117890e-003
1.478944e-003
1.900343e-003
1.808875e-003
1.684905e-003
2.400844e-003
2.368294e-003
1.984704e-003
3.032020e-003
2.111022e-003
1.801913e-003
1.674557e-003
2.082508e-003
2.243334e-003
2.479831e-003
2.477084e-003
2.506776e-003
2.678117e-003
3.928494e-003
3.870019e-003
5.018709e-003
6.212228e-003
6.377861e-003
7.146324e-003
5.060029e-003
5.284327e-003
3.905539e-003
3.899813e-003
4.087694e-003
6.256280e-003
6.406225e-003
3.453021e-003
5.003824e-003
5.674574e-003
6.957159e-003
3.468652e-003
3.628098e-003
4.294417e-003
3.537117e-003
2.906976e-003
2.104511e-003
2.786366e-003
4.760576e-003
4.513960e-003
6.275441e-003
7.297879e-003
6.264526e-003
6.309116e-003
7.700511e-003
5.433940e-003
7.018090e-003
4.626836e-003
3.777594e-003
3.625419e-003
2.621904e-003
2.568830e-003
2.446726e-003
2.924533e-003
2.912033e-003
2.619904e-003
2.304661e-003
1.991674e-003
2.303917e-003
2.276376e-003
2.440090e-003
2.340869e-003
3.182021e-003
3.282006e-003
2.604755e-003
3.085792e-003
4.196663e-003
3.485695e-003
3.227992e-003
2.031718e-003
1.667312e-003
1.753998e-003
2.300744e-003
3.221886e-003
3.310761e-003
3.609289e-003
5.255361e-003
9.445783e-003
9.703466e-003
8.347929e-003
9.999861e-003
1.574188e-002
1.370231e-002
1.362295e-002
1.480329e-002
1.726844e-002
1.931595e-002
1.773099e-002
1.505595e-002
3.559173e-002
5.029451e-002
6.647167e-002
7.806240e-002
8.832394e-002
9.844497e-002
7.502814e-002
7.703350e-002
9.912731e-002
8.726925e-002
8.881122e-002
7.061924e-002
4.721609e-002
5.489121e-002
4.113657e-002
2.977651e-002
3.171519e-002
3.791388e-002
3.419150e-002
2.920407e-002
2.372162e-002
2.594072e-002
4.192100e-002
3.513403e-002
3.828085e-002
4.394518e-002
5.498030e-002
5.608143e-002
6.769580e-002
7.586965e-002
5.300975e-002
5.593986e-002
3.622155e-002
5.994825e-002
3.031656e-002
3.942307e-002
3.369942e-002
2.071226e-002
1.826027e-002
1.944513e-002
1.360221e-002
2.161688e-002
1.311339e-002
1.289617e-002
1.291480e-002
1.523974e-002
1.672931e-002
1.478423e-002
1.825733e-002
1.316407e-002
1.468786e-002
1.521479e-002
1.980783e-002
2.946838e-002
2.508181e-002
2.847840e-002
1.725734e-002
1.503554e-002
1.418491e-002
1.484746e-002
1.574688e-002
1.537309e-002
1.945106e-002
1.341300e-002
8.992768e-003
1.822938e-002
2.038168e-002
2.438586e-002
3.441624e-002
2.461773e-002
3.079780e-002
2.485834e-002
2.870915e-002
2.354636e-002
1.595847e-002
3.037249e-002
3.192482e-002
3.068035e-002
3.689054e-002
2.916851e-002
3.661330e-002
3.023473e-002
2.747345e-002
3.145488e-002
4.842552e-002
5.587797e-002
6.137841e-002
9.848837e-002
8.449610e-002
8.329053e-002
7.932410e-002
9.676628e-002
6.770945e-002
4.634046e-002
3.524669e-002
3.591978e-002
5.481262e-002
5.592215e-002
6.906838e-002
9.112861e-002
9.166186e-002
7.681328e-002
7.371395e-002
7.414448e-002
7.846798e-002
9.979410e-002
8.698878e-002
8.182956e-002
7.236465e-002
9.905384e-002
8.200209e-002
8.054895e-002
7.561040e-002
8.411941e-002
7.899390e-002
6.023812e-002
4.394742e-002
5.203036e-002
4.453557e-002
4.236275e-002
2.940801e-002
4.029855e-002
5.512710e-002
4.255162e-002
5.422313e-002
4.676563e-002
5.637438e-002
7.128019e-002
9.660794e-002
8.059190e-002
7.957912e-002
8.464446e-002
6.907156e-002
7.762447e-002
7.197726e-002
8.347429e-002
7.564587e-002
9.694288e-002
8.401698e-002
6.997421e-002
6.521469e-002
9.740794e-002
6.193808e-002
4.980787e-002
4.877628e-002
5.626125e-002
4.900555e-002
6.214285e-002
4.377588e-002
3.490290e-002
2.803426e-002
3.865044e-002
4.074790e-002
4.287101e-002
5.159890e-002
5.351518e-002
4.530041e-002
4.910491e-002
6.290306e-002
5.901598e-002
7.381398e-002
7.279093e-002
7.502208e-002
5.269412e-002
6.926875e-002
4.751699e-002
7.153273e-002
9.367672e-002
8.352635e-002
6.576985e-002
5.217418e-002
4.141962e-002
4.814003e-002
6.863171e-002
5.696674e-002
5.040413e-002
5.799748e-002
4.721952e-002
4.414093e-002
4.471328e-002
4.666217e-002
4.993079e-002
5.318017e-002
7.210500e-002
5.863496e-002
8.952913e-002
8.003002e-002
6.678582e-002
4.805152e-002
6.690522e-002
5.675227e-002
5.153345e-002
9.095952e-002
6.392874e-002
8.716122e-002
9.828093e-002
7.920857e-002
9.131385e-002
9.228858e-002
9.715631e-002
8.189398e-002
7.159331e-002
6.617682e-002
6.764613e-002
9.521908e-002
7.441460e-002
9.821739e-002
9.532793e-002
9.232588e-002
8.475096e-002
8.192992e-002
6.356107e-002
6.199430e-002
3.726644e-002
1.724691e-002
2.250945e-002
2.140545e-002
2.650684e-002
2.320530e-002
2.612116e-002
2.665639e-002
3.168915e-002
3.685320e-002
4.793890e-002
8.142411e-002
8.671713e-002
9.409775e-002
7.465162e-002
9.895918e-002
8.666839e-002
7.138242e-002
8.060429e-002
9.756727e-002
7.846802e-002
9.440119e-002
8.764572e-002
9.501467e-002
8.296625e-002
7.825681e-002
7.495052e-002
5.165433e-002
3.373701e-002
3.305704e-002
3.972174e-002
4.247409e-002
4.277105e-002
5.029403e-002
6.446053e-002
5.124255e-002
5.510916e-002
8.337957e-002
6.564460e-002
8.517215e-002
9.901231e-002
4.919627e-002
4.119103e-002
5.454208e-002
5.044548e-002
3.555420e-002
4.397846e-002
6.563038e-002
8.655621e-002
6.400022e-002
5.245940e-002
4.271028e-002
9.797096e-002
7.831589e-002
8.873078e-002
3.232222e-002
5.817888e-002
8.282826e-002
5.155981e-002
6.569655e-002
9.986030e-002
7.128914e-002
5.794063e-002
5.391297e-002
3.242324e-002
3.993895e-002
2.427013e-002
2.772501e-002
2.278549e-002
2.043393e-002
1.572285e-002
1.807651e-002
1.079856e-002
1.258224e-002
1.521488e-002
1.641879e-002
1.055145e-002
1.136169e-002
6.525325e-003
6.178633e-003
5.906243e-003
4.041016e-003
1.805284e-003
2.223987e-003
2.652256e-003
1.613682e-003
1.758651e-003
2.056942e-003
2.259737e-003
2.413976e-003
1.694750e-003
1.573208e-003
1.499160e-003
1.692107e-003
9.208586e-004
1.226679e-003
1.346809e-003
1.303669e-003
1.244323e-003
8.484217e-004
9.145073e-004
7.546473e-004
8.035009e-004
7.373442e-004
6.690524e-004
4.309178e-004
4.709201e-004
4.411625e-004
4.799770e-004
3.747570e-004
3.914989e-004
3.531022e-004
2.508934e-004
3.808733e-004
4.264198e-004
5.869597e-004
5.905953e-004
6.442866e-004
4.263668e-004
4.002663e-004
3.926866e-004
4.601508e-004
7.288515e-004
5.278402e-004
5.544808e-004
6.643662e-004
5.447183e-004
3.856061e-004
3.726525e-004
3.283204e-004
3.318227e-004
3.388489e-004
3.552213e-004
2.659604e-004
1.751044e-004
1.682153e-004
2.014994e-004
2.566229e-004
1.602415e-004
2.002263e-004
2.451559e-004
3.009412e-004
4.753088e-004
7.111924e-004
8.347413e-004
1.022256e-003
7.214735e-004
5.959392e-004
6.881462e-004
7.094992e-004
9.865124e-004
9.266995e-004
1.044428e-003
7.887008e-004
6.650994e-004
1.115032e-003
1.478681e-003
1.509527e-003
1.972914e-003
1.957263e-003
2.058112e-003
3.165443e-003
2.718924e-003
2.653591e-003
2.434788e-003
1.995984e-003
2.705137e-003
2.617868e-003
3.444635e-003
4.549754e-003
3.514195e-003
3.441080e-003
4.070566e-003
4.477390e-003
5.761532e-003
3.477155e-003
2.031055e-003
1.726813e-003
1.316768e-003
1.422082e-003
1.378193e-003
1.427751e-003
1.010311e-003
6.431058e-004
8.672280e-004
7.550485e-004
7.278385e-004
6.527874e-004
6.583199e-004
6.284992e-004
4.242055e-004
2.828781e-004
2.451959e-004
2.515510e-004
3.088592e-004
1.714040e-004
1.007865e-004
1.241988e-004
1.569026e-004
1.426531e-004
1.281134e-004
1.129911e-004
7.693341e-005
8.062798e-005
1.269990e-004
1.147131e-004
1.082119e-004
6.917668e-005
6.263455e-005
7.547657e-005
5.328550e-005
4.124165e-005
4.787217e-005
5.687797e-005
4.529908e-005
4.162852e-005
4.203965e-005
4.996300e-005
6.053728e-005
5.284366e-005
6.617042e-005
7.815931e-005
7.844638e-005
7.981300e-005
1.082280e-004
8.621240e-005
1.114981e-004
1.226135e-004
1.612813e-004
1.445397e-004
8.354722e-005
8.547719e-005
8.607250e-005
6.312639e-005
9.185332e-005
8.894823e-005
1.161414e-004
1.283931e-004
1.255510e-004
1.071621e-004
1.182488e-004
1.392464e-004
9.762669e-005
1.079850e-004
1.311075e-004
1.334877e-004
1.358609e-004
1.610918e-004
1.960655e-004
2.143542e-004
1.119893e-004
7.994385e-005
9.179809e-005
7.041340e-005
4.516679e-005
4.029656e-005
3.713330e-005
4.354598e-005
4.814351e-005
7.967723e-005
7.517759e-005
6.601607e-005
7.666060e-005
7.589997e-005
1.272014e-004
1.124821e-004
7.636121e-005
7.149173e-005
6.614247e-005
7.280174e-005
1.506099e-004
1.130236e-004
1.237777e-004
1.332502e-004
1.920905e-004
1.281309e-004
9.817419e-005
1.336717e-004
1.338804e-004
1.134916e-004
1.382119e-004
1.779282e-004
2.110204e-004
2.652962e-004
3.559693e-004
3.434011e-004
2.830725e-004
3.496945e-004
3.751564e-004
3.257609e-004
2.381121e-004
2.336898e-004
1.797100e-004
2.013258e-004
4.059987e-004
3.487171e-004
4.801490e-004
5.478069e-004
5.252311e-004
4.041929e-004
2.991345e-004
3.506633e-004
2.397174e-004
2.461219e-004
3.566358e-004
2.543283e-004
2.139180e-004
2.123380e-004
1.576325e-004
1.581539e-004
1.285367e-004
1.133634e-004
1.164799e-004
1.207955e-004
1.330848e-004
1.210520e-004
1.483641e-004
2.739087e-004
2.177424e-004
1.992140e-004
1.889022e-004
1.430315e-004
1.259344e-004
1.349324e-004
9.986577e-005
8.459392e-005
5.089990e-005
4.282082e-005
3.409149e-005
4.673782e-005
4.458211e-005
2.473908e-005
4.265044e-005
3.261448e-005
2.873752e-005
2.180272e-005
1.546490e-005
2.404175e-005
2.641172e-005
3.644816e-005
3.222895e-005
2.064196e-005
1.094070e-005
1.060264e-005
1.538070e-005
1.409278e-005
1.759299e-005
8.627336e-006
9.449406e-006
1.411011e-005
1.451984e-005
1.753454e-005
1.348539e-005
1.352730e-005
1.325760e-005
1.149569e-005
9.942758e-006
1.066122e-005
5.836992e-006
4.064359e-006
3.931205e-006
3.897672e-006
3.123719e-006
2.406656e-006
1.791425e-006
1.853960e-006
3.172251e-006
1.896955e-006
2.118268e-006
1.837752e-006
1.921825e-006
1.472149e-006
1.157610e-006
1.364001e-006
1.280535e-006
1.360885e-006
1.889487e-006
1.428092e-006
1.221694e-006
1.146009e-006
1.617766e-006
2.557833e-006
4.573369e-006
4.953368e-006
3.673134e-006
6.030058e-006
5.802291e-006
6.018019e-006
8.844285e-006
9.818058e-006
1.050100e-005
2.276408e-005
2.870930e-005
3.430436e-005
4.035481e-005
5.184055e-005
2.705158e-005
2.345992e-005
5.217387e-005
3.993478e-005
4.932204e-005
6.279406e-005
6.156024e-005
1.249196e-004
1.129441e-004
1.275622e-004
1.313667e-004
1.704845e-004
1.413371e-004
1.010771e-004
8.626823e-005
1.417624e-004
1.319249e-004
8.376203e-005
7.116334e-005
4.921678e-005
4.162011e-005
3.474253e-005
4.253715e-005
4.570545e-005
3.277313e-005
2.882772e-005
4.509915e-005
3.831235e-005
#R
1.000000e+000
5.352646e-001
3.736906e-001
3.432657e-001
3.440036e-001
3.160836e-001
3.080664e-001
2.813593e-001
1.546879e-001
2.831843e-001
2.683235e-001
2.530645e-001
4.433790e-001
4.845532e-001
5.721623e-001
8.007300e-001
7.755983e-001
5.891966e-001
5.147390e-001
4.257111e-001
4.718225e-001
6.396777e-001
7.560775e-001
1.169668e+000
1.007820e+000
9.376832e-001
8.672338e-001
7.452607e-001
6.717488e-001
1.354799e+000
7.130247e-001
1.474352e+000
8.482743e-001
5.879833e-001
7.171762e-001
6.702323e-001
6.810328e-001
6.686288e-001
5.208455e-001
4.631416e-001
4.084714e-001
5.597758e-001
6.376444e-001
5.701401e-001
7.976648e-001
1.084393e+000
1.179294e+000
9.871206e-001
6.865321e-001
4.998253e-001
3.368276e-001
2.691339e-001
2.858225e-001
4.287373e-001
3.463020e-001
4.795631e-001
3.530429e-001
5.800762e-001
6.750557e-001
5.979855e-001
4.442890e-001
5.653548e-001
6.704731e-001
4.239082e-001
4.310010e-001
9.173424e-001
7.768747e-001
7.680823e-001
8.370231e-001
8.233567e-001
8.728614e-001
1.287537e+000
1.550941e+000
2.321908e+000
1.819008e+000
2.513399e+000
2.579093e+000
2.422006e+000
1.608009e+000
1.951048e+000
2.307571e+000
2.436255e+000
2.983204e+000
3.762935e+000
3.464386e+000
3.159437e+000
2.381224e+000
1.794926e+000
2.028428e+000
1.835864e+000
1.452477e+000
1.342141e+000
1.550866e+000
1.164045e+000
1.170334e+000
1.017230e+000
7.302175e-001
9.120843e-001
6.386999e-001
5.990776e-001
5.321161e-001
5.638864e-001
3.843074e-001
3.674857e-001
2.098298e-001
2.105895e-001
2.892441e-001
3.524878e-001
2.505158e-001
2.395012e-001
1.793581e-001
2.235044e-001
1.672810e-001
1.902867e-001
2.045394e-001
2.250462e-001
1.451272e-001
1.515562e-001
2.175725e-001
1.476234e-001
8.805947e-002
7.371795e-002
6.337234e-002
5.672945e-002
4.155233e-002
4.808420e-002
3.908031e-002
2.981451e-002
3.204893e-002
2.509480e-002
2.175975e-002
1.848775e-002
1.189724e-002
1.055609e-002
1.379049e-002
2.466570e-002
2.150641e-002
2.331435e-002
2.704448e-002
2.283278e-002
1.873779e-002
1.400851e-002
1.778198e-002
1.445168e-002
2.469649e-002
2.153551e-002
1.836479e-002
1.952549e-002
1.893873e-002
2.198842e-002
1.974424e-002
1.916424e-002
1.804762e-002
1.111749e-002
1.805398e-002
1.065007e-002
2.149983e-002
2.319555e-002
2.466028e-002
4.298514e-002
5.553935e-002
6.806759e-002
4.185017e-002
5.152412e-002
5.218728e-002
9.268272e-002
8.564798e-002
9.602197e-002
1.121818e-001
1.286826e-001
1.624040e-001
1.195751e-001
8.796388e-002
7.647058e-002
4.129376e-002
3.434990e-002
3.144031e-002
4.645353e-002
6.116203e-002
6.147041e-002
8.933783e-002
9.090268e-002
1.120173e-001
1.191754e-001
1.198651e-001
1.837831e-001
3.306297e-001
1.911533e-001
1.436503e-001
1.871634e-001
1.605429e-001
1.822162e-001
1.359647e-001
6.827236e-002
9.017381e-002
7.614513e-002
5.595658e-002
6.953602e-002
1.072454e-001
8.358024e-002
1.076641e-001
1.323300e-001
2.161919e-001
2.330593e-001
2.303650e-001
2.280573e-001
2.482784e-001
2.383741e-001
1.932858e-001
2.192907e-001
1.984417e-001
1.680570e-001
2.361181e-001
1.305408e-001
1.292540e-001
7.769235e-002
9.458295e-002
9.314547e-002
1.209304e-001
9.440988e-002
7.874592e-002
8.235924e-002
8.199937e-002
8.082780e-002
7.236897e-002
6.479689e-002
7.222665e-002
6.130741e-002
1.018514e-001
9.511310e-002
6.735023e-002
4.740295e-002
3.147998e-002
4.705184e-002
3.434294e-002
3.778811e-002
3.843131e-002
4.631468e-002
3.934154e-002
5.913593e-002
7.972121e-002
6.945385e-002
5.826960e-002
3.551996e-002
3.716399e-002
5.519443e-002
1.074757e-001
7.912586e-002
5.245910e-002
5.850082e-002
9.538572e-002
1.449726e-001
1.037150e-001
1.324146e-001
1.022994e-001
1.091065e-001
1.112061e-001
1.167182e-001
1.338878e-001
1.798755e-001
2.063241e-001
1.072829e-001
5.625520e-002
7.911069e-002
6.827314e-002
7.006958e-002
7.892141e-002
6.814645e-002
5.686551e-002
6.060478e-002
6.522894e-002
6.629455e-002
7.260235e-002
1.067602e-001
1.954673e-001
2.193092e-001
3.059371e-001
2.109732e-001
2.398145e-001
2.239306e-001
2.150559e-001
2.871969e-001
2.788401e-001
2.023631e-001
1.593107e-001
1.494954e-001
1.798428e-001
2.407091e-001
1.238810e-001
1.776371e-001
1.631664e-001
1.429695e-001
1.534886e-001
1.909272e-001
2.277477e-001
2.869997e-001
2.528131e-001
1.511278e-001
1.316067e-001
1.470005e-001
1.599044e-001
1.436489e-001
1.416713e-001
9.719296e-002
1.067843e-001
1.375650e-001
7.898432e-002
7.228618e-002
7.370054e-002
4.949635e-002
5.789222e-002
5.578516e-002
5.406926e-002
7.893144e-002
6.385628e-002
6.068864e-002
7.093801e-002
7.671547e-002
7.678125e-002
1.252704e-001
2.363383e-001
1.731251e-001
1.535301e-001
2.445831e-001
4.314638e-001
5.454358e-001
7.976978e-001
8.721157e-001
1.019179e+000
1.308792e+000
1.219186e+000
8.399699e-001
9.567416e-001
1.183288e+000
1.370169e+000
1.279413e+000
1.010914e+000
1.075655e+000
8.538493e-001
7.758577e-001
5.995489e-001
5.807198e-001
4.035534e-001
4.940243e-001
7.626538e-001
6.602126e-001
3.771640e-001
2.842728e-001
3.910638e-001
3.169222e-001
2.912774e-001
5.186780e-001
5.558409e-001
4.769909e-001
4.133286e-001
3.710654e-001
4.115277e-001
3.595146e-001
3.623181e-001
4.035931e-001
3.538040e-001
2.466996e-001
3.163111e-001
2.747789e-001
3.021142e-001
4.426247e-001
4.048607e-001
2.794689e-001
1.762476e-001
2.148318e-001
1.733006e-001
1.634863e-001
1.628217e-001
1.874986e-001
1.562744e-001
1.569991e-001
1.393254e-001
1.021158e-001
8.842965e-002
9.023167e-002
9.255188e-002
7.567146e-002
6.322638e-002
5.101162e-002
4.578210e-002
2.983165e-002
2.009317e-002
2.252380e-002
2.494062e-002
3.458491e-002
2.510833e-002
3.032307e-002
1.949167e-002
1.142030e-002
1.557523e-002
1.484640e-002
1.230639e-002
1.597819e-002
1.686305e-002
1.364553e-002
2.001098e-002
1.639451e-002
1.623775e-002
1.587210e-002
1.600856e-002
1.374533e-002
1.471815e-002
1.263972e-002
1.502185e-002
1.884579e-002
1.668108e-002
1.413076e-002
1.834824e-002
1.288260e-002
1.992236e-002
3.531978e-002
3.297290e-002
4.858912e-002
4.054389e-002
3.048713e-002
2.656285e-002
2.456844e-002
4.067365e-002
5.035647e-002
6.578287e-002
6.232046e-002
6.299609e-002
4.265926e-002
6.249976e-002
6.206646e-002
4.886198e-002
4.561183e-002
4.134523e-002
3.011533e-002
2.950488e-002
4.995761e-002
3.254186e-002
2.282866e-002
2.154481e-002
2.139462e-002
2.722242e-002
2.146418e-002
2.543759e-002
3.734807e-002
4.489758e-002
5.257264e-002
5.502002e-002
3.873490e-002
3.148336e-002
3.614534e-002
2.858110e-002
2.460017e-002
1.545479e-002
1.647083e-002
1.184183e-002
8.230912e-003
1.048378e-002
1.145617e-002
1.786140e-002
1.857049e-002
1.421911e-002
1.946351e-002
1.570049e-002
1.525856e-002
1.713559e-002
1.972341e-002
1.936600e-002
1.663588e-002
2.036294e-002
1.433927e-002
1.492460e-002
1.115159e-002
1.102697e-002
9.466382e-003
7.293560e-003
9.066000e-003
1.666658e-002
1.130639e-002
1.115860e-002
1.625744e-002
2.014795e-002
1.882386e-002
1.776025e-002
1.936803e-002
2.149962e-002
2.150074e-002
1.705909e-002
3.917318e-002
2.512693e-002
3.633889e-002
3.675790e-002
4.645303e-002
3.612458e-002
2.088047e-002
1.680731e-002
8.972065e-003
5.583929e-003
6.937856e-003
7.787209e-003
5.718199e-003
6.810326e-003
3.859393e-003
5.273983e-003
7.444019e-003
1.182286e-002
1.306715e-002
1.922899e-002
1.598354e-002
2.267543e-002
3.319494e-002
4.008493e-002
5.475682e-002
8.899025e-002
1.028312e-001
9.407349e-002
5.911036e-002
5.527278e-002
4.838926e-002
5.612418e-002
5.782554e-002
6.859223e-002
8.646365e-002
1.235004e-001
1.384432e-001
1.495155e-001
7.695938e-002
8.357589e-002
8.805682e-002
1.099636e-001
1.728291e-001
1.936936e-001
1.851132e-001
1.458047e-001
1.872989e-001
1.735429e-001
1.546702e-001
1.332329e-001
1.433009e-001
1.980887e-001
1.849375e-001
2.225177e-001
2.317989e-001
9.761287e-002
1.540938e-001
1.485393e-001
1.163960e-001
5.729157e-002
4.246624e-002
3.271286e-002
4.303267e-002
4.309284e-002
2.947277e-002
3.834254e-002
4.195416e-002
3.826424e-002
4.659731e-002
3.407403e-002
2.583025e-002
2.861277e-002
2.661152e-002
3.604775e-002
2.201517e-002
1.923063e-002
1.793835e-002
1.489020e-002
2.758114e-002
3.120333e-002
3.036898e-002
2.885526e-002
3.244553e-002
3.252760e-002
2.792795e-002
2.533608e-002
2.854199e-002
2.199137e-002
1.586635e-002
1.710524e-002
2.133102e-002
2.709295e-002
3.746286e-002
3.409958e-002
3.579749e-002
3.736554e-002
4.932660e-002
6.368580e-002
4.204077e-002
4.084955e-002
3.928374e-002
4.138580e-002
3.704787e-002
3.804418e-002
2.976120e-002
2.322792e-002
1.235796e-002
1.243817e-002
1.688897e-002
1.273700e-002
1.602951e-002
9.302431e-003
8.305493e-003
6.780368e-003
3.799500e-003
2.524555e-003
3.421839e-003
2.982423e-003
4.732771e-003
4.265052e-003
4.554563e-003
3.385504e-003
4.813367e-003
4.849009e-003
3.445192e-003
2.601575e-003
2.744572e-003
2.680906e-003
2.420716e-003
2.534579e-003
2.399070e-003
1.847095e-003
1.627816e-003
1.828484e-003
2.208726e-003
1.660239e-003
2.482942e-003
1.776741e-003
2.018102e-003
2.309827e-003
1.446427e-003
1.548061e-003
2.148029e-003
2.878116e-003
2.363086e-003
2.290020e-003
1.493678e-003
1.991961e-003
1.712582e-003
1.641524e-003
1.391230e-003
1.864718e-003
1.720099e-003
1.901047e-003
2.093164e-003
3.023616e-003
3.163902e-003
3.636968e-003
2.850693e-003
4.143556e-003
5.354491e-003
4.722022e-003
3.209288e-003
4.107349e-003
3.997029e-003
3.454549e-003
3.584881e-003
2.583337e-003
1.794892e-003
1.569532e-003
1.362505e-003
2.593449e-003
2.252472e-003
2.166881e-003
1.415295e-003
9.097624e-004
7.154627e-004
8.555136e-004
5.972362e-004
6.115615e-004
3.754239e-004
2.713379e-004
3.124151e-004
2.510849e-004
2.994095e-004
5.734513e-004
6.747795e-004
4.696507e-004
4.486946e-004
4.222900e-004
3.633463e-004
2.821139e-004
2.979621e-004
3.063661e-004
2.000340e-004
2.699334e-004
1.997045e-004
1.688314e-004
1.760689e-004
1.531591e-004
1.732107e-004
1.999187e-004
1.258250e-004
1.127815e-004
1.509192e-004
2.267447e-004
1.764674e-004
1.607577e-004
1.827225e-004
1.454179e-004
1.547350e-004
9.741743e-005
1.051547e-004
1.147730e-004
1.366322e-004
1.927866e-004
3.089826e-004
3.810757e-004
3.550752e-004
4.325727e-004
3.469469e-004
2.347409e-004
1.970903e-004
1.865643e-004
1.260953e-004
1.064396e-004
9.560564e-005
1.242235e-004
1.241310e-004
1.930873e-004
2.507302e-004
2.188526e-004
1.608323e-004
1.065870e-004
1.049539e-004
9.992325e-005
1.538838e-004
1.700514e-004
1.267668e-004
1.438083e-004
1.834060e-004
1.760701e-004
2.204881e-004
2.515708e-004
2.279924e-004
2.767008e-004
2.723461e-004
4.475254e-004
3.120701e-004
4.018006e-004
4.574446e-004
4.697482e-004
5.404633e-004
4.722388e-004
2.608719e-004
2.750409e-004
2.690274e-004
1.908306e-004
1.491695e-004
1.324998e-004
1.057280e-004
1.987481e-004
2.378499e-004
3.651216e-004
4.785905e-004
4.221524e-004
3.674506e-004
3.809236e-004
3.468499e-004
4.225058e-004
5.798839e-004
3.680561e-004
5.353208e-004
5.174092e-004
1.046191e-003
1.096106e-003
1.029104e-003
1.779638e-003
1.139845e-003
1.176537e-003
1.662457e-003
1.507478e-003
2.038604e-003
1.883147e-003
3.624147e-003
3.291873e-003
4.806620e-003
3.807250e-003
3.632458e-003
3.789375e-003
3.874844e-003
7.073827e-003
4.848609e-003
7.148417e-003
6.913597e-003
6.070196e-003
4.574565e-003
5.161705e-003
5.561374e-003
5.499973e-003
4.565913e-003
4.153047e-003
4.992498e-003
2.243598e-003
2.609480e-003
3.960761e-003
4.386355e-003
4.855523e-003
6.006237e-003
6.044374e-003
8.798561e-003
1.008503e-002
1.013296e-002
1.567396e-002
1.613480e-002
1.498362e-002
1.238229e-002
6.875767e-003
7.548498e-003
7.725698e-003
7.032085e-003
8.045868e-003
5.648700e-003
6.905300e-003
5.478960e-003
3.389672e-003
3.551890e-003
5.141067e-003
3.768251e-003
2.390842e-003
2.978045e-003
2.902303e-003
5.476515e-003
5.063606e-003
3.736572e-003
3.698142e-003
2.966413e-003
1.964478e-003
3.178334e-003
2.197993e-003
2.906720e-003
2.641532e-003
2.133469e-003
1.848932e-003
1.752732e-003
1.283713e-003
1.422252e-003
1.042990e-003
9.611981e-004
7.083127e-004
8.382072e-004
6.156326e-004
7.207776e-004
1.168141e-003
1.614115e-003
1.601070e-003
1.598266e-003
9.707183e-004
1.180349e-003
1.391407e-003
1.451461e-003
8.373848e-004
8.206127e-004
1.152681e-003
8.333104e-004
8.993588e-004
1.149740e-003
7.920053e-004
1.087440e-003
8.211179e-004
1.297313e-003
2.590375e-003
4.364073e-003
3.755291e-003
3.496089e-003
4.705588e-003
6.122404e-003
6.731313e-003
6.648171e-003
9.723712e-003
7.115241e-003
8.046365e-003
1.263360e-002
2.056858e-002
2.014276e-002
2.047948e-002
3.043227e-002
2.994120e-002
3.403254e-002
2.382691e-002
2.015300e-002
2.890063e-002
2.323000e-002
1.725792e-002
1.238293e-002
1.155486e-002
1.097927e-002
1.478448e-002
1.703133e-002
2.435219e-002
3.190045e-002
3.290960e-002
2.072491e-002
1.988352e-002
2.204037e-002
2.232931e-002
2.469106e-002
4.371127e-002
6.395300e-002
9.240043e-002
8.480428e-002
6.028386e-002
5.113790e-002
2.828966e-002
2.166888e-002
2.082069e-002
1.882404e-002
1.362872e-002
1.321922e-002
1.295850e-002
8.722795e-003
8.566483e-003
5.930705e-003
6.660727e-003
5.598186e-003
6.272751e-003
4.586046e-003
3.544242e-003
2.532351e-003
3.382012e-003
2.203505e-003
4.638425e-003
3.911231e-003
3.017370e-003
2.948421e-003
3.742634e-003
4.865510e-003
4.743318e-003
4.129028e-003
4.558537e-003
8.217858e-003
7.420695e-003
6.840140e-003
9.194082e-003
9.074308e-003
7.501091e-003
6.223887e-003
7.047129e-003
7.353721e-003
1.017637e-002
6.963386e-003
4.573708e-003
3.819079e-003
4.541206e-003
5.066246e-003
3.429453e-003
3.440759e-003
2.697716e-003
3.119229e-003
3.292792e-003
3.588958e-003
2.987139e-003
3.458069e-003
2.806134e-003
3.558611e-003
3.456392e-003
3.493943e-003
3.268713e-003
3.780736e-003
3.097696e-003
3.130771e-003
2.490106e-003
2.229901e-003
2.496317e-003
2.037781e-003
3.048499e-003
2.471267e-003
1.567306e-003
1.069954e-003
1.360600e-003
1.460610e-003
2.326737e-003
2.049453e-003
2.353493e-003
1.676729e-003
9.264867e-004
1.586339e-003
2.169082e-003
1.541554e-003
6.266490e-004
6.151429e-004
5.123638e-004
5.921919e-004
5.302886e-004
4.258321e-004
3.367029e-004
3.923384e-004
3.044001e-004
3.309577e-004
2.912371e-004
2.415662e-004
2.615541e-004
3.466914e-004
4.123143e-004
7.363886e-004
9.418740e-004
9.395875e-004
7.158529e-004
7.242465e-004
1.017352e-003
8.926963e-004
7.220256e-004
7.439991e-004
#end
