# Supplementary material for: Using host species traits to understand the Wolbachia infection distribution across terrestrial beetles
Source: Sci Rep. 2019 Jan 29;9:847. doi: 10.1038/s41598-018-38155-5 (PMC6351630; doi:10.1038/s41598-018-38155-5)
Supplement: Supplementary file 5 — Supplementary Dataset 4 [file 41598_2018_38155_MOESM5_ESM.zip › Aphodius ftsZ.fas]

>wAgranarius1
tgcagcaccggtaattgcaaaagcagccagagaagcaagagccgcagttaaggatagagc
gccaaaagaaaaaaagatattgactgttggagttgtaactaaaccgttcggttttgaagg
tgtgcgccgtatgcgcattgcagagcttggacttgaagaactgcaaaaatacgtggatac
acttattgtcattccaaatcagaatttatttagaattgcaaatgaaaaaactacattttc
tgatgcatttaaacttgctgataatgttctgcacattggtatcagaggagtaactgactt
gatggtcatgccagggcttatcaatcttgacttcgctgatatagaaacagtaatgagcga
gatgggcaaagcgatgatcggtaccggagaggcagaaggagaagatagagcaattagtgc
tgcagaggctgcaatatccaa
>wAgranarius2
tgctgcaccggtaattgcaaaagcagcaagagaagcaagagcggtagttaaagataaagg
agcaaaagaaaaaaagatactgactgttggagttgtaactaagccgttcggttttgaagg
tgtgcgacgtatgcgcattgcagagcttggacttgaagagttgcaaaaatacgtagatac
acttattgtcattcccaatcaaaatttatttagaattgctaacgagaaaactacatttgc
tgacgcatttcaactcgccgataatgttctgcatattggcataagaggagtaactgattt
gatgatcatgccaggactgattaatcttgattttgctgatatagaaacagtaatgagtga
gatgggtaaagcaatgattggtactggagaggcagaaggagaagatagggcaattagtgc
tgcagaagctgcgatatccaa
>wAsticticus
tgctgcaccggtaattgcaaaagcagccagagaagcaagagcggtagttaaagataaagg
agcaaaagaaaaaaagatactgactgttggagttgtaactaagccgttcggttttgaagg
tgtgcgacgtatgcgcattgcagagcttggacttgaagagttgcaaaaatacgtagatac
acttattgtcattcccaatcaaaatttatttagaattgctaacgagaaaactacatttgc
tgacgcatttcaactcgccgataatgttctgcatattggcataagaggagtaactgattt
gatgatcatgccaggactgattaatcttgattttgctgatatagaaacagtaatgagtga
gatgggtaaagcaatgattggtactggagaggcagaaggagaagatagggcaattagtgc
tgcagaggctgcgatatccaa
>wAhaemorrhoidalis
tgctgcaccggtaattgcaaaagcagccagagaagcaagagcggtagttaaagataaagg
agcaaaagaaaaaaagatactgactgttggagttgtaactaagccgttcggttttgaagg
tgtgcgacgtatgcgcattgcagagcttggacttgaagagttgcaaaaatacgtagatac
acttattgtcattcccaatcaaaatttatttagaattgctaacgagaaaactacatttgc
tgacgcatttcaactcgccgataatgttctgcatattggcataagaggagtaactgattt
gatgatcatgccaggactgattaatcttgattttgctgatatagaaacagtaatgagtga
gatgggtaaagcaatgattggtactggagaggcagaaggagaagatagggcaattagtgc
tgcagaagctgcgatatccaa
