# Supplementary material for: Using host species traits to understand the Wolbachia infection distribution across terrestrial beetles
Source: Sci Rep. 2019 Jan 29;9:847. doi: 10.1038/s41598-018-38155-5 (PMC6351630; doi:10.1038/s41598-018-38155-5)
Supplement: Supplementary file 5 — Supplementary Dataset 4 [file 41598_2018_38155_MOESM5_ESM.zip › Bembidion ftsZ.fas]

>wBvaricolor1
GGTGGTACCGGAACAGGTGCTGCACCGGTAATTGCAAAGGCAGCCAGAGAAGCAAGAGCT
GCAGTTAAAGATAAAGGACTAAAAGAAAAAAAGATACTGACCGTTGGAGTTGTAACTAAA
CCGTTCGGTTTTGAAGGTGTGCGCCGCATGCGCATTGCAGAGCTTGGACTTGAAGAACTG
CAAAAATACGTGGATACACTTATTGTCATTCCAAATCAGAATTTATTTAGAATTGCAAAT
GAAAAAACTACATTTTCTGATGCATTTAAACTTGCTGATAATGTTCTGCATATTGGCATC
AGAGGAGTAACTGATTTGATGATCATGCCAGGACTGATTAATCTTGATTTTGCTGATATA
GAAACAGTAATGAGTGAGATGGGTAAAGCAATGATTGGTACTGGAGAGGCAGAAGGAGAA
GATAGGGCAATTAGTGCTGCAGAGGCTGCGATATCCAA
>wBvaricolor2
GGTGGTACCGGAACCGGTGCTGCACCGGTAATTGCAAAGGCAGCCAGAGAAGCAAGAGCC
GCAGTTAAGGATAAAGGACCAAAAGAAAAAAAGATACTGACCGTTGGAGTTGTAACTAAA
CCGTTCGGTTTTGAAGGTGTGCGCCGCATGCGCATTGCAGAGTTTGGACTTGAAGAATTG
CAAAAATACGTGGATACACTTATTGTCATTCCAAATCAGAATTTATTTAGAATTGCAAAT
GAAAAAACTACATTTTCTGATGCATTTAAACTTGCTGATAATGTTCTGCATATTGGCATC
AGAGGAGTAACTGATTTGATGATCATGCCAGGACTGATTAATCTTGATTTTGCTGATATA
GAAACAATAATGAGTGAGATGGGTAAAGCAATGATTGGTACCGGAGAGGCAGAAGGAGAA
GATAGGGCAATTAGTGCTGCAGAGGCTGCAATATCCAA
>wBpunctulatum
GGTGGTACCGGAACAGGTGCTGCACCGGTAATTGCAAAGGCAGCCAGAGAAGCAAGAGCT
GCAGTTAAAGATAAAGGACTAAAAGAAAAAAAGATACTGACCGTTGGAGTTGTAACTAAA
CCGTTCGGTTTTGAAGGTGTGCGCCGCATGCGCATTGCAGAGCTTGGACTTGAAGAACTG
CAAAAATACGTGGATACACTTATTGTCATTCCAAATCAGAATTTATTTAGAATTGCAAAT
GAAAAAACTACATTTTCTGATGCATTTAAACTTGCTGATAATGTTCTGCATATTGGCATC
AGAGGAGTAACTGATTTGATGATCATGCCAGGACTGATTAATCTTGATTTTGCTGATATA
GAAACAGTAATGAGTGAGATGGGTAAAGCAATGATTGGTACTGGAGAGGCAGAAGGAGAA
GATAGGGCAATTAGTGCTGCAGAGGCTGCGATATCCAA
>wBvarium
GGTGGTACTGGAACAGGTGCTGCACCGGTAATTGCAAAAGCAGCCAGAGAAGCAAGAGTG
GTAGTTAAAGATAAGGGAGCAAAAGAAAAAAAGATACTGACTGTTGGAGTTGTAACTAAG
CCGTTCGGTTTTGAAGGTGTGCGCCGTATGCGCATTGCAGAGCTTGGACTTGAAGAGTTG
CAAAAATACGTAGATACACTTATTGTCATTCCCAATCAAAATTTATTTAGAATTGCTAAC
GAGAAAACTACATTTGCTGACGCATTTCAACTCGCCGATAATGTTCTGCATATTGGCATA
AGAGGAGTAACTGATTTGATGATCATGCCAGGACTGATTAATCTTGATTTTGCTGATATA
GAAACAGTAATGAGTGAGATGGGTAAAGCAATGATTGGTACTGGAGAGGCAGAAGGAGAA
GATAGGGCAATTAGTGCTGCAGAGGCTGCGATATCCAA
