# Supplementary material for: Using host species traits to understand the Wolbachia infection distribution across terrestrial beetles
Source: Sci Rep. 2019 Jan 29;9:847. doi: 10.1038/s41598-018-38155-5 (PMC6351630; doi:10.1038/s41598-018-38155-5)
Supplement: Supplementary file 5 — Supplementary Dataset 4 [file 41598_2018_38155_MOESM5_ESM.zip › Crioceris ftsZ.fas]

>wCquinquepunctata-B
GCCATATGCTCTTTATCACAGCAGGGATGGGTGGTGGTACTGGAACAGGTGCTGCACCGG
TAATTGCAAAAGCAGCCAGAGAAGCAAGAGCGGTAGTTAAAGATAAAGGAGCAAAAGAAA
AAAAGATACTGACTGTTGGAGTCGTAACTAAGCCGTTCGGTTTTGAAGGTGTGCGGCGTA
TGCGCATTGCAGAGCTTGGACTTGAAGAGTTGCAAAAATACGTAGATACACTTATTGTCA
TTCCCAATCAAAATTTATTTAGAATTGCTAACGAGAAAACTACATTTGCTGACGCATTTC
AACTCGCCGATAATGTTCTGCATATTGGCATAAGAGGAGTAACTGATTTGATGATCATGC
CAGGACTGATTAATCTTGATTTTGCTGATATAGAAACAGTCATGAGTGAGATGG
>wCquinquepunctata-A
GTCATATGCTTTTCATCACAGCAGGAATGGGCGGTGGTACCGGAACCGGTGCAGCACCGG
TAATTGCAAAAGCAGCCAGAGAAGCAAGAGCTGCAGTTAAGGATAGAGCGCCAAAAGAAA
AAAAGATATTGACTGTTGGAGTTGTAACTAAACCGTTCGGTTTTGAAGGTGTGCGCCGCA
TGCGCATTGCAGAGCTTGGACTTGAAGAACTGCAAAAATACGTGGATACACTTATTGTCA
TTCCAAATCAGAATTTATTTAGAATTGCAAATGAAAAAACTACATTTTCTGATGCATTTA
AACTTGCTGATAATGTTCTGCATATTGGCATCAGAGGAGTAACTGACTTGATGGTCATGC
CAGGGCTTATTAATCTTGACTTCGCTGATATAGAAACAGTAATGAGCGAGATGG
>wCquatuordecimpunctata-B
GCCATATGCTCTTTATCACAGCAGGGATGGGTGGTGGTACTGGAACAGGTGCTGCACCGG
TAATTGCAAAAGCAGCCAGAGAAGCAAGAGCGGTAGTTAAAGATAAAGGAGCAAAAGAAA
AAAAGATACTGACTGTTGGAGTCGTAACTAAGCCGTTCGGTTTTGAAGGTGTGCGGCGTA
TGCGCATTGCAGAGCTTGGACTTGAAGAGTTGCAAAAATACGTAGATACACTTATTGTCA
TTCCCAATCAAAATTTATTTAGAATTGCTAACGAGAAAACTACATTTGCTGACGCATTTC
AACTCGCCGATAATGTTCTGCATATTGGCATAAGAGGAGTAACTGATTTGATGATCATGC
CAGGACTGATTAATCTTGATTTTGCTGATATAGAAACAGTCATGAGTGAGATGG
>wCquatuordecimpunctata-A
GTCATATGCTTTTCATCACAGCAGGAATGGGCGGTGGTACCGGAACCGGTGCAGCACCGG
TAATTGCAAAAGCAGCCAGAGAAGCAAGAGCTGCAGTTAAGGATAGAGCGCCAAAAGAAA
AAAAGATATTGACTGTTGGAGTTGTAACTAAACCGTTCGGTTTTGAAGGTGTGCGCCGCA
TGCGCATTGCAGAGCTTGGACTTGAAGAACTGCAAAAATACGTGGATACACTTATTGTCA
TTCCAAATCAGAATTTATTTAGAATTGCAAATGAAAAAACTACATTTTCTGATGCATTTA
AACTTGCTGATAATGTTCTGCATATTGGCATCAGAGGAGTAACTGACTTGATGGTCATGC
CAGGGCTTATTAATCTTGACTTCGCTGATATAGAAACAGTAATGAGCGAGATGG
