# Supplementary material for: Using host species traits to understand the Wolbachia infection distribution across terrestrial beetles
Source: Sci Rep. 2019 Jan 29;9:847. doi: 10.1038/s41598-018-38155-5 (PMC6351630; doi:10.1038/s41598-018-38155-5)
Supplement: Supplementary file 5 — Supplementary Dataset 4 [file 41598_2018_38155_MOESM5_ESM.zip › Cyanapion hcpA.fas]

>WBafer1
CGCGCCTTCGCTCTGCTATATTTGCTGCACGCAAGGAAAATCTACCAAAAGATAAAATAG
AAACAGCAATAAAAAATGCAACTGGTAACGTTGCTGGAGAAAATTATGAGGAAATCCAAT
ATGAAGGTCACGGGCCTTCTGGCACTGCATTTATTGTCCATGCCTTGACTAATAACCGCA
ACCGTACTGCTTCTGAGGTACGTTATATATTTTCTCGCAGGGTGGAAACTTGGGAGAAAC
AGGAAGTGTTAGTTACCTTTTCGATCATGTAGGCTTAATCGTCTATAAAGCAGAGGGTGT
GAATTTTGATGATTTATTTAATTATGGGATCGAGTTAGAAGTATTGAATGTTGAGGAAAA
TAACAAGGAAGAATTATATGTTATAACTTGTGGAGTGAAAGATTTTGGTAAAGTGCGCGA
TGCCTTTTATGCAAAATTCGGAGAACCAGAACTTGCT
>WBafer2
CACGTCTTCGCTCTGCTATTTTTTCTGCCCGAAAGGAAAATCTACCAAAAGATAAAATAG
AAACAGCAATAAAAAATGCAGCTGGTAACGTTGCTGGAGAAAGTTATGAAGAAATCCAAT
ATGAAGGCCGCGGACCTTCTGGTACTGCAATTATTGTTCATGCTCTGACGAATAACCGCA
ACCGAACCGCTTCTGAGGTACGTTATATCTTTTCTCGCAGGGCGGAAATTTGGGAGAAAC
AGGATGTGTGAGTTACCTTTTCGATCATGTAGGCTTAATTGTCTATAAAGCAGAGGGTGT
AAATTTTGAAGATTTATTTAACTATGGAATTGAATTAGAAGTATTGAATGTTGAGGAAAA
TAACAAGGAAGAATTATATGTTATAACTTGTGGAGTGAAAGATTTTGGTAGAGTGCGTGA
TGCTTTCTATACAAAATTTGGAGAACCAGAACTTGCT
>WBafer3
CACGTCTTCGCTCTGCTATCTTTTCTGCGCGAAAGGAAAATCTACCAAAAGATAAAATAG
AAACAGCAATAAAAAATGCAGCTGGTAACGTTGCTGGAGAAAGTTATGAAGAAATACAAT
ATGAAGGCTGCGGACCTTCTGGTACTGCAATTATTGTTCATGCTCTGACGAATAATCGCA
ACCGAACCGCTTCTGAGATACGTTATATCTTTTCTCGCAAGGCGGTAATTTGGGAGAAAC
AGGATGTGTGAGTTACCTTTTCGATCATGTAGGCTTAATTGTCTATAAAGCAGAGGGTAT
AAATTTTGAAGATTTATTTAACTATGGAATTGAATTAGAAGTATTGAATGTTGAGGAAAA
TAACAAGGAAGAATTATATGTTATAACTTGTGGAGTGAAAGATTTTGGTAGAGTGCGTGA
TGCTTTCTATACAAAATTTGGAGAACCAGAACTTGCT
>WBgyllenhalii
CGCGCCTTCGCTCTGCTATATTTGCTGCACGCAAGGAAAATCTACCAAAAGATAAAATAG
AAACAGCAATAAAAAATGCAACTGGTAACGTTGCTGGAGAAAATTATGAGGAAATCCAAT
ATGAAGGTCATGGGCCTTCTGGCACTGCATTTATTGTCCATGCCTTGACTAATAACCGCA
ACCGTACTGCTTCTGAGGTACGTTATATATTTTCTCGCAGGGTGGAAACTTGGGAGAAAC
AGGAAGTGTTAGTTACCTTTTCGATCATGTAGGCTTAATCGTCTATAAAGCAGAGGGTGT
GAATTTTGATGATTTATTTAATTATGGGATCGAGTTAGAAGTATTGAATGTTGAGGAAAA
TGACAAAGAAGGATTACACGTTATAACTTGTGAAATAAAAGATTTTGGTAAAGTACGCGA
TGCCTTTTATGCAAAATTCGGAGAACCAAAACTTGCT
>WCspencii1
CACGTCTTCGCTCTGCTATCTTTGCTGCGCGAAAGGAAAATCTACCAAAAGATAAAATAG
AAACAGCAATAAAAAATGCAACTGGTAACGTTGCTGGAGAAAATTATGAAGAAATACAAT
ATGAAGGCTGCGGACCTTCTGGTACTGCAATTATTGTTCATGCTCTGACGAATAATCGCA
ACCGAACTGCTTCTGAGATACGTTATATCTTTTCTCGCAAGGCGGTAATTTGGGAGAAAC
AGGATGTGTGAGTTACCTTTTCGATCATGTAGGCTTAATTGTCTATAAAGCAGAGGGTAT
AAATTTTGAAGATTTATTTAACTATGGAATTGAATTAGAAGTATTGAATGTTGAGGAAAA
TAACAAAGAAGAATTATATGTTATAACTTGTGAAGTGAAAGATTTTGGTAGAGTGCGTGA
TGCTTTCTATACAAAATTTGGAGAACCAGAACTTGCT
>WCspencii2
CGCGCCTTCGCTCTGCTATATTTGCTGCACGCAAGGAAAATCTACCAAAAGATAAAATAG
AAACAGCAATAAAAAATGCAACTGGTAACGTTGCTGGAGAAAATTATGAGGAAATCCAAT
ATGAAGGTCATGGGCCTTCTGGCACTGCATTTATTGTCCATGCCTTGACTAATAACCGCA
ACCGTACTGCTTCTGAGGTACGTTATATATTTTCTCGCAGGGTGGAAACTTGGGAGAAAC
AGGAAGTGTTAGTTACCTTTTCGATCATGTAGGCTTAATCGTCTATAAAGCAGAGGGTGT
GAATTTTGATGATTTATTTAATTATGGGATCGAGTTAGAAGTATTGAATGTTGAGGAAAA
TGACAAAGAAGGATTACACGTTATAACTTGTGAAATAAAAGATTTTGGTAAAGTACGCGA
TGCCTTTTATGCAAAATTCGGAGAACCAGAACTTGCT
