# Supplementary material for: Using host species traits to understand the Wolbachia infection distribution across terrestrial beetles
Source: Sci Rep. 2019 Jan 29;9:847. doi: 10.1038/s41598-018-38155-5 (PMC6351630; doi:10.1038/s41598-018-38155-5)
Supplement: Supplementary file 5 — Supplementary Dataset 4 [file 41598_2018_38155_MOESM5_ESM.zip › Monochamus gatB2.fas]

>wMurussovii1
GATCTCCGTTCATCTGCAGAAGCTGCAGAATTCATGAAAAATTTGAGGCAGATTTTGAGA
AGCAAGGGTTCATGTGATGGTGATATGGAAAAGGGATCATCTCGCTGTGATGCAAATGTT
TCTGTTCGCCCAAAGGGTAGTAGCACATTTGGCACTCCTTGTGAAATAAAAAACTTAAAT
TCGATACGTTATATTGTACAAGCTATAGATTATGAAGCACAAAGGCAGATCAAAATTTTG
GAAAGCGGAGGAGAATTAAGTCAAGATACCTTATTGTTTGATGTCACTTTAGGAAAAACA
AAAGTGATGAGAAGCAAAGAAGATTCAAGTGACTATAGATATTTCCCTGAACCTGATTTG
CTACCTGTTGAAATAAGCCAAGACAAAATTGATTCTATTAAATCATCTTTG
>wMurussovii2
GATCTTCGTTCATCTGCAGAAGCTGCAGAATTCATGAAAAAATTGAGGCAGATTTTGCGT
TACATCGGTTCATGTGATGGTGATATGGAAAAGGGATCACTTCGCTGTGATGCAAATGTT
TCTGTTCGCCCAAAGGGCAGTAGCACATTTGGCACTCGTTGTGAAATAAAAAACTTAAAT
TCAATACGTTATATTGTACAAGCTATAGATTATGAAGCACAAAGGCAGATCAAAATTTTG
GAAAGCGGAGGAGAAATAAGTCAAGATACCTTATTGTTTGATGTCACTTTAGGAAAAACA
AAAGTGATGAGAAGCAAAGAAGATTCAAGTGACTATAGATATTTCCCTGAACCTGATTTG
CTACCTGTTGAAATAAGCCAAGACAAAATTGATTCTATTAAATCATCTTTG
>wMsartor
GATCTCCGTTCATCTGCGGAAGCTGCAGAATGCATGAAAAAATTGAGGCAGATTTTGCGT
TACATTGGTTCATGTGATGGTGATATGGAAAAGGGATCACTTCGTTGTGATGCAAATGTT
TCTGTTCGCCTAAAAGGCAGTAGCACATTTGGCACTCGTTGTGAGATAAAAAATCTGAAC
TCGATACGTTATATTGTGCAAGCTATAGACTATGAAATACAAAGACAAATTGAAATTTTA
GAAGGTGGGGAAGAAATAAGTCAAGATACCTTATTGTTTGACGTTGCTTCGGGAAAAACA
AAAGTGATGCGAAACAAAGAAGATGCAAGCGACTATAGATACTTCCCTGAGCCTGATTTA
TTACCTGTTGAGGTAAGCCAGGAGAAAATTGATTTAATTCAATCATCTTTG
>wCrioceris-A
GATCTTCGTTCATCTGCAGAAGCTGCAGAATTCATGAAAAAATTGAGGCAGATTTTGCGT
TACATCGGTTCATGTGATGGTGATATGGAAAAGGGGTCACTTCGCTGTGATGCAAATGTT
TCTGTTCGCCCAAAGGGTAGTAGCACATTTGGCACTCGTTGTGAAATAAAAAACTTAAAT
TCAATACGTTATATTGTACAAGCTATAGATTATGAAGCACAAAGGCAGATCAAAATTTTG
GAAAGCGGAGGAGAAATAAGTCAAGATACCTTATTGTTTGATGTCACTTTAGGAAAAACA
AAAGTGATGAGAAGCAAAGAAGATTCAAGTGACTATAGATATTTCCCTGAACCTGATTGC
TTACCTGTTGAAATAAGCCAAGACAAAATTGATTCTATTAAATCATCTTTG
>wCrioceris-B
GATCTCCGTTTATCTGCGGAAGCTGCAGAATGCATGAAAAAATTGAGGCAGATTTTGCGT
TACATTGGTTCATGTGATGGTGATATGGAAAAGGGATCACTTCGTTGTGATGCAAATGTT
TCTGTCCGCCTAAAAGGCAGTAGCACATTTGGCACTCGTTGTGAGATAAAAAATCTGAAC
TCGATACGTTATATTGTGCAAGCTATAGACTATGAAATACAAAGACAAATTGAAATTTTA
GAAGGTGGGGAAGAAATAAGTCAAGATACCTTATTGTTTGACGTTGCTTCGGGAAAAACA
AAAGTGATGCGAAACAAAGAAGATGCAAGCGACTATAGATACTTCCCTGAGCCTGATTTA
TTACCTGTTGAGGTAAGCCAGGAGAAAATTGATTTAATTCAATCATCTTTG
