# Supplementary material for: Using host species traits to understand the Wolbachia infection distribution across terrestrial beetles
Source: Sci Rep. 2019 Jan 29;9:847. doi: 10.1038/s41598-018-38155-5 (PMC6351630; doi:10.1038/s41598-018-38155-5)
Supplement: Supplementary file 5 — Supplementary Dataset 4 [file 41598_2018_38155_MOESM5_ESM.zip › Paederus ftsZ.fas]

>WPlimnophilus
GGTGGTACTGGAACCGGTGCAGCACCGGTAATTGCAAAAGCAGCCAGAGAAGCAAGAGCT
GCAGTTAAGGATAGAGCGCCAAAAGAAAAAAAGATATTGACTGTTGGAGTTGTAACTAAA
CCGTTCGGTTTTGAAGGTGTGCGCCGCATGCGCATTGCAGAGCTTGGACTTGAAGAACTG
CAAAAATACGTGGATACACTTATTGTCATTCCAAATCAGAATTTATTTAGAATTGCAAAT
GAAAAAACTACATTTTCTGATGCATTTAAACTTGCTGATAATGTTCTGCATATTGGCATC
AGAGGAGTAACTGACTTGATGATCATGCCAGGGCTTATTAATCTTGACTTCGCTGATATA
GAAACAGTAATGAGCGAGATGGGCAAAGCGATGATCGGCACCGGAGAGGCAGAAGGAGAA
GATAGAGCAATTAGTGCTGCGGAAGCTGCAATATCCAA
>WPruficollis
GGTGGTACTGGAACCGGTGCAGCACCGGTAATTGCAAAAGCAGCCAGAGAAGCAAGAGCT
GCAGTTAAGGATAGAGCGCCAAAAGAAAAAAAGATATTGACTGTTGGAGTTGTAACTAAA
CCGTTCGGTTTTGAAGGTGTGCGCCGCATGCGCATTGCAGAGCTTGGACTTGAAGAACTG
CAAAAATACGTGGATACACTTATTGTCATTCCAAATCAGAATTTATTTAGAATTGCAAAT
GAAAAAACTACATTTTCTGATGCATTTAAACTTGCTGATAATGTTCTGCATATTGGCATC
AGAGGAGTAACTGACTTGATGATCATGCCAGGGCTTATTAATCTTGACTTCGCTGATATA
GAAACAGTAATGAGCGAGATGGGCAAAGCGATGATCGGCACCGGAGAGGCAGAAGGAGAA
GATAGAGCAATTAGTGCTGCGGAAGCTGCAATATCCAA
>WPriparius
GGTGGTACTGGAACCGGTGCAGCACCGGTAATTGCAAAAGCAGCCAGAGAAGCAAGAGCT
GCAGTTAAGGATAGAGCGCCAAAAGAAAAAAAGATATTGACTGTTGGAGTTGTAACTAAA
CCGTTCGGTTTTGAAGGTGTGCGCCGCATGCGCATTGCAGAGCTTGGACTTGAAGAACTG
CAAAAATACGTGGATACACTTATTGTCATTCCAAATCAGAATTTATTTAGAATTGCAAAT
GAAAAAACTACATTTTCTGATGCATTTAAACTTGCTGATAATGTTCTGCATATTGGCATC
AGAGGAGTAACTGACTTGATGATCATGCCAGGGCTTATTAATCTTGACTTCGCTGATATA
GAAACAGTAATGAGCGAGATGGGCAAAGCGATGATCGGCACCGGAGAGGCAGAAGGAGAA
GATAGAGCAATTAGTGCTGCGGAAGCTGCAATATCCAA
