# Supplementary material for: Using host species traits to understand the Wolbachia infection distribution across terrestrial beetles
Source: Sci Rep. 2019 Jan 29;9:847. doi: 10.1038/s41598-018-38155-5 (PMC6351630; doi:10.1038/s41598-018-38155-5)
Supplement: Supplementary file 5 — Supplementary Dataset 4 [file 41598_2018_38155_MOESM5_ESM.zip › Aphodius-ClonaFrame_outfile.txt.out]

#constree
((2:0.384286,4:0.384286)5:0.766484,(1:0.560701,3:0.560701)6:0.590070)7:0.000000
#names
wAgranarius1
wAgranarius2
wAsticticus
wAhaemorrhoidalis
#consevents
9.420000e-001 0.000000e+000 9.420000e-001 9.380000e-001 9.420000e-001 0.000000e+000 9.420000e-001 9.340000e-001 9.420000e-001 9.360000e-001 9.420000e-001 0.000000e+000 9.420000e-001 9.260000e-001 9.420000e-001 9.280000e-001 9.420000e-001 9.260000e-001 9.420000e-001 9.360000e-001 9.420000e-001 9.280000e-001 9.420000e-001 9.300000e-001 9.420000e-001 0.000000e+000 9.420000e-001 9.260000e-001 9.420000e-001 9.280000e-001 9.420000e-001 0.000000e+000 9.420000e-001 9.280000e-001 9.420000e-001 9.220000e-001 9.420000e-001 9.340000e-001 9.420000e-001 9.340000e-001 9.420000e-001 0.000000e+000 9.420000e-001 9.360000e-001 9.420000e-001 9.220000e-001 9.420000e-001 9.300000e-001 9.420000e-001 9.220000e-001 9.420000e-001 9.260000e-001 9.420000e-001 9.380000e-001 9.420000e-001 9.280000e-001 9.420000e-001 9.260000e-001 9.420000e-001 9.180000e-001 9.420000e-001 9.380000e-001 9.420000e-001 9.300000e-001 9.420000e-001 9.380000e-001 9.420000e-001 9.180000e-001 9.420000e-001 0.000000e+000 9.420000e-001 9.240000e-001 9.420000e-001 9.280000e-001 9.420000e-001 9.300000e-001 9.420000e-001 9.280000e-001 9.420000e-001 9.360000e-001 9.420000e-001 9.260000e-001 9.420000e-001 0.000000e+000 9.420000e-001 9.320000e-001 9.420000e-001 9.280000e-001 9.420000e-001 9.280000e-001 9.420000e-001 9.340000e-001 9.420000e-001 9.260000e-001 9.420000e-001 0.000000e+000 9.420000e-001 9.260000e-001 9.420000e-001 1.220000e-001 9.420000e-001 9.360000e-001 9.420000e-001 0.000000e+000 
0.000000e+000 0.000000e+000 0.000000e+000 0.000000e+000 0.000000e+000 9.700000e-001 0.000000e+000 0.000000e+000 0.000000e+000 0.000000e+000 0.000000e+000 0.000000e+000 0.000000e+000 0.000000e+000 0.000000e+000 0.000000e+000 0.000000e+000 0.000000e+000 0.000000e+000 0.000000e+000 0.000000e+000 0.000000e+000 0.000000e+000 0.000000e+000 0.000000e+000 0.000000e+000 0.000000e+000 0.000000e+000 0.000000e+000 0.000000e+000 0.000000e+000 0.000000e+000 0.000000e+000 0.000000e+000 0.000000e+000 0.000000e+000 0.000000e+000 0.000000e+000 0.000000e+000 0.000000e+000 0.000000e+000 0.000000e+000 0.000000e+000 0.000000e+000 0.000000e+000 0.000000e+000 0.000000e+000 0.000000e+000 0.000000e+000 0.000000e+000 0.000000e+000 0.000000e+000 0.000000e+000 0.000000e+000 0.000000e+000 0.000000e+000 0.000000e+000 0.000000e+000 0.000000e+000 0.000000e+000 0.000000e+000 0.000000e+000 0.000000e+000 0.000000e+000 0.000000e+000 0.000000e+000 0.000000e+000 0.000000e+000 0.000000e+000 0.000000e+000 0.000000e+000 0.000000e+000 0.000000e+000 0.000000e+000 0.000000e+000 0.000000e+000 0.000000e+000 0.000000e+000 0.000000e+000 0.000000e+000 0.000000e+000 0.000000e+000 0.000000e+000 0.000000e+000 0.000000e+000 0.000000e+000 0.000000e+000 0.000000e+000 0.000000e+000 0.000000e+000 0.000000e+000 0.000000e+000 0.000000e+000 0.000000e+000 0.000000e+000 0.000000e+000 0.000000e+000 0.000000e+000 0.000000e+000 0.000000e+000 0.000000e+000 0.000000e+000 0.000000e+000 0.000000e+000 
0.000000e+000 0.000000e+000 0.000000e+000 0.000000e+000 0.000000e+000 0.000000e+000 0.000000e+000 0.000000e+000 0.000000e+000 0.000000e+000 0.000000e+000 0.000000e+000 0.000000e+000 0.000000e+000 0.000000e+000 0.000000e+000 0.000000e+000 0.000000e+000 0.000000e+000 0.000000e+000 0.000000e+000 0.000000e+000 0.000000e+000 0.000000e+000 0.000000e+000 0.000000e+000 0.000000e+000 0.000000e+000 0.000000e+000 0.000000e+000 0.000000e+000 0.000000e+000 0.000000e+000 0.000000e+000 0.000000e+000 0.000000e+000 0.000000e+000 0.000000e+000 0.000000e+000 0.000000e+000 0.000000e+000 0.000000e+000 0.000000e+000 0.000000e+000 0.000000e+000 0.000000e+000 0.000000e+000 0.000000e+000 0.000000e+000 0.000000e+000 0.000000e+000 0.000000e+000 0.000000e+000 0.000000e+000 0.000000e+000 0.000000e+000 0.000000e+000 0.000000e+000 0.000000e+000 0.000000e+000 0.000000e+000 0.000000e+000 0.000000e+000 0.000000e+000 0.000000e+000 0.000000e+000 0.000000e+000 0.000000e+000 0.000000e+000 0.000000e+000 0.000000e+000 0.000000e+000 0.000000e+000 0.000000e+000 0.000000e+000 0.000000e+000 0.000000e+000 0.000000e+000 0.000000e+000 0.000000e+000 0.000000e+000 0.000000e+000 0.000000e+000 0.000000e+000 0.000000e+000 0.000000e+000 0.000000e+000 0.000000e+000 0.000000e+000 0.000000e+000 0.000000e+000 0.000000e+000 0.000000e+000 0.000000e+000 0.000000e+000 0.000000e+000 0.000000e+000 0.000000e+000 0.000000e+000 1.320000e-001 0.000000e+000 0.000000e+000 0.000000e+000 0.000000e+000 
0.000000e+000 0.000000e+000 0.000000e+000 0.000000e+000 0.000000e+000 2.000000e-003 0.000000e+000 0.000000e+000 0.000000e+000 0.000000e+000 0.000000e+000 0.000000e+000 0.000000e+000 0.000000e+000 0.000000e+000 0.000000e+000 0.000000e+000 0.000000e+000 0.000000e+000 0.000000e+000 0.000000e+000 0.000000e+000 0.000000e+000 0.000000e+000 0.000000e+000 0.000000e+000 0.000000e+000 0.000000e+000 0.000000e+000 0.000000e+000 0.000000e+000 0.000000e+000 0.000000e+000 0.000000e+000 0.000000e+000 0.000000e+000 0.000000e+000 0.000000e+000 0.000000e+000 0.000000e+000 0.000000e+000 0.000000e+000 0.000000e+000 0.000000e+000 0.000000e+000 0.000000e+000 0.000000e+000 0.000000e+000 0.000000e+000 0.000000e+000 0.000000e+000 0.000000e+000 0.000000e+000 0.000000e+000 0.000000e+000 0.000000e+000 0.000000e+000 0.000000e+000 0.000000e+000 0.000000e+000 0.000000e+000 0.000000e+000 0.000000e+000 0.000000e+000 0.000000e+000 0.000000e+000 0.000000e+000 0.000000e+000 0.000000e+000 0.000000e+000 0.000000e+000 0.000000e+000 0.000000e+000 0.000000e+000 0.000000e+000 0.000000e+000 0.000000e+000 0.000000e+000 0.000000e+000 0.000000e+000 0.000000e+000 0.000000e+000 0.000000e+000 0.000000e+000 0.000000e+000 0.000000e+000 0.000000e+000 0.000000e+000 0.000000e+000 0.000000e+000 0.000000e+000 0.000000e+000 0.000000e+000 0.000000e+000 0.000000e+000 0.000000e+000 0.000000e+000 0.000000e+000 0.000000e+000 0.000000e+000 0.000000e+000 0.000000e+000 0.000000e+000 0.000000e+000 
0.000000e+000 0.000000e+000 0.000000e+000 0.000000e+000 0.000000e+000 0.000000e+000 0.000000e+000 0.000000e+000 0.000000e+000 0.000000e+000 0.000000e+000 0.000000e+000 0.000000e+000 0.000000e+000 0.000000e+000 0.000000e+000 0.000000e+000 0.000000e+000 0.000000e+000 0.000000e+000 0.000000e+000 0.000000e+000 0.000000e+000 0.000000e+000 0.000000e+000 0.000000e+000 0.000000e+000 0.000000e+000 0.000000e+000 0.000000e+000 0.000000e+000 0.000000e+000 0.000000e+000 0.000000e+000 0.000000e+000 0.000000e+000 0.000000e+000 0.000000e+000 0.000000e+000 0.000000e+000 0.000000e+000 0.000000e+000 0.000000e+000 0.000000e+000 0.000000e+000 0.000000e+000 0.000000e+000 0.000000e+000 0.000000e+000 0.000000e+000 0.000000e+000 0.000000e+000 0.000000e+000 0.000000e+000 0.000000e+000 0.000000e+000 0.000000e+000 0.000000e+000 0.000000e+000 0.000000e+000 0.000000e+000 0.000000e+000 0.000000e+000 0.000000e+000 0.000000e+000 0.000000e+000 0.000000e+000 0.000000e+000 0.000000e+000 0.000000e+000 0.000000e+000 0.000000e+000 0.000000e+000 0.000000e+000 0.000000e+000 0.000000e+000 0.000000e+000 0.000000e+000 0.000000e+000 0.000000e+000 0.000000e+000 0.000000e+000 0.000000e+000 0.000000e+000 0.000000e+000 0.000000e+000 0.000000e+000 0.000000e+000 0.000000e+000 0.000000e+000 0.000000e+000 0.000000e+000 0.000000e+000 0.000000e+000 0.000000e+000 0.000000e+000 0.000000e+000 0.000000e+000 5.586592e-003 7.150838e-001 5.586592e-003 0.000000e+000 5.586592e-003 0.000000e+000 
0.000000e+000 0.000000e+000 0.000000e+000 0.000000e+000 0.000000e+000 3.533569e-003 0.000000e+000 0.000000e+000 0.000000e+000 0.000000e+000 0.000000e+000 0.000000e+000 0.000000e+000 0.000000e+000 0.000000e+000 0.000000e+000 0.000000e+000 0.000000e+000 0.000000e+000 0.000000e+000 0.000000e+000 0.000000e+000 0.000000e+000 0.000000e+000 0.000000e+000 0.000000e+000 0.000000e+000 0.000000e+000 0.000000e+000 0.000000e+000 0.000000e+000 0.000000e+000 0.000000e+000 0.000000e+000 0.000000e+000 0.000000e+000 0.000000e+000 0.000000e+000 0.000000e+000 0.000000e+000 0.000000e+000 0.000000e+000 0.000000e+000 0.000000e+000 0.000000e+000 0.000000e+000 0.000000e+000 0.000000e+000 0.000000e+000 0.000000e+000 0.000000e+000 0.000000e+000 0.000000e+000 0.000000e+000 0.000000e+000 0.000000e+000 0.000000e+000 0.000000e+000 0.000000e+000 0.000000e+000 0.000000e+000 0.000000e+000 0.000000e+000 0.000000e+000 0.000000e+000 0.000000e+000 0.000000e+000 0.000000e+000 0.000000e+000 0.000000e+000 0.000000e+000 0.000000e+000 0.000000e+000 0.000000e+000 0.000000e+000 0.000000e+000 0.000000e+000 0.000000e+000 0.000000e+000 0.000000e+000 0.000000e+000 0.000000e+000 0.000000e+000 0.000000e+000 0.000000e+000 0.000000e+000 0.000000e+000 0.000000e+000 0.000000e+000 0.000000e+000 0.000000e+000 0.000000e+000 0.000000e+000 0.000000e+000 0.000000e+000 0.000000e+000 0.000000e+000 0.000000e+000 0.000000e+000 6.183746e-001 0.000000e+000 0.000000e+000 0.000000e+000 0.000000e+000 
0.000000e+000 0.000000e+000 0.000000e+000 0.000000e+000 0.000000e+000 0.000000e+000 0.000000e+000 0.000000e+000 0.000000e+000 0.000000e+000 0.000000e+000 0.000000e+000 0.000000e+000 0.000000e+000 0.000000e+000 0.000000e+000 0.000000e+000 0.000000e+000 0.000000e+000 0.000000e+000 0.000000e+000 0.000000e+000 0.000000e+000 0.000000e+000 0.000000e+000 0.000000e+000 0.000000e+000 0.000000e+000 0.000000e+000 0.000000e+000 0.000000e+000 0.000000e+000 0.000000e+000 0.000000e+000 0.000000e+000 0.000000e+000 0.000000e+000 0.000000e+000 0.000000e+000 0.000000e+000 0.000000e+000 0.000000e+000 0.000000e+000 0.000000e+000 0.000000e+000 0.000000e+000 0.000000e+000 0.000000e+000 0.000000e+000 0.000000e+000 0.000000e+000 0.000000e+000 0.000000e+000 0.000000e+000 0.000000e+000 0.000000e+000 0.000000e+000 0.000000e+000 0.000000e+000 0.000000e+000 0.000000e+000 0.000000e+000 0.000000e+000 0.000000e+000 0.000000e+000 0.000000e+000 0.000000e+000 0.000000e+000 0.000000e+000 0.000000e+000 0.000000e+000 0.000000e+000 0.000000e+000 0.000000e+000 0.000000e+000 0.000000e+000 0.000000e+000 0.000000e+000 0.000000e+000 0.000000e+000 0.000000e+000 0.000000e+000 0.000000e+000 0.000000e+000 0.000000e+000 0.000000e+000 0.000000e+000 0.000000e+000 0.000000e+000 0.000000e+000 0.000000e+000 0.000000e+000 0.000000e+000 0.000000e+000 0.000000e+000 0.000000e+000 0.000000e+000 0.000000e+000 0.000000e+000 0.000000e+000 0.000000e+000 0.000000e+000 0.000000e+000 0.000000e+000 
#consinfo
1 1 0.000000 0.754859
2 2 0.000000 0.519198
3 3 0.000000 0.619650
4 4 0.000000 0.485977
5 0 0.384286 0.978231
6 0 0.560701 1.062231
7 0 1.150771 0.000000
#mcmc
100000
50000
100
1.000000
1.000000
2.718282
2.718282
2.718282
#phy
(1:0.000000,((2:0.000000,3:0.000000):0.059068,4:0.000000):0.983380):1.744046
((1:0.000000,3:0.000000):0.381532,(2:0.000000,4:0.000000):0.466219):0.676158
((1:0.000000,3:0.000000):0.523127,(2:0.000000,4:0.000000):0.098595):0.690373
((1:0.000000,3:0.000000):0.072858,(2:0.000000,4:0.000000):0.083013):0.244338
((1:0.000000,3:0.000000):0.016899,(2:0.000000,4:0.000000):0.276770):0.441118
((1:0.000000,3:0.000000):0.059525,(2:0.000000,4:0.000000):0.265970):0.311148
(((1:0.000000,4:0.000000):0.596043,3:0.000000):0.609409,2:0.000000):0.674642
((1:0.000000,2:0.000000):0.214089,(3:0.000000,4:0.000000):0.164843):0.326449
(1:0.000000,((2:0.000000,4:0.000000):0.410357,3:0.000000):0.804092):1.189221
(((1:0.000000,3:0.000000):0.126015,2:0.000000):0.389242,4:0.000000):0.527784
((1:0.000000,3:0.000000):0.142737,(2:0.000000,4:0.000000):0.346579):0.670923
(((1:0.000000,3:0.000000):0.244787,4:0.000000):0.564054,2:0.000000):0.642185
(((1:0.000000,3:0.000000):0.382607,2:0.000000):0.585183,4:0.000000):0.594829
((1:0.000000,(2:0.000000,4:0.000000):0.421243):0.917872,3:0.000000):1.086911
(1:0.000000,((2:0.000000,4:0.000000):0.806724,3:0.000000):1.311979):1.833810
(1:0.000000,((2:0.000000,4:0.000000):0.102810,3:0.000000):0.705832):0.854858
(1:0.000000,((2:0.000000,4:0.000000):0.420770,3:0.000000):0.622656):1.328992
((1:0.000000,(2:0.000000,4:0.000000):0.194475):1.143363,3:0.000000):1.223823
(((1:0.000000,3:0.000000):0.215195,4:0.000000):0.341484,2:0.000000):0.611214
(((1:0.000000,3:0.000000):0.585462,2:0.000000):0.846004,4:0.000000):1.519435
((1:0.000000,3:0.000000):0.824145,(2:0.000000,4:0.000000):0.290314):1.484352
(1:0.000000,((2:0.000000,4:0.000000):0.131963,3:0.000000):0.399811):1.610653
(1:0.000000,((2:0.000000,4:0.000000):0.120848,3:0.000000):0.778780):1.196977
((1:0.000000,(2:0.000000,4:0.000000):1.119795):1.898764,3:0.000000):2.098983
(1:0.000000,((2:0.000000,4:0.000000):0.404562,3:0.000000):0.614767):0.753537
(1:0.000000,(2:0.000000,(3:0.000000,4:0.000000):0.393338):0.405391):0.557979
(((1:0.000000,4:0.000000):0.414428,2:0.000000):0.627173,3:0.000000):1.305150
((1:0.000000,(2:0.000000,4:0.000000):0.212582):0.310205,3:0.000000):0.323625
((1:0.000000,3:0.000000):0.373881,(2:0.000000,4:0.000000):0.412201):1.319997
((1:0.000000,3:0.000000):0.376345,(2:0.000000,4:0.000000):0.771094):0.967148
(((1:0.000000,3:0.000000):0.363865,4:0.000000):1.263644,2:0.000000):1.584121
((1:0.000000,3:0.000000):0.216242,(2:0.000000,4:0.000000):0.148444):0.851049
(1:0.000000,((2:0.000000,3:0.000000):1.459031,4:0.000000):1.600222):2.888037
((1:0.000000,3:0.000000):0.062486,(2:0.000000,4:0.000000):0.199647):1.262333
(1:0.000000,((2:0.000000,4:0.000000):0.018043,3:0.000000):0.786492):1.083020
(1:0.000000,((2:0.000000,4:0.000000):0.130148,3:0.000000):0.965967):1.684542
(1:0.000000,(2:0.000000,(3:0.000000,4:0.000000):0.133038):0.815197):0.894192
((1:0.000000,(2:0.000000,4:0.000000):0.249625):0.772528,3:0.000000):0.891579
((1:0.000000,3:0.000000):0.205866,(2:0.000000,4:0.000000):0.038298):0.225060
(((1:0.000000,3:0.000000):0.079522,2:0.000000):0.245976,4:0.000000):0.858094
(1:0.000000,((2:0.000000,4:0.000000):0.385720,3:0.000000):0.613374):1.158769
(1:0.000000,((2:0.000000,4:0.000000):0.400524,3:0.000000):0.436449):0.738967
(((1:0.000000,3:0.000000):0.025561,4:0.000000):0.109702,2:0.000000):0.131089
((1:0.000000,(2:0.000000,4:0.000000):0.400500):0.503534,3:0.000000):0.573459
(1:0.000000,((2:0.000000,4:0.000000):0.067985,3:0.000000):0.157639):0.168864
(1:0.000000,((2:0.000000,4:0.000000):0.198733,3:0.000000):0.434928):0.641483
(1:0.000000,((2:0.000000,3:0.000000):0.331915,4:0.000000):0.440125):0.632758
(1:0.000000,((2:0.000000,3:0.000000):0.409959,4:0.000000):0.454053):0.872488
((1:0.000000,3:0.000000):0.257546,(2:0.000000,4:0.000000):0.375536):0.636169
(((1:0.000000,3:0.000000):0.356566,4:0.000000):0.484236,2:0.000000):0.571396
((1:0.000000,3:0.000000):0.394702,(2:0.000000,4:0.000000):0.078875):0.504774
((1:0.000000,3:0.000000):0.422584,(2:0.000000,4:0.000000):0.190972):0.499396
(((1:0.000000,3:0.000000):0.572499,4:0.000000):0.580720,2:0.000000):0.702502
(1:0.000000,((2:0.000000,4:0.000000):0.142973,3:0.000000):0.260790):0.269530
((1:0.000000,2:0.000000):0.702681,(3:0.000000,4:0.000000):0.539721):0.770775
(1:0.000000,((2:0.000000,4:0.000000):0.023079,3:0.000000):0.294865):0.650792
((1:0.000000,3:0.000000):0.340956,(2:0.000000,4:0.000000):0.179935):0.515051
((1:0.000000,3:0.000000):0.056997,(2:0.000000,4:0.000000):0.277423):0.347069
(1:0.000000,(2:0.000000,(3:0.000000,4:0.000000):0.260362):0.388478):0.423705
((1:0.000000,3:0.000000):0.411977,(2:0.000000,4:0.000000):0.086590):0.499872
(1:0.000000,((2:0.000000,4:0.000000):0.029348,3:0.000000):0.071650):0.254070
((1:0.000000,3:0.000000):0.905111,(2:0.000000,4:0.000000):0.233945):1.013026
((1:0.000000,(2:0.000000,4:0.000000):0.486468):0.605012,3:0.000000):0.613944
(((1:0.000000,4:0.000000):0.191128,2:0.000000):0.670682,3:0.000000):1.076695
((1:0.000000,3:0.000000):0.360077,(2:0.000000,4:0.000000):0.485817):0.655083
((1:0.000000,3:0.000000):0.310142,(2:0.000000,4:0.000000):0.137548):0.418481
((1:0.000000,3:0.000000):0.364128,(2:0.000000,4:0.000000):0.544156):0.778698
(((1:0.000000,3:0.000000):0.325918,4:0.000000):0.583534,2:0.000000):0.836007
((1:0.000000,3:0.000000):0.517845,(2:0.000000,4:0.000000):0.081288):0.587067
(((1:0.000000,3:0.000000):0.138005,2:0.000000):0.180054,4:0.000000):1.798425
(((1:0.000000,3:0.000000):0.331832,4:0.000000):0.503075,2:0.000000):0.553033
(((1:0.000000,3:0.000000):0.109393,4:0.000000):0.776382,2:0.000000):1.000350
(1:0.000000,((2:0.000000,4:0.000000):0.163260,3:0.000000):0.679045):0.754878
(((1:0.000000,3:0.000000):0.180075,4:0.000000):0.242039,2:0.000000):0.892625
((1:0.000000,3:0.000000):0.474892,(2:0.000000,4:0.000000):1.076407):1.551059
((1:0.000000,3:0.000000):0.428469,(2:0.000000,4:0.000000):0.220387):0.904302
((1:0.000000,(2:0.000000,4:0.000000):0.135605):0.688402,3:0.000000):0.767809
((1:0.000000,3:0.000000):1.376832,(2:0.000000,4:0.000000):0.697300):2.512199
((1:0.000000,3:0.000000):1.086710,(2:0.000000,4:0.000000):0.487823):1.676720
((1:0.000000,4:0.000000):0.645106,(2:0.000000,3:0.000000):0.505210):0.672395
((1:0.000000,(2:0.000000,4:0.000000):0.805045):1.029972,3:0.000000):1.585514
(((1:0.000000,3:0.000000):0.273108,2:0.000000):1.374370,4:0.000000):1.801715
(1:0.000000,((2:0.000000,4:0.000000):0.253156,3:0.000000):1.188855):1.631028
((1:0.000000,(2:0.000000,4:0.000000):0.566596):0.771818,3:0.000000):1.109481
(((1:0.000000,3:0.000000):0.201160,4:0.000000):0.975666,2:0.000000):1.380047
((1:0.000000,3:0.000000):0.365882,(2:0.000000,4:0.000000):0.695861):1.004306
(1:0.000000,((2:0.000000,4:0.000000):0.623875,3:0.000000):1.799562):2.802507
((1:0.000000,3:0.000000):1.746680,(2:0.000000,4:0.000000):0.522105):1.852808
(1:0.000000,((2:0.000000,4:0.000000):0.081968,3:0.000000):0.617484):0.956851
((1:0.000000,(2:0.000000,4:0.000000):0.128418):0.511216,3:0.000000):0.863108
((1:0.000000,3:0.000000):0.997687,(2:0.000000,4:0.000000):0.453833):1.987466
((1:0.000000,3:0.000000):0.838399,(2:0.000000,4:0.000000):0.797597):2.102021
(((1:0.000000,3:0.000000):0.293864,2:0.000000):0.930780,4:0.000000):1.230051
(1:0.000000,((2:0.000000,4:0.000000):0.372247,3:0.000000):0.790888):1.089061
((1:0.000000,3:0.000000):0.762336,(2:0.000000,4:0.000000):0.294151):1.699000
(1:0.000000,((2:0.000000,4:0.000000):0.628223,3:0.000000):1.010663):1.260370
((1:0.000000,(2:0.000000,4:0.000000):0.403078):0.614202,3:0.000000):0.754619
(1:0.000000,((2:0.000000,4:0.000000):0.150684,3:0.000000):0.255292):0.641524
((1:0.000000,3:0.000000):0.186629,(2:0.000000,4:0.000000):1.277606):1.519791
(((1:0.000000,2:0.000000):0.328637,3:0.000000):0.520207,4:0.000000):0.887814
(((1:0.000000,3:0.000000):0.266982,2:0.000000):0.797781,4:0.000000):0.931189
(1:0.000000,((2:0.000000,4:0.000000):0.066443,3:0.000000):0.176213):1.032101
(((1:0.000000,4:0.000000):0.241215,3:0.000000):1.100867,2:0.000000):2.515215
(((1:0.000000,3:0.000000):0.905616,2:0.000000):1.401413,4:0.000000):1.472288
(((1:0.000000,2:0.000000):0.501817,3:0.000000):0.739033,4:0.000000):0.807102
(((1:0.000000,3:0.000000):1.321317,2:0.000000):2.133012,4:0.000000):2.308816
((1:0.000000,3:0.000000):0.195660,(2:0.000000,4:0.000000):0.363889):0.885285
(1:0.000000,((2:0.000000,4:0.000000):0.887194,3:0.000000):1.609205):2.570857
((1:0.000000,3:0.000000):0.748921,(2:0.000000,4:0.000000):0.405775):1.125974
(((1:0.000000,4:0.000000):0.368521,3:0.000000):0.429550,2:0.000000):1.670996
(1:0.000000,(2:0.000000,(3:0.000000,4:0.000000):0.045569):0.316258):2.084259
(1:0.000000,((2:0.000000,4:0.000000):0.243306,3:0.000000):1.772776):2.771143
((1:0.000000,(2:0.000000,4:0.000000):0.041757):1.485558,3:0.000000):1.552991
(1:0.000000,((2:0.000000,4:0.000000):0.530607,3:0.000000):2.029425):3.352185
((1:0.000000,3:0.000000):0.376211,(2:0.000000,4:0.000000):0.289006):1.138549
(((1:0.000000,2:0.000000):0.282007,3:0.000000):0.334266,4:0.000000):0.520518
(1:0.000000,((2:0.000000,4:0.000000):0.137685,3:0.000000):0.908648):1.783409
((1:0.000000,3:0.000000):0.294492,(2:0.000000,4:0.000000):0.303070):0.774511
((1:0.000000,3:0.000000):0.375041,(2:0.000000,4:0.000000):0.175947):0.714298
((1:0.000000,3:0.000000):0.555435,(2:0.000000,4:0.000000):0.526955):0.775555
((1:0.000000,(3:0.000000,4:0.000000):0.252482):0.398880,2:0.000000):0.492723
((1:0.000000,3:0.000000):0.384706,(2:0.000000,4:0.000000):0.035984):0.736242
((1:0.000000,3:0.000000):0.852388,(2:0.000000,4:0.000000):0.309973):1.263818
(1:0.000000,((2:0.000000,4:0.000000):0.253845,3:0.000000):0.369506):1.088884
((1:0.000000,(3:0.000000,4:0.000000):0.447018):1.388228,2:0.000000):2.607388
((1:0.000000,3:0.000000):0.417246,(2:0.000000,4:0.000000):0.213398):0.648387
((1:0.000000,(3:0.000000,4:0.000000):0.198203):0.456293,2:0.000000):0.575420
((1:0.000000,3:0.000000):1.297907,(2:0.000000,4:0.000000):0.497560):1.653879
(((1:0.000000,3:0.000000):0.187844,4:0.000000):0.420776,2:0.000000):0.538593
(1:0.000000,((2:0.000000,4:0.000000):0.127731,3:0.000000):0.925289):1.899753
((1:0.000000,2:0.000000):0.158138,(3:0.000000,4:0.000000):0.252671):0.489135
(1:0.000000,((2:0.000000,4:0.000000):0.736551,3:0.000000):1.111027):1.624987
(1:0.000000,((2:0.000000,4:0.000000):0.302201,3:0.000000):0.436436):1.419824
(1:0.000000,((2:0.000000,4:0.000000):0.333249,3:0.000000):0.679545):0.855483
((1:0.000000,3:0.000000):0.517170,(2:0.000000,4:0.000000):0.148108):0.722921
(1:0.000000,((2:0.000000,4:0.000000):0.251509,3:0.000000):0.533699):0.744905
(((1:0.000000,2:0.000000):0.282502,4:0.000000):0.408375,3:0.000000):0.619406
(((1:0.000000,3:0.000000):0.322102,2:0.000000):0.809276,4:0.000000):0.889593
((1:0.000000,3:0.000000):0.846740,(2:0.000000,4:0.000000):0.111713):0.884264
(((1:0.000000,3:0.000000):0.370887,4:0.000000):0.849590,2:0.000000):0.860993
((1:0.000000,3:0.000000):0.464859,(2:0.000000,4:0.000000):0.369906):1.793016
((1:0.000000,3:0.000000):1.424778,(2:0.000000,4:0.000000):0.354689):2.468833
((1:0.000000,3:0.000000):0.466504,(2:0.000000,4:0.000000):1.211459):1.219235
(((1:0.000000,3:0.000000):0.265364,4:0.000000):0.503528,2:0.000000):1.662607
((1:0.000000,3:0.000000):0.223624,(2:0.000000,4:0.000000):0.538903):0.566735
(((1:0.000000,3:0.000000):0.200455,4:0.000000):0.308959,2:0.000000):0.350036
((1:0.000000,3:0.000000):0.436186,(2:0.000000,4:0.000000):0.075937):0.666940
((1:0.000000,3:0.000000):0.932159,(2:0.000000,4:0.000000):0.176319):1.000279
((1:0.000000,4:0.000000):0.150371,(2:0.000000,3:0.000000):0.084582):0.273225
((1:0.000000,3:0.000000):0.088246,(2:0.000000,4:0.000000):0.253965):0.382811
(1:0.000000,((2:0.000000,4:0.000000):0.043671,3:0.000000):0.146671):0.406746
((1:0.000000,3:0.000000):0.132010,(2:0.000000,4:0.000000):0.142583):0.393385
(((1:0.000000,3:0.000000):0.274421,4:0.000000):1.591220,2:0.000000):1.847917
(((1:0.000000,4:0.000000):0.241176,3:0.000000):0.304758,2:0.000000):0.720442
((1:0.000000,(2:0.000000,4:0.000000):0.047561):0.597702,3:0.000000):0.766748
((1:0.000000,4:0.000000):1.086267,(2:0.000000,3:0.000000):0.448717):1.463006
(1:0.000000,((2:0.000000,3:0.000000):0.596229,4:0.000000):0.605561):1.090475
((1:0.000000,3:0.000000):0.082381,(2:0.000000,4:0.000000):0.500669):0.609303
(((1:0.000000,4:0.000000):0.020252,3:0.000000):1.036346,2:0.000000):1.120258
(((1:0.000000,3:0.000000):0.235471,2:0.000000):0.365358,4:0.000000):0.708629
((1:0.000000,2:0.000000):0.580279,(3:0.000000,4:0.000000):0.634272):1.146180
(((1:0.000000,3:0.000000):0.384246,2:0.000000):0.578416,4:0.000000):0.649202
((1:0.000000,3:0.000000):0.226694,(2:0.000000,4:0.000000):0.819546):1.027911
(1:0.000000,((2:0.000000,4:0.000000):0.462983,3:0.000000):1.496456):1.699664
(1:0.000000,((2:0.000000,4:0.000000):0.621833,3:0.000000):1.693838):2.363918
((1:0.000000,3:0.000000):0.263921,(2:0.000000,4:0.000000):0.177019):1.295212
(((1:0.000000,3:0.000000):0.313709,2:0.000000):0.734946,4:0.000000):0.876054
((1:0.000000,3:0.000000):0.826232,(2:0.000000,4:0.000000):0.297639):0.864784
(((1:0.000000,3:0.000000):0.189711,2:0.000000):0.358073,4:0.000000):1.477422
(1:0.000000,((2:0.000000,4:0.000000):0.839582,3:0.000000):1.314675):1.725834
((1:0.000000,(2:0.000000,4:0.000000):0.371641):0.559321,3:0.000000):0.587237
((1:0.000000,3:0.000000):0.216576,(2:0.000000,4:0.000000):0.202549):0.451856
(((1:0.000000,3:0.000000):0.799574,2:0.000000):1.056824,4:0.000000):1.388002
(1:0.000000,((2:0.000000,4:0.000000):0.132563,3:0.000000):0.930203):1.443617
(((1:0.000000,3:0.000000):1.157508,2:0.000000):1.359926,4:0.000000):1.617304
((1:0.000000,3:0.000000):0.308887,(2:0.000000,4:0.000000):0.751341):1.348098
(1:0.000000,((2:0.000000,4:0.000000):0.297814,3:0.000000):0.695341):0.877344
((1:0.000000,4:0.000000):1.049338,(2:0.000000,3:0.000000):1.001265):1.237686
((1:0.000000,3:0.000000):0.603033,(2:0.000000,4:0.000000):0.843504):1.136426
((1:0.000000,3:0.000000):0.131444,(2:0.000000,4:0.000000):0.486284):1.078262
(((1:0.000000,3:0.000000):0.230190,2:0.000000):0.927305,4:0.000000):1.007897
(((1:0.000000,3:0.000000):0.217579,4:0.000000):0.355093,2:0.000000):0.534641
((1:0.000000,3:0.000000):0.411897,(2:0.000000,4:0.000000):0.116497):0.532222
(1:0.000000,((2:0.000000,3:0.000000):0.018990,4:0.000000):0.104156):0.619299
((1:0.000000,(2:0.000000,4:0.000000):0.105873):0.538960,3:0.000000):0.691982
((1:0.000000,3:0.000000):0.808682,(2:0.000000,4:0.000000):0.146226):1.301503
((1:0.000000,2:0.000000):0.266007,(3:0.000000,4:0.000000):0.862435):0.917789
(((1:0.000000,4:0.000000):0.076575,2:0.000000):0.096035,3:0.000000):0.838706
((1:0.000000,3:0.000000):0.760440,(2:0.000000,4:0.000000):0.482112):0.800554
(1:0.000000,((2:0.000000,4:0.000000):0.128320,3:0.000000):0.778922):1.098605
(1:0.000000,((2:0.000000,4:0.000000):0.353008,3:0.000000):1.078418):1.716192
(1:0.000000,((2:0.000000,4:0.000000):0.313043,3:0.000000):0.621098):0.764068
(1:0.000000,(2:0.000000,(3:0.000000,4:0.000000):0.236365):0.417585):0.477304
(1:0.000000,((2:0.000000,4:0.000000):0.220417,3:0.000000):0.399276):1.200468
((1:0.000000,3:0.000000):0.551884,(2:0.000000,4:0.000000):0.106431):0.613735
((1:0.000000,3:0.000000):0.035705,(2:0.000000,4:0.000000):0.421818):0.469603
(((1:0.000000,3:0.000000):0.167299,4:0.000000):0.658135,2:0.000000):1.173068
(1:0.000000,((2:0.000000,4:0.000000):0.200977,3:0.000000):0.459502):0.636228
(1:0.000000,((2:0.000000,4:0.000000):0.358864,3:0.000000):0.610342):0.747264
((1:0.000000,3:0.000000):0.341878,(2:0.000000,4:0.000000):0.592821):1.089254
((1:0.000000,3:0.000000):0.757882,(2:0.000000,4:0.000000):0.469377):0.926556
(1:0.000000,((2:0.000000,4:0.000000):0.563075,3:0.000000):1.120016):1.642530
(1:0.000000,((2:0.000000,4:0.000000):0.594145,3:0.000000):1.003226):1.967385
((1:0.000000,3:0.000000):0.376103,(2:0.000000,4:0.000000):0.474325):0.878627
(1:0.000000,((2:0.000000,4:0.000000):0.024503,3:0.000000):0.377746):0.566224
(1:0.000000,((2:0.000000,4:0.000000):0.042746,3:0.000000):0.188662):1.010293
(1:0.000000,((2:0.000000,4:0.000000):0.097885,3:0.000000):0.603522):0.887161
((1:0.000000,3:0.000000):0.062282,(2:0.000000,4:0.000000):0.077537):0.232848
(((1:0.000000,3:0.000000):0.171767,2:0.000000):0.316521,4:0.000000):0.423851
(1:0.000000,((2:0.000000,4:0.000000):0.397836,3:0.000000):0.586883):0.907631
((1:0.000000,3:0.000000):0.391393,(2:0.000000,4:0.000000):0.533698):0.794376
(1:0.000000,((2:0.000000,4:0.000000):0.358768,3:0.000000):0.711155):1.027877
(((1:0.000000,3:0.000000):0.376451,4:0.000000):0.455066,2:0.000000):0.472537
((1:0.000000,(2:0.000000,4:0.000000):0.072930):0.124590,3:0.000000):0.198393
(((1:0.000000,4:0.000000):0.136455,3:0.000000):0.253152,2:0.000000):0.386487
((1:0.000000,(2:0.000000,4:0.000000):0.221482):0.339638,3:0.000000):0.419849
(((1:0.000000,3:0.000000):0.161411,4:0.000000):0.429971,2:0.000000):0.547890
((1:0.000000,3:0.000000):0.134815,(2:0.000000,4:0.000000):0.136963):0.400364
(((1:0.000000,3:0.000000):0.340394,4:0.000000):0.352713,2:0.000000):0.566121
(1:0.000000,(2:0.000000,(3:0.000000,4:0.000000):0.074482):0.808864):1.165561
(1:0.000000,((2:0.000000,4:0.000000):0.234410,3:0.000000):0.491718):0.519823
((1:0.000000,3:0.000000):0.331705,(2:0.000000,4:0.000000):0.731508):0.738577
((1:0.000000,3:0.000000):0.132181,(2:0.000000,4:0.000000):0.190643):0.774918
(1:0.000000,((2:0.000000,4:0.000000):0.139460,3:0.000000):0.229735):0.329006
(((1:0.000000,3:0.000000):0.014331,2:0.000000):0.758156,4:0.000000):0.820540
((1:0.000000,3:0.000000):1.538064,(2:0.000000,4:0.000000):0.906049):2.041608
(((1:0.000000,3:0.000000):0.148027,2:0.000000):0.390242,4:0.000000):0.728138
((1:0.000000,3:0.000000):0.416858,(2:0.000000,4:0.000000):0.153813):0.882936
((1:0.000000,3:0.000000):0.909282,(2:0.000000,4:0.000000):0.682347):1.373493
((1:0.000000,3:0.000000):1.044594,(2:0.000000,4:0.000000):0.084899):1.112529
((1:0.000000,4:0.000000):1.136631,(2:0.000000,3:0.000000):0.360152):1.538212
((1:0.000000,3:0.000000):0.188807,(2:0.000000,4:0.000000):0.319353):0.670003
(1:0.000000,(2:0.000000,(3:0.000000,4:0.000000):0.162662):0.610874):0.754501
(((1:0.000000,4:0.000000):0.273593,3:0.000000):0.389006,2:0.000000):1.471929
(1:0.000000,((2:0.000000,4:0.000000):0.386093,3:0.000000):1.065948):2.085690
((1:0.000000,3:0.000000):0.285142,(2:0.000000,4:0.000000):0.103045):1.089157
((1:0.000000,(2:0.000000,4:0.000000):0.072686):0.750578,3:0.000000):1.440823
((1:0.000000,3:0.000000):0.562893,(2:0.000000,4:0.000000):0.255930):0.860184
(((1:0.000000,3:0.000000):0.187840,2:0.000000):0.207410,4:0.000000):0.261182
((1:0.000000,3:0.000000):0.288582,(2:0.000000,4:0.000000):0.326153):0.395212
((1:0.000000,3:0.000000):0.294592,(2:0.000000,4:0.000000):0.460187):0.673001
((1:0.000000,(2:0.000000,4:0.000000):0.854537):1.060292,3:0.000000):1.169673
((1:0.000000,3:0.000000):1.025679,(2:0.000000,4:0.000000):0.554825):1.928462
((1:0.000000,3:0.000000):0.840853,(2:0.000000,4:0.000000):0.674024):1.675105
((1:0.000000,3:0.000000):0.627789,(2:0.000000,4:0.000000):0.696039):0.876948
((1:0.000000,3:0.000000):0.314946,(2:0.000000,4:0.000000):0.433677):0.556662
(((1:0.000000,4:0.000000):0.222604,3:0.000000):0.236580,2:0.000000):0.357052
((1:0.000000,3:0.000000):0.642153,(2:0.000000,4:0.000000):0.364905):1.180187
(1:0.000000,((2:0.000000,4:0.000000):0.039802,3:0.000000):0.548454):0.581507
((1:0.000000,3:0.000000):0.276430,(2:0.000000,4:0.000000):0.306996):0.483689
((1:0.000000,3:0.000000):0.040969,(2:0.000000,4:0.000000):0.275610):1.496864
(1:0.000000,((2:0.000000,4:0.000000):1.002081,3:0.000000):1.523224):1.692281
(((1:0.000000,3:0.000000):0.068440,4:0.000000):1.243458,2:0.000000):1.682626
((1:0.000000,3:0.000000):1.010337,(2:0.000000,4:0.000000):0.654043):1.542727
((1:0.000000,(2:0.000000,4:0.000000):0.211148):0.305604,3:0.000000):0.468743
((1:0.000000,3:0.000000):0.358876,(2:0.000000,4:0.000000):0.223461):0.507003
(1:0.000000,((2:0.000000,4:0.000000):0.333239,3:0.000000):0.785044):1.457135
(((1:0.000000,3:0.000000):0.302938,4:0.000000):0.597799,2:0.000000):1.157382
((1:0.000000,3:0.000000):0.460896,(2:0.000000,4:0.000000):0.309607):1.212562
(1:0.000000,((2:0.000000,4:0.000000):0.398798,3:0.000000):0.577535):0.803001
(1:0.000000,(2:0.000000,(3:0.000000,4:0.000000):0.324280):0.349156):0.823290
((1:0.000000,3:0.000000):0.106549,(2:0.000000,4:0.000000):0.134830):0.381377
(1:0.000000,((2:0.000000,4:0.000000):0.195023,3:0.000000):0.336715):0.526875
((1:0.000000,3:0.000000):0.105674,(2:0.000000,4:0.000000):0.469644):0.740167
(1:0.000000,((2:0.000000,4:0.000000):0.144561,3:0.000000):0.242635):0.816749
((1:0.000000,3:0.000000):0.313572,(2:0.000000,4:0.000000):0.466091):0.621325
(1:0.000000,((2:0.000000,4:0.000000):0.178514,3:0.000000):0.483127):0.820929
(((1:0.000000,3:0.000000):0.013609,4:0.000000):0.225864,2:0.000000):0.286681
(1:0.000000,(2:0.000000,(3:0.000000,4:0.000000):0.246001):0.593137):0.789245
((1:0.000000,3:0.000000):0.265945,(2:0.000000,4:0.000000):0.249744):0.490822
((1:0.000000,3:0.000000):0.445327,(2:0.000000,4:0.000000):0.195716):0.667288
(((1:0.000000,3:0.000000):0.185741,2:0.000000):0.527603,4:0.000000):0.662433
((1:0.000000,3:0.000000):0.300195,(2:0.000000,4:0.000000):0.187927):0.498076
((1:0.000000,(2:0.000000,4:0.000000):0.263886):1.107341,3:0.000000):1.115617
((1:0.000000,4:0.000000):0.182873,(2:0.000000,3:0.000000):0.230051):0.473688
(1:0.000000,((2:0.000000,4:0.000000):0.371681,3:0.000000):0.693818):1.387453
(1:0.000000,((2:0.000000,4:0.000000):0.425081,3:0.000000):0.492938):1.540857
(1:0.000000,((2:0.000000,4:0.000000):0.403681,3:0.000000):0.455057):0.946709
((1:0.000000,3:0.000000):0.163155,(2:0.000000,4:0.000000):0.147923):0.194391
(1:0.000000,((2:0.000000,4:0.000000):0.116219,3:0.000000):0.485940):1.736289
(1:0.000000,((2:0.000000,4:0.000000):0.263682,3:0.000000):0.394699):0.686589
(((1:0.000000,3:0.000000):0.054036,4:0.000000):0.092045,2:0.000000):0.463972
(1:0.000000,((2:0.000000,4:0.000000):0.285489,3:0.000000):0.691731):0.923999
((1:0.000000,3:0.000000):0.556952,(2:0.000000,4:0.000000):0.926407):1.057294
((1:0.000000,3:0.000000):0.204155,(2:0.000000,4:0.000000):0.119081):0.270768
(((1:0.000000,3:0.000000):0.463402,4:0.000000):0.915212,2:0.000000):0.955738
((1:0.000000,3:0.000000):0.276538,(2:0.000000,4:0.000000):0.145183):0.290580
((1:0.000000,(2:0.000000,4:0.000000):0.125449):0.742226,3:0.000000):1.172407
((1:0.000000,(2:0.000000,4:0.000000):0.045700):0.357069,3:0.000000):0.462197
((1:0.000000,3:0.000000):0.093655,(2:0.000000,4:0.000000):0.156701):0.469377
(1:0.000000,((2:0.000000,4:0.000000):0.147900,3:0.000000):0.655547):0.750730
(1:0.000000,((2:0.000000,4:0.000000):0.134263,3:0.000000):0.455173):0.662363
((1:0.000000,3:0.000000):0.741043,(2:0.000000,4:0.000000):0.323672):1.336629
((1:0.000000,3:0.000000):0.303177,(2:0.000000,4:0.000000):0.334306):0.473333
(1:0.000000,((2:0.000000,4:0.000000):0.397775,3:0.000000):0.451606):0.960831
((1:0.000000,3:0.000000):0.110345,(2:0.000000,4:0.000000):0.145208):0.197901
(((1:0.000000,3:0.000000):0.552722,4:0.000000):1.404849,2:0.000000):1.739205
(1:0.000000,(2:0.000000,(3:0.000000,4:0.000000):1.201258):1.221541):1.517988
(((1:0.000000,4:0.000000):0.393753,3:0.000000):0.446552,2:0.000000):0.981277
((1:0.000000,3:0.000000):0.426657,(2:0.000000,4:0.000000):1.095622):1.361657
(((1:0.000000,3:0.000000):0.115973,4:0.000000):0.761218,2:0.000000):0.816164
(((1:0.000000,3:0.000000):0.439548,4:0.000000):0.612196,2:0.000000):0.998987
(((1:0.000000,3:0.000000):0.039027,4:0.000000):0.208541,2:0.000000):0.271985
((1:0.000000,3:0.000000):0.316968,(2:0.000000,4:0.000000):0.452057):0.855599
((1:0.000000,3:0.000000):0.807801,(2:0.000000,4:0.000000):0.250846):1.362881
((1:0.000000,3:0.000000):0.198862,(2:0.000000,4:0.000000):0.305299):0.535112
(((1:0.000000,3:0.000000):0.149112,2:0.000000):0.328292,4:0.000000):1.133171
(((1:0.000000,3:0.000000):0.138356,2:0.000000):0.227906,4:0.000000):0.322228
((1:0.000000,3:0.000000):0.601280,(2:0.000000,4:0.000000):0.286487):1.111963
((1:0.000000,3:0.000000):0.719946,(2:0.000000,4:0.000000):0.821200):1.468313
(((1:0.000000,3:0.000000):0.223162,4:0.000000):0.777765,2:0.000000):1.360300
(1:0.000000,((2:0.000000,4:0.000000):0.222081,3:0.000000):0.490747):0.834331
(((1:0.000000,4:0.000000):0.117540,2:0.000000):2.469656,3:0.000000):2.610305
((1:0.000000,3:0.000000):0.460205,(2:0.000000,4:0.000000):0.692944):1.199639
((1:0.000000,4:0.000000):0.128589,(2:0.000000,3:0.000000):0.296335):0.414951
(1:0.000000,((2:0.000000,4:0.000000):0.564524,3:0.000000):0.838349):1.126958
((1:0.000000,3:0.000000):0.952675,(2:0.000000,4:0.000000):0.044744):1.071465
(1:0.000000,((2:0.000000,3:0.000000):0.752042,4:0.000000):0.932800):1.033900
(1:0.000000,((2:0.000000,3:0.000000):0.156711,4:0.000000):0.636200):1.138417
((1:0.000000,(2:0.000000,4:0.000000):0.134411):0.378482,3:0.000000):1.931154
(((1:0.000000,3:0.000000):0.245798,4:0.000000):0.770524,2:0.000000):0.858273
((1:0.000000,3:0.000000):0.313359,(2:0.000000,4:0.000000):1.529596):2.471132
(((1:0.000000,3:0.000000):0.116929,4:0.000000):1.578659,2:0.000000):1.841513
(((1:0.000000,3:0.000000):1.235290,2:0.000000):1.719836,4:0.000000):2.561122
((1:0.000000,3:0.000000):0.678010,(2:0.000000,4:0.000000):2.106313):2.502564
((1:0.000000,3:0.000000):1.094776,(2:0.000000,4:0.000000):0.570172):1.354795
(1:0.000000,((2:0.000000,4:0.000000):0.629395,3:0.000000):1.749574):2.188824
((1:0.000000,3:0.000000):1.782060,(2:0.000000,4:0.000000):0.115774):2.976558
((1:0.000000,3:0.000000):2.315819,(2:0.000000,4:0.000000):0.509851):3.486183
((1:0.000000,3:0.000000):1.149038,(2:0.000000,4:0.000000):0.301412):1.341556
(((1:0.000000,3:0.000000):0.872767,2:0.000000):1.038583,4:0.000000):1.503895
((1:0.000000,(2:0.000000,4:0.000000):0.246387):1.113664,3:0.000000):1.304850
((1:0.000000,3:0.000000):0.246796,(2:0.000000,4:0.000000):1.974806):3.821917
((1:0.000000,3:0.000000):0.967368,(2:0.000000,4:0.000000):0.905576):1.820484
((1:0.000000,(2:0.000000,4:0.000000):0.753325):1.106614,3:0.000000):1.643037
((1:0.000000,3:0.000000):0.929656,(2:0.000000,4:0.000000):0.332807):1.386440
((1:0.000000,3:0.000000):1.712294,(2:0.000000,4:0.000000):0.983740):2.902847
((1:0.000000,(2:0.000000,4:0.000000):0.327403):0.778086,3:0.000000):0.967737
((1:0.000000,(2:0.000000,4:0.000000):0.597515):0.742193,3:0.000000):0.766990
((1:0.000000,(2:0.000000,4:0.000000):0.515462):0.736218,3:0.000000):0.768069
(1:0.000000,((2:0.000000,4:0.000000):0.118744,3:0.000000):0.243810):0.694397
(((1:0.000000,3:0.000000):0.811383,4:0.000000):0.994954,2:0.000000):1.593519
(1:0.000000,((2:0.000000,4:0.000000):0.095578,3:0.000000):0.629585):1.088212
(1:0.000000,((2:0.000000,4:0.000000):0.407751,3:0.000000):0.735816):0.896946
((1:0.000000,3:0.000000):0.678021,(2:0.000000,4:0.000000):0.135668):1.101066
((1:0.000000,3:0.000000):0.226778,(2:0.000000,4:0.000000):0.488239):0.697853
((1:0.000000,3:0.000000):0.923879,(2:0.000000,4:0.000000):0.747258):1.716362
(1:0.000000,((2:0.000000,4:0.000000):1.284173,3:0.000000):2.049650):3.260633
(1:0.000000,((2:0.000000,4:0.000000):0.030701,3:0.000000):1.434467):2.844864
(1:0.000000,((2:0.000000,4:0.000000):0.470830,3:0.000000):1.161584):1.616955
(((1:0.000000,3:0.000000):0.223490,2:0.000000):0.598098,4:0.000000):1.348009
((1:0.000000,3:0.000000):0.865216,(2:0.000000,4:0.000000):0.543579):0.999068
(((1:0.000000,3:0.000000):0.489697,4:0.000000):0.599817,2:0.000000):1.178316
(((1:0.000000,3:0.000000):0.219867,2:0.000000):0.440602,4:0.000000):0.565286
((1:0.000000,3:0.000000):0.474546,(2:0.000000,4:0.000000):1.321738):1.580545
((1:0.000000,3:0.000000):0.214836,(2:0.000000,4:0.000000):0.280868):0.462571
(1:0.000000,((2:0.000000,4:0.000000):0.482170,3:0.000000):0.627872):0.772504
(1:0.000000,((2:0.000000,3:0.000000):0.381505,4:0.000000):0.651695):2.468653
(1:0.000000,(2:0.000000,(3:0.000000,4:0.000000):0.004500):0.595128):0.816559
((1:0.000000,3:0.000000):1.514650,(2:0.000000,4:0.000000):0.788465):2.085841
(((1:0.000000,3:0.000000):0.287568,4:0.000000):1.021628,2:0.000000):1.166702
((1:0.000000,3:0.000000):2.081468,(2:0.000000,4:0.000000):0.824195):3.373756
(((1:0.000000,4:0.000000):0.378444,3:0.000000):0.550125,2:0.000000):0.755376
(((1:0.000000,4:0.000000):0.252043,2:0.000000):0.375265,3:0.000000):0.397055
((1:0.000000,3:0.000000):0.593069,(2:0.000000,4:0.000000):0.309080):1.080708
(((1:0.000000,3:0.000000):0.384809,2:0.000000):1.067399,4:0.000000):1.667434
(1:0.000000,((2:0.000000,4:0.000000):0.217990,3:0.000000):0.506554):0.881061
((1:0.000000,3:0.000000):1.160118,(2:0.000000,4:0.000000):1.294813):1.566598
(((1:0.000000,3:0.000000):0.498718,4:0.000000):0.957608,2:0.000000):1.082712
((1:0.000000,(3:0.000000,4:0.000000):0.469293):0.835501,2:0.000000):1.306028
(1:0.000000,((2:0.000000,4:0.000000):0.127238,3:0.000000):0.515899):2.301027
((1:0.000000,3:0.000000):0.325154,(2:0.000000,4:0.000000):0.090630):0.473468
(1:0.000000,((2:0.000000,4:0.000000):0.109427,3:0.000000):0.741578):1.516100
(((1:0.000000,4:0.000000):0.217862,2:0.000000):0.251964,3:0.000000):1.783381
((1:0.000000,3:0.000000):1.405199,(2:0.000000,4:0.000000):1.591787):3.031643
((1:0.000000,(2:0.000000,4:0.000000):0.219531):0.489160,3:0.000000):1.048168
(((1:0.000000,3:0.000000):0.169580,4:0.000000):0.337899,2:0.000000):1.397270
(((1:0.000000,3:0.000000):0.378003,2:0.000000):1.537995,4:0.000000):1.650854
((1:0.000000,3:0.000000):0.444020,(2:0.000000,4:0.000000):0.831473):1.061823
((1:0.000000,3:0.000000):1.028432,(2:0.000000,4:0.000000):1.314893):1.595677
((1:0.000000,3:0.000000):0.688428,(2:0.000000,4:0.000000):1.366266):2.094028
(1:0.000000,((2:0.000000,4:0.000000):0.196575,3:0.000000):0.506102):0.750322
((1:0.000000,3:0.000000):0.848660,(2:0.000000,4:0.000000):0.815484):1.009749
((1:0.000000,3:0.000000):0.979282,(2:0.000000,4:0.000000):1.043975):1.732493
((1:0.000000,3:0.000000):0.928096,(2:0.000000,4:0.000000):0.309742):1.198397
((1:0.000000,3:0.000000):1.351601,(2:0.000000,4:0.000000):0.444784):1.563475
((1:0.000000,3:0.000000):0.953215,(2:0.000000,4:0.000000):0.429840):1.195675
((1:0.000000,2:0.000000):0.322682,(3:0.000000,4:0.000000):0.481053):1.009580
((1:0.000000,3:0.000000):0.606150,(2:0.000000,4:0.000000):0.241036):1.135630
(1:0.000000,((2:0.000000,4:0.000000):0.529197,3:0.000000):0.832043):0.969703
((1:0.000000,3:0.000000):1.609484,(2:0.000000,4:0.000000):0.429980):1.937279
((1:0.000000,3:0.000000):1.035897,(2:0.000000,4:0.000000):1.139382):1.678590
((1:0.000000,3:0.000000):1.106477,(2:0.000000,4:0.000000):0.946978):2.094447
((1:0.000000,3:0.000000):2.249989,(2:0.000000,4:0.000000):0.435831):2.401093
((1:0.000000,3:0.000000):1.102715,(2:0.000000,4:0.000000):0.834127):2.139327
(1:0.000000,((2:0.000000,4:0.000000):0.389140,3:0.000000):1.318604):1.896296
((1:0.000000,2:0.000000):1.117021,(3:0.000000,4:0.000000):0.525348):1.721116
((1:0.000000,3:0.000000):0.680982,(2:0.000000,4:0.000000):0.309151):1.263187
((1:0.000000,3:0.000000):0.234317,(2:0.000000,4:0.000000):0.393347):1.240393
((1:0.000000,3:0.000000):0.631275,(2:0.000000,4:0.000000):1.309785):1.735054
((1:0.000000,3:0.000000):0.611237,(2:0.000000,4:0.000000):1.319684):1.794399
((1:0.000000,(2:0.000000,4:0.000000):0.246355):0.378551,3:0.000000):1.489749
((1:0.000000,3:0.000000):1.667184,(2:0.000000,4:0.000000):0.277150):2.370872
((1:0.000000,(2:0.000000,4:0.000000):0.911793):1.772653,3:0.000000):1.925694
((1:0.000000,(2:0.000000,4:0.000000):0.318359):1.030379,3:0.000000):2.486383
(1:0.000000,((2:0.000000,4:0.000000):1.120271,3:0.000000):2.241086):3.169727
(1:0.000000,((2:0.000000,4:0.000000):0.433663,3:0.000000):0.891428):0.912461
(1:0.000000,((2:0.000000,4:0.000000):0.598386,3:0.000000):1.125164):2.140628
(1:0.000000,((2:0.000000,4:0.000000):0.377641,3:0.000000):0.408751):0.940640
((1:0.000000,3:0.000000):0.986680,(2:0.000000,4:0.000000):0.336836):1.869311
(1:0.000000,((2:0.000000,4:0.000000):0.808693,3:0.000000):1.587874):2.696291
(1:0.000000,((2:0.000000,4:0.000000):0.116422,3:0.000000):0.441496):1.094045
(((1:0.000000,3:0.000000):0.124479,4:0.000000):0.228450,2:0.000000):0.613998
((1:0.000000,(2:0.000000,4:0.000000):0.160327):0.317808,3:0.000000):0.907319
(((1:0.000000,3:0.000000):0.901239,4:0.000000):1.357079,2:0.000000):1.856839
(((1:0.000000,4:0.000000):0.095026,2:0.000000):1.765402,3:0.000000):2.187940
((1:0.000000,3:0.000000):0.592546,(2:0.000000,4:0.000000):1.117901):1.297519
(1:0.000000,((2:0.000000,4:0.000000):0.267411,3:0.000000):1.330150):2.142051
((1:0.000000,3:0.000000):1.021085,(2:0.000000,4:0.000000):0.283940):1.763960
(((1:0.000000,3:0.000000):0.226945,4:0.000000):0.467898,2:0.000000):0.588429
(1:0.000000,((2:0.000000,4:0.000000):0.348053,3:0.000000):0.683497):0.878386
((1:0.000000,3:0.000000):0.938977,(2:0.000000,4:0.000000):1.244613):1.597962
(1:0.000000,((2:0.000000,4:0.000000):0.073254,3:0.000000):0.854520):1.756010
((1:0.000000,3:0.000000):0.288395,(2:0.000000,4:0.000000):0.544415):1.029998
(1:0.000000,((2:0.000000,4:0.000000):0.304367,3:0.000000):0.382728):0.489002
((1:0.000000,(3:0.000000,4:0.000000):0.646412):0.873623,2:0.000000):1.578865
((1:0.000000,3:0.000000):0.420923,(2:0.000000,4:0.000000):1.069109):1.402779
((1:0.000000,2:0.000000):0.431009,(3:0.000000,4:0.000000):0.403398):0.806152
((1:0.000000,3:0.000000):0.111342,(2:0.000000,4:0.000000):0.294488):0.720854
((1:0.000000,(2:0.000000,4:0.000000):0.210704):0.731532,3:0.000000):0.972072
(1:0.000000,((2:0.000000,4:0.000000):0.302769,3:0.000000):0.539282):0.601963
(1:0.000000,(2:0.000000,(3:0.000000,4:0.000000):0.074248):0.138893):2.146840
(1:0.000000,((2:0.000000,4:0.000000):0.193991,3:0.000000):0.411036):1.444459
(1:0.000000,((2:0.000000,4:0.000000):0.185497,3:0.000000):0.326037):0.405950
(((1:0.000000,3:0.000000):0.290059,4:0.000000):1.099197,2:0.000000):1.477307
(1:0.000000,((2:0.000000,4:0.000000):0.166856,3:0.000000):1.130117):1.604310
(1:0.000000,((2:0.000000,4:0.000000):0.282261,3:0.000000):0.403378):0.820399
(1:0.000000,((2:0.000000,3:0.000000):0.579927,4:0.000000):0.625024):0.716832
((1:0.000000,3:0.000000):0.560606,(2:0.000000,4:0.000000):0.161338):0.996579
(1:0.000000,((2:0.000000,4:0.000000):0.192716,3:0.000000):0.272538):0.642120
((1:0.000000,3:0.000000):0.127467,(2:0.000000,4:0.000000):0.429582):0.718175
(1:0.000000,((2:0.000000,3:0.000000):0.165514,4:0.000000):0.190049):0.337639
((1:0.000000,(2:0.000000,4:0.000000):0.273692):0.416833,3:0.000000):0.445806
((1:0.000000,3:0.000000):0.060872,(2:0.000000,4:0.000000):0.288568):0.301264
((1:0.000000,(3:0.000000,4:0.000000):0.165728):0.326316,2:0.000000):0.521940
(1:0.000000,((2:0.000000,4:0.000000):0.081639,3:0.000000):0.238013):0.529340
((1:0.000000,(2:0.000000,4:0.000000):0.150156):0.450776,3:0.000000):0.535077
(1:0.000000,((2:0.000000,4:0.000000):0.064814,3:0.000000):0.450646):0.595751
((1:0.000000,3:0.000000):0.223359,(2:0.000000,4:0.000000):0.435303):0.677471
(1:0.000000,(2:0.000000,(3:0.000000,4:0.000000):0.588930):0.665061):0.922580
((1:0.000000,3:0.000000):0.455360,(2:0.000000,4:0.000000):0.062163):0.638377
((1:0.000000,3:0.000000):1.556200,(2:0.000000,4:0.000000):0.457806):1.733393
((1:0.000000,3:0.000000):0.603766,(2:0.000000,4:0.000000):0.484861):0.872319
(1:0.000000,((2:0.000000,4:0.000000):0.689033,3:0.000000):0.854899):0.933272
((1:0.000000,3:0.000000):0.758377,(2:0.000000,4:0.000000):0.315059):1.183496
((1:0.000000,3:0.000000):0.304777,(2:0.000000,4:0.000000):0.568856):0.782487
((1:0.000000,(2:0.000000,4:0.000000):0.300332):1.864947,3:0.000000):2.452408
(((1:0.000000,3:0.000000):0.361152,4:0.000000):0.368854,2:0.000000):0.962618
(((1:0.000000,4:0.000000):0.373995,2:0.000000):0.674374,3:0.000000):1.203094
((1:0.000000,(2:0.000000,4:0.000000):0.280359):1.139868,3:0.000000):1.271039
((1:0.000000,2:0.000000):0.925348,(3:0.000000,4:0.000000):0.348887):2.164113
(((1:0.000000,3:0.000000):0.410363,2:0.000000):0.561176,4:0.000000):0.601128
(((1:0.000000,2:0.000000):0.138551,4:0.000000):0.194053,3:0.000000):0.365297
(1:0.000000,((2:0.000000,4:0.000000):0.230280,3:0.000000):0.575522):1.261659
(1:0.000000,((2:0.000000,4:0.000000):0.654839,3:0.000000):0.965340):1.451755
((1:0.000000,3:0.000000):0.190945,(2:0.000000,4:0.000000):0.408191):0.722657
(1:0.000000,((2:0.000000,4:0.000000):0.482555,3:0.000000):0.564229):0.615385
((1:0.000000,(2:0.000000,4:0.000000):0.320423):1.534624,3:0.000000):1.545968
(1:0.000000,((2:0.000000,4:0.000000):0.409063,3:0.000000):1.091627):1.836794
(((1:0.000000,3:0.000000):0.275038,2:0.000000):0.624067,4:0.000000):0.817153
(1:0.000000,((2:0.000000,4:0.000000):0.336093,3:0.000000):0.966543):1.522805
((1:0.000000,3:0.000000):0.991865,(2:0.000000,4:0.000000):0.225495):1.118248
(((1:0.000000,3:0.000000):0.953985,2:0.000000):1.040323,4:0.000000):1.202833
((1:0.000000,3:0.000000):0.442495,(2:0.000000,4:0.000000):0.025259):1.135176
((1:0.000000,3:0.000000):0.382561,(2:0.000000,4:0.000000):0.853550):1.396568
(((1:0.000000,3:0.000000):0.299368,4:0.000000):1.736399,2:0.000000):2.297550
((1:0.000000,(2:0.000000,4:0.000000):0.235772):1.091119,3:0.000000):1.152555
((1:0.000000,(2:0.000000,4:0.000000):0.099347):1.157150,3:0.000000):1.299306
((1:0.000000,(2:0.000000,3:0.000000):0.513626):0.942952,4:0.000000):1.665203
(((1:0.000000,3:0.000000):0.007393,4:0.000000):0.064696,2:0.000000):0.241253
(1:0.000000,((2:0.000000,4:0.000000):0.013201,3:0.000000):1.179266):1.360884
(((1:0.000000,3:0.000000):0.131469,4:0.000000):0.419416,2:0.000000):0.804628
((1:0.000000,3:0.000000):0.194344,(2:0.000000,4:0.000000):2.314535):2.672842
(((1:0.000000,4:0.000000):0.296646,2:0.000000):0.439030,3:0.000000):1.447735
((1:0.000000,3:0.000000):1.122516,(2:0.000000,4:0.000000):0.642282):1.872501
((1:0.000000,3:0.000000):0.296293,(2:0.000000,4:0.000000):0.719584):1.346709
(1:0.000000,((2:0.000000,4:0.000000):0.507628,3:0.000000):2.802174):3.900799
((1:0.000000,3:0.000000):0.157676,(2:0.000000,4:0.000000):0.362777):0.896749
(((1:0.000000,3:0.000000):1.154797,4:0.000000):1.389417,2:0.000000):1.405489
((1:0.000000,3:0.000000):0.206870,(2:0.000000,4:0.000000):0.712325):1.201180
((1:0.000000,3:0.000000):0.102163,(2:0.000000,4:0.000000):0.698002):0.901373
(((1:0.000000,3:0.000000):0.153567,4:0.000000):0.441053,2:0.000000):0.890866
((1:0.000000,(2:0.000000,4:0.000000):0.159410):0.170213,3:0.000000):0.196218
((1:0.000000,3:0.000000):0.414173,(2:0.000000,4:0.000000):0.315729):0.580180
(1:0.000000,((2:0.000000,3:0.000000):0.418142,4:0.000000):0.514701):0.696623
(1:0.000000,((2:0.000000,4:0.000000):0.046576,3:0.000000):0.349326):0.704215
((1:0.000000,3:0.000000):0.514581,(2:0.000000,4:0.000000):0.335098):0.682520
(1:0.000000,((2:0.000000,4:0.000000):0.173276,3:0.000000):0.718433):1.049557
(1:0.000000,((2:0.000000,4:0.000000):0.039985,3:0.000000):0.220154):1.163745
(1:0.000000,((2:0.000000,4:0.000000):0.087959,3:0.000000):0.429007):0.506334
((1:0.000000,3:0.000000):0.377136,(2:0.000000,4:0.000000):0.116669):0.492302
(1:0.000000,((2:0.000000,4:0.000000):0.227980,3:0.000000):0.324683):0.672729
((1:0.000000,3:0.000000):0.496730,(2:0.000000,4:0.000000):0.384562):0.692132
(1:0.000000,((2:0.000000,4:0.000000):0.078694,3:0.000000):0.132606):0.398184
(1:0.000000,((2:0.000000,4:0.000000):0.025507,3:0.000000):0.197219):0.633000
(((1:0.000000,3:0.000000):0.060863,2:0.000000):0.206087,4:0.000000):0.256793
(1:0.000000,((2:0.000000,4:0.000000):0.051774,3:0.000000):0.302890):0.778798
(((1:0.000000,3:0.000000):0.143502,2:0.000000):0.190627,4:0.000000):0.202860
(1:0.000000,((2:0.000000,4:0.000000):0.011775,3:0.000000):0.024533):0.254872
(1:0.000000,((2:0.000000,4:0.000000):0.085028,3:0.000000):0.209694):0.525320
(1:0.000000,((2:0.000000,3:0.000000):0.195318,4:0.000000):0.261988):0.346817
(1:0.000000,(2:0.000000,(3:0.000000,4:0.000000):0.211927):0.459572):0.992726
(1:0.000000,((2:0.000000,4:0.000000):0.134029,3:0.000000):0.207502):0.296572
(1:0.000000,((2:0.000000,4:0.000000):0.187829,3:0.000000):0.245393):0.354982
((1:0.000000,4:0.000000):0.333340,(2:0.000000,3:0.000000):0.516267):0.524272
(1:0.000000,((2:0.000000,4:0.000000):0.234918,3:0.000000):0.714289):1.085046
(1:0.000000,((2:0.000000,4:0.000000):0.339489,3:0.000000):0.496034):0.755554
((1:0.000000,(2:0.000000,4:0.000000):0.090746):0.248985,3:0.000000):0.456462
(((1:0.000000,3:0.000000):0.171741,2:0.000000):0.253055,4:0.000000):0.260437
(((1:0.000000,3:0.000000):0.158301,4:0.000000):0.285050,2:0.000000):0.388693
((1:0.000000,3:0.000000):0.068952,(2:0.000000,4:0.000000):0.195856):0.385084
((1:0.000000,(2:0.000000,4:0.000000):0.072552):0.466116,3:0.000000):0.555696
(1:0.000000,((2:0.000000,4:0.000000):0.049341,3:0.000000):0.138542):0.196358
((1:0.000000,(2:0.000000,4:0.000000):0.121280):0.143912,3:0.000000):0.158710
(1:0.000000,(2:0.000000,(3:0.000000,4:0.000000):0.083446):0.090771):0.111309
(1:0.000000,((2:0.000000,4:0.000000):0.074505,3:0.000000):0.131895):0.358925
(((1:0.000000,3:0.000000):0.072520,4:0.000000):0.174668,2:0.000000):0.225094
((1:0.000000,3:0.000000):0.125146,(2:0.000000,4:0.000000):0.046075):0.213055
(1:0.000000,((2:0.000000,4:0.000000):0.079145,3:0.000000):0.237041):0.313789
(1:0.000000,((2:0.000000,4:0.000000):0.050806,3:0.000000):0.064810):0.356056
(1:0.000000,((2:0.000000,4:0.000000):0.113289,3:0.000000):0.132021):0.235357
((1:0.000000,3:0.000000):0.184360,(2:0.000000,4:0.000000):0.176243):0.379839
(1:0.000000,((2:0.000000,4:0.000000):0.383621,3:0.000000):0.583892):0.865472
(1:0.000000,((2:0.000000,4:0.000000):0.185259,3:0.000000):0.640926):1.128761
((1:0.000000,3:0.000000):0.416747,(2:0.000000,4:0.000000):0.193242):0.610900
((1:0.000000,(3:0.000000,4:0.000000):0.111157):0.632371,2:0.000000):0.649955
((1:0.000000,3:0.000000):0.049239,(2:0.000000,4:0.000000):0.119743):0.139270
(((1:0.000000,4:0.000000):0.042963,3:0.000000):0.078368,2:0.000000):0.127632
(((1:0.000000,3:0.000000):0.029461,2:0.000000):0.101384,4:0.000000):0.111061
((1:0.000000,3:0.000000):0.629272,(2:0.000000,4:0.000000):0.102157):0.675045
(1:0.000000,((2:0.000000,4:0.000000):0.168807,3:0.000000):0.395481):0.625431
((1:0.000000,4:0.000000):0.457652,(2:0.000000,3:0.000000):1.211651):1.338915
(((1:0.000000,3:0.000000):0.100178,4:0.000000):0.314533,2:0.000000):0.514270
(1:0.000000,((2:0.000000,4:0.000000):0.074121,3:0.000000):0.364732):0.722047
(((1:0.000000,3:0.000000):0.007124,4:0.000000):0.033297,2:0.000000):0.123413
((1:0.000000,3:0.000000):0.022876,(2:0.000000,4:0.000000):0.156984):0.279108
(((1:0.000000,2:0.000000):0.066768,3:0.000000):0.120018,4:0.000000):0.360052
((1:0.000000,3:0.000000):0.539152,(2:0.000000,4:0.000000):0.455490):0.737076
((1:0.000000,(2:0.000000,4:0.000000):1.020891):1.342522,3:0.000000):1.716604
((1:0.000000,(2:0.000000,4:0.000000):0.062063):0.713935,3:0.000000):0.849261
((1:0.000000,3:0.000000):0.130855,(2:0.000000,4:0.000000):0.266728):0.421942
(1:0.000000,((2:0.000000,4:0.000000):0.300725,3:0.000000):0.738209):1.426699
((1:0.000000,(2:0.000000,4:0.000000):0.690384):1.128679,3:0.000000):1.228443
((1:0.000000,3:0.000000):0.555657,(2:0.000000,4:0.000000):0.205484):0.843674
(1:0.000000,((2:0.000000,4:0.000000):0.171444,3:0.000000):0.906962):1.227849
(((1:0.000000,3:0.000000):0.771502,2:0.000000):1.119564,4:0.000000):1.247378
(((1:0.000000,3:0.000000):0.586734,2:0.000000):0.760057,4:0.000000):0.811470
((1:0.000000,3:0.000000):0.576498,(2:0.000000,4:0.000000):0.265811):0.989229
((1:0.000000,3:0.000000):0.885307,(2:0.000000,4:0.000000):0.232788):1.184951
((1:0.000000,3:0.000000):0.381999,(2:0.000000,4:0.000000):0.356566):0.980015
((1:0.000000,3:0.000000):1.233551,(2:0.000000,4:0.000000):1.031183):2.565714
((1:0.000000,3:0.000000):0.849211,(2:0.000000,4:0.000000):0.304033):1.417466
(((1:0.000000,3:0.000000):0.275007,4:0.000000):1.769950,2:0.000000):3.004414
(((1:0.000000,3:0.000000):0.083615,4:0.000000):0.160009,2:0.000000):1.518721
((1:0.000000,3:0.000000):0.272084,(2:0.000000,4:0.000000):0.302429):0.727119
((1:0.000000,3:0.000000):0.563247,(2:0.000000,4:0.000000):1.184653):1.919607
((1:0.000000,3:0.000000):0.096256,(2:0.000000,4:0.000000):0.130087):0.218130
((1:0.000000,2:0.000000):0.734376,(3:0.000000,4:0.000000):0.160650):0.859704
(1:0.000000,((2:0.000000,4:0.000000):0.307247,3:0.000000):0.565770):1.276544
((1:0.000000,3:0.000000):0.299710,(2:0.000000,4:0.000000):0.394810):0.949176
(1:0.000000,((2:0.000000,4:0.000000):0.141404,3:0.000000):0.822978):1.377031
(((1:0.000000,3:0.000000):0.484558,4:0.000000):0.953583,2:0.000000):1.157238
(1:0.000000,((2:0.000000,4:0.000000):0.560239,3:0.000000):1.243272):1.529027
((1:0.000000,(2:0.000000,4:0.000000):0.186198):0.720039,3:0.000000):1.265002
((1:0.000000,3:0.000000):1.582174,(2:0.000000,4:0.000000):0.560607):1.767279
((1:0.000000,3:0.000000):0.917255,(2:0.000000,4:0.000000):0.334601):1.066806
(1:0.000000,(2:0.000000,(3:0.000000,4:0.000000):0.388572):0.479718):0.671775
((1:0.000000,(2:0.000000,3:0.000000):0.570314):1.045314,4:0.000000):1.084298
((1:0.000000,3:0.000000):0.238303,(2:0.000000,4:0.000000):0.010551):0.401351
(((1:0.000000,3:0.000000):0.405330,4:0.000000):1.246854,2:0.000000):1.426630
(1:0.000000,((2:0.000000,4:0.000000):0.381540,3:0.000000):0.446272):0.826915
(1:0.000000,((2:0.000000,4:0.000000):0.195623,3:0.000000):0.275593):0.693125
((1:0.000000,3:0.000000):0.249599,(2:0.000000,4:0.000000):0.135581):0.325250
(1:0.000000,((2:0.000000,4:0.000000):0.262027,3:0.000000):0.375003):0.747572
(1:0.000000,((2:0.000000,4:0.000000):0.181252,3:0.000000):0.673286):1.018173
((1:0.000000,3:0.000000):0.206928,(2:0.000000,4:0.000000):0.322495):0.803864
(((1:0.000000,3:0.000000):0.152950,4:0.000000):0.163666,2:0.000000):0.292161
(((1:0.000000,3:0.000000):0.364229,2:0.000000):0.914617,4:0.000000):1.230348
(1:0.000000,((2:0.000000,4:0.000000):0.559347,3:0.000000):0.657575):1.125316
(1:0.000000,((2:0.000000,4:0.000000):0.154703,3:0.000000):0.817018):2.078744
(1:0.000000,((2:0.000000,3:0.000000):0.524320,4:0.000000):0.551338):0.650500
((1:0.000000,3:0.000000):0.287086,(2:0.000000,4:0.000000):0.919494):1.666173
((1:0.000000,3:0.000000):0.151065,(2:0.000000,4:0.000000):0.414630):0.642506
(1:0.000000,((2:0.000000,4:0.000000):0.679770,3:0.000000):1.392458):1.504985
((1:0.000000,4:0.000000):1.001981,(2:0.000000,3:0.000000):1.041108):1.116773
(1:0.000000,((2:0.000000,4:0.000000):0.253976,3:0.000000):1.014160):1.354803
((1:0.000000,3:0.000000):0.795945,(2:0.000000,4:0.000000):0.752578):0.819135
((1:0.000000,3:0.000000):0.549698,(2:0.000000,4:0.000000):0.195119):0.663365
(1:0.000000,((2:0.000000,4:0.000000):0.083886,3:0.000000):0.143124):0.203307
((1:0.000000,3:0.000000):0.329830,(2:0.000000,4:0.000000):0.472568):0.717649
(1:0.000000,((2:0.000000,4:0.000000):0.036118,3:0.000000):0.507700):0.989549
(((1:0.000000,3:0.000000):0.158884,4:0.000000):0.296789,2:0.000000):0.459463
((1:0.000000,3:0.000000):0.942916,(2:0.000000,4:0.000000):0.581025):1.540170
((1:0.000000,4:0.000000):1.143989,(2:0.000000,3:0.000000):0.699220):1.438046
((1:0.000000,(2:0.000000,4:0.000000):0.171941):0.651919,3:0.000000):1.825368
((1:0.000000,3:0.000000):1.107733,(2:0.000000,4:0.000000):0.298033):1.660748
(1:0.000000,((2:0.000000,4:0.000000):0.338333,3:0.000000):0.404964):0.594236
(1:0.000000,((2:0.000000,4:0.000000):0.196771,3:0.000000):0.276042):1.002123
((1:0.000000,3:0.000000):0.443579,(2:0.000000,4:0.000000):0.151244):0.687303
(1:0.000000,((2:0.000000,4:0.000000):0.450368,3:0.000000):0.627603):0.825162
(1:0.000000,((2:0.000000,4:0.000000):0.122180,3:0.000000):0.334503):0.882109
(((1:0.000000,3:0.000000):0.037442,4:0.000000):0.387168,2:0.000000):0.488092
(1:0.000000,((2:0.000000,4:0.000000):0.069356,3:0.000000):0.364598):0.929955
(1:0.000000,((2:0.000000,4:0.000000):0.480350,3:0.000000):0.750540):1.350382
(((1:0.000000,3:0.000000):0.122045,2:0.000000):0.378711,4:0.000000):0.573508
((1:0.000000,(2:0.000000,4:0.000000):0.171172):0.408073,3:0.000000):0.579200
((1:0.000000,3:0.000000):0.601460,(2:0.000000,4:0.000000):0.503807):1.139247
(1:0.000000,((2:0.000000,4:0.000000):0.261249,3:0.000000):1.229589):2.122623
(((1:0.000000,3:0.000000):0.217239,4:0.000000):0.882706,2:0.000000):0.961906
((1:0.000000,(2:0.000000,4:0.000000):0.392752):0.895644,3:0.000000):1.604233
(1:0.000000,((2:0.000000,4:0.000000):0.089090,3:0.000000):0.114461):0.273372
(1:0.000000,((2:0.000000,4:0.000000):0.215285,3:0.000000):0.680755):0.785736
(((1:0.000000,3:0.000000):0.150375,4:0.000000):0.337822,2:0.000000):0.346152
((1:0.000000,3:0.000000):0.473717,(2:0.000000,4:0.000000):0.280094):0.801615
(((1:0.000000,3:0.000000):0.274522,2:0.000000):0.441269,4:0.000000):0.529561
(((1:0.000000,2:0.000000):0.069692,4:0.000000):0.173787,3:0.000000):0.817675
(((1:0.000000,3:0.000000):0.495043,4:0.000000):0.682499,2:0.000000):0.905014
(((1:0.000000,3:0.000000):0.223429,4:0.000000):0.437394,2:0.000000):0.780792
(1:0.000000,((2:0.000000,4:0.000000):0.072685,3:0.000000):0.205820):0.381017
((1:0.000000,3:0.000000):0.181730,(2:0.000000,4:0.000000):0.074600):0.352700
((1:0.000000,3:0.000000):0.540760,(2:0.000000,4:0.000000):0.074759):0.921421
(((1:0.000000,3:0.000000):0.249848,4:0.000000):0.423001,2:0.000000):0.424706
((1:0.000000,3:0.000000):0.280419,(2:0.000000,4:0.000000):0.111637):0.314843
((1:0.000000,3:0.000000):0.691633,(2:0.000000,4:0.000000):0.535651):1.062687
((1:0.000000,3:0.000000):0.155154,(2:0.000000,4:0.000000):0.129949):0.245855
((1:0.000000,3:0.000000):0.221463,(2:0.000000,4:0.000000):0.050326):0.320230
((1:0.000000,3:0.000000):1.120044,(2:0.000000,4:0.000000):0.485557):1.620108
((1:0.000000,3:0.000000):0.706278,(2:0.000000,4:0.000000):0.371345):1.020915
((1:0.000000,3:0.000000):0.095003,(2:0.000000,4:0.000000):0.296737):0.523378
((1:0.000000,2:0.000000):0.218239,(3:0.000000,4:0.000000):0.465727):0.569612
(((1:0.000000,3:0.000000):0.082817,4:0.000000):0.377807,2:0.000000):0.505445
(1:0.000000,(2:0.000000,(3:0.000000,4:0.000000):0.277776):0.807873):1.067449
((1:0.000000,3:0.000000):1.055176,(2:0.000000,4:0.000000):0.479959):1.116010
(((1:0.000000,3:0.000000):0.474640,4:0.000000):0.728186,2:0.000000):0.874425
((1:0.000000,3:0.000000):0.042421,(2:0.000000,4:0.000000):0.056270):0.261143
(1:0.000000,((2:0.000000,4:0.000000):0.491988,3:0.000000):0.890454):1.363070
((1:0.000000,3:0.000000):0.268041,(2:0.000000,4:0.000000):0.575913):0.937979
(1:0.000000,((2:0.000000,4:0.000000):0.073363,3:0.000000):0.272458):1.282815
(1:0.000000,((2:0.000000,4:0.000000):0.810828,3:0.000000):1.001450):2.008714
(((1:0.000000,3:0.000000):1.134558,2:0.000000):2.140164,4:0.000000):2.198928
(1:0.000000,((2:0.000000,4:0.000000):0.051578,3:0.000000):0.505457):0.838115
(((1:0.000000,3:0.000000):0.154761,2:0.000000):0.316031,4:0.000000):0.320906
((1:0.000000,3:0.000000):0.892210,(2:0.000000,4:0.000000):0.683492):1.238115
(1:0.000000,((2:0.000000,3:0.000000):0.087250,4:0.000000):0.569143):0.906125
(1:0.000000,((2:0.000000,4:0.000000):0.299434,3:0.000000):0.354796):1.372227
(1:0.000000,((2:0.000000,4:0.000000):0.130224,3:0.000000):1.372154):1.561241
((1:0.000000,3:0.000000):0.566349,(2:0.000000,4:0.000000):0.345772):1.250769
(1:0.000000,((2:0.000000,4:0.000000):1.082809,3:0.000000):1.150762):1.235842
(((1:0.000000,3:0.000000):0.362034,2:0.000000):0.501265,4:0.000000):1.148745
((1:0.000000,3:0.000000):1.701167,(2:0.000000,4:0.000000):0.833349):2.686776
(((1:0.000000,3:0.000000):0.962369,2:0.000000):1.389585,4:0.000000):2.342362
(1:0.000000,(2:0.000000,(3:0.000000,4:0.000000):0.592415):1.223024):1.276411
((1:0.000000,3:0.000000):0.603387,(2:0.000000,4:0.000000):0.166727):1.042225
((1:0.000000,3:0.000000):0.885193,(2:0.000000,4:0.000000):0.100397):1.391488
(((1:0.000000,3:0.000000):0.264058,4:0.000000):0.929284,2:0.000000):1.475990
((1:0.000000,3:0.000000):0.254513,(2:0.000000,4:0.000000):0.732825):0.878431
(1:0.000000,((2:0.000000,4:0.000000):0.407905,3:0.000000):0.561883):0.974218
((1:0.000000,3:0.000000):0.348697,(2:0.000000,4:0.000000):0.696311):0.762274
((1:0.000000,3:0.000000):1.321499,(2:0.000000,4:0.000000):0.705519):1.576884
(1:0.000000,((2:0.000000,4:0.000000):0.450067,3:0.000000):1.124170):2.055102
((1:0.000000,3:0.000000):1.723408,(2:0.000000,4:0.000000):0.520716):1.831461
((1:0.000000,3:0.000000):0.100982,(2:0.000000,4:0.000000):0.452967):0.641878
((1:0.000000,3:0.000000):1.250831,(2:0.000000,4:0.000000):1.050166):1.331801
((1:0.000000,3:0.000000):1.153765,(2:0.000000,4:0.000000):0.266998):1.232339
((1:0.000000,3:0.000000):1.048246,(2:0.000000,4:0.000000):0.514033):1.739643
(((1:0.000000,3:0.000000):0.322948,4:0.000000):0.419214,2:0.000000):0.641761
((1:0.000000,3:0.000000):0.201196,(2:0.000000,4:0.000000):0.097119):0.327763
(1:0.000000,((2:0.000000,4:0.000000):0.030624,3:0.000000):0.367138):2.254105
(((1:0.000000,4:0.000000):0.260195,2:0.000000):0.342325,3:0.000000):0.385833
(1:0.000000,((2:0.000000,4:0.000000):0.118798,3:0.000000):0.389052):0.630068
(1:0.000000,((2:0.000000,4:0.000000):0.086658,3:0.000000):0.406607):0.720014
(1:0.000000,((2:0.000000,4:0.000000):0.115972,3:0.000000):0.140734):0.375233
(1:0.000000,((2:0.000000,4:0.000000):0.059279,3:0.000000):0.128672):0.258628
(1:0.000000,((2:0.000000,4:0.000000):0.081261,3:0.000000):0.248632):0.359361
(1:0.000000,((2:0.000000,4:0.000000):0.042418,3:0.000000):0.329468):0.642618
((1:0.000000,3:0.000000):0.611615,(2:0.000000,4:0.000000):0.308218):0.624210
(1:0.000000,((2:0.000000,4:0.000000):0.320262,3:0.000000):0.848037):0.918667
((1:0.000000,3:0.000000):0.423166,(2:0.000000,4:0.000000):0.205578):0.532171
(1:0.000000,((2:0.000000,4:0.000000):0.074896,3:0.000000):0.190327):0.833579
((1:0.000000,(2:0.000000,3:0.000000):0.138756):0.159237,4:0.000000):0.211562
((1:0.000000,3:0.000000):0.520219,(2:0.000000,4:0.000000):0.099606):0.623218
(((1:0.000000,3:0.000000):0.177093,2:0.000000):0.201657,4:0.000000):0.578519
(((1:0.000000,3:0.000000):0.266835,2:0.000000):0.372242,4:0.000000):0.413199
((1:0.000000,(2:0.000000,4:0.000000):0.138429):0.182627,3:0.000000):0.281938
(((1:0.000000,3:0.000000):0.419149,4:0.000000):0.690531,2:0.000000):0.724274
(1:0.000000,((2:0.000000,4:0.000000):0.080117,3:0.000000):0.173719):0.580650
((1:0.000000,2:0.000000):0.561345,(3:0.000000,4:0.000000):0.363101):0.577844
(((1:0.000000,3:0.000000):0.065727,4:0.000000):0.422219,2:0.000000):0.756594
((1:0.000000,3:0.000000):0.422992,(2:0.000000,4:0.000000):0.211366):0.541652
((1:0.000000,3:0.000000):0.232841,(2:0.000000,4:0.000000):0.485211):0.580487
(1:0.000000,((2:0.000000,4:0.000000):0.144416,3:0.000000):1.157064):1.605361
(1:0.000000,((2:0.000000,3:0.000000):0.207167,4:0.000000):0.606871):0.897435
((1:0.000000,3:0.000000):0.990230,(2:0.000000,4:0.000000):0.492841):1.571418
(1:0.000000,((2:0.000000,4:0.000000):0.099440,3:0.000000):1.139034):1.181123
(((1:0.000000,3:0.000000):0.188139,2:0.000000):0.335317,4:0.000000):0.340952
((1:0.000000,3:0.000000):0.921267,(2:0.000000,4:0.000000):0.221438):1.764098
(((1:0.000000,3:0.000000):0.310442,2:0.000000):0.604491,4:0.000000):0.713953
((1:0.000000,(2:0.000000,4:0.000000):0.220003):0.679275,3:0.000000):1.649748
(1:0.000000,((2:0.000000,4:0.000000):0.134201,3:0.000000):1.334650):2.270316
((1:0.000000,3:0.000000):0.370306,(2:0.000000,4:0.000000):0.293893):0.564151
(1:0.000000,((2:0.000000,4:0.000000):0.085515,3:0.000000):0.144520):1.757490
(((1:0.000000,3:0.000000):0.000455,2:0.000000):0.227017,4:0.000000):0.380217
((1:0.000000,4:0.000000):0.360120,(2:0.000000,3:0.000000):0.151035):0.823108
(((1:0.000000,3:0.000000):0.185635,4:0.000000):1.395582,2:0.000000):1.581703
(1:0.000000,((2:0.000000,4:0.000000):0.121768,3:0.000000):0.216223):0.321933
(1:0.000000,((2:0.000000,4:0.000000):0.453554,3:0.000000):1.995548):2.510371
((1:0.000000,3:0.000000):1.338017,(2:0.000000,4:0.000000):0.269823):1.454185
((1:0.000000,3:0.000000):0.308882,(2:0.000000,4:0.000000):0.054388):0.349918
((1:0.000000,(2:0.000000,4:0.000000):0.106334):0.879281,3:0.000000):1.541740
((1:0.000000,3:0.000000):0.919260,(2:0.000000,4:0.000000):0.011075):0.966969
((1:0.000000,3:0.000000):0.817360,(2:0.000000,4:0.000000):0.371935):1.248513
(1:0.000000,((2:0.000000,4:0.000000):0.080754,3:0.000000):1.007439):1.799187
(1:0.000000,((2:0.000000,4:0.000000):0.150320,3:0.000000):0.237445):1.982534
((1:0.000000,3:0.000000):0.077036,(2:0.000000,4:0.000000):0.192034):0.526620
(((1:0.000000,3:0.000000):0.100207,2:0.000000):0.233435,4:0.000000):0.912709
(((1:0.000000,3:0.000000):0.390957,2:0.000000):0.811248,4:0.000000):1.334009
((1:0.000000,3:0.000000):0.480007,(2:0.000000,4:0.000000):0.141938):0.572897
((1:0.000000,3:0.000000):0.109672,(2:0.000000,4:0.000000):0.366521):0.573206
(((1:0.000000,3:0.000000):0.244910,4:0.000000):0.740405,2:0.000000):0.758558
((1:0.000000,3:0.000000):0.188100,(2:0.000000,4:0.000000):0.454944):0.739617
((1:0.000000,3:0.000000):0.362549,(2:0.000000,4:0.000000):0.762768):1.066396
(1:0.000000,((2:0.000000,4:0.000000):0.484938,3:0.000000):1.072889):1.291802
(1:0.000000,(2:0.000000,(3:0.000000,4:0.000000):0.637685):0.678466):0.778898
(1:0.000000,((2:0.000000,4:0.000000):0.064527,3:0.000000):0.076333):1.903965
(1:0.000000,((2:0.000000,4:0.000000):0.280300,3:0.000000):0.458448):0.958524
(1:0.000000,((2:0.000000,4:0.000000):0.300991,3:0.000000):0.541130):0.734618
((1:0.000000,3:0.000000):1.487849,(2:0.000000,4:0.000000):0.255608):1.520067
(((1:0.000000,3:0.000000):0.513754,2:0.000000):1.253046,4:0.000000):1.454099
((1:0.000000,3:0.000000):1.463530,(2:0.000000,4:0.000000):0.966267):2.570288
(1:0.000000,((2:0.000000,4:0.000000):0.119594,3:0.000000):0.272532):0.389757
((1:0.000000,(2:0.000000,4:0.000000):0.509328):1.122833,3:0.000000):1.202252
(1:0.000000,((2:0.000000,4:0.000000):0.444579,3:0.000000):0.558157):0.813353
((1:0.000000,3:0.000000):0.978210,(2:0.000000,4:0.000000):0.233859):1.217322
(((1:0.000000,3:0.000000):0.142647,4:0.000000):0.259084,2:0.000000):0.918465
((1:0.000000,3:0.000000):1.121608,(2:0.000000,4:0.000000):0.327293):1.451835
((1:0.000000,3:0.000000):1.043032,(2:0.000000,4:0.000000):0.775783):1.105893
((1:0.000000,3:0.000000):0.398639,(2:0.000000,4:0.000000):0.831664):1.450051
((1:0.000000,(2:0.000000,4:0.000000):0.784946):1.380119,3:0.000000):1.480708
(((1:0.000000,3:0.000000):0.205665,4:0.000000):0.263392,2:0.000000):0.587748
((1:0.000000,3:0.000000):0.857460,(2:0.000000,4:0.000000):0.526060):1.145804
((1:0.000000,3:0.000000):0.256446,(2:0.000000,4:0.000000):0.624171):0.957883
((1:0.000000,3:0.000000):0.391707,(2:0.000000,4:0.000000):0.958496):1.063348
((1:0.000000,3:0.000000):0.534282,(2:0.000000,4:0.000000):1.006639):1.357987
((1:0.000000,3:0.000000):0.606500,(2:0.000000,4:0.000000):0.246935):0.624856
((1:0.000000,3:0.000000):0.507586,(2:0.000000,4:0.000000):0.175355):0.901538
((1:0.000000,(2:0.000000,4:0.000000):0.064722):0.392282,3:0.000000):0.710886
((1:0.000000,3:0.000000):0.998881,(2:0.000000,4:0.000000):0.146459):1.203267
((1:0.000000,3:0.000000):0.092467,(2:0.000000,4:0.000000):0.201006):0.473201
(((1:0.000000,2:0.000000):0.232504,3:0.000000):0.606634,4:0.000000):0.643269
((1:0.000000,3:0.000000):0.138340,(2:0.000000,4:0.000000):0.096815):0.251243
(1:0.000000,((2:0.000000,4:0.000000):0.162701,3:0.000000):0.310625):0.872443
(1:0.000000,((2:0.000000,4:0.000000):0.546487,3:0.000000):0.613357):1.104284
(1:0.000000,((2:0.000000,4:0.000000):0.412055,3:0.000000):0.612498):0.853244
((1:0.000000,(2:0.000000,4:0.000000):0.044634):0.188478,3:0.000000):0.209017
(1:0.000000,((2:0.000000,4:0.000000):0.583732,3:0.000000):0.814591):1.020605
(1:0.000000,((2:0.000000,4:0.000000):0.254161,3:0.000000):0.275602):0.981060
((1:0.000000,3:0.000000):0.766550,(2:0.000000,4:0.000000):0.059018):1.100442
((1:0.000000,3:0.000000):0.292681,(2:0.000000,4:0.000000):0.192263):0.349823
(((1:0.000000,3:0.000000):0.126059,4:0.000000):0.499475,2:0.000000):0.532591
((1:0.000000,(2:0.000000,4:0.000000):0.341039):1.446041,3:0.000000):1.495125
(1:0.000000,((2:0.000000,4:0.000000):0.952976,3:0.000000):1.273274):1.953554
((1:0.000000,3:0.000000):0.726521,(2:0.000000,4:0.000000):0.467805):1.301020
(1:0.000000,((2:0.000000,4:0.000000):0.442350,3:0.000000):0.694375):1.863232
((1:0.000000,3:0.000000):0.566353,(2:0.000000,4:0.000000):0.174022):0.746528
((1:0.000000,3:0.000000):0.403918,(2:0.000000,4:0.000000):0.234906):0.508253
(1:0.000000,((2:0.000000,4:0.000000):0.239190,3:0.000000):0.329964):0.708787
(1:0.000000,((2:0.000000,4:0.000000):0.251956,3:0.000000):0.423774):0.548108
(1:0.000000,((2:0.000000,4:0.000000):0.119323,3:0.000000):0.609369):0.665303
(1:0.000000,((2:0.000000,4:0.000000):0.211623,3:0.000000):0.531844):0.975070
(1:0.000000,((2:0.000000,4:0.000000):0.337813,3:0.000000):0.629045):0.923128
((1:0.000000,3:0.000000):0.175028,(2:0.000000,4:0.000000):0.087962):0.262952
(1:0.000000,((2:0.000000,3:0.000000):0.126233,4:0.000000):0.242132):1.425226
(1:0.000000,((2:0.000000,4:0.000000):0.232125,3:0.000000):0.325542):0.651789
(1:0.000000,((2:0.000000,4:0.000000):0.120887,3:0.000000):0.913734):1.031837
(1:0.000000,((2:0.000000,4:0.000000):0.168618,3:0.000000):1.332027):2.336704
(((1:0.000000,4:0.000000):0.168427,3:0.000000):0.244984,2:0.000000):1.024640
(((1:0.000000,2:0.000000):0.066209,4:0.000000):0.144684,3:0.000000):0.220627
((1:0.000000,3:0.000000):0.995006,(2:0.000000,4:0.000000):0.720586):1.203321
((1:0.000000,3:0.000000):0.070167,(2:0.000000,4:0.000000):0.765812):1.123484
(1:0.000000,((2:0.000000,4:0.000000):0.435420,3:0.000000):0.612500):0.825488
(((1:0.000000,3:0.000000):0.270095,2:0.000000):0.412103,4:0.000000):0.500863
(1:0.000000,((2:0.000000,4:0.000000):0.189687,3:0.000000):0.786162):1.041846
(1:0.000000,((2:0.000000,4:0.000000):0.100654,3:0.000000):0.392949):0.526697
(((1:0.000000,3:0.000000):0.222346,2:0.000000):0.715086,4:0.000000):0.723935
(((1:0.000000,3:0.000000):0.184552,4:0.000000):1.096840,2:0.000000):1.332732
((1:0.000000,3:0.000000):1.477956,(2:0.000000,4:0.000000):0.925124):2.300172
(1:0.000000,((2:0.000000,4:0.000000):0.811676,3:0.000000):1.208241):2.412207
((1:0.000000,3:0.000000):0.612294,(2:0.000000,4:0.000000):0.943964):1.536532
((1:0.000000,3:0.000000):0.238542,(2:0.000000,4:0.000000):0.779737):1.212861
(((1:0.000000,2:0.000000):0.046396,3:0.000000):0.596623,4:0.000000):0.945651
(1:0.000000,((2:0.000000,4:0.000000):0.500846,3:0.000000):1.126120):2.465173
((1:0.000000,(2:0.000000,4:0.000000):0.251176):0.914561,3:0.000000):1.192576
(1:0.000000,((2:0.000000,4:0.000000):0.590299,3:0.000000):0.837803):1.716766
(1:0.000000,(2:0.000000,(3:0.000000,4:0.000000):0.018557):0.489591):0.594923
((1:0.000000,3:0.000000):0.833926,(2:0.000000,4:0.000000):0.357365):1.157399
((1:0.000000,3:0.000000):0.219660,(2:0.000000,4:0.000000):0.573329):0.998020
(1:0.000000,((2:0.000000,4:0.000000):0.286599,3:0.000000):1.343816):2.168348
((1:0.000000,3:0.000000):1.463062,(2:0.000000,4:0.000000):1.892547):2.542685
((1:0.000000,(2:0.000000,4:0.000000):0.502610):1.219528,3:0.000000):1.249606
(((1:0.000000,3:0.000000):0.687609,2:0.000000):0.778338,4:0.000000):1.351215
(((1:0.000000,3:0.000000):0.412073,4:0.000000):0.931010,2:0.000000):1.032144
(1:0.000000,((2:0.000000,4:0.000000):0.136090,3:0.000000):1.569412):2.876766
(((1:0.000000,3:0.000000):0.254279,4:0.000000):0.499876,2:0.000000):1.105737
(((1:0.000000,3:0.000000):0.325962,4:0.000000):0.569554,2:0.000000):0.939688
(((1:0.000000,3:0.000000):0.084043,2:0.000000):0.591451,4:0.000000):2.056600
(((1:0.000000,3:0.000000):0.687509,4:0.000000):1.048466,2:0.000000):2.700417
(((1:0.000000,3:0.000000):0.227463,4:0.000000):0.565067,2:0.000000):0.817718
(1:0.000000,((2:0.000000,4:0.000000):0.471172,3:0.000000):0.880310):1.297662
((1:0.000000,3:0.000000):0.236810,(2:0.000000,4:0.000000):0.457310):0.507191
((1:0.000000,3:0.000000):1.211433,(2:0.000000,4:0.000000):0.297347):2.298400
((1:0.000000,3:0.000000):1.637357,(2:0.000000,4:0.000000):0.615212):2.177953
((1:0.000000,3:0.000000):1.120455,(2:0.000000,4:0.000000):0.509723):1.575038
((1:0.000000,3:0.000000):1.704571,(2:0.000000,4:0.000000):0.864327):3.367027
(1:0.000000,((2:0.000000,4:0.000000):0.117415,3:0.000000):1.244894):1.581755
((1:0.000000,3:0.000000):0.622303,(2:0.000000,4:0.000000):0.298017):0.796133
(((1:0.000000,3:0.000000):0.716401,2:0.000000):1.518790,4:0.000000):1.712215
(((1:0.000000,3:0.000000):0.735753,2:0.000000):1.223955,4:0.000000):1.341940
(1:0.000000,((2:0.000000,4:0.000000):0.300387,3:0.000000):0.853582):0.997913
((1:0.000000,3:0.000000):0.378856,(2:0.000000,4:0.000000):0.956512):1.409115
((1:0.000000,3:0.000000):1.108587,(2:0.000000,4:0.000000):0.353376):2.127787
((1:0.000000,3:0.000000):1.029994,(2:0.000000,4:0.000000):0.495752):1.305632
(((1:0.000000,3:0.000000):0.589780,4:0.000000):1.007748,2:0.000000):1.226314
((1:0.000000,3:0.000000):1.038758,(2:0.000000,4:0.000000):0.363263):1.212595
(1:0.000000,((2:0.000000,4:0.000000):0.364231,3:0.000000):1.172054):1.763409
(1:0.000000,((2:0.000000,4:0.000000):0.631304,3:0.000000):2.121195):3.032415
((1:0.000000,3:0.000000):0.786703,(2:0.000000,4:0.000000):1.434971):1.810624
(1:0.000000,((2:0.000000,4:0.000000):0.320594,3:0.000000):0.594748):3.359243
((1:0.000000,3:0.000000):1.453061,(2:0.000000,4:0.000000):0.907014):1.779636
((1:0.000000,3:0.000000):0.553970,(2:0.000000,4:0.000000):0.592288):1.495493
((1:0.000000,3:0.000000):1.512469,(2:0.000000,4:0.000000):0.239777):2.706377
((1:0.000000,2:0.000000):0.933201,(3:0.000000,4:0.000000):1.138537):1.433106
(1:0.000000,((2:0.000000,4:0.000000):0.453396,3:0.000000):0.587125):1.340092
(1:0.000000,((2:0.000000,4:0.000000):0.357776,3:0.000000):0.825437):1.110263
((1:0.000000,3:0.000000):0.596035,(2:0.000000,4:0.000000):0.943598):1.606932
(1:0.000000,((2:0.000000,4:0.000000):0.146959,3:0.000000):0.498344):0.652628
((1:0.000000,3:0.000000):0.387581,(2:0.000000,4:0.000000):0.550710):1.386169
(((1:0.000000,3:0.000000):0.331999,4:0.000000):0.781104,2:0.000000):0.906933
(((1:0.000000,2:0.000000):0.647377,4:0.000000):0.814061,3:0.000000):1.738018
(((1:0.000000,2:0.000000):0.257935,3:0.000000):0.449271,4:0.000000):0.465991
(1:0.000000,((2:0.000000,3:0.000000):0.295899,4:0.000000):0.891901):1.405604
(((1:0.000000,3:0.000000):0.339559,4:0.000000):1.699163,2:0.000000):2.424019
(((1:0.000000,3:0.000000):0.152871,2:0.000000):0.758523,4:0.000000):0.782604
((1:0.000000,3:0.000000):1.490297,(2:0.000000,4:0.000000):0.633263):2.531692
((1:0.000000,3:0.000000):0.715812,(2:0.000000,4:0.000000):0.373252):1.144831
(((1:0.000000,3:0.000000):0.122889,2:0.000000):1.173983,4:0.000000):1.490309
(1:0.000000,((2:0.000000,4:0.000000):0.330620,3:0.000000):0.855410):0.863976
(((1:0.000000,3:0.000000):0.395017,2:0.000000):0.697205,4:0.000000):2.417909
((1:0.000000,3:0.000000):1.340051,(2:0.000000,4:0.000000):0.131846):2.241010
(((1:0.000000,4:0.000000):0.333017,2:0.000000):0.738626,3:0.000000):0.894553
((1:0.000000,3:0.000000):0.337922,(2:0.000000,4:0.000000):0.045432):0.726062
(((1:0.000000,3:0.000000):0.222223,4:0.000000):1.616706,2:0.000000):2.734791
(1:0.000000,((2:0.000000,4:0.000000):0.189468,3:0.000000):0.365232):1.328377
((1:0.000000,3:0.000000):1.721461,(2:0.000000,4:0.000000):1.033859):2.297775
((1:0.000000,3:0.000000):1.606545,(2:0.000000,4:0.000000):0.451017):1.824574
((1:0.000000,3:0.000000):0.379103,(2:0.000000,4:0.000000):0.691089):1.720186
((1:0.000000,(2:0.000000,4:0.000000):0.063567):1.029979,3:0.000000):1.145434
((1:0.000000,3:0.000000):0.656187,(2:0.000000,4:0.000000):0.212919):1.278057
((1:0.000000,3:0.000000):1.524360,(2:0.000000,4:0.000000):0.383081):1.881807
((1:0.000000,3:0.000000):0.604766,(2:0.000000,4:0.000000):0.824203):1.246867
((1:0.000000,4:0.000000):0.657204,(2:0.000000,3:0.000000):1.285300):1.285363
((1:0.000000,3:0.000000):0.744357,(2:0.000000,4:0.000000):0.589776):2.171998
((1:0.000000,3:0.000000):1.099418,(2:0.000000,4:0.000000):1.349211):2.462480
((1:0.000000,3:0.000000):0.061363,(2:0.000000,4:0.000000):0.444831):1.845624
((1:0.000000,3:0.000000):1.121176,(2:0.000000,4:0.000000):0.342040):1.374334
(1:0.000000,((2:0.000000,4:0.000000):0.313386,3:0.000000):2.400808):2.862992
((1:0.000000,3:0.000000):0.640333,(2:0.000000,4:0.000000):0.909172):1.071695
(1:0.000000,((2:0.000000,4:0.000000):0.175493,3:0.000000):0.514227):0.599714
((1:0.000000,3:0.000000):0.648366,(2:0.000000,4:0.000000):0.412180):0.912058
(((1:0.000000,3:0.000000):0.376417,4:0.000000):0.652009,2:0.000000):1.361213
((1:0.000000,3:0.000000):1.956322,(2:0.000000,4:0.000000):0.495790):2.998746
(((1:0.000000,3:0.000000):1.027528,4:0.000000):1.453331,2:0.000000):2.482273
((1:0.000000,3:0.000000):0.101709,(2:0.000000,4:0.000000):0.595348):0.610345
(((1:0.000000,3:0.000000):0.272070,4:0.000000):0.666527,2:0.000000):0.674948
((1:0.000000,3:0.000000):0.199175,(2:0.000000,4:0.000000):0.708100):1.085146
(1:0.000000,((2:0.000000,4:0.000000):0.461906,3:0.000000):2.067177):3.093631
((1:0.000000,(3:0.000000,4:0.000000):0.035421):0.405205,2:0.000000):0.968281
((1:0.000000,3:0.000000):0.905023,(2:0.000000,4:0.000000):0.237626):1.607000
(((1:0.000000,3:0.000000):0.865430,2:0.000000):1.293234,4:0.000000):1.453955
(1:0.000000,((2:0.000000,4:0.000000):0.333859,3:0.000000):1.635012):2.291449
(((1:0.000000,3:0.000000):0.594114,4:0.000000):1.062171,2:0.000000):1.159184
((1:0.000000,3:0.000000):0.430039,(2:0.000000,4:0.000000):1.238359):2.074820
((1:0.000000,3:0.000000):0.253773,(2:0.000000,4:0.000000):1.149473):1.256157
((1:0.000000,3:0.000000):0.945554,(2:0.000000,4:0.000000):0.176055):1.733044
((1:0.000000,3:0.000000):1.212887,(2:0.000000,4:0.000000):0.889019):1.440613
((1:0.000000,3:0.000000):0.852583,(2:0.000000,4:0.000000):0.404115):1.338065
(1:0.000000,((2:0.000000,4:0.000000):0.182309,3:0.000000):0.355754):0.675415
(1:0.000000,((2:0.000000,4:0.000000):0.173840,3:0.000000):1.263542):2.068713
(1:0.000000,((2:0.000000,4:0.000000):0.059617,3:0.000000):0.734342):0.776974
(1:0.000000,((2:0.000000,4:0.000000):0.025217,3:0.000000):0.331648):0.754822
(1:0.000000,((2:0.000000,4:0.000000):0.035635,3:0.000000):0.775457):1.098319
((1:0.000000,3:0.000000):0.778758,(2:0.000000,4:0.000000):0.438365):1.252684
(1:0.000000,((2:0.000000,4:0.000000):0.470392,3:0.000000):1.381932):1.567885
((1:0.000000,3:0.000000):0.561153,(2:0.000000,4:0.000000):0.418487):1.128547
((1:0.000000,3:0.000000):0.089703,(2:0.000000,4:0.000000):0.523278):1.017930
(((1:0.000000,3:0.000000):0.186958,4:0.000000):0.414670,2:0.000000):0.481709
((1:0.000000,(2:0.000000,4:0.000000):1.410687):1.679257,3:0.000000):1.873329
(1:0.000000,((2:0.000000,4:0.000000):0.266318,3:0.000000):0.531339):0.592630
(1:0.000000,(2:0.000000,(3:0.000000,4:0.000000):0.118734):0.318225):0.321367
((1:0.000000,(2:0.000000,4:0.000000):0.060318):0.326578,3:0.000000):0.387199
(((1:0.000000,2:0.000000):0.627990,3:0.000000):1.147972,4:0.000000):1.284803
((1:0.000000,3:0.000000):0.474142,(2:0.000000,4:0.000000):0.211427):0.552771
((1:0.000000,3:0.000000):0.468993,(2:0.000000,4:0.000000):0.214322):0.794305
((1:0.000000,3:0.000000):0.770278,(2:0.000000,4:0.000000):0.622486):1.438902
((1:0.000000,3:0.000000):0.348543,(2:0.000000,4:0.000000):0.664370):0.685299
(1:0.000000,((2:0.000000,4:0.000000):0.591522,3:0.000000):0.892938):1.093335
((1:0.000000,3:0.000000):1.274024,(2:0.000000,4:0.000000):0.285357):1.595493
((1:0.000000,3:0.000000):0.251137,(2:0.000000,4:0.000000):0.766467):1.088221
((1:0.000000,3:0.000000):0.987326,(2:0.000000,4:0.000000):0.653700):1.643516
(1:0.000000,((2:0.000000,4:0.000000):0.728907,3:0.000000):1.521836):2.265158
(((1:0.000000,3:0.000000):0.614249,4:0.000000):1.099356,2:0.000000):1.355831
((1:0.000000,4:0.000000):0.879982,(2:0.000000,3:0.000000):1.074663):1.610484
(1:0.000000,((2:0.000000,4:0.000000):0.162372,3:0.000000):0.838736):0.943723
((1:0.000000,(2:0.000000,3:0.000000):0.394360):0.568872,4:0.000000):0.687551
(((1:0.000000,2:0.000000):0.571366,4:0.000000):0.793105,3:0.000000):1.059525
((1:0.000000,3:0.000000):1.825981,(2:0.000000,4:0.000000):0.898765):2.675070
((1:0.000000,3:0.000000):0.939723,(2:0.000000,4:0.000000):0.328513):1.368927
((1:0.000000,3:0.000000):0.400720,(2:0.000000,4:0.000000):0.748544):1.191828
(((1:0.000000,3:0.000000):0.621701,2:0.000000):1.452572,4:0.000000):2.309762
((1:0.000000,3:0.000000):1.398778,(2:0.000000,4:0.000000):0.995568):2.069979
(1:0.000000,((2:0.000000,4:0.000000):0.227878,3:0.000000):1.157908):1.257894
((1:0.000000,3:0.000000):0.217982,(2:0.000000,4:0.000000):0.170330):0.661924
(((1:0.000000,3:0.000000):0.212522,4:0.000000):0.684102,2:0.000000):0.707626
(((1:0.000000,3:0.000000):0.114169,4:0.000000):0.672833,2:0.000000):0.880200
((1:0.000000,3:0.000000):0.444683,(2:0.000000,4:0.000000):0.390803):1.132150
(((1:0.000000,2:0.000000):0.164908,3:0.000000):0.271454,4:0.000000):0.343521
((1:0.000000,(3:0.000000,4:0.000000):0.620175):1.071799,2:0.000000):2.698183
((1:0.000000,3:0.000000):1.012429,(2:0.000000,4:0.000000):1.214156):1.355859
(((1:0.000000,3:0.000000):0.332119,4:0.000000):2.857240,2:0.000000):3.939083
((1:0.000000,3:0.000000):1.143784,(2:0.000000,4:0.000000):0.744597):1.267381
(((1:0.000000,3:0.000000):0.075620,4:0.000000):0.580397,2:0.000000):0.611359
((1:0.000000,3:0.000000):1.563097,(2:0.000000,4:0.000000):0.788803):2.473629
((1:0.000000,3:0.000000):1.212092,(2:0.000000,4:0.000000):0.667103):2.256284
((1:0.000000,3:0.000000):0.221874,(2:0.000000,4:0.000000):0.543165):1.208944
(1:0.000000,((2:0.000000,4:0.000000):0.322021,3:0.000000):0.695239):1.095292
(1:0.000000,((2:0.000000,4:0.000000):0.641846,3:0.000000):1.175717):1.895322
(1:0.000000,((2:0.000000,4:0.000000):0.158489,3:0.000000):0.472102):0.558721
(1:0.000000,((2:0.000000,4:0.000000):0.243172,3:0.000000):0.630930):0.721582
(1:0.000000,((2:0.000000,4:0.000000):0.254349,3:0.000000):0.622094):1.190591
((1:0.000000,3:0.000000):0.876278,(2:0.000000,4:0.000000):0.853619):2.872878
((1:0.000000,(2:0.000000,4:0.000000):0.507991):0.816534,3:0.000000):0.820115
(((1:0.000000,3:0.000000):0.126314,2:0.000000):0.732946,4:0.000000):0.782435
((1:0.000000,3:0.000000):0.419457,(2:0.000000,4:0.000000):0.162977):0.457565
((1:0.000000,3:0.000000):1.021392,(2:0.000000,4:0.000000):0.118518):1.878723
((1:0.000000,(2:0.000000,4:0.000000):0.350943):0.841974,3:0.000000):0.897655
(((1:0.000000,3:0.000000):0.576134,4:0.000000):1.100329,2:0.000000):2.038104
((1:0.000000,3:0.000000):0.906241,(2:0.000000,4:0.000000):0.131822):1.250136
(((1:0.000000,3:0.000000):0.111300,2:0.000000):0.803534,4:0.000000):0.815436
((1:0.000000,3:0.000000):0.978405,(2:0.000000,4:0.000000):0.435624):1.837943
((1:0.000000,3:0.000000):0.854684,(2:0.000000,4:0.000000):0.165028):0.871676
(1:0.000000,((2:0.000000,4:0.000000):0.031140,3:0.000000):0.118049):1.346579
(1:0.000000,((2:0.000000,4:0.000000):0.422891,3:0.000000):0.805867):0.876973
(((1:0.000000,4:0.000000):0.154494,3:0.000000):0.451575,2:0.000000):0.689273
(((1:0.000000,3:0.000000):0.090952,4:0.000000):0.808991,2:0.000000):1.012544
((1:0.000000,2:0.000000):1.370211,(3:0.000000,4:0.000000):0.645297):1.758339
((1:0.000000,3:0.000000):0.203367,(2:0.000000,4:0.000000):0.560389):0.728405
((1:0.000000,3:0.000000):0.570007,(2:0.000000,4:0.000000):0.931762):1.690666
(1:0.000000,((2:0.000000,4:0.000000):0.070500,3:0.000000):0.616274):1.213140
((1:0.000000,3:0.000000):0.174105,(2:0.000000,4:0.000000):0.344601):0.410631
((1:0.000000,3:0.000000):0.521786,(2:0.000000,4:0.000000):0.405957):1.294753
(((1:0.000000,3:0.000000):0.153331,4:0.000000):0.662264,2:0.000000):1.115884
((1:0.000000,3:0.000000):0.324946,(2:0.000000,4:0.000000):0.873289):1.398834
((1:0.000000,(3:0.000000,4:0.000000):0.078618):0.256712,2:0.000000):0.330227
(((1:0.000000,3:0.000000):0.164982,4:0.000000):0.313843,2:0.000000):0.527061
((1:0.000000,(3:0.000000,4:0.000000):0.290981):0.538719,2:0.000000):1.081964
(((1:0.000000,3:0.000000):0.512228,4:0.000000):1.046150,2:0.000000):2.194722
((1:0.000000,3:0.000000):0.553939,(2:0.000000,4:0.000000):0.246304):0.979747
(((1:0.000000,3:0.000000):0.388461,4:0.000000):0.844140,2:0.000000):1.566660
(1:0.000000,((2:0.000000,4:0.000000):0.943281,3:0.000000):1.076505):1.591822
(((1:0.000000,3:0.000000):0.516822,4:0.000000):1.312846,2:0.000000):2.469374
(((1:0.000000,2:0.000000):0.484417,4:0.000000):0.484964,3:0.000000):0.881702
(((1:0.000000,3:0.000000):0.582346,4:0.000000):1.540912,2:0.000000):3.348569
((1:0.000000,3:0.000000):0.249564,(2:0.000000,4:0.000000):1.593794):1.843948
((1:0.000000,3:0.000000):1.329349,(2:0.000000,4:0.000000):0.693774):1.689004
((1:0.000000,3:0.000000):0.310070,(2:0.000000,4:0.000000):0.176766):0.454305
((1:0.000000,3:0.000000):0.273773,(2:0.000000,4:0.000000):0.263208):1.131201
((1:0.000000,3:0.000000):0.318289,(2:0.000000,4:0.000000):0.742702):0.954001
((1:0.000000,(2:0.000000,4:0.000000):0.516930):1.369356,3:0.000000):1.463524
((1:0.000000,3:0.000000):0.263171,(2:0.000000,4:0.000000):0.632656):1.433810
((1:0.000000,3:0.000000):1.543717,(2:0.000000,4:0.000000):0.407639):2.506234
(((1:0.000000,3:0.000000):0.303056,2:0.000000):0.808548,4:0.000000):1.499280
(((1:0.000000,3:0.000000):0.252325,4:0.000000):0.907787,2:0.000000):1.325073
(1:0.000000,((2:0.000000,4:0.000000):0.328833,3:0.000000):0.609097):1.534381
(1:0.000000,((2:0.000000,4:0.000000):0.401950,3:0.000000):0.849868):1.772459
((1:0.000000,3:0.000000):0.053911,(2:0.000000,4:0.000000):0.201422):0.258823
(1:0.000000,((2:0.000000,4:0.000000):0.410181,3:0.000000):1.841357):3.602990
(1:0.000000,((2:0.000000,4:0.000000):0.342254,3:0.000000):1.365246):1.535743
(1:0.000000,((2:0.000000,3:0.000000):0.696887,4:0.000000):1.450931):1.509091
(1:0.000000,((2:0.000000,4:0.000000):0.393058,3:0.000000):1.261792):1.485724
((1:0.000000,3:0.000000):0.203375,(2:0.000000,4:0.000000):0.493796):0.664658
((1:0.000000,3:0.000000):0.637343,(2:0.000000,4:0.000000):0.105406):1.135635
#poly
1
4
28
43
45
51
52
57
60
61
62
80
101
103
127
151
160
161
175
196
201
202
220
223
226
239
244
251
256
259
274
280
283
298
301
305
316
319
322
331
334
351
358
367
373
379
385
401
409
427
433
441
#ll
-2.529033e+002
-2.136704e+002
-2.184480e+002
-2.070197e+002
-2.092842e+002
-2.058121e+002
-2.121590e+002
-2.152140e+002
-2.110174e+002
-2.076937e+002
-2.059658e+002
-2.125510e+002
-2.073944e+002
-2.105889e+002
-2.104107e+002
-2.103595e+002
-2.470297e+002
-2.090381e+002
-2.070511e+002
-2.102669e+002
-2.090993e+002
-2.116019e+002
-2.086370e+002
-2.143928e+002
-2.214560e+002
-2.492904e+002
-2.172851e+002
-2.098481e+002
-2.084316e+002
-2.085243e+002
-2.106775e+002
-2.095034e+002
-2.370744e+002
-2.092758e+002
-2.092734e+002
-2.235125e+002
-2.155122e+002
-2.071489e+002
-2.061164e+002
-2.082063e+002
-2.238942e+002
-2.135709e+002
-2.077034e+002
-2.089954e+002
-2.050650e+002
-2.358452e+002
-2.133341e+002
-2.488691e+002
-2.075379e+002
-2.085623e+002
-2.066195e+002
-2.066068e+002
-2.123393e+002
-2.116433e+002
-2.101712e+002
-2.125243e+002
-2.062269e+002
-2.173511e+002
-2.503944e+002
-2.076500e+002
-2.456643e+002
-2.116545e+002
-2.141953e+002
-2.171980e+002
-2.062165e+002
-2.051432e+002
-2.071636e+002
-2.071346e+002
-2.147360e+002
-2.130081e+002
-2.113325e+002
-2.087301e+002
-2.539287e+002
-2.077832e+002
-2.091936e+002
-2.064286e+002
-2.121321e+002
-2.107222e+002
-2.116430e+002
-2.092177e+002
-2.119817e+002
-2.092118e+002
-2.142678e+002
-2.091961e+002
-2.099600e+002
-2.071635e+002
-2.160648e+002
-2.093332e+002
-2.064385e+002
-2.070793e+002
-2.093054e+002
-2.098067e+002
-2.101383e+002
-2.071037e+002
-2.079777e+002
-2.109633e+002
-2.070042e+002
-2.121439e+002
-2.083942e+002
-2.111256e+002
-2.074375e+002
-2.084152e+002
-2.137790e+002
-2.123703e+002
-2.120740e+002
-2.137789e+002
-2.097425e+002
-2.205691e+002
-2.123017e+002
-2.123020e+002
-2.135966e+002
-2.106633e+002
-2.101964e+002
-2.205090e+002
-2.077045e+002
-2.128304e+002
-2.167596e+002
-2.066436e+002
-2.051525e+002
-2.063665e+002
-2.070179e+002
-2.058144e+002
-2.073027e+002
-2.149284e+002
-2.146985e+002
-2.050712e+002
-2.073907e+002
-2.097819e+002
-2.055224e+002
-2.412550e+002
-2.108376e+002
-2.095309e+002
-2.091025e+002
-2.104828e+002
-2.061483e+002
-2.065639e+002
-2.136218e+002
-2.072609e+002
-2.068695e+002
-2.074846e+002
-2.093793e+002
-2.133046e+002
-2.109238e+002
-2.120871e+002
-2.102258e+002
-2.089052e+002
-2.091445e+002
-2.094418e+002
-2.116220e+002
-2.136402e+002
-2.066164e+002
-2.057288e+002
-2.126137e+002
-2.107098e+002
-2.088509e+002
-2.148170e+002
-2.182273e+002
-2.073767e+002
-2.132834e+002
-2.093031e+002
-2.138267e+002
-2.069163e+002
-2.087144e+002
-2.090491e+002
-2.172736e+002
-2.072435e+002
-2.062614e+002
-2.091534e+002
-2.085190e+002
-2.184235e+002
-2.070433e+002
-2.063719e+002
-2.091340e+002
-2.065941e+002
-2.241346e+002
-2.075649e+002
-2.052213e+002
-2.123433e+002
-2.077825e+002
-2.071862e+002
-2.077232e+002
-2.065301e+002
-2.039491e+002
-2.204248e+002
-2.061202e+002
-2.078474e+002
-2.127112e+002
-2.106215e+002
-2.084837e+002
-2.175939e+002
-2.087118e+002
-2.051864e+002
-2.106022e+002
-2.064042e+002
-2.079018e+002
-2.049237e+002
-2.120286e+002
-2.062558e+002
-2.065021e+002
-2.080589e+002
-2.076217e+002
-2.146757e+002
-2.168420e+002
-2.063609e+002
-2.047996e+002
-2.060074e+002
-2.094974e+002
-2.045122e+002
-2.055862e+002
-2.181095e+002
-2.096027e+002
-2.067710e+002
-2.059469e+002
-2.042548e+002
-2.088646e+002
-2.049422e+002
-2.066161e+002
-2.041006e+002
-2.086926e+002
-2.096645e+002
-2.044040e+002
-2.062386e+002
-2.054057e+002
-2.052978e+002
-2.151789e+002
-2.120650e+002
-2.061549e+002
-2.085194e+002
-2.087552e+002
-2.067261e+002
-2.136599e+002
-2.062611e+002
-2.143118e+002
-2.099415e+002
-2.436099e+002
-2.065945e+002
-2.084000e+002
-2.051015e+002
-2.064772e+002
-2.052267e+002
-2.054702e+002
-2.109743e+002
-2.101540e+002
-2.112219e+002
-2.086166e+002
-2.061999e+002
-2.073065e+002
-2.081093e+002
-2.059676e+002
-2.064950e+002
-2.077881e+002
-2.435306e+002
-2.095435e+002
-2.084617e+002
-2.056955e+002
-2.062741e+002
-2.085317e+002
-2.070462e+002
-2.069330e+002
-2.071069e+002
-2.091743e+002
-2.041894e+002
-2.403462e+002
-2.098605e+002
-2.128971e+002
-2.125365e+002
-2.424870e+002
-2.081137e+002
-2.130195e+002
-2.062898e+002
-2.072269e+002
-2.063348e+002
-2.049367e+002
-2.084516e+002
-2.134756e+002
-2.115441e+002
-2.218585e+002
-2.180351e+002
-2.047868e+002
-2.345560e+002
-2.423680e+002
-2.058390e+002
-2.208091e+002
-2.091892e+002
-2.048330e+002
-2.069184e+002
-2.043924e+002
-2.077638e+002
-2.044563e+002
-2.040558e+002
-2.051801e+002
-2.043499e+002
-2.080977e+002
-2.048780e+002
-2.132154e+002
-2.048430e+002
-2.129720e+002
-2.133775e+002
-2.088883e+002
-2.077471e+002
-2.055531e+002
-2.077018e+002
-2.051480e+002
-2.052439e+002
-2.067860e+002
-2.057454e+002
-2.083959e+002
-2.073668e+002
-2.081083e+002
-2.085363e+002
-2.098170e+002
-2.066594e+002
-2.155486e+002
-2.076762e+002
-2.097448e+002
-2.085596e+002
-2.086662e+002
-2.109356e+002
-2.120251e+002
-2.120266e+002
-2.070447e+002
-2.108291e+002
-2.101874e+002
-2.156835e+002
-2.119790e+002
-2.091623e+002
-2.109222e+002
-2.150131e+002
-2.132096e+002
-2.087386e+002
-2.113420e+002
-2.128095e+002
-2.125386e+002
-2.094771e+002
-2.108729e+002
-2.089442e+002
-2.120892e+002
-2.100334e+002
-2.084616e+002
-2.087811e+002
-2.084071e+002
-2.113039e+002
-2.057021e+002
-2.106422e+002
-2.068819e+002
-2.055047e+002
-2.082518e+002
-2.154172e+002
-2.113985e+002
-2.093363e+002
-2.079278e+002
-2.076313e+002
-2.115399e+002
-2.065153e+002
-2.089269e+002
-2.065904e+002
-2.066418e+002
-2.116086e+002
-2.488086e+002
-2.098207e+002
-2.066708e+002
-2.128792e+002
-2.096889e+002
-2.082660e+002
-2.064119e+002
-2.083201e+002
-2.068955e+002
-2.102240e+002
-2.076828e+002
-2.114463e+002
-2.135602e+002
-2.074565e+002
-2.098580e+002
-2.124756e+002
-2.137578e+002
-2.083375e+002
-2.088595e+002
-2.098294e+002
-2.092156e+002
-2.109470e+002
-2.106721e+002
-2.056029e+002
-2.086735e+002
-2.093628e+002
-2.065578e+002
-2.111463e+002
-2.071370e+002
-2.105405e+002
-2.072737e+002
-2.076186e+002
-2.106537e+002
-2.114404e+002
-2.107763e+002
-2.137662e+002
-2.098392e+002
-2.093368e+002
-2.128179e+002
-2.080635e+002
-2.096924e+002
-2.097350e+002
-2.102828e+002
-2.092301e+002
-2.099520e+002
-2.110094e+002
-2.121808e+002
-2.227109e+002
-2.116412e+002
-2.151939e+002
-2.104158e+002
-2.084776e+002
-2.160183e+002
-2.104422e+002
-2.062700e+002
-2.083713e+002
-2.120148e+002
-2.133794e+002
-2.081687e+002
-2.132706e+002
-2.082222e+002
-2.060344e+002
-2.066134e+002
-2.097520e+002
-2.161966e+002
-2.062877e+002
-2.069355e+002
-2.114555e+002
-2.078754e+002
-2.088089e+002
-2.049637e+002
-2.085581e+002
-2.046820e+002
-2.182022e+002
-2.385061e+002
-2.040096e+002
-2.104303e+002
-2.133975e+002
-2.150742e+002
-2.419709e+002
-2.076381e+002
-2.422266e+002
-2.067591e+002
-2.146802e+002
-2.046456e+002
-2.055213e+002
-2.084509e+002
-2.079990e+002
-2.050460e+002
-2.068548e+002
-2.053234e+002
-2.166488e+002
-2.046914e+002
-2.120822e+002
-2.065902e+002
-2.080500e+002
-2.067974e+002
-2.057959e+002
-2.109487e+002
-2.095662e+002
-2.095140e+002
-2.069664e+002
-2.132285e+002
-2.056883e+002
-2.092409e+002
-2.445032e+002
-2.100710e+002
-2.068872e+002
-2.078188e+002
-2.081592e+002
-2.087965e+002
-2.070724e+002
-2.071401e+002
-2.082571e+002
-2.103943e+002
-2.081656e+002
-2.079342e+002
-2.109703e+002
-2.067408e+002
-2.074667e+002
-2.119512e+002
-2.077690e+002
-2.099819e+002
-2.065677e+002
-2.192703e+002
-2.118043e+002
-2.097498e+002
-2.073195e+002
-2.206353e+002
-2.059094e+002
-2.118691e+002
-2.071965e+002
-2.066292e+002
-2.063615e+002
-2.059856e+002
-2.056913e+002
-2.085252e+002
-2.141556e+002
-2.112543e+002
-2.234512e+002
-2.333571e+002
-2.047639e+002
-2.054095e+002
-2.093717e+002
-2.078281e+002
-2.085365e+002
-2.047741e+002
-2.038515e+002
-2.185979e+002
-2.044681e+002
-2.090667e+002
-2.121308e+002
-2.067155e+002
-2.394681e+002
-2.081362e+002
-2.229812e+002
-2.091010e+002
-2.138903e+002
-2.120708e+002
-2.050742e+002
-2.046271e+002
-2.063812e+002
-2.049052e+002
-2.081821e+002
-2.059691e+002
-2.059489e+002
-2.457921e+002
-2.369952e+002
-2.053151e+002
-2.045407e+002
-2.039960e+002
-2.080263e+002
-2.138048e+002
-2.042583e+002
-2.082317e+002
-2.103185e+002
-2.051705e+002
-2.086768e+002
-2.034041e+002
-2.070999e+002
-2.034667e+002
-2.064281e+002
-2.144333e+002
-2.155730e+002
-2.050598e+002
-2.081156e+002
-2.061795e+002
-2.062077e+002
-2.114902e+002
-2.062791e+002
-2.111130e+002
-2.064409e+002
-2.056032e+002
-2.080119e+002
-2.087987e+002
-2.049788e+002
-2.118628e+002
-2.086094e+002
-2.076851e+002
-2.068529e+002
-2.060546e+002
-2.064898e+002
-2.108953e+002
-2.072078e+002
-2.114033e+002
-2.082705e+002
-2.058845e+002
-2.096734e+002
-2.048631e+002
-2.082467e+002
-2.117355e+002
-2.057753e+002
-2.072802e+002
-2.120104e+002
-2.114337e+002
-2.078933e+002
-2.092155e+002
-2.066992e+002
-2.075065e+002
-2.116740e+002
-2.113417e+002
-2.098326e+002
-2.082888e+002
-2.107105e+002
-2.058378e+002
-2.068013e+002
-2.315874e+002
-2.060391e+002
-2.063225e+002
-2.077038e+002
-2.140756e+002
-2.404809e+002
-2.078275e+002
-2.079775e+002
-2.051508e+002
-2.086623e+002
-2.124584e+002
-2.100265e+002
-2.085123e+002
-2.047521e+002
-2.068123e+002
-2.057757e+002
-2.068023e+002
-2.046443e+002
-2.089528e+002
-2.114716e+002
-2.083354e+002
-2.077612e+002
-2.125999e+002
-2.104382e+002
-2.094053e+002
-2.069071e+002
-2.124809e+002
-2.048243e+002
-2.383526e+002
-2.215530e+002
-2.090203e+002
-2.069045e+002
-2.092267e+002
-2.165894e+002
-2.108090e+002
-2.101670e+002
-2.252916e+002
-2.061115e+002
-2.084056e+002
-2.062928e+002
-2.059762e+002
-2.124555e+002
-2.101589e+002
-2.077306e+002
-2.143350e+002
-2.059474e+002
-2.093060e+002
-2.059724e+002
-2.038309e+002
-2.108198e+002
-2.044820e+002
-2.042411e+002
-2.113521e+002
-2.076404e+002
-2.049250e+002
-2.100019e+002
-2.058370e+002
-2.113156e+002
-2.083478e+002
-2.078090e+002
-2.106539e+002
-2.162868e+002
-2.069256e+002
-2.065200e+002
-2.157517e+002
-2.141692e+002
-2.063745e+002
-2.052134e+002
-2.103289e+002
-2.100210e+002
-2.200002e+002
-2.073966e+002
-2.060985e+002
-2.131420e+002
-2.078368e+002
-2.135156e+002
-2.124532e+002
-2.127751e+002
-2.088244e+002
-2.075008e+002
-2.091201e+002
-2.064803e+002
-2.088244e+002
-2.066987e+002
-2.088831e+002
-2.096961e+002
-2.089368e+002
-2.071344e+002
-2.124327e+002
-2.074216e+002
-2.106876e+002
-2.060261e+002
-2.052132e+002
-2.144936e+002
-2.079582e+002
-2.122390e+002
-2.132734e+002
-2.057246e+002
-2.156171e+002
-2.399297e+002
-2.046486e+002
-2.104819e+002
-2.098111e+002
-2.055485e+002
-2.142487e+002
-2.068236e+002
-2.051600e+002
-2.074882e+002
-2.053403e+002
-2.047436e+002
-2.074583e+002
-2.043483e+002
-2.087332e+002
-2.065543e+002
-2.052238e+002
-2.059323e+002
-2.083303e+002
-2.102287e+002
-2.099001e+002
-2.073423e+002
-2.043609e+002
-2.108551e+002
-2.064906e+002
-2.094434e+002
-2.103946e+002
-2.057355e+002
-2.079361e+002
-2.103868e+002
-2.103815e+002
-2.090399e+002
-2.072740e+002
-2.134450e+002
-2.089327e+002
-2.055918e+002
-2.084629e+002
-2.081894e+002
-2.076276e+002
-2.121258e+002
-2.345551e+002
-2.048026e+002
-2.073800e+002
-2.094047e+002
-2.048882e+002
-2.080494e+002
-2.076767e+002
-2.055643e+002
-2.072379e+002
-2.098124e+002
-2.091062e+002
-2.105674e+002
-2.064851e+002
-2.059623e+002
-2.087285e+002
-2.085473e+002
-2.117619e+002
-2.037868e+002
-2.070163e+002
-2.079602e+002
-2.071986e+002
-2.064789e+002
-2.089030e+002
-2.080762e+002
-2.068761e+002
-2.090495e+002
-2.070130e+002
-2.073675e+002
-2.074308e+002
-2.071662e+002
-2.089626e+002
-2.076997e+002
-2.054747e+002
-2.058211e+002
-2.082708e+002
-2.045211e+002
-2.090037e+002
-2.036967e+002
-2.084212e+002
-2.162696e+002
-2.058822e+002
-2.041526e+002
-2.078314e+002
-2.362104e+002
-2.072208e+002
-2.044102e+002
-2.046884e+002
-2.082512e+002
-2.151844e+002
-2.080858e+002
-2.146059e+002
-2.051837e+002
-2.045365e+002
-2.132849e+002
-2.100612e+002
-2.064702e+002
-2.176831e+002
-2.185319e+002
-2.038340e+002
-2.321077e+002
-2.077374e+002
-2.075747e+002
-2.213676e+002
-2.090991e+002
-2.104019e+002
-2.098697e+002
-2.077712e+002
-2.132113e+002
-2.057270e+002
-2.107500e+002
-2.057160e+002
-2.059441e+002
-2.073408e+002
-2.118182e+002
-2.219268e+002
-2.093728e+002
-2.090477e+002
-2.127317e+002
-2.126904e+002
-2.068213e+002
-2.082015e+002
-2.094273e+002
-2.072059e+002
-2.064324e+002
-2.097102e+002
-2.133785e+002
-2.071998e+002
-2.142863e+002
-2.075589e+002
-2.213126e+002
-2.108374e+002
-2.073760e+002
-2.100304e+002
-2.125261e+002
-2.091808e+002
-2.132429e+002
-2.077941e+002
-2.088579e+002
-2.107995e+002
-2.094613e+002
-2.124335e+002
-2.078895e+002
-2.063618e+002
-2.095109e+002
-2.092316e+002
-2.075373e+002
-2.088500e+002
-2.086616e+002
-2.092004e+002
-2.087300e+002
-2.092378e+002
-2.087436e+002
-2.320199e+002
-2.110736e+002
-2.102483e+002
-2.103904e+002
-2.080642e+002
-2.100115e+002
-2.126093e+002
-2.139393e+002
-2.072643e+002
-2.084981e+002
-2.083288e+002
-2.097472e+002
-2.081832e+002
-2.122398e+002
-2.115503e+002
-2.454198e+002
-2.107063e+002
-2.077954e+002
-2.100985e+002
-2.090758e+002
-2.101471e+002
-2.087462e+002
-2.108236e+002
-2.105735e+002
-2.104565e+002
-2.065085e+002
-2.148442e+002
-2.096572e+002
-2.119330e+002
-2.134352e+002
-2.081114e+002
-2.086336e+002
-2.081080e+002
-2.122342e+002
-2.076828e+002
-2.114742e+002
-2.117893e+002
-2.111496e+002
-2.094926e+002
-2.088771e+002
-2.116890e+002
-2.084343e+002
-2.061698e+002
-2.074266e+002
-2.089525e+002
-2.120634e+002
-2.142521e+002
-2.056423e+002
-2.058960e+002
-2.058911e+002
-2.112155e+002
-2.097715e+002
-2.087848e+002
-2.111172e+002
-2.091336e+002
-2.077212e+002
-2.097546e+002
-2.068742e+002
-2.098256e+002
-2.091516e+002
-2.076959e+002
-2.070059e+002
-2.102274e+002
-2.067031e+002
-2.089746e+002
-2.442796e+002
-2.089786e+002
-2.113433e+002
-2.090514e+002
-2.077395e+002
-2.080361e+002
-2.138819e+002
-2.063023e+002
-2.088744e+002
-2.065533e+002
-2.123742e+002
-2.063362e+002
-2.072524e+002
-2.090673e+002
-2.076470e+002
-2.094022e+002
-2.092714e+002
-2.075051e+002
-2.096743e+002
-2.414993e+002
-2.105771e+002
-2.144277e+002
-2.093361e+002
-2.129248e+002
-2.156139e+002
-2.121030e+002
-2.086055e+002
-2.081939e+002
-2.189214e+002
-2.103942e+002
-2.081162e+002
-2.065954e+002
-2.066530e+002
-2.065429e+002
-2.081507e+002
-2.096554e+002
-2.150245e+002
-2.111836e+002
-2.162288e+002
-2.083823e+002
-2.055922e+002
-2.115789e+002
-2.092961e+002
-2.064110e+002
-2.056729e+002
-2.114780e+002
-2.046440e+002
-2.051189e+002
-2.118001e+002
-2.122639e+002
-2.065054e+002
-2.060283e+002
-2.058973e+002
-2.082733e+002
-2.087610e+002
-2.094713e+002
-2.080964e+002
-2.073360e+002
-2.084957e+002
-2.053220e+002
-2.114866e+002
-2.414007e+002
-2.089869e+002
-2.061531e+002
-2.117268e+002
-2.051829e+002
-2.086716e+002
-2.359636e+002
-2.091248e+002
-2.069276e+002
-2.066897e+002
-2.084899e+002
-2.100551e+002
-2.066102e+002
-2.124016e+002
-2.107706e+002
-2.077693e+002
-2.081311e+002
-2.119759e+002
-2.125413e+002
-2.117580e+002
-2.137814e+002
-2.110221e+002
-2.184443e+002
-2.085300e+002
-2.069166e+002
-2.069341e+002
-2.081303e+002
-2.072351e+002
-2.100587e+002
-2.077720e+002
-2.072532e+002
-2.078288e+002
-2.075344e+002
-2.071717e+002
-2.110495e+002
-2.083313e+002
-2.244836e+002
-2.072073e+002
-2.059090e+002
-2.065724e+002
#blocks
52
#theta
9.751529e-001
1.418921e+000
9.656415e-001
1.229875e+000
1.443222e+000
1.534165e+000
1.148985e+000
1.172738e+000
1.266771e+000
7.476479e-001
6.870377e-001
6.420333e-001
4.266703e-001
4.642820e-001
4.477399e-001
5.186734e-001
4.941284e-001
6.442166e-001
6.517492e-001
5.191765e-001
4.351481e-001
6.079564e-001
3.884769e-001
5.849822e-001
5.228250e-001
7.054764e-001
6.595375e-001
8.894550e-001
1.308303e+000
7.550892e-001
6.808380e-001
1.203747e+000
1.506646e+000
2.163197e+000
2.922861e+000
2.584343e+000
3.264201e+000
3.573180e+000
3.772455e+000
2.854324e+000
2.922564e+000
4.652776e+000
4.945452e+000
4.906761e+000
4.624533e+000
4.198202e+000
7.164972e+000
6.261919e+000
3.894672e+000
2.797492e+000
3.109222e+000
2.944532e+000
3.601484e+000
4.082707e+000
3.085924e+000
1.556238e+000
1.368054e+000
1.622331e+000
1.329713e+000
1.384839e+000
1.476759e+000
1.192762e+000
8.217196e-001
9.849491e-001
1.426620e+000
1.599410e+000
1.003944e+000
1.256994e+000
1.245743e+000
8.923257e-001
1.065925e+000
8.933133e-001
1.118517e+000
1.238385e+000
1.235418e+000
9.772578e-001
8.487953e-001
8.895577e-001
9.228503e-001
1.437835e+000
1.154022e+000
8.766057e-001
9.087141e-001
6.300988e-001
5.782001e-001
6.212221e-001
7.191729e-001
7.334463e-001
7.604496e-001
9.511691e-001
7.705734e-001
8.801351e-001
7.978189e-001
8.801256e-001
7.593485e-001
1.199305e+000
1.133526e+000
1.256981e+000
8.685587e-001
5.724305e-001
5.715690e-001
5.401950e-001
3.636087e-001
2.327054e-001
2.677748e-001
2.874039e-001
1.898717e-001
2.957428e-001
4.458792e-001
4.315630e-001
5.158543e-001
6.036367e-001
6.895669e-001
7.713871e-001
7.228187e-001
7.815336e-001
1.037594e+000
1.161810e+000
1.511057e+000
2.244663e+000
2.291475e+000
2.499679e+000
1.409010e+000
1.835491e+000
1.755998e+000
2.328816e+000
1.633230e+000
1.309284e+000
1.132484e+000
8.172572e-001
6.585995e-001
1.077367e+000
1.025247e+000
7.620876e-001
5.388798e-001
4.502787e-001
6.160518e-001
6.372926e-001
5.145837e-001
5.562777e-001
3.716937e-001
2.753698e-001
1.833204e-001
1.753321e-001
2.222603e-001
2.614397e-001
2.785167e-001
4.196489e-001
5.238622e-001
5.953349e-001
6.849461e-001
7.006407e-001
5.128844e-001
3.552643e-001
3.427277e-001
4.116306e-001
7.155764e-001
8.066843e-001
8.512468e-001
1.007177e+000
7.336381e-001
6.881049e-001
7.520070e-001
7.813175e-001
7.081091e-001
5.655931e-001
7.917575e-001
6.619113e-001
8.971686e-001
9.117422e-001
7.892145e-001
7.058295e-001
7.607696e-001
1.044126e+000
1.045530e+000
1.360133e+000
1.604691e+000
2.227498e+000
2.716600e+000
3.002370e+000
3.439355e+000
2.836726e+000
3.593657e+000
5.892354e+000
4.331794e+000
3.501447e+000
4.836652e+000
6.366512e+000
6.929912e+000
9.009309e+000
3.660355e+000
3.723658e+000
6.438718e+000
4.172999e+000
3.331065e+000
3.750263e+000
4.560092e+000
3.665553e+000
2.370585e+000
2.674573e+000
2.733691e+000
3.982579e+000
2.565576e+000
3.561797e+000
3.866299e+000
3.929087e+000
4.710014e+000
4.865010e+000
4.625205e+000
3.269138e+000
3.142098e+000
3.318383e+000
4.641835e+000
6.042753e+000
6.128182e+000
3.370687e+000
2.772578e+000
2.750654e+000
2.975734e+000
2.137994e+000
2.352053e+000
2.543094e+000
1.575530e+000
9.761855e-001
1.220932e+000
1.101277e+000
1.264125e+000
1.443948e+000
1.657348e+000
1.521601e+000
1.678361e+000
1.738304e+000
1.385284e+000
1.299810e+000
1.427802e+000
1.465345e+000
1.977061e+000
2.071096e+000
2.259709e+000
1.696880e+000
1.884235e+000
1.336240e+000
1.534617e+000
1.800393e+000
1.547966e+000
1.765198e+000
1.381525e+000
1.189746e+000
1.014310e+000
5.855707e-001
7.656118e-001
8.271805e-001
6.884269e-001
1.260939e+000
1.435233e+000
1.094319e+000
1.047462e+000
2.525015e+000
2.293738e+000
2.854914e+000
3.566208e+000
3.260407e+000
2.998363e+000
3.013385e+000
3.696591e+000
3.555868e+000
3.583152e+000
2.771946e+000
1.868719e+000
3.233214e+000
3.177012e+000
3.236943e+000
3.720844e+000
3.954332e+000
3.513853e+000
3.551636e+000
3.565677e+000
2.502619e+000
2.927812e+000
3.445582e+000
2.237111e+000
2.800838e+000
3.259579e+000
2.302571e+000
1.803145e+000
1.563020e+000
1.935694e+000
3.359810e+000
2.638453e+000
3.360611e+000
3.706082e+000
2.502558e+000
3.123221e+000
3.117175e+000
3.101997e+000
1.636792e+000
1.713766e+000
2.001517e+000
1.798957e+000
1.403734e+000
1.715467e+000
2.042177e+000
1.719411e+000
2.007719e+000
1.992833e+000
1.184759e+000
7.069903e-001
5.753605e-001
3.075156e-001
4.062383e-001
6.389812e-001
4.347904e-001
4.825956e-001
6.084323e-001
4.466215e-001
3.580269e-001
2.508232e-001
5.126070e-001
2.816722e-001
2.009656e-001
3.450660e-001
4.366716e-001
2.148079e-001
2.201412e-001
2.481910e-001
2.232668e-001
2.053844e-001
1.672055e-001
2.494579e-001
2.536882e-001
2.542397e-001
3.786126e-001
4.564785e-001
3.674947e-001
3.853350e-001
3.029981e-001
4.227623e-001
4.849385e-001
4.137076e-001
3.441274e-001
6.041317e-001
7.906017e-001
9.466522e-001
7.529927e-001
7.930484e-001
8.677534e-001
6.298757e-001
7.512830e-001
7.469237e-001
7.079735e-001
4.997507e-001
5.506217e-001
5.189683e-001
5.550867e-001
5.971065e-001
4.969057e-001
8.373128e-001
7.796104e-001
5.537141e-001
6.468487e-001
9.353815e-001
7.364857e-001
1.160171e+000
9.744422e-001
9.519030e-001
6.776659e-001
7.306447e-001
9.244931e-001
4.755105e-001
4.241120e-001
6.417148e-001
4.921775e-001
4.019969e-001
4.227558e-001
3.967418e-001
5.126399e-001
4.630908e-001
6.006743e-001
1.000061e+000
1.207962e+000
1.497432e+000
1.600958e+000
1.112809e+000
7.840366e-001
9.026446e-001
5.534187e-001
5.909726e-001
7.079431e-001
6.120602e-001
1.203796e+000
1.269347e+000
1.307782e+000
8.378407e-001
7.746756e-001
6.307630e-001
3.848422e-001
4.113808e-001
5.294326e-001
5.580257e-001
7.940643e-001
7.982968e-001
1.027549e+000
1.073726e+000
7.134540e-001
5.944186e-001
6.330853e-001
7.714879e-001
7.342336e-001
9.440059e-001
9.980729e-001
1.176313e+000
1.380788e+000
9.143766e-001
1.011574e+000
5.601952e-001
9.535384e-001
1.367241e+000
9.423196e-001
6.281498e-001
6.796457e-001
8.563043e-001
8.494812e-001
1.276300e+000
1.256586e+000
2.236448e+000
1.431533e+000
1.623928e+000
1.590440e+000
1.309424e+000
1.452523e+000
2.806772e+000
2.642836e+000
2.600296e+000
3.356041e+000
3.009515e+000
3.403789e+000
5.397585e+000
5.110457e+000
4.506729e+000
5.452517e+000
6.745873e+000
1.139894e+001
5.685165e+000
7.003034e+000
9.413165e+000
1.061258e+001
7.319856e+000
5.362374e+000
4.113615e+000
4.878112e+000
4.270430e+000
2.355018e+000
1.625282e+000
1.119754e+000
1.181565e+000
9.978545e-001
1.325299e+000
1.402555e+000
1.686729e+000
1.955783e+000
1.838719e+000
2.277767e+000
9.683684e-001
1.244996e+000
1.372468e+000
1.073169e+000
1.525205e+000
9.467014e-001
6.944534e-001
1.309145e+000
8.371572e-001
7.857127e-001
7.828943e-001
1.041013e+000
1.005266e+000
8.218788e-001
8.668026e-001
8.131235e-001
1.270518e+000
1.374871e+000
6.673168e-001
6.028980e-001
5.932534e-001
6.241880e-001
6.922072e-001
9.072904e-001
9.608678e-001
8.649586e-001
1.232296e+000
1.570548e+000
2.332889e+000
2.889812e+000
4.131669e+000
4.806173e+000
4.430231e+000
6.045432e+000
8.347304e+000
6.067272e+000
6.265018e+000
9.597872e+000
8.280989e+000
7.136789e+000
6.934785e+000
5.513309e+000
7.080364e+000
6.383150e+000
7.530233e+000
5.323097e+000
8.242997e+000
9.915191e+000
6.491576e+000
9.298056e+000
1.228038e+001
1.095372e+001
5.866153e+000
8.828193e+000
7.764273e+000
5.936998e+000
4.049850e+000
4.428694e+000
6.333226e+000
4.959180e+000
3.244258e+000
5.762435e+000
6.651089e+000
7.544520e+000
1.117968e+001
1.275177e+001
1.320375e+001
1.605597e+001
1.404344e+001
7.196252e+000
6.184991e+000
3.484899e+000
3.282609e+000
2.607990e+000
4.768944e+000
6.167851e+000
5.516316e+000
2.569930e+000
2.383098e+000
2.760886e+000
3.774785e+000
2.837304e+000
3.312456e+000
1.708474e+000
1.427135e+000
1.300044e+000
1.003812e+000
8.955765e-001
8.905592e-001
1.036215e+000
1.830307e+000
1.608552e+000
1.631937e+000
1.393474e+000
1.373165e+000
8.037393e-001
8.903818e-001
7.892807e-001
1.039941e+000
1.014300e+000
1.049594e+000
8.391730e-001
9.011536e-001
1.154799e+000
1.800542e+000
2.145071e+000
2.537648e+000
3.099418e+000
3.707045e+000
2.360426e+000
2.075372e+000
1.759276e+000
1.653241e+000
1.691199e+000
1.665204e+000
1.838341e+000
2.088246e+000
1.838237e+000
2.511800e+000
3.987237e+000
6.416567e+000
4.180094e+000
4.471920e+000
3.765568e+000
3.126478e+000
2.411092e+000
1.989546e+000
1.346648e+000
1.651798e+000
1.143500e+000
8.987983e-001
1.023137e+000
1.259916e+000
1.823036e+000
1.627055e+000
2.386938e+000
2.057082e+000
3.014128e+000
2.385554e+000
1.677029e+000
1.522644e+000
1.367951e+000
9.897996e-001
1.680120e+000
2.003117e+000
1.991446e+000
3.277788e+000
3.812905e+000
3.854267e+000
2.818054e+000
1.859259e+000
2.448545e+000
1.980159e+000
1.860437e+000
1.405135e+000
1.467857e+000
1.368196e+000
1.184159e+000
1.866725e+000
1.600603e+000
1.225474e+000
1.119430e+000
1.064767e+000
7.724240e-001
1.374429e+000
1.510292e+000
1.912922e+000
1.888803e+000
2.246922e+000
3.308659e+000
3.575250e+000
2.598337e+000
2.512397e+000
1.961402e+000
1.991718e+000
2.638754e+000
2.149715e+000
1.652889e+000
1.603932e+000
1.773486e+000
1.949889e+000
2.247780e+000
2.449022e+000
3.088916e+000
1.327069e+000
1.373195e+000
1.170316e+000
1.193972e+000
1.664331e+000
1.993315e+000
1.333495e+000
1.573955e+000
1.474502e+000
1.710725e+000
1.375758e+000
1.015137e+000
8.066351e-001
4.456720e-001
2.731328e-001
2.752341e-001
4.088424e-001
6.136285e-001
4.263320e-001
8.697122e-001
1.124086e+000
1.201657e+000
8.799720e-001
7.449702e-001
9.056606e-001
1.111450e+000
2.026536e+000
1.618459e+000
2.285223e+000
2.321511e+000
3.614201e+000
4.671407e+000
5.145210e+000
5.839106e+000
8.845319e+000
9.131334e+000
7.024198e+000
7.499725e+000
6.542721e+000
7.874913e+000
7.579996e+000
8.810753e+000
8.072926e+000
7.943353e+000
4.718023e+000
5.180275e+000
5.742703e+000
7.735967e+000
4.455687e+000
4.546505e+000
4.323668e+000
4.337660e+000
4.642485e+000
3.649934e+000
2.425592e+000
2.281581e+000
2.163811e+000
1.934209e+000
3.291003e+000
2.075007e+000
1.391990e+000
1.358885e+000
1.345221e+000
1.752764e+000
1.308649e+000
1.246200e+000
9.966188e-001
8.193998e-001
8.072037e-001
6.850749e-001
7.210899e-001
7.450803e-001
9.146127e-001
8.687905e-001
1.509519e+000
1.705926e+000
2.137973e+000
2.257854e+000
1.536162e+000
1.616972e+000
1.070440e+000
9.937502e-001
5.432268e-001
7.732716e-001
6.010558e-001
7.857222e-001
8.679635e-001
1.242958e+000
9.976217e-001
1.086464e+000
6.452135e-001
1.269825e+000
1.314309e+000
2.502024e+000
1.490700e+000
1.521525e+000
1.490354e+000
1.028771e+000
9.398775e-001
1.096064e+000
8.360465e-001
7.385565e-001
1.404292e+000
1.927435e+000
2.532001e+000
2.672464e+000
3.052768e+000
3.186487e+000
2.927229e+000
3.323663e+000
2.975020e+000
3.114086e+000
3.358044e+000
4.210167e+000
4.602865e+000
3.681671e+000
2.599983e+000
2.540187e+000
2.723579e+000
2.410371e+000
1.908921e+000
1.682376e+000
2.123649e+000
2.087795e+000
2.200055e+000
2.512395e+000
2.747941e+000
3.052399e+000
5.282200e+000
9.364142e+000
7.443042e+000
8.380003e+000
7.958619e+000
6.531508e+000
8.323476e+000
7.292167e+000
6.736093e+000
4.257638e+000
3.136184e+000
2.490950e+000
3.517384e+000
2.555354e+000
3.218608e+000
3.007476e+000
4.040238e+000
2.555497e+000
1.404574e+000
1.475795e+000
1.355515e+000
1.471765e+000
1.431167e+000
1.460506e+000
1.898257e+000
1.198512e+000
1.210178e+000
1.610581e+000
1.693076e+000
1.410567e+000
8.329784e-001
1.309855e+000
1.097593e+000
9.772265e-001
8.828239e-001
5.399673e-001
4.719718e-001
1.012889e+000
4.935694e-001
4.911503e-001
5.671278e-001
6.601730e-001
5.293563e-001
7.239479e-001
3.405033e-001
4.014340e-001
2.895864e-001
3.605809e-001
3.955473e-001
6.297902e-001
6.688415e-001
5.822899e-001
9.014143e-001
6.744494e-001
8.567004e-001
6.043517e-001
6.164075e-001
7.422661e-001
1.391186e+000
1.383558e+000
8.623203e-001
7.134071e-001
4.036743e-001
5.263795e-001
6.617010e-001
5.639892e-001
3.967749e-001
4.353658e-001
4.691042e-001
6.095177e-001
3.142061e-001
2.735813e-001
2.402845e-001
3.527078e-001
3.074489e-001
2.582829e-001
2.303696e-001
4.314597e-001
4.720048e-001
3.579113e-001
4.096027e-001
3.692929e-001
3.981703e-001
3.794637e-001
4.776791e-001
7.807472e-001
9.579390e-001
1.004878e+000
9.207039e-001
6.538021e-001
8.196656e-001
7.483374e-001
7.129456e-001
5.540435e-001
8.628506e-001
4.857153e-001
7.717505e-001
7.364576e-001
5.905203e-001
6.966312e-001
6.890865e-001
7.607316e-001
1.084853e+000
8.389298e-001
7.697202e-001
1.106482e+000
1.006113e+000
9.583078e-001
9.330091e-001
1.315128e+000
1.153344e+000
9.147786e-001
1.125694e+000
8.729731e-001
1.085291e+000
1.979007e+000
1.106806e+000
9.590839e-001
7.296108e-001
7.447951e-001
5.942961e-001
5.126518e-001
4.513549e-001
5.604564e-001
6.104776e-001
4.008845e-001
4.315556e-001
5.346165e-001
4.610762e-001
3.934293e-001
3.469020e-001
4.263179e-001
6.169072e-001
7.035840e-001
6.378973e-001
4.916832e-001
5.227075e-001
3.765565e-001
3.312527e-001
3.628737e-001
2.701105e-001
2.290666e-001
3.052963e-001
3.209376e-001
3.267406e-001
3.767616e-001
2.196158e-001
1.826016e-001
1.499606e-001
1.291907e-001
2.580472e-001
3.437083e-001
4.203433e-001
4.353639e-001
4.774156e-001
3.314317e-001
3.688213e-001
4.359162e-001
6.855759e-001
6.715009e-001
6.854137e-001
4.756388e-001
4.580467e-001
4.139719e-001
6.963878e-001
9.834604e-001
6.526926e-001
9.153688e-001
1.699453e+000
1.403286e+000
1.843143e+000
1.938727e+000
2.802972e+000
2.196879e+000
1.566963e+000
8.891619e-001
9.911780e-001
6.758853e-001
4.327001e-001
4.294207e-001
5.567199e-001
5.209120e-001
6.692065e-001
6.316839e-001
1.243074e+000
1.484250e+000
1.684451e+000
1.612901e+000
1.501956e+000
1.075308e+000
1.374237e+000
1.620809e+000
1.841011e+000
1.040133e+000
9.872835e-001
7.029010e-001
6.202677e-001
4.558644e-001
4.775229e-001
4.078832e-001
2.690019e-001
3.810544e-001
4.082835e-001
4.484337e-001
4.696937e-001
4.329035e-001
4.925362e-001
5.350954e-001
5.210373e-001
5.558473e-001
5.860047e-001
8.175379e-001
5.435985e-001
5.321294e-001
8.193948e-001
8.056155e-001
1.043818e+000
8.977518e-001
9.206187e-001
8.734951e-001
4.760862e-001
7.584069e-001
8.362125e-001
9.290957e-001
9.436432e-001
1.229892e+000
#nu
2.964555e-002
8.207362e-002
9.138826e-002
9.906153e-002
1.174233e-001
9.292518e-002
9.380218e-002
7.433843e-002
9.656080e-002
8.438820e-002
9.653425e-002
7.299044e-002
9.107165e-002
9.801970e-002
9.272525e-002
6.113569e-002
3.982441e-002
7.079450e-002
9.230655e-002
8.566029e-002
7.821194e-002
1.058948e-001
9.444709e-002
1.060777e-001
7.880581e-002
3.042228e-002
9.620485e-002
1.269840e-001
8.283546e-002
8.590899e-002
8.295975e-002
8.570815e-002
6.464533e-002
8.318470e-002
9.215121e-002
7.527201e-002
9.512158e-002
1.026210e-001
7.574878e-002
8.958069e-002
1.178901e-001
7.789475e-002
9.950585e-002
6.571292e-002
1.179169e-001
4.135000e-002
9.437495e-002
5.955941e-002
8.613780e-002
1.202327e-001
8.715219e-002
1.231805e-001
6.809326e-002
8.418906e-002
9.555144e-002
1.042927e-001
9.352898e-002
6.942379e-002
4.921969e-002
1.021735e-001
6.372681e-002
8.120601e-002
9.119878e-002
8.182374e-002
1.001995e-001
8.567196e-002
8.801367e-002
1.077512e-001
1.234964e-001
7.410788e-002
8.376475e-002
1.008764e-001
5.153229e-002
7.907494e-002
1.036161e-001
1.064057e-001
7.792485e-002
1.007287e-001
8.486937e-002
8.537832e-002
8.086204e-002
9.660604e-002
1.090230e-001
7.795329e-002
1.137158e-001
1.005705e-001
9.354366e-002
9.585921e-002
9.645897e-002
9.372554e-002
9.170876e-002
9.184375e-002
6.642758e-002
9.722246e-002
1.007019e-001
7.741345e-002
8.833429e-002
9.631536e-002
1.011948e-001
9.727549e-002
8.590783e-002
9.857571e-002
8.747637e-002
7.343429e-002
1.045922e-001
9.592779e-002
1.064386e-001
9.673844e-002
6.333528e-002
1.043221e-001
1.172591e-001
1.008837e-001
9.341596e-002
8.148319e-002
9.587027e-002
6.879354e-002
1.030432e-001
1.148737e-001
9.033744e-002
8.485214e-002
9.892864e-002
9.440401e-002
1.124303e-001
1.085742e-001
1.018860e-001
7.744367e-002
9.068424e-002
7.149444e-002
1.071883e-001
4.544071e-002
1.170532e-001
9.962747e-002
7.508716e-002
6.986843e-002
1.022408e-001
8.766203e-002
8.392779e-002
1.067081e-001
9.554530e-002
8.063811e-002
1.030200e-001
9.443569e-002
1.008816e-001
8.914950e-002
7.934388e-002
8.819857e-002
1.003760e-001
9.193795e-002
8.088403e-002
1.113888e-001
9.179929e-002
9.871292e-002
1.192836e-001
1.077703e-001
7.907069e-002
1.032193e-001
8.977668e-002
6.942380e-002
1.232734e-001
8.865020e-002
9.829929e-002
1.028250e-001
1.144993e-001
9.694457e-002
1.055820e-001
1.084160e-001
9.415411e-002
1.059575e-001
1.017748e-001
9.846740e-002
1.108465e-001
9.375452e-002
9.279946e-002
8.340511e-002
1.017893e-001
1.144324e-001
9.816110e-002
1.128733e-001
8.823686e-002
1.056650e-001
1.051274e-001
1.095201e-001
1.000834e-001
7.720937e-002
8.173064e-002
8.067398e-002
1.052651e-001
9.275910e-002
9.216652e-002
1.180148e-001
9.323091e-002
8.927043e-002
8.870031e-002
9.286020e-002
1.021735e-001
8.762963e-002
1.208930e-001
6.774842e-002
1.027647e-001
8.652214e-002
9.432840e-002
1.064041e-001
8.137030e-002
1.063123e-001
8.320904e-002
9.645201e-002
8.742408e-002
9.541218e-002
7.711692e-002
8.972989e-002
1.096071e-001
7.985274e-002
1.027928e-001
1.063457e-001
7.022842e-002
8.419928e-002
9.987749e-002
8.855989e-002
9.938355e-002
9.482875e-002
9.335615e-002
9.424002e-002
8.285155e-002
9.151360e-002
9.351674e-002
1.018985e-001
1.035063e-001
1.298021e-001
8.666075e-002
8.302706e-002
7.450201e-002
1.201064e-001
8.264515e-002
1.047913e-001
6.341314e-002
1.120061e-001
1.127256e-001
1.012362e-001
8.894076e-002
1.029076e-001
9.661786e-002
9.299649e-002
9.316368e-002
7.790244e-002
1.099174e-001
1.066607e-001
9.081397e-002
9.533121e-002
8.352947e-002
8.105195e-002
9.807083e-002
5.819328e-002
8.742198e-002
9.138946e-002
1.007156e-001
1.080229e-001
7.392722e-002
8.757805e-002
1.088782e-001
7.536036e-002
9.438442e-002
1.012354e-001
3.800217e-002
8.394853e-002
1.002547e-001
1.165620e-001
4.059385e-002
7.985140e-002
1.100638e-001
1.025948e-001
1.142161e-001
9.211403e-002
8.576174e-002
8.577744e-002
1.128121e-001
8.095694e-002
8.874011e-002
6.292181e-002
8.196212e-002
4.765020e-002
4.815471e-002
9.511917e-002
9.691285e-002
8.915872e-002
7.748764e-002
9.190987e-002
8.375648e-002
1.095556e-001
9.543874e-002
9.426482e-002
9.810356e-002
9.738508e-002
1.041663e-001
8.565666e-002
7.666421e-002
1.001668e-001
1.212312e-001
7.828873e-002
9.881548e-002
8.011461e-002
8.997327e-002
7.423232e-002
9.993976e-002
9.197611e-002
9.897657e-002
1.088440e-001
1.059320e-001
9.997986e-002
1.059649e-001
9.217306e-002
6.773428e-002
1.003931e-001
1.015356e-001
1.120903e-001
9.717438e-002
8.380967e-002
1.003846e-001
1.076347e-001
1.030139e-001
1.011407e-001
9.423134e-002
8.724725e-002
1.021081e-001
1.217269e-001
8.414428e-002
8.764518e-002
8.806535e-002
6.138305e-002
1.042090e-001
1.074099e-001
1.026545e-001
6.881213e-002
1.006445e-001
9.456173e-002
1.144341e-001
7.414022e-002
1.073398e-001
1.094430e-001
1.000459e-001
7.859963e-002
6.980030e-002
9.149151e-002
9.265098e-002
6.564135e-002
8.652827e-002
8.987262e-002
9.046916e-002
8.723332e-002
9.230783e-002
9.945439e-002
9.898918e-002
8.426090e-002
1.138019e-001
9.195504e-002
1.073811e-001
1.063434e-001
9.384899e-002
8.514536e-002
5.439995e-002
8.847871e-002
9.800403e-002
9.238097e-002
1.185958e-001
9.915033e-002
8.358667e-002
8.897458e-002
1.154145e-001
9.011131e-002
9.000353e-002
9.947827e-002
1.151055e-001
9.291840e-002
1.109753e-001
1.200672e-001
1.088019e-001
9.742835e-002
8.366294e-002
1.036962e-001
1.091503e-001
7.996787e-002
1.048879e-001
9.197673e-002
9.638615e-002
8.800146e-002
9.781595e-002
9.212798e-002
8.890055e-002
8.847064e-002
8.182079e-002
7.814299e-002
1.214395e-001
1.163029e-001
1.090367e-001
8.791474e-002
9.199185e-002
9.043187e-002
1.004754e-001
9.493949e-002
1.186284e-001
8.740821e-002
8.975175e-002
1.042312e-001
9.704534e-002
9.950887e-002
1.041414e-001
7.329853e-002
9.715355e-002
7.941102e-002
8.385651e-002
1.056464e-001
7.181645e-002
9.994202e-002
8.737567e-002
1.159412e-001
6.800330e-002
9.014135e-002
1.080328e-001
1.025379e-001
7.685669e-002
1.041923e-001
7.683042e-002
9.592151e-002
1.071088e-001
7.719403e-002
9.645537e-002
8.709669e-002
8.437849e-002
8.565291e-002
8.861544e-002
8.677303e-002
8.955822e-002
1.207802e-001
4.599051e-002
8.245378e-002
8.008963e-002
8.567507e-002
6.971606e-002
5.267705e-002
1.101321e-001
4.506362e-002
9.115084e-002
8.665214e-002
9.166243e-002
7.149401e-002
9.408309e-002
9.505554e-002
9.991358e-002
6.429101e-002
1.018718e-001
1.120952e-001
9.824460e-002
8.113357e-002
1.072917e-001
9.290646e-002
1.091926e-001
9.956758e-002
9.411406e-002
9.589151e-002
8.671950e-002
8.281749e-002
8.301825e-002
9.817634e-002
8.775360e-002
7.269608e-002
8.875451e-002
1.164588e-001
8.922018e-002
1.010869e-001
7.343678e-002
1.119447e-001
8.322765e-002
7.028367e-002
1.006878e-001
1.119580e-001
7.932340e-002
7.684542e-002
1.019497e-001
1.035336e-001
8.681269e-002
1.003877e-001
9.693475e-002
8.274945e-002
1.146501e-001
7.294785e-002
1.110052e-001
9.753775e-002
9.695970e-002
1.007874e-001
8.575962e-002
9.973715e-002
8.450911e-002
8.012180e-002
9.103252e-002
7.756658e-002
8.414304e-002
6.412837e-002
1.105295e-001
7.828317e-002
5.336140e-002
9.503625e-002
7.638762e-002
1.021807e-001
1.118529e-001
7.524134e-002
1.014057e-001
8.413892e-002
1.020241e-001
7.720912e-002
9.910967e-002
7.769419e-002
9.077690e-002
4.325284e-002
7.030452e-002
9.095583e-002
1.137370e-001
1.000276e-001
9.619140e-002
9.492585e-002
1.101012e-001
7.292619e-002
9.453811e-002
1.115890e-001
1.160153e-001
1.172965e-001
5.186474e-002
4.640682e-002
1.120869e-001
1.019639e-001
9.165561e-002
9.361074e-002
6.922184e-002
8.326396e-002
1.041364e-001
7.876103e-002
8.184811e-002
9.307590e-002
9.534079e-002
1.007665e-001
9.136326e-002
7.476023e-002
8.119258e-002
1.061850e-001
9.783595e-002
9.291935e-002
8.855045e-002
1.068382e-001
1.247743e-001
1.039160e-001
1.048495e-001
1.045606e-001
1.051238e-001
7.125740e-002
7.726124e-002
8.652039e-002
8.615023e-002
9.392812e-002
1.114154e-001
7.312329e-002
9.176397e-002
1.090770e-001
9.586864e-002
9.636279e-002
9.403187e-002
9.721613e-002
1.011839e-001
7.361152e-002
9.043882e-002
9.919072e-002
6.582994e-002
8.517959e-002
8.516211e-002
1.343176e-001
9.105317e-002
1.172387e-001
9.025157e-002
1.127694e-001
9.249964e-002
1.023874e-001
1.476483e-001
1.038549e-001
7.506338e-002
6.854176e-002
1.257406e-001
7.153766e-002
1.108917e-001
1.080642e-001
1.063127e-001
9.486405e-002
9.293473e-002
4.446877e-002
9.394064e-002
9.605857e-002
9.390065e-002
8.742961e-002
1.234011e-001
7.939865e-002
1.026289e-001
1.064905e-001
6.639907e-002
9.409789e-002
9.842073e-002
9.367048e-002
1.137310e-001
1.014222e-001
1.005643e-001
1.021775e-001
1.049967e-001
8.343303e-002
5.802598e-002
7.977684e-002
7.520991e-002
9.924034e-002
4.745127e-002
9.769033e-002
6.664636e-002
1.098326e-001
1.057841e-001
8.830742e-002
8.853315e-002
7.825591e-002
1.188122e-001
1.086649e-001
9.480088e-002
9.272061e-002
9.456838e-002
1.175540e-001
1.016603e-001
1.119180e-001
8.638154e-002
1.133609e-001
7.707491e-002
8.908998e-002
9.214625e-002
7.647824e-002
9.431925e-002
8.567540e-002
1.066238e-001
1.056723e-001
1.070489e-001
8.551950e-002
1.058366e-001
1.186591e-001
8.880981e-002
7.456856e-002
1.163068e-001
1.109215e-001
9.066632e-002
1.037462e-001
7.826514e-002
9.995722e-002
9.244618e-002
7.716954e-002
8.702638e-002
9.215034e-002
1.095764e-001
8.665691e-002
8.385716e-002
6.977507e-002
8.996466e-002
6.772892e-002
8.219299e-002
1.184094e-001
1.237134e-001
8.132391e-002
9.977354e-002
8.715604e-002
9.775663e-002
1.116887e-001
1.080358e-001
1.194704e-001
9.388974e-002
7.544021e-002
6.845795e-002
8.883348e-002
1.226119e-001
9.650561e-002
1.041537e-001
8.793740e-002
8.406887e-002
1.304572e-001
7.615294e-002
1.063390e-001
6.905366e-002
4.356802e-002
8.774192e-002
1.096368e-001
1.157491e-001
9.064694e-002
8.396659e-002
7.883438e-002
7.926593e-002
9.831629e-002
1.035689e-001
1.006869e-001
9.806141e-002
9.843429e-002
8.748970e-002
9.066835e-002
1.071092e-001
7.923730e-002
1.021856e-001
7.539138e-002
1.094605e-001
9.058502e-002
8.184744e-002
1.142964e-001
8.278428e-002
9.467850e-002
8.846275e-002
9.490295e-002
1.004246e-001
1.084395e-001
1.024089e-001
9.199109e-002
1.078939e-001
7.430394e-002
1.073090e-001
9.835322e-002
9.150110e-002
9.108314e-002
8.606330e-002
9.788223e-002
4.895146e-002
9.770993e-002
9.353885e-002
1.008308e-001
9.676935e-002
1.278045e-001
1.144654e-001
9.812187e-002
1.091358e-001
9.558300e-002
8.821508e-002
9.664104e-002
1.106763e-001
1.020931e-001
9.779603e-002
9.811642e-002
9.077892e-002
8.937339e-002
9.481269e-002
9.055745e-002
1.147277e-001
9.163366e-002
1.232878e-001
9.072851e-002
9.086910e-002
8.456716e-002
1.167288e-001
8.971906e-002
1.199492e-001
8.949634e-002
9.223879e-002
1.076228e-001
9.437510e-002
1.076480e-001
1.152969e-001
7.925445e-002
9.347004e-002
8.554121e-002
9.576536e-002
1.008926e-001
1.024794e-001
8.855401e-002
7.920425e-002
3.966075e-002
9.107927e-002
8.722183e-002
1.037105e-001
8.230164e-002
8.635725e-002
7.335820e-002
8.813276e-002
1.085270e-001
1.018187e-001
9.839169e-002
1.021667e-001
8.067483e-002
1.041374e-001
8.030776e-002
8.523798e-002
8.250073e-002
8.479669e-002
7.635976e-002
6.554839e-002
9.128414e-002
1.071252e-001
6.947677e-002
8.555901e-002
6.521542e-002
9.479912e-002
9.230469e-002
8.501621e-002
8.524159e-002
8.698037e-002
8.059262e-002
1.038914e-001
7.464249e-002
6.911315e-002
9.982869e-002
9.286196e-002
8.256680e-002
8.536677e-002
9.199477e-002
8.693841e-002
8.319552e-002
9.807199e-002
9.073606e-002
8.880446e-002
1.402772e-001
8.176486e-002
9.060821e-002
6.003304e-002
1.003886e-001
1.011279e-001
1.231056e-001
6.751162e-002
8.385301e-002
9.787087e-002
1.003519e-001
1.089113e-001
8.192355e-002
7.837895e-002
8.543564e-002
9.369559e-002
9.420482e-002
1.041114e-001
7.950238e-002
7.391137e-002
9.665552e-002
8.334363e-002
1.009032e-001
9.414708e-002
1.101950e-001
6.852336e-002
9.041231e-002
1.026850e-001
8.471698e-002
8.353085e-002
8.491153e-002
9.010184e-002
9.411431e-002
9.784093e-002
1.032207e-001
1.148616e-001
1.233968e-001
9.008204e-002
1.115418e-001
8.380885e-002
4.756465e-002
9.776435e-002
1.107783e-001
9.223496e-002
1.083733e-001
1.131758e-001
7.860512e-002
1.031505e-001
1.183908e-001
8.406667e-002
9.144064e-002
1.339368e-001
9.541637e-002
9.554728e-002
6.383912e-002
8.299424e-002
8.781887e-002
7.833854e-002
1.034412e-001
8.522810e-002
9.454393e-002
6.285043e-002
1.015716e-001
1.170512e-001
9.354358e-002
1.076276e-001
8.637467e-002
9.484252e-002
7.862187e-002
7.542305e-002
9.288828e-002
9.869361e-002
8.952662e-002
8.312616e-002
8.996406e-002
9.344051e-002
1.010883e-001
6.784634e-002
6.971939e-002
1.017801e-001
9.176336e-002
8.110692e-002
9.108662e-002
6.761033e-002
1.050417e-001
8.867820e-002
1.111428e-001
7.766666e-002
9.841179e-002
1.172555e-001
3.563327e-002
9.879123e-002
1.017517e-001
9.499284e-002
1.001442e-001
1.170472e-001
1.020622e-001
1.034892e-001
8.156549e-002
1.086152e-001
1.029085e-001
8.074786e-002
8.965558e-002
1.046138e-001
7.994515e-002
8.164156e-002
8.758448e-002
1.009806e-001
1.050585e-001
4.005626e-002
9.412096e-002
8.743968e-002
1.122311e-001
1.184042e-001
7.120988e-002
9.988383e-002
1.133265e-001
1.069599e-001
9.867949e-002
8.875204e-002
1.028118e-001
8.963213e-002
8.634240e-002
1.028473e-001
1.190249e-001
7.993091e-002
1.089894e-001
9.004714e-002
1.209212e-001
9.319968e-002
9.791662e-002
7.347570e-002
9.941442e-002
7.910133e-002
9.826773e-002
9.822432e-002
1.081217e-001
1.073569e-001
1.155379e-001
9.356786e-002
9.619104e-002
8.175727e-002
1.066837e-001
1.004271e-001
6.951759e-002
1.061309e-001
9.595767e-002
7.481684e-002
8.497486e-002
9.797884e-002
7.318391e-002
4.870350e-002
9.100789e-002
9.711269e-002
8.935114e-002
8.405904e-002
9.305763e-002
5.485801e-002
1.116353e-001
1.086828e-001
1.052000e-001
7.851756e-002
8.193885e-002
1.028317e-001
1.247129e-001
8.791481e-002
1.046100e-001
9.670140e-002
7.577303e-002
7.339241e-002
7.349365e-002
6.721581e-002
1.022785e-001
1.130024e-001
1.240336e-001
1.089077e-001
1.130195e-001
9.340807e-002
8.400674e-002
9.412589e-002
9.492056e-002
8.171834e-002
9.664566e-002
8.732781e-002
8.919006e-002
9.403904e-002
7.517804e-002
8.450873e-002
8.830818e-002
8.314634e-002
8.878230e-002
#delta
9.583972e-005
8.429547e-005
1.650280e-004
1.355396e-004
1.452852e-004
2.158159e-004
2.710093e-004
1.876221e-004
1.720900e-004
1.573375e-004
3.212038e-004
2.777981e-004
3.418146e-004
7.881713e-004
8.095588e-004
9.111729e-004
1.052295e-003
9.012844e-004
1.120574e-003
1.215988e-003
1.560106e-003
1.558423e-003
2.142206e-003
3.308449e-003
2.384625e-003
2.841324e-003
3.185348e-003
1.893629e-003
2.469619e-003
2.194452e-003
3.255593e-003
4.802308e-003
3.146668e-003
2.407552e-003
2.586803e-003
1.538457e-003
1.024182e-003
8.510381e-004
9.129196e-004
9.103916e-004
7.784982e-004
8.079120e-004
7.034987e-004
4.886347e-004
4.185104e-004
4.899649e-004
4.264232e-004
2.910448e-004
3.362631e-004
4.308230e-004
3.397062e-004
4.023551e-004
5.347411e-004
5.142377e-004
1.098617e-003
9.571070e-004
9.099862e-004
7.853729e-004
6.959519e-004
3.030152e-004
2.148324e-004
2.077741e-004
2.846088e-004
5.284496e-004
8.530512e-004
1.177716e-003
1.119038e-003
1.166780e-003
1.005078e-003
7.308661e-004
7.641274e-004
5.760193e-004
7.802198e-004
7.131568e-004
5.684354e-004
4.467187e-004
5.692971e-004
5.663562e-004
5.631928e-004
6.310050e-004
5.768367e-004
7.553006e-004
6.088431e-004
7.222654e-004
6.729484e-004
7.617109e-004
7.131235e-004
6.152253e-004
5.225315e-004
7.851741e-004
1.251173e-003
1.313910e-003
1.016381e-003
7.659458e-004
6.094708e-004
5.536146e-004
5.905282e-004
5.062827e-004
3.837786e-004
3.803500e-004
1.795527e-004
1.703998e-004
2.024143e-004
1.890734e-004
2.038435e-004
1.660409e-004
2.312510e-004
2.514651e-004
2.892926e-004
2.147284e-004
1.836693e-004
2.415090e-004
4.105594e-004
5.483960e-004
4.427560e-004
3.399498e-004
2.032851e-004
9.658352e-005
1.080745e-004
8.045644e-005
8.090047e-005
9.056886e-005
6.172474e-005
7.289623e-005
6.579628e-005
9.490961e-005
1.163165e-004
1.073938e-004
7.870033e-005
8.333588e-005
1.058648e-004
1.021581e-004
6.224941e-005
5.221113e-005
7.307112e-005
9.593722e-005
6.474203e-005
3.964372e-005
2.792250e-005
3.210022e-005
3.014259e-005
2.105494e-005
2.084549e-005
1.997880e-005
1.436278e-005
1.813123e-005
1.369327e-005
1.478444e-005
1.090156e-005
1.478832e-005
1.525990e-005
2.654220e-005
2.210201e-005
2.393982e-005
2.259524e-005
3.137070e-005
4.080987e-005
6.490970e-005
6.164510e-005
5.355671e-005
3.982467e-005
2.411686e-005
2.609185e-005
1.834296e-005
1.815139e-005
1.371143e-005
2.002416e-005
2.471601e-005
3.163347e-005
3.640422e-005
5.086898e-005
7.249541e-005
5.539084e-005
5.819272e-005
4.971686e-005
4.485098e-005
4.695752e-005
6.602262e-005
6.405986e-005
5.032359e-005
4.186780e-005
3.931256e-005
3.251771e-005
3.800368e-005
8.130525e-005
7.297069e-005
4.186376e-005
3.677267e-005
2.838711e-005
3.439120e-005
4.134229e-005
4.235922e-005
3.618282e-005
2.537951e-005
1.845314e-005
2.133738e-005
1.613965e-005
1.665656e-005
1.146005e-005
1.087358e-005
1.606234e-005
2.415334e-005
1.663471e-005
2.836154e-005
4.357612e-005
7.666942e-005
9.041580e-005
1.491695e-004
1.118686e-004
8.311431e-005
9.037576e-005
6.703072e-005
6.730380e-005
4.718521e-005
3.820884e-005
4.784156e-005
5.482244e-005
6.785893e-005
6.955772e-005
8.858191e-005
8.086347e-005
5.646909e-005
9.029764e-005
7.285029e-005
8.924032e-005
7.866309e-005
6.619514e-005
8.607102e-005
8.645511e-005
7.439460e-005
8.541617e-005
1.205263e-004
1.387708e-004
1.157845e-004
7.652035e-005
9.391283e-005
8.132721e-005
7.997718e-005
9.104293e-005
7.927833e-005
7.106160e-005
6.288278e-005
6.197829e-005
3.881655e-005
3.468415e-005
3.113941e-005
3.635869e-005
3.478991e-005
4.005128e-005
5.857282e-005
8.932175e-005
7.778280e-005
6.058801e-005
7.142371e-005
7.196066e-005
3.139036e-005
3.123760e-005
3.450964e-005
3.606908e-005
2.346765e-005
2.066325e-005
2.086685e-005
1.478584e-005
1.031082e-005
1.158098e-005
1.342743e-005
1.043164e-005
1.454347e-005
1.406111e-005
1.990050e-005
2.313895e-005
3.112205e-005
5.577731e-005
5.454713e-005
8.989614e-005
1.237932e-004
1.593822e-004
1.743081e-004
1.866812e-004
2.182097e-004
1.547772e-004
1.143977e-004
7.714598e-005
9.397911e-005
5.614391e-005
8.608455e-005
8.865545e-005
1.259702e-004
1.197201e-004
7.986260e-005
6.564030e-005
6.842291e-005
4.852256e-005
5.462179e-005
5.087178e-005
4.477881e-005
7.178827e-005
6.312642e-005
7.285347e-005
4.183037e-005
3.913384e-005
2.449506e-005
4.290571e-005
4.293849e-005
5.598862e-005
5.364678e-005
4.488498e-005
8.796023e-005
8.272835e-005
7.212253e-005
6.001120e-005
6.208695e-005
7.172961e-005
6.524955e-005
4.616894e-005
3.552821e-005
2.796221e-005
2.783923e-005
1.831682e-005
2.279833e-005
2.258126e-005
2.521082e-005
2.660029e-005
2.580770e-005
2.991365e-005
3.269553e-005
3.431847e-005
3.246206e-005
2.850722e-005
2.417038e-005
2.157410e-005
2.525811e-005
2.789587e-005
2.292233e-005
2.333461e-005
2.064466e-005
1.804801e-005
1.335790e-005
1.415347e-005
1.063046e-005
1.156535e-005
8.356383e-006
6.148494e-006
4.457706e-006
5.054078e-006
6.635021e-006
4.991922e-006
9.138628e-006
1.154861e-005
9.365773e-006
1.057093e-005
1.914261e-005
2.200013e-005
1.990755e-005
1.815031e-005
1.528897e-005
1.594948e-005
1.260235e-005
1.708288e-005
1.772870e-005
1.605767e-005
1.297398e-005
1.650805e-005
9.708098e-006
7.567802e-006
6.400556e-006
6.439273e-006
5.353929e-006
6.538288e-006
6.821649e-006
7.637255e-006
7.361660e-006
9.127601e-006
5.331948e-006
8.464161e-006
8.497145e-006
1.092321e-005
1.486207e-005
1.042091e-005
8.453327e-006
9.290158e-006
1.214680e-005
1.031929e-005
6.346646e-006
5.855781e-006
5.682221e-006
4.266497e-006
5.068513e-006
4.759094e-006
6.618405e-006
8.786403e-006
8.239022e-006
9.759753e-006
8.549145e-006
5.908092e-006
5.750335e-006
7.038896e-006
7.468661e-006
9.656279e-006
7.999358e-006
7.503840e-006
5.158871e-006
1.177048e-005
7.211627e-006
5.953299e-006
5.198675e-006
7.636418e-006
8.527598e-006
1.408873e-005
7.704788e-006
6.926656e-006
5.782545e-006
2.950233e-006
2.183805e-006
2.290908e-006
2.199908e-006
2.754125e-006
3.088136e-006
3.888002e-006
3.384975e-006
4.482421e-006
4.569522e-006
9.395634e-006
1.320811e-005
1.172483e-005
1.245064e-005
9.480995e-006
1.210316e-005
9.030634e-006
1.123364e-005
1.519659e-005
1.514625e-005
1.135591e-005
1.530722e-005
1.643156e-005
1.059952e-005
9.376093e-006
1.135498e-005
1.082263e-005
9.102157e-006
2.200127e-005
1.879193e-005
1.626363e-005
2.151200e-005
2.054086e-005
1.970051e-005
2.702715e-005
3.941820e-005
4.490309e-005
6.447155e-005
6.895125e-005
7.539997e-005
8.525531e-005
1.051977e-004
1.297845e-004
1.288070e-004
1.041967e-004
7.072571e-005
7.853344e-005
8.432721e-005
8.315746e-005
5.883532e-005
4.858885e-005
6.581755e-005
6.085688e-005
3.966704e-005
3.055217e-005
2.258671e-005
5.866218e-005
9.770280e-005
7.299704e-005
1.019361e-004
7.774535e-005
6.822082e-005
7.056665e-005
1.000818e-004
8.392630e-005
6.161439e-005
7.520493e-005
6.865991e-005
4.715265e-005
5.762932e-005
5.423564e-005
6.329735e-005
6.109727e-005
3.891673e-005
2.456900e-005
2.508375e-005
2.700430e-005
3.202801e-005
4.271518e-005
9.417297e-005
8.497082e-005
8.764848e-005
7.613995e-005
4.776815e-005
3.345877e-005
2.981027e-005
1.670403e-005
1.878321e-005
1.591361e-005
1.662818e-005
2.027818e-005
1.765332e-005
2.144780e-005
1.719989e-005
1.958279e-005
2.255575e-005
2.177554e-005
2.040053e-005
2.283280e-005
3.110844e-005
5.361232e-005
5.732743e-005
4.203295e-005
2.478338e-005
2.149339e-005
1.961770e-005
2.152340e-005
1.534971e-005
1.567575e-005
1.233381e-005
8.705307e-006
1.084137e-005
6.253677e-006
6.622573e-006
6.253228e-006
7.097492e-006
8.214145e-006
7.444425e-006
1.176271e-005
1.729638e-005
1.165031e-005
1.324218e-005
9.044494e-006
8.701703e-006
5.530248e-006
9.457473e-006
1.197580e-005
9.150038e-006
8.042375e-006
6.337431e-006
7.038848e-006
5.061181e-006
3.570323e-006
7.873313e-006
6.803741e-006
1.145203e-005
8.203181e-006
7.572360e-006
5.566659e-006
3.197902e-006
3.317081e-006
2.643930e-006
3.059418e-006
2.919573e-006
2.675364e-006
2.228591e-006
3.208167e-006
4.322062e-006
5.352988e-006
4.358594e-006
6.742684e-006
5.468059e-006
4.295895e-006
3.219880e-006
2.479422e-006
2.599245e-006
3.699303e-006
2.982504e-006
2.756795e-006
2.179434e-006
3.058942e-006
4.355370e-006
4.053402e-006
3.546760e-006
3.055614e-006
2.108498e-006
2.329295e-006
2.758319e-006
2.246447e-006
2.938145e-006
2.395878e-006
3.951748e-006
6.097964e-006
7.984300e-006
1.067406e-005
1.217202e-005
1.456882e-005
1.495519e-005
1.874002e-005
2.146209e-005
1.734221e-005
2.215703e-005
1.760609e-005
2.099841e-005
1.429580e-005
1.164609e-005
8.279645e-006
6.596828e-006
7.701321e-006
7.767208e-006
9.525135e-006
1.665784e-005
2.224266e-005
2.812037e-005
4.711303e-005
4.378806e-005
3.560142e-005
1.969291e-005
1.104384e-005
1.143975e-005
7.985948e-006
6.063653e-006
4.642309e-006
5.820926e-006
7.415767e-006
6.821170e-006
7.507412e-006
8.791859e-006
8.154730e-006
9.649438e-006
8.234845e-006
7.611491e-006
9.986088e-006
6.258030e-006
5.652346e-006
8.094001e-006
6.085336e-006
9.431168e-006
7.204004e-006
8.172342e-006
8.819869e-006
9.002365e-006
9.454868e-006
1.473174e-005
1.749931e-005
1.511799e-005
1.198933e-005
1.466924e-005
1.563963e-005
1.989478e-005
1.828558e-005
2.305853e-005
2.462633e-005
3.788770e-005
3.578314e-005
2.438040e-005
2.435908e-005
2.039017e-005
2.325376e-005
2.576988e-005
2.759039e-005
2.881148e-005
3.304427e-005
2.627143e-005
2.873351e-005
3.494373e-005
3.634609e-005
5.416908e-005
4.253294e-005
3.831925e-005
3.011406e-005
4.246013e-005
4.001726e-005
3.534167e-005
2.904597e-005
3.069776e-005
3.044063e-005
3.414115e-005
5.726969e-005
7.106137e-005
6.029422e-005
1.120397e-004
7.296830e-005
7.461862e-005
6.421130e-005
8.119946e-005
6.531100e-005
5.321411e-005
6.551452e-005
6.362526e-005
6.380536e-005
5.630503e-005
7.548561e-005
1.022565e-004
9.594078e-005
9.162975e-005
7.346390e-005
8.564293e-005
9.852672e-005
1.031154e-004
7.427109e-005
8.541796e-005
6.111577e-005
4.587036e-005
5.936022e-005
9.042500e-005
9.570379e-005
7.541477e-005
8.011995e-005
6.256343e-005
6.725208e-005
4.936277e-005
6.181520e-005
5.986818e-005
5.191371e-005
5.065035e-005
4.587859e-005
2.954520e-005
4.210668e-005
2.522373e-005
3.882008e-005
2.184278e-005
1.582157e-005
1.292455e-005
1.616705e-005
1.559809e-005
1.834620e-005
1.564068e-005
2.329829e-005
2.497605e-005
2.479627e-005
1.572373e-005
1.920999e-005
1.276064e-005
1.234242e-005
9.609665e-006
1.036827e-005
1.253552e-005
1.792324e-005
2.297638e-005
2.169824e-005
2.421994e-005
1.751752e-005
8.614249e-006
1.014563e-005
1.794125e-005
1.809323e-005
1.838685e-005
1.472613e-005
2.030632e-005
2.678889e-005
2.151049e-005
3.170152e-005
5.829097e-005
3.044316e-005
2.306297e-005
1.882491e-005
2.553486e-005
1.839578e-005
2.353348e-005
2.825344e-005
2.110381e-005
1.687144e-005
1.754782e-005
1.510154e-005
1.252600e-005
1.519212e-005
2.098767e-005
2.587744e-005
4.272162e-005
4.003659e-005
2.992535e-005
2.664297e-005
1.520979e-005
1.486194e-005
1.521608e-005
1.283953e-005
2.070697e-005
2.676465e-005
2.611755e-005
2.821453e-005
3.218732e-005
3.306027e-005
3.170033e-005
4.333235e-005
5.730525e-005
6.358193e-005
4.817178e-005
3.423866e-005
4.592836e-005
4.941033e-005
4.562901e-005
4.282383e-005
3.627737e-005
3.807114e-005
2.382358e-005
2.130532e-005
2.914905e-005
2.887837e-005
3.530710e-005
4.849451e-005
4.852049e-005
3.593432e-005
3.303320e-005
3.683687e-005
1.998465e-005
1.380044e-005
1.575191e-005
2.125666e-005
2.106586e-005
1.928644e-005
1.736644e-005
1.040469e-005
1.037491e-005
1.057127e-005
1.129140e-005
1.210657e-005
1.278357e-005
1.127178e-005
1.178226e-005
2.127141e-005
2.309186e-005
3.068506e-005
2.738499e-005
2.651305e-005
2.666856e-005
2.135354e-005
1.589038e-005
2.237279e-005
2.878820e-005
3.911480e-005
5.178934e-005
3.984280e-005
2.857075e-005
4.421382e-005
4.976261e-005
4.472021e-005
5.125796e-005
4.563311e-005
5.129234e-005
9.424585e-005
7.094460e-005
7.530497e-005
6.220214e-005
5.138060e-005
6.421167e-005
6.424043e-005
5.469884e-005
3.341935e-005
3.364851e-005
2.965110e-005
1.541781e-005
1.384572e-005
1.058254e-005
1.219394e-005
2.011968e-005
1.840868e-005
1.806584e-005
2.125118e-005
1.627723e-005
2.898214e-005
2.967816e-005
3.935765e-005
4.248111e-005
2.105824e-005
1.812416e-005
2.170193e-005
1.591440e-005
1.760098e-005
1.874575e-005
1.828900e-005
1.748254e-005
2.263393e-005
2.900534e-005
1.839907e-005
1.035724e-005
8.164863e-006
1.141176e-005
1.574091e-005
1.155215e-005
1.023685e-005
1.003248e-005
1.026896e-005
8.451850e-006
8.949118e-006
6.422143e-006
5.250459e-006
8.446264e-006
7.000408e-006
5.120376e-006
7.659190e-006
9.575962e-006
1.001138e-005
1.479808e-005
8.063869e-006
8.944686e-006
1.212131e-005
1.387476e-005
7.894809e-006
1.562806e-005
1.592165e-005
1.805364e-005
1.225743e-005
1.002716e-005
9.805398e-006
7.537374e-006
5.998048e-006
6.003161e-006
4.812538e-006
4.684667e-006
4.898707e-006
9.702514e-006
1.061280e-005
1.050833e-005
6.608018e-006
5.439351e-006
7.649674e-006
1.312521e-005
1.537826e-005
1.546204e-005
1.468021e-005
1.426256e-005
1.857585e-005
2.482528e-005
3.152719e-005
2.761647e-005
2.231113e-005
2.294178e-005
1.592738e-005
1.834634e-005
3.074307e-005
3.316488e-005
3.118348e-005
3.581619e-005
2.274345e-005
3.622496e-005
3.258065e-005
2.195462e-005
1.797699e-005
1.331413e-005
1.221760e-005
1.173212e-005
8.944287e-006
1.061952e-005
1.419999e-005
1.892003e-005
1.758095e-005
2.752732e-005
3.581680e-005
3.204836e-005
3.518298e-005
2.438774e-005
2.395713e-005
2.288992e-005
3.682239e-005
3.487817e-005
2.813687e-005
2.823318e-005
3.566428e-005
4.864270e-005
4.681778e-005
4.693535e-005
3.809325e-005
3.164697e-005
2.037124e-005
2.636892e-005
1.391762e-005
1.469426e-005
1.497263e-005
1.463058e-005
1.092211e-005
1.179463e-005
1.058956e-005
1.123637e-005
8.272921e-006
7.431790e-006
9.850103e-006
7.995329e-006
6.668836e-006
9.367823e-006
7.055411e-006
8.432702e-006
1.068183e-005
7.211757e-006
8.443879e-006
5.425982e-006
7.879377e-006
1.031072e-005
1.577468e-005
1.404177e-005
1.121794e-005
1.034082e-005
8.206664e-006
1.121857e-005
1.284171e-005
3.271565e-005
2.296358e-005
2.006468e-005
2.513402e-005
3.814226e-005
4.559416e-005
5.161958e-005
4.325892e-005
3.403201e-005
2.866514e-005
1.713972e-005
1.979424e-005
1.691066e-005
#R
1.008574e+000
1.124241e+000
1.290062e+000
1.140393e+000
9.592070e-001
9.877721e-001
1.180160e+000
7.931751e-001
7.053600e-001
5.463327e-001
2.768914e-001
3.029754e-001
2.472793e-001
2.241641e-001
2.270252e-001
2.658304e-001
4.467716e-001
2.448484e-001
3.176752e-001
3.242026e-001
3.786919e-001
4.366380e-001
5.742311e-001
3.819361e-001
3.107757e-001
3.814740e-001
3.975088e-001
3.072642e-001
1.392757e-001
1.070324e-001
1.295154e-001
1.177762e-001
1.043914e-001
1.080433e-001
9.621332e-002
8.916353e-002
8.562075e-002
6.495402e-002
1.150222e-001
8.661569e-002
9.476951e-002
1.031664e-001
9.852998e-002
1.248214e-001
2.418392e-001
3.710382e-001
4.322826e-001
6.109775e-001
9.139388e-001
8.300375e-001
9.125395e-001
5.842121e-001
7.415113e-001
7.017864e-001
8.631158e-001
1.406072e+000
1.626258e+000
1.676903e+000
1.742299e+000
1.653400e+000
1.826783e+000
1.216327e+000
7.441220e-001
9.895080e-001
5.821695e-001
6.465133e-001
4.660565e-001
2.996779e-001
2.937319e-001
4.244951e-001
3.771413e-001
4.098118e-001
3.289840e-001
3.596843e-001
3.337405e-001
2.023929e-001
2.314711e-001
1.616585e-001
1.072110e-001
1.087242e-001
1.290896e-001
1.547492e-001
1.376030e-001
1.775154e-001
1.631609e-001
1.469480e-001
1.788102e-001
1.224187e-001
9.522609e-002
7.233762e-002
8.649267e-002
8.655698e-002
1.171589e-001
6.958690e-002
7.071689e-002
4.648392e-002
6.189824e-002
2.976209e-002
2.883979e-002
2.589948e-002
1.585365e-002
1.152970e-002
8.322278e-003
1.176403e-002
1.452723e-002
9.215736e-003
8.969017e-003
9.753552e-003
5.901211e-003
3.980165e-003
5.661992e-003
6.739036e-003
8.276496e-003
1.155884e-002
1.261333e-002
1.284585e-002
1.374380e-002
1.646391e-002
1.550007e-002
1.931940e-002
2.876160e-002
4.885385e-002
4.127107e-002
4.056066e-002
4.101665e-002
3.437458e-002
7.703111e-002
6.189639e-002
6.491476e-002
8.439323e-002
1.115826e-001
8.270038e-002
8.270618e-002
8.287401e-002
4.556050e-002
3.537205e-002
3.903564e-002
3.438504e-002
3.198870e-002
3.032247e-002
4.000617e-002
4.348871e-002
3.349339e-002
5.251919e-002
6.519183e-002
7.789163e-002
5.456541e-002
5.357874e-002
4.600942e-002
4.808698e-002
4.592812e-002
2.817011e-002
3.732182e-002
4.682310e-002
4.360597e-002
6.484384e-002
8.479693e-002
6.369945e-002
4.262254e-002
3.649460e-002
2.486430e-002
2.366673e-002
1.578141e-002
1.578978e-002
1.360799e-002
1.109889e-002
9.895442e-003
1.045648e-002
1.419308e-002
1.522130e-002
1.125664e-002
1.149076e-002
1.248196e-002
1.343913e-002
1.715764e-002
1.933975e-002
2.071902e-002
1.904424e-002
1.265655e-002
1.084004e-002
1.187499e-002
1.287832e-002
1.684324e-002
1.294702e-002
8.052947e-003
8.276819e-003
6.468674e-003
1.014436e-002
1.389202e-002
1.133705e-002
1.345929e-002
1.617149e-002
1.716985e-002
2.795772e-002
2.873937e-002
2.640616e-002
2.388339e-002
1.561991e-002
2.296785e-002
2.145535e-002
1.562546e-002
1.419228e-002
9.423743e-003
1.266909e-002
1.914968e-002
1.944212e-002
3.006514e-002
4.574455e-002
3.388978e-002
3.410631e-002
4.733748e-002
5.137605e-002
3.690976e-002
6.478116e-002
6.188626e-002
8.989941e-002
1.013591e-001
1.094347e-001
1.115628e-001
9.959081e-002
1.001657e-001
7.910679e-002
7.795462e-002
7.961428e-002
5.575862e-002
7.491769e-002
5.674233e-002
7.868152e-002
8.030453e-002
6.346062e-002
6.167050e-002
7.182380e-002
5.438177e-002
4.024584e-002
4.061098e-002
3.515859e-002
2.532893e-002
2.678805e-002
2.187227e-002
4.184903e-002
4.635623e-002
5.030559e-002
5.839933e-002
5.748761e-002
5.588910e-002
3.822679e-002
5.490253e-002
7.647169e-002
6.054452e-002
5.465511e-002
5.932488e-002
6.127151e-002
6.618532e-002
5.050257e-002
3.377247e-002
4.420608e-002
3.663847e-002
2.576446e-002
3.026596e-002
3.065798e-002
3.223653e-002
3.971680e-002
7.061253e-002
7.418718e-002
9.697832e-002
1.463165e-001
1.239050e-001
1.096705e-001
1.163228e-001
8.397352e-002
5.392908e-002
7.415569e-002
1.026359e-001
8.189867e-002
8.806346e-002
1.025527e-001
1.652849e-001
1.998288e-001
1.479122e-001
1.439941e-001
2.072226e-001
2.514053e-001
2.321365e-001
1.676813e-001
9.338412e-002
7.174699e-002
4.812467e-002
6.989710e-002
7.557935e-002
7.984508e-002
8.753867e-002
7.763649e-002
4.370974e-002
5.071532e-002
5.463718e-002
4.034017e-002
2.501733e-002
1.484639e-002
8.019930e-003
9.315041e-003
1.355502e-002
1.161616e-002
1.860160e-002
2.897219e-002
3.872738e-002
2.892028e-002
4.113681e-002
2.175410e-002
2.299291e-002
2.163556e-002
2.811564e-002
2.618675e-002
2.893117e-002
2.226423e-002
1.702568e-002
1.785560e-002
9.152924e-003
1.040992e-002
7.670448e-003
7.196526e-003
7.781047e-003
9.851612e-003
8.251378e-003
6.191861e-003
6.878972e-003
4.484069e-003
4.277804e-003
5.294106e-003
7.935876e-003
5.906599e-003
6.301237e-003
6.968583e-003
6.861919e-003
4.188207e-003
4.409389e-003
3.083293e-003
3.034041e-003
3.333001e-003
2.772514e-003
1.673980e-003
1.709964e-003
1.164538e-003
1.750795e-003
1.766202e-003
1.309534e-003
1.629220e-003
1.211493e-003
1.424836e-003
1.883608e-003
2.400024e-003
2.403085e-003
2.524034e-003
4.034069e-003
5.350262e-003
9.070674e-003
7.058792e-003
6.537249e-003
5.666237e-003
6.655537e-003
5.904447e-003
6.074818e-003
4.109746e-003
2.669562e-003
1.866588e-003
3.341369e-003
2.340046e-003
1.978888e-003
1.299586e-003
1.086125e-003
1.123933e-003
7.848187e-004
4.983152e-004
4.149179e-004
4.468887e-004
4.822123e-004
4.964473e-004
4.001466e-004
4.303348e-004
3.641775e-004
3.509560e-004
5.297619e-004
8.508948e-004
8.570351e-004
7.599813e-004
6.715780e-004
8.432888e-004
5.759328e-004
6.622084e-004
6.705136e-004
5.739010e-004
6.412385e-004
3.878997e-004
3.459580e-004
2.046379e-004
2.245251e-004
2.100091e-004
1.972262e-004
1.911251e-004
1.849522e-004
1.986418e-004
2.822333e-004
4.188362e-004
3.765990e-004
2.737434e-004
3.707885e-004
3.261683e-004
3.317929e-004
2.010851e-004
3.263667e-004
3.191869e-004
6.097514e-004
6.505786e-004
5.878440e-004
3.467057e-004
3.371084e-004
4.914560e-004
1.000909e-003
1.358576e-003
1.545102e-003
1.794983e-003
1.993681e-003
2.571321e-003
2.749487e-003
3.527267e-003
3.661188e-003
4.078729e-003
5.221263e-003
4.708929e-003
4.273844e-003
5.859903e-003
4.704502e-003
4.604032e-003
6.056616e-003
1.402071e-002
1.568791e-002
1.527263e-002
1.370230e-002
1.475955e-002
1.537268e-002
1.340607e-002
8.356574e-003
1.011325e-002
1.136925e-002
9.978121e-003
9.572386e-003
9.010326e-003
1.564599e-002
2.519213e-002
1.562428e-002
1.661211e-002
2.747812e-002
4.589035e-002
6.674273e-002
9.214878e-002
7.645771e-002
9.355939e-002
5.335596e-002
6.307501e-002
3.882903e-002
3.004783e-002
2.947829e-002
3.068898e-002
2.875561e-002
2.818447e-002
1.651117e-002
1.323705e-002
1.453651e-002
1.494274e-002
1.671889e-002
1.221054e-002
1.074424e-002
1.031497e-002
1.002333e-002
1.669627e-002
2.054101e-002
4.278660e-002
4.603846e-002
3.638431e-002
3.194215e-002
4.211540e-002
7.775787e-002
5.516401e-002
3.942071e-002
4.304901e-002
3.560053e-002
2.646804e-002
2.197196e-002
2.611326e-002
2.598077e-002
4.255059e-002
5.904469e-002
8.949254e-002
6.343096e-002
6.039456e-002
5.338292e-002
5.689189e-002
3.886821e-002
2.650855e-002
1.521287e-002
1.580006e-002
1.643230e-002
1.283589e-002
1.462706e-002
1.401324e-002
1.641390e-002
2.811404e-002
2.779859e-002
3.448327e-002
4.172895e-002
3.910295e-002
5.226902e-002
4.985185e-002
3.484693e-002
3.761718e-002
4.169621e-002
3.854133e-002
4.351620e-002
4.477197e-002
4.618684e-002
6.053062e-002
6.304998e-002
9.641067e-002
7.707969e-002
6.524593e-002
4.733024e-002
4.190708e-002
3.602748e-002
3.924877e-002
2.330599e-002
1.467425e-002
1.769201e-002
1.401559e-002
1.742631e-002
1.302658e-002
1.730779e-002
2.576906e-002
2.542116e-002
2.787834e-002
2.547446e-002
2.389805e-002
2.600127e-002
1.972181e-002
1.768193e-002
1.147020e-002
1.146069e-002
1.088680e-002
7.890659e-003
4.525616e-003
3.794500e-003
2.107772e-003
2.134039e-003
2.327751e-003
1.687469e-003
1.802075e-003
2.060835e-003
1.328611e-003
1.329454e-003
1.043737e-003
1.211133e-003
1.096922e-003
7.097027e-004
6.131752e-004
6.284104e-004
5.079782e-004
6.993817e-004
6.630831e-004
1.071171e-003
1.501116e-003
1.399197e-003
1.546970e-003
2.419067e-003
2.580967e-003
1.958552e-003
2.000256e-003
2.048589e-003
1.392052e-003
2.290617e-003
3.400174e-003
4.137270e-003
3.832591e-003
4.934852e-003
5.188676e-003
5.144420e-003
5.095645e-003
5.322034e-003
6.576922e-003
5.409325e-003
5.597914e-003
8.080147e-003
5.091091e-003
9.463398e-003
9.113450e-003
8.748091e-003
1.197658e-002
6.794589e-003
8.491267e-003
9.199234e-003
8.420484e-003
6.037221e-003
6.314017e-003
5.782077e-003
3.841922e-003
3.055124e-003
2.278370e-003
3.342577e-003
2.569414e-003
3.217128e-003
3.957896e-003
3.230632e-003
3.975125e-003
4.610322e-003
7.888980e-003
1.002912e-002
1.551436e-002
2.068420e-002
2.016545e-002
1.929978e-002
2.421965e-002
2.451711e-002
1.339138e-002
1.118521e-002
1.536988e-002
1.133669e-002
1.515143e-002
1.634053e-002
2.057820e-002
2.417695e-002
2.311517e-002
2.898971e-002
3.989157e-002
3.170172e-002
3.645523e-002
2.999701e-002
3.079460e-002
3.897497e-002
2.120062e-002
3.799743e-002
2.555225e-002
1.823479e-002
4.275708e-002
4.491344e-002
4.066796e-002
3.302708e-002
2.140169e-002
3.501411e-002
4.811901e-002
5.134969e-002
3.395776e-002
2.518659e-002
1.482134e-002
8.883543e-003
8.183809e-003
8.576467e-003
1.286832e-002
8.559708e-003
9.050087e-003
7.587624e-003
6.612327e-003
9.038332e-003
8.092022e-003
8.132784e-003
1.060099e-002
6.379019e-003
6.327754e-003
3.263436e-003
3.335614e-003
2.804621e-003
4.807074e-003
4.446676e-003
3.261393e-003
4.629222e-003
5.092620e-003
3.936003e-003
4.351780e-003
6.686396e-003
1.183748e-002
1.084741e-002
8.502981e-003
7.827329e-003
8.893527e-003
1.249570e-002
1.231917e-002
1.522748e-002
2.040204e-002
3.266837e-002
3.880662e-002
4.339035e-002
5.357600e-002
7.998596e-002
1.110989e-001
1.069398e-001
6.467354e-002
7.276350e-002
1.360283e-001
8.084517e-002
8.893967e-002
1.257925e-001
1.444448e-001
1.579126e-001
1.312676e-001
7.743111e-002
5.707820e-002
5.338287e-002
7.682759e-002
9.149180e-002
7.962824e-002
7.581405e-002
8.196163e-002
6.804129e-002
7.291551e-002
5.918745e-002
4.276838e-002
4.122979e-002
2.541227e-002
1.513355e-002
1.721451e-002
2.037276e-002
2.345309e-002
2.282205e-002
2.078286e-002
2.113391e-002
2.118648e-002
2.449269e-002
3.366531e-002
2.589538e-002
2.172579e-002
1.310000e-002
1.685772e-002
1.183318e-002
9.596110e-003
9.098929e-003
6.221580e-003
4.966396e-003
5.521418e-003
5.397359e-003
1.061253e-002
1.163307e-002
1.059138e-002
6.946838e-003
1.082586e-002
6.395056e-003
6.366854e-003
4.501895e-003
5.588045e-003
5.354433e-003
7.126877e-003
8.731721e-003
7.213585e-003
8.151960e-003
7.132701e-003
1.146376e-002
1.076373e-002
1.162890e-002
1.617404e-002
2.011855e-002
1.255442e-002
1.576088e-002
1.319486e-002
1.029474e-002
1.149726e-002
1.566731e-002
1.313671e-002
1.465994e-002
2.198974e-002
1.719675e-002
1.312348e-002
1.003481e-002
9.188231e-003
1.081164e-002
1.036617e-002
9.025832e-003
7.423119e-003
8.603868e-003
1.016913e-002
1.601485e-002
2.116095e-002
2.428483e-002
1.895368e-002
1.864955e-002
1.405902e-002
1.067106e-002
8.756782e-003
8.507618e-003
4.876749e-003
5.341269e-003
4.943102e-003
3.918483e-003
4.244311e-003
4.283316e-003
4.509936e-003
3.901802e-003
3.303788e-003
4.198777e-003
5.570438e-003
4.521724e-003
3.316308e-003
2.875875e-003
2.251256e-003
2.351942e-003
3.207125e-003
2.184328e-003
2.547211e-003
2.153563e-003
3.428099e-003
3.283553e-003
2.209475e-003
1.853262e-003
1.672636e-003
3.353476e-003
3.326748e-003
4.044980e-003
2.966699e-003
2.879208e-003
2.940945e-003
1.897930e-003
1.958927e-003
2.059413e-003
2.225127e-003
1.989536e-003
3.894804e-003
6.173170e-003
7.151940e-003
4.413213e-003
5.416897e-003
4.572940e-003
3.500872e-003
3.105588e-003
3.185473e-003
2.125663e-003
2.500114e-003
2.786071e-003
2.161977e-003
2.620559e-003
2.944722e-003
1.880246e-003
2.284036e-003
2.280182e-003
3.134119e-003
3.545908e-003
2.683499e-003
3.000430e-003
3.939917e-003
3.884088e-003
3.103279e-003
2.422150e-003
2.574130e-003
1.675212e-003
2.977652e-003
1.820629e-003
1.752486e-003
1.692534e-003
2.283816e-003
1.676765e-003
1.878770e-003
1.700383e-003
2.043273e-003
1.697848e-003
2.048728e-003
2.017236e-003
2.343014e-003
1.931472e-003
1.680116e-003
1.246730e-003
1.151243e-003
9.984005e-004
6.904906e-004
1.106705e-003
7.454529e-004
6.906311e-004
9.806856e-004
7.182961e-004
8.848604e-004
8.685296e-004
6.919053e-004
5.373249e-004
3.706349e-004
4.858922e-004
3.991349e-004
5.261411e-004
8.544188e-004
1.052843e-003
1.130858e-003
1.932732e-003
2.065147e-003
2.510310e-003
4.053847e-003
3.632893e-003
3.888405e-003
4.313966e-003
5.037186e-003
4.854209e-003
4.322600e-003
3.375490e-003
3.573063e-003
5.735912e-003
8.024052e-003
1.021736e-002
8.093422e-003
8.528557e-003
1.070226e-002
7.914427e-003
1.149357e-002
1.048401e-002
1.382003e-002
9.646889e-003
6.750350e-003
7.197239e-003
9.385291e-003
1.178603e-002
1.074889e-002
1.282174e-002
1.333503e-002
1.020217e-002
1.204702e-002
1.305522e-002
1.509654e-002
1.247872e-002
1.152158e-002
1.012141e-002
1.260850e-002
1.438250e-002
1.766501e-002
1.388406e-002
1.245677e-002
8.634282e-003
6.250817e-003
6.069750e-003
5.668043e-003
9.168394e-003
1.240971e-002
1.247128e-002
1.066447e-002
1.113528e-002
9.995667e-003
9.960791e-003
9.680993e-003
7.976479e-003
5.781441e-003
9.603444e-003
9.619578e-003
1.169840e-002
1.007123e-002
1.157956e-002
9.892065e-003
1.479259e-002
1.184524e-002
1.155101e-002
1.374938e-002
1.641793e-002
1.399002e-002
1.784902e-002
2.481763e-002
1.613369e-002
1.041746e-002
1.113526e-002
1.386968e-002
1.803899e-002
1.093260e-002
6.890044e-003
7.126428e-003
1.249889e-002
4.980528e-003
4.045008e-003
3.601851e-003
5.973017e-003
4.919621e-003
5.061192e-003
6.172979e-003
4.430588e-003
3.956586e-003
3.774443e-003
4.397649e-003
4.151581e-003
5.450176e-003
5.304236e-003
5.955050e-003
4.090909e-003
3.904582e-003
5.204101e-003
5.130214e-003
4.968714e-003
6.167707e-003
6.724522e-003
6.657210e-003
5.308389e-003
4.084919e-003
3.819352e-003
4.217799e-003
4.918795e-003
2.888673e-003
3.141534e-003
3.077013e-003
3.648769e-003
4.626622e-003
6.332708e-003
7.503541e-003
3.339776e-003
3.288902e-003
3.043813e-003
3.430554e-003
#end
