# Supplementary material for: Using host species traits to understand the Wolbachia infection distribution across terrestrial beetles
Source: Sci Rep. 2019 Jan 29;9:847. doi: 10.1038/s41598-018-38155-5 (PMC6351630; doi:10.1038/s41598-018-38155-5)
Supplement: Supplementary file 5 — Supplementary Dataset 4 [file 41598_2018_38155_MOESM5_ESM.zip › Bembidion-ClonaFrame_outfile.txt.out]

#constree
(((1:0.048961,3:0.048961)5:0.181448,4:0.230410)6:0.230020,2:0.460429)7:0.000000
#names
wBvaricolor1
wBvaricolor2
wBpunctulatum
wBvarium
#consevents
6.000000e-003 0.000000e+000 4.000000e-003 0.000000e+000 4.000000e-003 0.000000e+000 6.000000e-003 0.000000e+000 6.000000e-003 0.000000e+000 6.000000e-003 0.000000e+000 6.000000e-003 0.000000e+000 6.000000e-003 0.000000e+000 6.000000e-003 0.000000e+000 6.000000e-003 0.000000e+000 6.000000e-003 0.000000e+000 6.000000e-003 4.000000e-003 6.000000e-003 0.000000e+000 6.000000e-003 0.000000e+000 6.000000e-003 0.000000e+000 6.000000e-003 0.000000e+000 6.000000e-003 0.000000e+000 6.000000e-003 0.000000e+000 6.000000e-003 0.000000e+000 6.000000e-003 8.000000e-003 6.000000e-003 0.000000e+000 6.000000e-003 0.000000e+000 6.000000e-003 0.000000e+000 6.000000e-003 0.000000e+000 6.000000e-003 0.000000e+000 6.000000e-003 0.000000e+000 6.000000e-003 0.000000e+000 6.000000e-003 0.000000e+000 6.000000e-003 0.000000e+000 6.000000e-003 0.000000e+000 6.000000e-003 0.000000e+000 6.000000e-003 0.000000e+000 6.000000e-003 0.000000e+000 6.000000e-003 0.000000e+000 6.000000e-003 0.000000e+000 6.000000e-003 0.000000e+000 6.000000e-003 0.000000e+000 6.000000e-003 0.000000e+000 6.000000e-003 0.000000e+000 8.000000e-003 0.000000e+000 8.000000e-003 0.000000e+000 1.000000e-002 0.000000e+000 
1.160000e-001 0.000000e+000 1.180000e-001 2.000000e-003 1.180000e-001 7.960000e-001 9.600000e-002 2.000000e-003 9.800000e-002 0.000000e+000 1.000000e-001 0.000000e+000 1.000000e-001 5.420000e-001 1.000000e-001 0.000000e+000 1.000000e-001 8.060000e-001 8.400000e-002 2.000000e-003 7.400000e-002 0.000000e+000 7.200000e-002 8.400000e-002 4.000000e-002 0.000000e+000 3.800000e-002 2.000000e-003 3.200000e-002 0.000000e+000 3.400000e-002 2.000000e-003 3.400000e-002 0.000000e+000 3.200000e-002 7.600000e-001 2.600000e-002 2.000000e-003 2.600000e-002 6.200000e-002 2.200000e-002 0.000000e+000 2.200000e-002 0.000000e+000 2.200000e-002 2.000000e-003 2.200000e-002 0.000000e+000 2.000000e-002 4.000000e-003 2.000000e-002 0.000000e+000 2.000000e-002 0.000000e+000 2.000000e-002 0.000000e+000 2.000000e-002 0.000000e+000 2.200000e-002 0.000000e+000 2.000000e-002 0.000000e+000 2.000000e-002 0.000000e+000 2.000000e-002 0.000000e+000 2.000000e-002 0.000000e+000 2.000000e-002 0.000000e+000 3.200000e-002 0.000000e+000 6.400000e-002 8.180000e-001 7.600000e-002 0.000000e+000 7.600000e-002 7.820000e-001 9.800000e-002 7.940000e-001 9.800000e-002 0.000000e+000 1.020000e-001 0.000000e+000 
4.000000e-003 0.000000e+000 4.000000e-003 0.000000e+000 4.000000e-003 0.000000e+000 4.000000e-003 0.000000e+000 4.000000e-003 0.000000e+000 4.000000e-003 0.000000e+000 4.000000e-003 0.000000e+000 4.000000e-003 0.000000e+000 6.000000e-003 0.000000e+000 6.000000e-003 0.000000e+000 6.000000e-003 0.000000e+000 6.000000e-003 4.000000e-003 6.000000e-003 0.000000e+000 6.000000e-003 0.000000e+000 6.000000e-003 0.000000e+000 6.000000e-003 0.000000e+000 6.000000e-003 0.000000e+000 6.000000e-003 0.000000e+000 6.000000e-003 0.000000e+000 6.000000e-003 8.000000e-003 6.000000e-003 0.000000e+000 6.000000e-003 0.000000e+000 6.000000e-003 0.000000e+000 6.000000e-003 0.000000e+000 6.000000e-003 0.000000e+000 6.000000e-003 0.000000e+000 6.000000e-003 0.000000e+000 6.000000e-003 0.000000e+000 6.000000e-003 0.000000e+000 6.000000e-003 0.000000e+000 6.000000e-003 0.000000e+000 6.000000e-003 0.000000e+000 6.000000e-003 0.000000e+000 6.000000e-003 0.000000e+000 6.000000e-003 0.000000e+000 6.000000e-003 0.000000e+000 6.000000e-003 0.000000e+000 6.000000e-003 0.000000e+000 6.000000e-003 0.000000e+000 6.000000e-003 0.000000e+000 6.000000e-003 0.000000e+000 6.000000e-003 0.000000e+000 
9.180000e-001 0.000000e+000 9.240000e-001 9.480000e-001 9.220000e-001 1.400000e-002 9.440000e-001 9.480000e-001 9.480000e-001 0.000000e+000 9.520000e-001 9.580000e-001 9.520000e-001 9.420000e-001 9.520000e-001 9.640000e-001 9.520000e-001 2.400000e-002 9.520000e-001 9.500000e-001 9.520000e-001 9.600000e-001 9.520000e-001 1.120000e-001 9.520000e-001 0.000000e+000 9.520000e-001 9.540000e-001 9.480000e-001 9.600000e-001 9.460000e-001 9.480000e-001 9.460000e-001 0.000000e+000 9.460000e-001 1.400000e-002 9.480000e-001 9.500000e-001 9.480000e-001 1.020000e-001 9.480000e-001 9.520000e-001 9.480000e-001 0.000000e+000 9.480000e-001 9.520000e-001 9.500000e-001 9.540000e-001 9.500000e-001 9.580000e-001 9.500000e-001 9.580000e-001 9.480000e-001 9.500000e-001 9.480000e-001 0.000000e+000 9.500000e-001 9.500000e-001 9.480000e-001 9.540000e-001 9.460000e-001 9.560000e-001 9.440000e-001 9.540000e-001 9.400000e-001 9.660000e-001 7.580000e-001 9.500000e-001 7.040000e-001 0.000000e+000 6.000000e-002 0.000000e+000 4.200000e-002 2.000000e-003 3.400000e-002 0.000000e+000 3.400000e-002 4.000000e-003 3.600000e-002 0.000000e+000 3.600000e-002 0.000000e+000 3.600000e-002 0.000000e+000 
1.440329e-002 0.000000e+000 1.440329e-002 2.057613e-003 1.440329e-002 1.646091e-002 1.234568e-002 2.057613e-003 1.234568e-002 0.000000e+000 1.234568e-002 0.000000e+000 1.234568e-002 3.045267e-001 1.234568e-002 0.000000e+000 1.234568e-002 2.263374e-002 1.028807e-002 0.000000e+000 1.028807e-002 0.000000e+000 1.028807e-002 8.786008e-001 6.172840e-003 0.000000e+000 6.172840e-003 2.057613e-003 6.172840e-003 0.000000e+000 6.172840e-003 2.057613e-003 6.172840e-003 0.000000e+000 1.028807e-002 1.234568e-002 1.234568e-002 2.057613e-003 1.234568e-002 8.909465e-001 1.028807e-002 0.000000e+000 8.230453e-003 0.000000e+000 6.172840e-003 2.057613e-003 6.172840e-003 0.000000e+000 8.230453e-003 4.115226e-003 8.230453e-003 0.000000e+000 8.230453e-003 0.000000e+000 8.230453e-003 0.000000e+000 8.230453e-003 0.000000e+000 8.230453e-003 0.000000e+000 8.230453e-003 0.000000e+000 8.230453e-003 0.000000e+000 8.230453e-003 0.000000e+000 8.230453e-003 0.000000e+000 8.230453e-003 0.000000e+000 8.230453e-003 0.000000e+000 8.230453e-003 2.057613e-003 8.230453e-003 0.000000e+000 8.230453e-003 4.115226e-003 8.230453e-003 0.000000e+000 8.230453e-003 0.000000e+000 8.230453e-003 0.000000e+000 
2.564103e-002 0.000000e+000 2.279202e-002 0.000000e+000 2.279202e-002 2.706553e-001 1.424501e-002 0.000000e+000 1.424501e-002 0.000000e+000 1.424501e-002 0.000000e+000 1.424501e-002 2.592593e-001 1.424501e-002 0.000000e+000 1.424501e-002 2.450142e-001 1.424501e-002 0.000000e+000 1.139601e-002 0.000000e+000 8.547009e-003 5.128205e-002 2.849003e-003 0.000000e+000 2.849003e-003 0.000000e+000 2.849003e-003 0.000000e+000 2.849003e-003 0.000000e+000 2.849003e-003 0.000000e+000 2.849003e-003 3.219373e-001 0.000000e+000 0.000000e+000 0.000000e+000 5.698006e-002 0.000000e+000 0.000000e+000 0.000000e+000 0.000000e+000 0.000000e+000 0.000000e+000 0.000000e+000 0.000000e+000 0.000000e+000 0.000000e+000 0.000000e+000 0.000000e+000 0.000000e+000 0.000000e+000 0.000000e+000 0.000000e+000 0.000000e+000 0.000000e+000 0.000000e+000 0.000000e+000 2.849003e-003 0.000000e+000 2.849003e-003 0.000000e+000 2.849003e-003 0.000000e+000 0.000000e+000 0.000000e+000 0.000000e+000 0.000000e+000 5.698006e-003 0.000000e+000 8.547009e-003 2.564103e-001 8.547009e-003 0.000000e+000 8.547009e-003 3.076923e-001 1.139601e-002 2.934473e-001 1.139601e-002 0.000000e+000 1.139601e-002 0.000000e+000 
0.000000e+000 0.000000e+000 0.000000e+000 0.000000e+000 0.000000e+000 0.000000e+000 0.000000e+000 0.000000e+000 0.000000e+000 0.000000e+000 0.000000e+000 0.000000e+000 0.000000e+000 0.000000e+000 0.000000e+000 0.000000e+000 0.000000e+000 0.000000e+000 0.000000e+000 0.000000e+000 0.000000e+000 0.000000e+000 0.000000e+000 0.000000e+000 0.000000e+000 0.000000e+000 0.000000e+000 0.000000e+000 0.000000e+000 0.000000e+000 0.000000e+000 0.000000e+000 0.000000e+000 0.000000e+000 0.000000e+000 0.000000e+000 0.000000e+000 0.000000e+000 0.000000e+000 0.000000e+000 0.000000e+000 0.000000e+000 0.000000e+000 0.000000e+000 0.000000e+000 0.000000e+000 0.000000e+000 0.000000e+000 0.000000e+000 0.000000e+000 0.000000e+000 0.000000e+000 0.000000e+000 0.000000e+000 0.000000e+000 0.000000e+000 0.000000e+000 0.000000e+000 0.000000e+000 0.000000e+000 0.000000e+000 0.000000e+000 0.000000e+000 0.000000e+000 0.000000e+000 0.000000e+000 0.000000e+000 0.000000e+000 0.000000e+000 0.000000e+000 0.000000e+000 0.000000e+000 0.000000e+000 0.000000e+000 0.000000e+000 0.000000e+000 0.000000e+000 0.000000e+000 0.000000e+000 0.000000e+000 0.000000e+000 0.000000e+000 0.000000e+000 0.000000e+000 
#consinfo
1 1 0.000000 0.053276
2 2 0.000000 0.405242
3 3 0.000000 0.053596
4 4 0.000000 0.296445
5 0 0.048961 0.265941
6 0 0.230410 0.445779
7 0 0.460429 0.000000
#mcmc
100000
50000
100
1.000000
1.000000
2.718282
2.718282
2.718282
#phy
((1:0.000000,(2:0.000000,3:0.000000):0.534621):0.593671,4:0.000000):0.744877
(((1:0.000000,3:0.000000):0.003908,4:0.000000):0.192005,2:0.000000):0.337038
((1:0.000000,(2:0.000000,4:0.000000):0.442711):1.079708,3:0.000000):1.339241
(((1:0.000000,3:0.000000):0.012340,2:0.000000):0.785328,4:0.000000):1.432963
((1:0.000000,(2:0.000000,4:0.000000):0.081767):0.627104,3:0.000000):0.653935
(((1:0.000000,3:0.000000):0.010641,2:0.000000):0.138955,4:0.000000):0.154730
(((1:0.000000,3:0.000000):0.053984,2:0.000000):0.091294,4:0.000000):0.121088
((1:0.000000,(3:0.000000,4:0.000000):0.351975):0.635943,2:0.000000):0.707586
(((1:0.000000,3:0.000000):0.117145,2:0.000000):0.197122,4:0.000000):0.297886
((1:0.000000,3:0.000000):0.197997,(2:0.000000,4:0.000000):0.260720):0.461160
(((1:0.000000,3:0.000000):0.007489,2:0.000000):0.110390,4:0.000000):0.136414
(((1:0.000000,3:0.000000):0.761006,2:0.000000):0.779883,4:0.000000):0.904089
((1:0.000000,(2:0.000000,3:0.000000):0.547337):0.642754,4:0.000000):0.807098
(((1:0.000000,3:0.000000):0.093725,2:0.000000):0.158248,4:0.000000):0.222954
(((1:0.000000,3:0.000000):0.095509,2:0.000000):0.123749,4:0.000000):0.243620
(((1:0.000000,4:0.000000):0.210676,3:0.000000):0.322211,2:0.000000):0.475927
(((1:0.000000,3:0.000000):0.121781,2:0.000000):0.426024,4:0.000000):0.461988
(((1:0.000000,3:0.000000):0.000532,2:0.000000):0.007771,4:0.000000):0.009555
(((1:0.000000,3:0.000000):0.004336,2:0.000000):0.214171,4:0.000000):0.326478
((1:0.000000,2:0.000000):0.064285,(3:0.000000,4:0.000000):0.092119):0.135573
((1:0.000000,3:0.000000):0.018731,(2:0.000000,4:0.000000):0.059598):0.075149
(((1:0.000000,3:0.000000):0.033318,2:0.000000):0.098488,4:0.000000):0.184086
(((1:0.000000,3:0.000000):0.004986,2:0.000000):0.073040,4:0.000000):0.167009
((1:0.000000,3:0.000000):0.111105,(2:0.000000,4:0.000000):0.085026):0.175561
((1:0.000000,(3:0.000000,4:0.000000):0.016772):0.132391,2:0.000000):0.145334
(((1:0.000000,3:0.000000):0.034195,2:0.000000):0.104720,4:0.000000):0.175219
(((1:0.000000,3:0.000000):0.000952,2:0.000000):0.041135,4:0.000000):0.059409
(((1:0.000000,3:0.000000):0.001703,2:0.000000):0.033977,4:0.000000):0.066163
(((1:0.000000,3:0.000000):0.008962,4:0.000000):0.032498,2:0.000000):0.121080
(((1:0.000000,4:0.000000):0.009676,3:0.000000):0.119671,2:0.000000):0.146102
(((1:0.000000,3:0.000000):0.006612,2:0.000000):0.050531,4:0.000000):0.072976
(((1:0.000000,3:0.000000):0.014795,4:0.000000):0.023352,2:0.000000):0.080809
((1:0.000000,3:0.000000):0.016038,(2:0.000000,4:0.000000):0.031144):0.032615
(((1:0.000000,3:0.000000):0.000832,4:0.000000):0.017820,2:0.000000):0.064517
(((1:0.000000,2:0.000000):0.044662,3:0.000000):0.070102,4:0.000000):0.078912
(((1:0.000000,3:0.000000):0.000956,2:0.000000):0.069730,4:0.000000):0.145342
((1:0.000000,3:0.000000):0.001320,(2:0.000000,4:0.000000):0.049001):0.090264
(((1:0.000000,3:0.000000):0.002322,2:0.000000):0.092937,4:0.000000):0.138186
(((1:0.000000,3:0.000000):0.010210,2:0.000000):0.078842,4:0.000000):0.134756
(1:0.000000,((2:0.000000,3:0.000000):0.023650,4:0.000000):0.032208):0.041460
(((1:0.000000,3:0.000000):0.001323,2:0.000000):0.029746,4:0.000000):0.053704
(((1:0.000000,3:0.000000):0.046719,2:0.000000):0.090511,4:0.000000):0.113782
((1:0.000000,4:0.000000):0.026774,(2:0.000000,3:0.000000):0.026108):0.028323
(((1:0.000000,3:0.000000):0.008643,2:0.000000):0.040759,4:0.000000):0.069333
(((1:0.000000,3:0.000000):0.007394,2:0.000000):0.076463,4:0.000000):0.102072
(((1:0.000000,3:0.000000):0.002790,2:0.000000):0.013678,4:0.000000):0.022558
(((1:0.000000,3:0.000000):0.021090,2:0.000000):0.094064,4:0.000000):0.169103
(((1:0.000000,3:0.000000):0.002611,2:0.000000):0.027877,4:0.000000):0.051037
(((1:0.000000,3:0.000000):0.004456,4:0.000000):0.013531,2:0.000000):0.055180
(((1:0.000000,3:0.000000):0.000758,4:0.000000):0.036606,2:0.000000):0.102619
(((1:0.000000,3:0.000000):0.004043,2:0.000000):0.016388,4:0.000000):0.056545
((1:0.000000,3:0.000000):0.007138,(2:0.000000,4:0.000000):0.005892):0.016319
(((1:0.000000,3:0.000000):0.008668,4:0.000000):0.017201,2:0.000000):0.020228
(((1:0.000000,3:0.000000):0.008187,2:0.000000):0.025591,4:0.000000):0.033004
(((1:0.000000,3:0.000000):0.003057,2:0.000000):0.005014,4:0.000000):0.079758
((1:0.000000,3:0.000000):0.014880,(2:0.000000,4:0.000000):0.011176):0.015504
(((1:0.000000,3:0.000000):0.005097,2:0.000000):0.058068,4:0.000000):0.086092
(((1:0.000000,3:0.000000):0.007363,2:0.000000):0.012350,4:0.000000):0.038792
(((1:0.000000,3:0.000000):0.011417,4:0.000000):0.027143,2:0.000000):0.094594
(((1:0.000000,3:0.000000):0.007321,2:0.000000):0.024247,4:0.000000):0.043086
(((1:0.000000,2:0.000000):0.018865,3:0.000000):0.023576,4:0.000000):0.036918
(((1:0.000000,3:0.000000):0.000148,2:0.000000):0.038664,4:0.000000):0.150852
(((1:0.000000,3:0.000000):0.002179,4:0.000000):0.058079,2:0.000000):0.059040
(((1:0.000000,3:0.000000):0.008353,4:0.000000):0.061534,2:0.000000):0.083078
(((1:0.000000,2:0.000000):0.002431,4:0.000000):0.003480,3:0.000000):0.007294
(((1:0.000000,3:0.000000):0.001889,2:0.000000):0.004599,4:0.000000):0.079279
((1:0.000000,3:0.000000):0.006971,(2:0.000000,4:0.000000):0.005193):0.036712
(((1:0.000000,3:0.000000):0.011734,2:0.000000):0.030385,4:0.000000):0.122022
((1:0.000000,3:0.000000):0.004214,(2:0.000000,4:0.000000):0.030107):0.058954
(((1:0.000000,3:0.000000):0.003026,2:0.000000):0.088566,4:0.000000):0.121239
(((1:0.000000,3:0.000000):0.002426,2:0.000000):0.039975,4:0.000000):0.051083
(((1:0.000000,3:0.000000):0.022601,2:0.000000):0.057113,4:0.000000):0.063926
(((1:0.000000,3:0.000000):0.025863,4:0.000000):0.040376,2:0.000000):0.090290
(((1:0.000000,2:0.000000):0.049937,3:0.000000):0.069418,4:0.000000):0.128867
(((1:0.000000,3:0.000000):0.000807,2:0.000000):0.016713,4:0.000000):0.050085
(((1:0.000000,3:0.000000):0.001514,2:0.000000):0.034417,4:0.000000):0.063332
(((1:0.000000,3:0.000000):0.015133,4:0.000000):0.035660,2:0.000000):0.042127
((1:0.000000,3:0.000000):0.001314,(2:0.000000,4:0.000000):0.002927):0.004236
(1:0.000000,((2:0.000000,4:0.000000):0.007220,3:0.000000):0.016494):0.019083
(((1:0.000000,3:0.000000):0.004054,2:0.000000):0.004167,4:0.000000):0.007874
(((1:0.000000,3:0.000000):0.000966,4:0.000000):0.053830,2:0.000000):0.054888
(((1:0.000000,4:0.000000):0.030450,3:0.000000):0.031180,2:0.000000):0.042639
(((1:0.000000,3:0.000000):0.000784,2:0.000000):0.049526,4:0.000000):0.055558
(((1:0.000000,2:0.000000):0.011722,3:0.000000):0.013187,4:0.000000):0.050560
(((1:0.000000,3:0.000000):0.000034,4:0.000000):0.063999,2:0.000000):0.065907
((1:0.000000,3:0.000000):0.018936,(2:0.000000,4:0.000000):0.012705):0.027777
(((1:0.000000,3:0.000000):0.000335,2:0.000000):0.006396,4:0.000000):0.018008
(((1:0.000000,3:0.000000):0.000154,2:0.000000):0.004555,4:0.000000):0.021252
(((1:0.000000,3:0.000000):0.000724,4:0.000000):0.018305,2:0.000000):0.047906
(((1:0.000000,3:0.000000):0.009351,4:0.000000):0.047586,2:0.000000):0.048208
(((1:0.000000,3:0.000000):0.002867,4:0.000000):0.038842,2:0.000000):0.072157
(((1:0.000000,3:0.000000):0.000795,4:0.000000):0.011999,2:0.000000):0.023934
((1:0.000000,3:0.000000):0.002199,(2:0.000000,4:0.000000):0.025717):0.028343
(1:0.000000,((2:0.000000,4:0.000000):0.006439,3:0.000000):0.011439):0.012240
((1:0.000000,3:0.000000):0.028487,(2:0.000000,4:0.000000):0.045118):0.068643
(((1:0.000000,3:0.000000):0.008332,4:0.000000):0.026354,2:0.000000):0.048516
((1:0.000000,3:0.000000):0.000247,(2:0.000000,4:0.000000):0.113999):0.114651
(((1:0.000000,3:0.000000):0.006980,4:0.000000):0.050295,2:0.000000):0.090894
(((1:0.000000,3:0.000000):0.038598,4:0.000000):0.062859,2:0.000000):0.112848
(((1:0.000000,3:0.000000):0.004555,4:0.000000):0.037783,2:0.000000):0.051982
(((1:0.000000,3:0.000000):0.008644,4:0.000000):0.135190,2:0.000000):0.194659
(((1:0.000000,3:0.000000):0.004381,2:0.000000):0.105288,4:0.000000):0.259670
((1:0.000000,3:0.000000):0.053607,(2:0.000000,4:0.000000):0.103878):0.171691
(((1:0.000000,3:0.000000):0.003385,4:0.000000):0.059394,2:0.000000):0.168929
(((1:0.000000,3:0.000000):0.013421,4:0.000000):0.124061,2:0.000000):0.193277
(((1:0.000000,3:0.000000):0.008748,4:0.000000):0.033137,2:0.000000):0.076310
(((1:0.000000,3:0.000000):0.014660,4:0.000000):0.101129,2:0.000000):0.130275
(((1:0.000000,3:0.000000):0.005639,2:0.000000):0.176520,4:0.000000):0.339282
(((1:0.000000,3:0.000000):0.002835,2:0.000000):0.372888,4:0.000000):0.506687
((1:0.000000,3:0.000000):0.036300,(2:0.000000,4:0.000000):0.195284):0.377210
(((1:0.000000,3:0.000000):0.019080,4:0.000000):0.155700,2:0.000000):0.175739
(((1:0.000000,3:0.000000):0.063325,4:0.000000):0.115875,2:0.000000):0.227367
(((1:0.000000,3:0.000000):0.000565,4:0.000000):0.049205,2:0.000000):0.179937
(((1:0.000000,3:0.000000):0.004324,4:0.000000):0.080329,2:0.000000):0.260506
(((1:0.000000,3:0.000000):0.037070,4:0.000000):0.106251,2:0.000000):0.159156
(((1:0.000000,3:0.000000):0.022898,2:0.000000):0.117866,4:0.000000):0.141957
(((1:0.000000,3:0.000000):0.005758,4:0.000000):0.100717,2:0.000000):0.154199
(((1:0.000000,3:0.000000):0.006019,2:0.000000):0.189982,4:0.000000):0.201061
(((1:0.000000,3:0.000000):0.025075,2:0.000000):0.098521,4:0.000000):0.191961
(((1:0.000000,3:0.000000):0.006762,4:0.000000):0.135093,2:0.000000):0.221939
(((1:0.000000,3:0.000000):0.034233,4:0.000000):0.039108,2:0.000000):0.066570
(((1:0.000000,3:0.000000):0.058281,2:0.000000):0.269753,4:0.000000):0.735254
(((1:0.000000,3:0.000000):0.009120,2:0.000000):0.240327,4:0.000000):0.314083
(((1:0.000000,3:0.000000):0.024834,2:0.000000):0.026660,4:0.000000):0.073513
(((1:0.000000,3:0.000000):0.000971,2:0.000000):0.104231,4:0.000000):0.118943
(((1:0.000000,3:0.000000):0.016713,2:0.000000):0.096332,4:0.000000):0.106645
(((1:0.000000,3:0.000000):0.030868,2:0.000000):0.138217,4:0.000000):0.148540
((1:0.000000,3:0.000000):0.010339,(2:0.000000,4:0.000000):0.011677):0.113171
(((1:0.000000,3:0.000000):0.064007,4:0.000000):0.183523,2:0.000000):0.320856
(((1:0.000000,3:0.000000):0.243453,2:0.000000):0.523397,4:0.000000):0.691187
(((1:0.000000,3:0.000000):0.046212,4:0.000000):0.115706,2:0.000000):0.148667
(((1:0.000000,3:0.000000):0.001406,4:0.000000):0.081069,2:0.000000):0.367733
(((1:0.000000,3:0.000000):0.001862,4:0.000000):0.014827,2:0.000000):0.154335
((1:0.000000,3:0.000000):0.006224,(2:0.000000,4:0.000000):0.102085):0.106106
(((1:0.000000,3:0.000000):0.030091,4:0.000000):0.090612,2:0.000000):0.212390
(((1:0.000000,3:0.000000):0.057856,4:0.000000):0.124619,2:0.000000):0.212665
(((1:0.000000,3:0.000000):0.000433,4:0.000000):0.055797,2:0.000000):0.253381
(((1:0.000000,3:0.000000):0.043909,4:0.000000):0.133551,2:0.000000):0.190125
(((1:0.000000,3:0.000000):0.017512,4:0.000000):0.090734,2:0.000000):0.317616
(((1:0.000000,3:0.000000):0.003243,4:0.000000):0.189480,2:0.000000):0.462837
(((1:0.000000,3:0.000000):0.005105,4:0.000000):0.059311,2:0.000000):0.347995
(((1:0.000000,3:0.000000):0.008892,2:0.000000):0.359108,4:0.000000):0.573240
(((1:0.000000,3:0.000000):0.009682,4:0.000000):0.103000,2:0.000000):0.299300
(((1:0.000000,3:0.000000):0.068975,4:0.000000):0.112590,2:0.000000):0.324251
(((1:0.000000,3:0.000000):0.037632,4:0.000000):0.116854,2:0.000000):0.328734
(((1:0.000000,3:0.000000):0.059027,4:0.000000):0.245383,2:0.000000):0.453127
(((1:0.000000,3:0.000000):0.006555,4:0.000000):0.513858,2:0.000000):0.542327
(((1:0.000000,3:0.000000):0.085917,2:0.000000):0.607320,4:0.000000):0.651596
(((1:0.000000,3:0.000000):0.200346,4:0.000000):0.812033,2:0.000000):0.998351
(((1:0.000000,3:0.000000):0.272688,4:0.000000):0.535164,2:0.000000):0.844021
(((1:0.000000,3:0.000000):0.079277,4:0.000000):0.453485,2:0.000000):0.588369
(((1:0.000000,3:0.000000):0.044642,4:0.000000):0.053413,2:0.000000):0.389554
(((1:0.000000,3:0.000000):0.024986,4:0.000000):0.067245,2:0.000000):0.518542
(((1:0.000000,3:0.000000):0.089548,4:0.000000):0.157662,2:0.000000):0.484353
(((1:0.000000,3:0.000000):0.020980,4:0.000000):0.303265,2:0.000000):0.632383
(((1:0.000000,3:0.000000):0.025312,4:0.000000):0.379428,2:0.000000):1.397195
(((1:0.000000,3:0.000000):0.017342,4:0.000000):0.653599,2:0.000000):1.000590
(((1:0.000000,3:0.000000):0.125641,4:0.000000):1.091875,2:0.000000):1.240239
(((1:0.000000,3:0.000000):0.007755,4:0.000000):0.636127,2:0.000000):1.239238
(((1:0.000000,3:0.000000):0.004629,4:0.000000):0.289509,2:0.000000):1.375295
(((1:0.000000,3:0.000000):0.008931,2:0.000000):0.176714,4:0.000000):0.182907
(((1:0.000000,3:0.000000):0.039861,4:0.000000):0.258093,2:0.000000):0.857375
(((1:0.000000,3:0.000000):0.122347,4:0.000000):0.205301,2:0.000000):0.423049
(((1:0.000000,3:0.000000):0.096396,2:0.000000):0.899791,4:0.000000):1.065986
(((1:0.000000,3:0.000000):0.033142,2:0.000000):0.232991,4:0.000000):0.327685
(((1:0.000000,3:0.000000):0.100952,4:0.000000):0.660472,2:0.000000):0.786920
(((1:0.000000,3:0.000000):0.024093,4:0.000000):0.140311,2:0.000000):0.290176
(((1:0.000000,3:0.000000):0.131551,4:0.000000):0.226280,2:0.000000):0.370402
(((1:0.000000,3:0.000000):0.094275,4:0.000000):0.224807,2:0.000000):0.703294
(((1:0.000000,3:0.000000):0.072288,4:0.000000):0.287157,2:0.000000):0.476984
(((1:0.000000,3:0.000000):0.133272,2:0.000000):0.568699,4:0.000000):0.709238
(((1:0.000000,3:0.000000):0.009524,2:0.000000):0.401290,4:0.000000):0.425592
(((1:0.000000,3:0.000000):0.023099,4:0.000000):0.184058,2:0.000000):0.435927
((1:0.000000,3:0.000000):0.020630,(2:0.000000,4:0.000000):0.259462):0.259768
(((1:0.000000,3:0.000000):0.005328,4:0.000000):0.072030,2:0.000000):0.284510
(((1:0.000000,3:0.000000):0.099112,2:0.000000):0.619466,4:0.000000):0.987308
(((1:0.000000,3:0.000000):0.062079,2:0.000000):0.120901,4:0.000000):0.139001
(((1:0.000000,3:0.000000):0.138113,4:0.000000):0.561442,2:0.000000):0.628852
(((1:0.000000,3:0.000000):0.153322,2:0.000000):0.433785,4:0.000000):0.452855
(((1:0.000000,3:0.000000):0.026012,2:0.000000):0.088255,4:0.000000):0.143220
(((1:0.000000,3:0.000000):0.009275,4:0.000000):0.112269,2:0.000000):0.153530
(((1:0.000000,3:0.000000):0.036235,2:0.000000):0.300206,4:0.000000):0.695644
(((1:0.000000,3:0.000000):0.063735,2:0.000000):0.095638,4:0.000000):0.110348
((1:0.000000,3:0.000000):0.003908,(2:0.000000,4:0.000000):0.053686):0.064840
(((1:0.000000,3:0.000000):0.018717,4:0.000000):0.248219,2:0.000000):0.258433
(((1:0.000000,3:0.000000):0.002641,2:0.000000):0.011807,4:0.000000):0.033892
(((1:0.000000,3:0.000000):0.012007,2:0.000000):0.105152,4:0.000000):0.133737
(((1:0.000000,3:0.000000):0.009352,2:0.000000):0.065631,4:0.000000):0.072860
(((1:0.000000,3:0.000000):0.102982,2:0.000000):0.107758,4:0.000000):0.132833
(((1:0.000000,3:0.000000):0.013003,4:0.000000):0.069717,2:0.000000):0.141761
(((1:0.000000,3:0.000000):0.003777,2:0.000000):0.035180,4:0.000000):0.045293
(((1:0.000000,3:0.000000):0.008070,4:0.000000):0.067759,2:0.000000):0.099374
(((1:0.000000,3:0.000000):0.007034,2:0.000000):0.138939,4:0.000000):0.198748
(((1:0.000000,3:0.000000):0.083376,2:0.000000):0.221675,4:0.000000):0.598503
(((1:0.000000,3:0.000000):0.034600,4:0.000000):0.060963,2:0.000000):0.086585
((1:0.000000,(3:0.000000,4:0.000000):0.000920):0.029475,2:0.000000):0.068531
(((1:0.000000,3:0.000000):0.053454,4:0.000000):0.061277,2:0.000000):0.082515
(((1:0.000000,3:0.000000):0.001614,4:0.000000):0.036946,2:0.000000):0.110223
(((1:0.000000,3:0.000000):0.187616,2:0.000000):0.220859,4:0.000000):0.333386
((1:0.000000,3:0.000000):0.004742,(2:0.000000,4:0.000000):0.063539):0.086659
(((1:0.000000,3:0.000000):0.038678,2:0.000000):0.252457,4:0.000000):0.364889
(((1:0.000000,3:0.000000):0.007930,2:0.000000):0.145158,4:0.000000):0.357244
(((1:0.000000,3:0.000000):0.005724,4:0.000000):0.060686,2:0.000000):0.188034
((1:0.000000,3:0.000000):0.181029,(2:0.000000,4:0.000000):0.104311):0.299720
(((1:0.000000,3:0.000000):0.024119,2:0.000000):0.210508,4:0.000000):0.276401
(((1:0.000000,3:0.000000):0.018197,4:0.000000):0.051375,2:0.000000):0.185949
(((1:0.000000,3:0.000000):0.030145,2:0.000000):0.091358,4:0.000000):0.227383
(((1:0.000000,3:0.000000):0.036591,2:0.000000):0.256097,4:0.000000):0.564731
(((1:0.000000,3:0.000000):0.022753,2:0.000000):0.064361,4:0.000000):0.096401
(((1:0.000000,3:0.000000):0.027204,2:0.000000):0.233422,4:0.000000):0.268434
(((1:0.000000,3:0.000000):0.022039,4:0.000000):0.101678,2:0.000000):0.198520
(((1:0.000000,3:0.000000):0.015893,4:0.000000):0.146724,2:0.000000):0.328916
(((1:0.000000,3:0.000000):0.020407,2:0.000000):0.359417,4:0.000000):0.442971
(((1:0.000000,3:0.000000):0.011420,2:0.000000):0.126341,4:0.000000):0.215657
(((1:0.000000,3:0.000000):0.036642,2:0.000000):0.194407,4:0.000000):0.239778
((1:0.000000,3:0.000000):0.129126,(2:0.000000,4:0.000000):0.293300):0.339951
(((1:0.000000,3:0.000000):0.004563,4:0.000000):0.313458,2:0.000000):0.463848
((1:0.000000,3:0.000000):0.034652,(2:0.000000,4:0.000000):0.304454):0.333548
((1:0.000000,3:0.000000):0.031618,(2:0.000000,4:0.000000):0.120792):0.157353
(((1:0.000000,3:0.000000):0.057787,4:0.000000):0.245883,2:0.000000):0.396315
(((1:0.000000,3:0.000000):0.019736,4:0.000000):0.160865,2:0.000000):0.294516
(((1:0.000000,3:0.000000):0.013654,4:0.000000):0.056900,2:0.000000):0.428458
(((1:0.000000,3:0.000000):0.035632,2:0.000000):0.099146,4:0.000000):0.164791
((1:0.000000,3:0.000000):0.014709,(2:0.000000,4:0.000000):0.058987):0.094303
(((1:0.000000,3:0.000000):0.022972,4:0.000000):0.141897,2:0.000000):0.203816
(((1:0.000000,3:0.000000):0.029455,4:0.000000):0.099447,2:0.000000):0.152294
(((1:0.000000,3:0.000000):0.244605,2:0.000000):0.378646,4:0.000000):0.556345
(((1:0.000000,3:0.000000):0.008921,2:0.000000):0.240490,4:0.000000):0.413126
(((1:0.000000,3:0.000000):0.088658,4:0.000000):0.228675,2:0.000000):0.265323
(((1:0.000000,3:0.000000):0.007771,4:0.000000):0.397458,2:0.000000):0.572950
(((1:0.000000,3:0.000000):0.048518,4:0.000000):0.088004,2:0.000000):0.346641
(((1:0.000000,3:0.000000):0.044106,4:0.000000):0.221532,2:0.000000):0.743137
(((1:0.000000,3:0.000000):0.041427,2:0.000000):0.422725,4:0.000000):0.444034
(((1:0.000000,3:0.000000):0.007179,4:0.000000):0.324411,2:0.000000):0.395327
(((1:0.000000,3:0.000000):0.003398,4:0.000000):0.059341,2:0.000000):0.140852
((1:0.000000,3:0.000000):0.265395,(2:0.000000,4:0.000000):0.088186):0.532414
(((1:0.000000,3:0.000000):0.062344,4:0.000000):0.469681,2:0.000000):0.702471
(((1:0.000000,3:0.000000):0.030591,4:0.000000):0.075219,2:0.000000):0.429387
((1:0.000000,(3:0.000000,4:0.000000):0.140741):0.180935,2:0.000000):0.276374
(((1:0.000000,3:0.000000):0.009805,4:0.000000):0.375783,2:0.000000):0.451814
(((1:0.000000,3:0.000000):0.225698,2:0.000000):0.766288,4:0.000000):0.847350
(((1:0.000000,3:0.000000):0.016525,4:0.000000):0.190587,2:0.000000):0.372097
(((1:0.000000,3:0.000000):0.166016,4:0.000000):0.218640,2:0.000000):0.554142
(((1:0.000000,3:0.000000):0.008058,2:0.000000):0.768780,4:0.000000):0.815532
(((1:0.000000,3:0.000000):0.015493,2:0.000000):0.429963,4:0.000000):0.517379
(((1:0.000000,3:0.000000):0.229092,2:0.000000):0.427153,4:0.000000):0.722782
(((1:0.000000,3:0.000000):0.034018,2:0.000000):0.635840,4:0.000000):1.166475
(((1:0.000000,3:0.000000):0.004597,4:0.000000):0.148789,2:0.000000):0.269831
(((1:0.000000,3:0.000000):0.005659,2:0.000000):0.157132,4:0.000000):0.590041
(((1:0.000000,3:0.000000):0.023030,4:0.000000):0.067557,2:0.000000):0.321010
(((1:0.000000,3:0.000000):0.095037,4:0.000000):0.254427,2:0.000000):0.356668
(((1:0.000000,3:0.000000):0.001603,2:0.000000):0.439965,4:0.000000):0.742330
(((1:0.000000,3:0.000000):0.000375,4:0.000000):0.084642,2:0.000000):0.237964
(((1:0.000000,3:0.000000):0.159295,2:0.000000):0.631494,4:0.000000):0.969816
(((1:0.000000,3:0.000000):0.004837,4:0.000000):0.363432,2:0.000000):0.415461
(((1:0.000000,3:0.000000):0.030324,4:0.000000):0.240722,2:0.000000):0.319062
(((1:0.000000,3:0.000000):0.001239,4:0.000000):0.174702,2:0.000000):0.243589
(((1:0.000000,3:0.000000):0.008900,4:0.000000):0.047527,2:0.000000):0.141365
(((1:0.000000,3:0.000000):0.034066,4:0.000000):0.245899,2:0.000000):0.321458
(((1:0.000000,3:0.000000):0.006732,2:0.000000):0.339883,4:0.000000):0.356598
(((1:0.000000,3:0.000000):0.018139,4:0.000000):0.185554,2:0.000000):0.684911
(((1:0.000000,3:0.000000):0.026815,4:0.000000):0.178340,2:0.000000):0.178699
(((1:0.000000,3:0.000000):0.081396,4:0.000000):0.093668,2:0.000000):0.104795
(((1:0.000000,3:0.000000):0.057826,2:0.000000):0.235918,4:0.000000):0.565024
(((1:0.000000,3:0.000000):0.007933,4:0.000000):0.096142,2:0.000000):0.464941
(((1:0.000000,3:0.000000):0.070278,4:0.000000):0.191175,2:0.000000):0.262446
(((1:0.000000,3:0.000000):0.083168,2:0.000000):0.406230,4:0.000000):0.962468
(((1:0.000000,3:0.000000):0.005321,4:0.000000):0.145860,2:0.000000):0.240331
(((1:0.000000,3:0.000000):0.041546,4:0.000000):0.246829,2:0.000000):0.489389
((1:0.000000,3:0.000000):0.046518,(2:0.000000,4:0.000000):0.094550):0.143104
(((1:0.000000,3:0.000000):0.002564,2:0.000000):0.525760,4:0.000000):1.129405
(((1:0.000000,3:0.000000):0.018974,2:0.000000):0.285156,4:0.000000):0.899543
(((1:0.000000,3:0.000000):0.044815,4:0.000000):0.158328,2:0.000000):0.319743
(((1:0.000000,3:0.000000):0.000108,2:0.000000):0.200961,4:0.000000):0.534259
(((1:0.000000,3:0.000000):0.010645,2:0.000000):0.129843,4:0.000000):0.584121
(((1:0.000000,3:0.000000):0.003818,2:0.000000):0.080860,4:0.000000):0.544912
(((1:0.000000,3:0.000000):0.026031,2:0.000000):0.210917,4:0.000000):0.403340
(((1:0.000000,3:0.000000):0.030693,2:0.000000):0.181022,4:0.000000):0.539366
(((1:0.000000,3:0.000000):0.045706,2:0.000000):0.284376,4:0.000000):0.518760
(((1:0.000000,3:0.000000):0.000036,2:0.000000):0.140043,4:0.000000):0.540352
(((1:0.000000,3:0.000000):0.011906,2:0.000000):0.128868,4:0.000000):0.224144
(((1:0.000000,3:0.000000):0.002146,2:0.000000):0.142382,4:0.000000):0.533181
(((1:0.000000,3:0.000000):0.025625,2:0.000000):0.289791,4:0.000000):0.499763
(((1:0.000000,3:0.000000):0.012456,2:0.000000):0.263802,4:0.000000):0.897373
(((1:0.000000,3:0.000000):0.010442,4:0.000000):0.024473,2:0.000000):0.329643
(((1:0.000000,3:0.000000):0.020889,4:0.000000):0.115320,2:0.000000):0.183552
(((1:0.000000,3:0.000000):0.019356,2:0.000000):0.178994,4:0.000000):0.481135
(((1:0.000000,3:0.000000):0.029863,2:0.000000):0.174487,4:0.000000):0.501720
(((1:0.000000,3:0.000000):0.010356,2:0.000000):0.258255,4:0.000000):0.663626
(((1:0.000000,3:0.000000):0.052855,2:0.000000):0.170229,4:0.000000):0.501965
(((1:0.000000,3:0.000000):0.013499,2:0.000000):0.210148,4:0.000000):0.293794
(((1:0.000000,3:0.000000):0.015867,2:0.000000):0.156460,4:0.000000):0.368823
(((1:0.000000,3:0.000000):0.012235,2:0.000000):0.333099,4:0.000000):0.672652
(((1:0.000000,3:0.000000):0.012326,2:0.000000):0.277584,4:0.000000):0.542347
(((1:0.000000,3:0.000000):0.005741,2:0.000000):0.409104,4:0.000000):0.862788
(((1:0.000000,3:0.000000):0.021882,2:0.000000):0.291605,4:0.000000):0.823560
(((1:0.000000,3:0.000000):0.004854,2:0.000000):0.274128,4:0.000000):0.559717
(((1:0.000000,3:0.000000):0.026064,2:0.000000):0.291531,4:0.000000):0.607632
(((1:0.000000,3:0.000000):0.055243,2:0.000000):0.424575,4:0.000000):0.967412
(((1:0.000000,3:0.000000):0.002859,2:0.000000):0.583039,4:0.000000):1.013044
(((1:0.000000,3:0.000000):0.106342,2:0.000000):0.598095,4:0.000000):1.045495
(((1:0.000000,3:0.000000):0.054047,2:0.000000):0.523469,4:0.000000):1.360718
(((1:0.000000,3:0.000000):0.093734,2:0.000000):0.375380,4:0.000000):1.618970
(((1:0.000000,3:0.000000):0.160016,2:0.000000):0.396986,4:0.000000):1.477032
(((1:0.000000,3:0.000000):0.002673,2:0.000000):0.274340,4:0.000000):1.526878
(((1:0.000000,3:0.000000):0.020786,2:0.000000):0.627629,4:0.000000):1.855972
(((1:0.000000,3:0.000000):0.019823,2:0.000000):0.234709,4:0.000000):0.897260
(((1:0.000000,3:0.000000):0.024351,2:0.000000):0.308559,4:0.000000):0.971435
(((1:0.000000,3:0.000000):0.046435,2:0.000000):0.187124,4:0.000000):0.871919
(((1:0.000000,3:0.000000):0.028603,2:0.000000):0.343537,4:0.000000):0.788630
(((1:0.000000,3:0.000000):0.062241,2:0.000000):0.325523,4:0.000000):1.017812
(((1:0.000000,3:0.000000):0.067494,2:0.000000):0.552045,4:0.000000):1.333358
(((1:0.000000,3:0.000000):0.064575,2:0.000000):0.211454,4:0.000000):0.814763
(((1:0.000000,3:0.000000):0.033860,2:0.000000):0.341009,4:0.000000):0.770190
(((1:0.000000,3:0.000000):0.065481,2:0.000000):0.426421,4:0.000000):0.590292
(((1:0.000000,3:0.000000):0.008567,2:0.000000):0.398480,4:0.000000):0.881379
(((1:0.000000,3:0.000000):0.023710,2:0.000000):0.261246,4:0.000000):0.692572
(((1:0.000000,3:0.000000):0.007029,2:0.000000):0.193356,4:0.000000):0.573195
(((1:0.000000,3:0.000000):0.013727,2:0.000000):0.271696,4:0.000000):0.829367
(((1:0.000000,3:0.000000):0.030673,2:0.000000):0.354940,4:0.000000):0.729747
(((1:0.000000,3:0.000000):0.054839,2:0.000000):0.470355,4:0.000000):0.872255
(((1:0.000000,3:0.000000):0.003418,2:0.000000):0.400108,4:0.000000):0.984121
(((1:0.000000,3:0.000000):0.026573,4:0.000000):0.256312,2:0.000000):0.373496
(((1:0.000000,3:0.000000):0.011641,2:0.000000):0.654126,4:0.000000):1.591573
(((1:0.000000,3:0.000000):0.015321,4:0.000000):0.287372,2:0.000000):0.384842
(((1:0.000000,3:0.000000):0.003050,4:0.000000):0.016607,2:0.000000):0.113907
((1:0.000000,3:0.000000):0.000756,(2:0.000000,4:0.000000):0.197333):0.351581
(((1:0.000000,3:0.000000):0.041352,4:0.000000):0.186795,2:0.000000):0.415118
(((1:0.000000,3:0.000000):0.010185,4:0.000000):0.235279,2:0.000000):0.344576
(((1:0.000000,3:0.000000):0.080114,2:0.000000):0.753721,4:0.000000):1.434955
(((1:0.000000,3:0.000000):0.038920,2:0.000000):0.420824,4:0.000000):0.526150
(((1:0.000000,3:0.000000):0.039716,4:0.000000):0.397305,2:0.000000):0.412544
(((1:0.000000,3:0.000000):0.012685,4:0.000000):0.297638,2:0.000000):0.381447
(((1:0.000000,3:0.000000):0.004734,4:0.000000):0.045796,2:0.000000):0.171358
(((1:0.000000,3:0.000000):0.041726,4:0.000000):0.144412,2:0.000000):0.219510
(((1:0.000000,3:0.000000):0.025418,4:0.000000):0.248452,2:0.000000):0.342482
(((1:0.000000,3:0.000000):0.016928,4:0.000000):0.354894,2:0.000000):0.414112
(((1:0.000000,3:0.000000):0.005445,2:0.000000):0.387045,4:0.000000):0.516460
(((1:0.000000,3:0.000000):0.065764,4:0.000000):0.343722,2:0.000000):0.629272
(((1:0.000000,3:0.000000):0.021833,4:0.000000):0.128208,2:0.000000):0.399893
(((1:0.000000,3:0.000000):0.048272,4:0.000000):0.151973,2:0.000000):0.327339
(((1:0.000000,3:0.000000):0.002393,2:0.000000):0.361154,4:0.000000):0.580838
(((1:0.000000,3:0.000000):0.001562,4:0.000000):0.133613,2:0.000000):0.239178
(((1:0.000000,3:0.000000):0.022425,4:0.000000):0.127241,2:0.000000):0.338646
(((1:0.000000,3:0.000000):0.030540,4:0.000000):0.281645,2:0.000000):0.334002
(((1:0.000000,3:0.000000):0.043013,4:0.000000):0.251075,2:0.000000):0.276726
(((1:0.000000,3:0.000000):0.013321,4:0.000000):0.077789,2:0.000000):0.222223
(((1:0.000000,3:0.000000):0.054677,2:0.000000):0.208698,4:0.000000):0.369647
(((1:0.000000,3:0.000000):0.000985,4:0.000000):0.209425,2:0.000000):0.394127
(((1:0.000000,3:0.000000):0.011069,4:0.000000):0.150754,2:0.000000):0.324142
(((1:0.000000,3:0.000000):0.050482,4:0.000000):0.145672,2:0.000000):0.205034
((1:0.000000,3:0.000000):0.003726,(2:0.000000,4:0.000000):0.158148):0.166545
(((1:0.000000,3:0.000000):0.007775,2:0.000000):0.136342,4:0.000000):0.209651
(((1:0.000000,3:0.000000):0.021071,4:0.000000):0.147285,2:0.000000):0.213973
(((1:0.000000,3:0.000000):0.092894,4:0.000000):0.359697,2:0.000000):0.386691
(((1:0.000000,3:0.000000):0.008958,4:0.000000):0.099084,2:0.000000):0.162957
(((1:0.000000,3:0.000000):0.028147,4:0.000000):0.216324,2:0.000000):0.361866
(((1:0.000000,3:0.000000):0.024399,4:0.000000):0.033750,2:0.000000):0.279022
(((1:0.000000,3:0.000000):0.031112,4:0.000000):0.151629,2:0.000000):0.298705
((1:0.000000,3:0.000000):0.011279,(2:0.000000,4:0.000000):0.104257):0.114494
(((1:0.000000,3:0.000000):0.004984,2:0.000000):0.095614,4:0.000000):0.288335
(((1:0.000000,3:0.000000):0.034259,2:0.000000):0.134895,4:0.000000):0.431925
(((1:0.000000,3:0.000000):0.077847,4:0.000000):0.288416,2:0.000000):0.399580
(((1:0.000000,3:0.000000):0.000789,4:0.000000):0.179831,2:0.000000):0.282643
(((1:0.000000,3:0.000000):0.035439,4:0.000000):0.126873,2:0.000000):0.218076
(((1:0.000000,3:0.000000):0.001614,4:0.000000):0.189376,2:0.000000):0.324102
(((1:0.000000,3:0.000000):0.039852,4:0.000000):0.066058,2:0.000000):0.144861
(((1:0.000000,3:0.000000):0.104674,2:0.000000):0.126691,4:0.000000):0.682089
(((1:0.000000,3:0.000000):0.012449,4:0.000000):0.064609,2:0.000000):0.206379
((1:0.000000,3:0.000000):0.013721,(2:0.000000,4:0.000000):0.112711):0.128006
((1:0.000000,3:0.000000):0.013379,(2:0.000000,4:0.000000):0.203580):0.248529
((1:0.000000,3:0.000000):0.020956,(2:0.000000,4:0.000000):0.333552):0.461857
(((1:0.000000,3:0.000000):0.012358,4:0.000000):0.052274,2:0.000000):0.386361
((1:0.000000,3:0.000000):0.057882,(2:0.000000,4:0.000000):0.222639):0.270374
(((1:0.000000,3:0.000000):0.037413,4:0.000000):0.213528,2:0.000000):0.457093
(((1:0.000000,3:0.000000):0.020647,4:0.000000):0.073870,2:0.000000):0.471642
(((1:0.000000,3:0.000000):0.003118,4:0.000000):0.149735,2:0.000000):0.193553
(((1:0.000000,3:0.000000):0.077815,2:0.000000):0.173877,4:0.000000):0.302576
(((1:0.000000,3:0.000000):0.010126,2:0.000000):0.165145,4:0.000000):0.299496
((1:0.000000,(3:0.000000,4:0.000000):0.014420):0.015859,2:0.000000):0.295229
(((1:0.000000,3:0.000000):0.008639,2:0.000000):0.248526,4:0.000000):0.647227
(((1:0.000000,3:0.000000):0.062650,2:0.000000):0.165330,4:0.000000):0.178548
(((1:0.000000,3:0.000000):0.024084,4:0.000000):0.044860,2:0.000000):0.255805
((1:0.000000,3:0.000000):0.002539,(2:0.000000,4:0.000000):0.071247):0.199505
(((1:0.000000,3:0.000000):0.012578,4:0.000000):0.165538,2:0.000000):0.274487
(((1:0.000000,3:0.000000):0.008159,4:0.000000):0.208462,2:0.000000):0.367625
(((1:0.000000,3:0.000000):0.278155,2:0.000000):0.388871,4:0.000000):0.586454
(((1:0.000000,3:0.000000):0.007442,4:0.000000):0.069164,2:0.000000):0.395697
((1:0.000000,3:0.000000):0.023788,(2:0.000000,4:0.000000):0.115683):0.295710
(((1:0.000000,3:0.000000):0.007427,4:0.000000):0.422031,2:0.000000):0.506523
(((1:0.000000,3:0.000000):0.013880,4:0.000000):0.098142,2:0.000000):0.332281
(((1:0.000000,3:0.000000):0.006105,4:0.000000):0.246538,2:0.000000):0.317478
((1:0.000000,3:0.000000):0.056305,(2:0.000000,4:0.000000):0.082565):0.153102
(((1:0.000000,3:0.000000):0.008530,4:0.000000):0.165040,2:0.000000):0.223508
(((1:0.000000,3:0.000000):0.027465,4:0.000000):0.160651,2:0.000000):0.291276
(((1:0.000000,3:0.000000):0.020999,2:0.000000):0.153469,4:0.000000):0.174069
(((1:0.000000,3:0.000000):0.001049,4:0.000000):0.071930,2:0.000000):0.340147
(((1:0.000000,3:0.000000):0.103196,4:0.000000):0.244039,2:0.000000):0.339382
(((1:0.000000,3:0.000000):0.016859,4:0.000000):0.160142,2:0.000000):0.163280
(((1:0.000000,3:0.000000):0.006423,4:0.000000):0.070800,2:0.000000):0.078967
(((1:0.000000,3:0.000000):0.016228,4:0.000000):0.062963,2:0.000000):0.065729
(((1:0.000000,3:0.000000):0.009664,4:0.000000):0.059528,2:0.000000):0.098097
(((1:0.000000,3:0.000000):0.002352,2:0.000000):0.118451,4:0.000000):0.423596
(((1:0.000000,3:0.000000):0.003195,2:0.000000):0.514720,4:0.000000):1.088968
(((1:0.000000,3:0.000000):0.002207,4:0.000000):0.376472,2:0.000000):0.447056
(((1:0.000000,3:0.000000):0.001942,4:0.000000):0.452294,2:0.000000):0.519765
(((1:0.000000,3:0.000000):0.018191,2:0.000000):0.104183,4:0.000000):0.458590
(((1:0.000000,3:0.000000):0.019470,2:0.000000):0.064699,4:0.000000):0.322024
(((1:0.000000,3:0.000000):0.003991,4:0.000000):0.534864,2:0.000000):0.619116
((1:0.000000,3:0.000000):0.001866,(2:0.000000,4:0.000000):0.281815):0.291569
(((1:0.000000,3:0.000000):0.007840,4:0.000000):0.503108,2:0.000000):0.524195
(((1:0.000000,3:0.000000):0.023801,2:0.000000):0.085573,4:0.000000):0.530572
(((1:0.000000,3:0.000000):0.248874,2:0.000000):0.285097,4:0.000000):0.857877
(((1:0.000000,3:0.000000):0.004259,4:0.000000):0.508737,2:0.000000):0.602128
(((1:0.000000,3:0.000000):0.001298,2:0.000000):0.058436,4:0.000000):0.510659
(((1:0.000000,3:0.000000):0.017908,4:0.000000):0.405741,2:0.000000):0.536397
(((1:0.000000,3:0.000000):0.009184,2:0.000000):0.344585,4:0.000000):0.515132
(((1:0.000000,3:0.000000):0.079503,4:0.000000):0.924686,2:0.000000):1.328447
(((1:0.000000,3:0.000000):0.019358,2:0.000000):0.060599,4:0.000000):0.658458
(((1:0.000000,3:0.000000):0.001913,2:0.000000):0.025547,4:0.000000):0.032976
(((1:0.000000,3:0.000000):0.005774,4:0.000000):0.045680,2:0.000000):0.079069
(((1:0.000000,3:0.000000):0.036646,2:0.000000):0.074064,4:0.000000):0.135125
(((1:0.000000,3:0.000000):0.002832,4:0.000000):0.053553,2:0.000000):0.066213
(((1:0.000000,3:0.000000):0.003152,4:0.000000):0.048095,2:0.000000):0.072328
(((1:0.000000,3:0.000000):0.018837,4:0.000000):0.087383,2:0.000000):0.170358
(((1:0.000000,3:0.000000):0.010223,4:0.000000):0.028064,2:0.000000):0.113328
(((1:0.000000,3:0.000000):0.011554,4:0.000000):0.110898,2:0.000000):0.173410
(((1:0.000000,3:0.000000):0.021575,4:0.000000):0.147337,2:0.000000):0.202986
((1:0.000000,3:0.000000):0.004322,(2:0.000000,4:0.000000):0.053851):0.055459
(((1:0.000000,3:0.000000):0.010875,2:0.000000):0.180898,4:0.000000):0.197809
(((1:0.000000,3:0.000000):0.004570,2:0.000000):0.064987,4:0.000000):0.262372
(((1:0.000000,3:0.000000):0.014957,4:0.000000):0.038263,2:0.000000):0.097189
(((1:0.000000,3:0.000000):0.002353,2:0.000000):0.053150,4:0.000000):0.059414
(((1:0.000000,3:0.000000):0.003316,2:0.000000):0.036418,4:0.000000):0.039711
(((1:0.000000,3:0.000000):0.005384,4:0.000000):0.032961,2:0.000000):0.066132
(((1:0.000000,3:0.000000):0.000730,4:0.000000):0.027274,2:0.000000):0.059353
(((1:0.000000,3:0.000000):0.016442,2:0.000000):0.105210,4:0.000000):0.128373
(((1:0.000000,3:0.000000):0.005778,4:0.000000):0.070367,2:0.000000):0.089704
(((1:0.000000,3:0.000000):0.013012,4:0.000000):0.058791,2:0.000000):0.183850
(((1:0.000000,3:0.000000):0.002083,4:0.000000):0.230279,2:0.000000):0.274528
(((1:0.000000,3:0.000000):0.002180,4:0.000000):0.150701,2:0.000000):0.157253
(((1:0.000000,3:0.000000):0.012619,4:0.000000):0.119786,2:0.000000):0.121387
(((1:0.000000,3:0.000000):0.001416,4:0.000000):0.020848,2:0.000000):0.089191
((1:0.000000,3:0.000000):0.011062,(2:0.000000,4:0.000000):0.234328):0.238052
(((1:0.000000,3:0.000000):0.002983,2:0.000000):0.136123,4:0.000000):0.208235
(((1:0.000000,3:0.000000):0.006830,4:0.000000):0.108949,2:0.000000):0.148859
(((1:0.000000,3:0.000000):0.006456,4:0.000000):0.077787,2:0.000000):0.129139
((1:0.000000,3:0.000000):0.010150,(2:0.000000,4:0.000000):0.251189):0.266950
((1:0.000000,3:0.000000):0.002731,(2:0.000000,4:0.000000):0.189616):0.205918
(((1:0.000000,3:0.000000):0.000244,4:0.000000):0.163546,2:0.000000):0.199259
(((1:0.000000,3:0.000000):0.020656,4:0.000000):0.102435,2:0.000000):0.178132
(((1:0.000000,3:0.000000):0.016535,2:0.000000):0.253093,4:0.000000):0.322043
((1:0.000000,3:0.000000):0.056961,(2:0.000000,4:0.000000):0.129004):0.142511
(((1:0.000000,3:0.000000):0.001521,4:0.000000):0.077723,2:0.000000):0.187300
(((1:0.000000,3:0.000000):0.025411,4:0.000000):0.125166,2:0.000000):0.223066
((1:0.000000,3:0.000000):0.034806,(2:0.000000,4:0.000000):0.152449):0.191853
((1:0.000000,3:0.000000):0.015892,(2:0.000000,4:0.000000):0.128293):0.177929
(((1:0.000000,3:0.000000):0.022442,4:0.000000):0.161174,2:0.000000):0.433193
(((1:0.000000,3:0.000000):0.011314,4:0.000000):0.173440,2:0.000000):0.343162
(((1:0.000000,3:0.000000):0.012916,2:0.000000):0.333695,4:0.000000):0.501946
(((1:0.000000,3:0.000000):0.012701,4:0.000000):0.105387,2:0.000000):0.550042
(((1:0.000000,3:0.000000):0.001183,4:0.000000):0.134491,2:0.000000):0.188343
(((1:0.000000,3:0.000000):0.007927,4:0.000000):0.271915,2:0.000000):0.299018
(((1:0.000000,3:0.000000):0.043760,2:0.000000):0.275586,4:0.000000):0.360737
(((1:0.000000,3:0.000000):0.012209,4:0.000000):0.249597,2:0.000000):0.308919
(((1:0.000000,3:0.000000):0.008942,4:0.000000):0.089431,2:0.000000):0.323282
(((1:0.000000,3:0.000000):0.092226,4:0.000000):0.206323,2:0.000000):0.348472
(((1:0.000000,3:0.000000):0.053771,4:0.000000):0.153035,2:0.000000):0.498933
(((1:0.000000,3:0.000000):0.033084,2:0.000000):0.239077,4:0.000000):0.519822
(((1:0.000000,3:0.000000):0.007949,2:0.000000):0.301839,4:0.000000):0.451838
(((1:0.000000,3:0.000000):0.014762,4:0.000000):0.044024,2:0.000000):0.171080
(((1:0.000000,3:0.000000):0.077237,4:0.000000):0.267106,2:0.000000):0.523634
(((1:0.000000,3:0.000000):0.002098,4:0.000000):0.196263,2:0.000000):0.399833
(((1:0.000000,3:0.000000):0.001361,4:0.000000):0.158884,2:0.000000):0.161541
(((1:0.000000,3:0.000000):0.211974,2:0.000000):0.458280,4:0.000000):0.497434
((1:0.000000,3:0.000000):0.038284,(2:0.000000,4:0.000000):0.286252):0.313160
(((1:0.000000,3:0.000000):0.004732,2:0.000000):0.231112,4:0.000000):0.362118
(((1:0.000000,3:0.000000):0.033432,4:0.000000):0.066509,2:0.000000):0.195004
(((1:0.000000,3:0.000000):0.015891,2:0.000000):0.123305,4:0.000000):0.440127
(((1:0.000000,3:0.000000):0.001730,2:0.000000):0.108151,4:0.000000):0.406843
(((1:0.000000,3:0.000000):0.010855,2:0.000000):0.169492,4:0.000000):0.435774
(((1:0.000000,3:0.000000):0.015175,4:0.000000):0.134678,2:0.000000):0.155805
(((1:0.000000,3:0.000000):0.014020,2:0.000000):0.277098,4:0.000000):0.279694
(((1:0.000000,3:0.000000):0.065473,2:0.000000):0.153256,4:0.000000):0.199001
(((1:0.000000,3:0.000000):0.005251,2:0.000000):0.063920,4:0.000000):0.372399
(((1:0.000000,3:0.000000):0.001905,2:0.000000):0.054403,4:0.000000):0.296499
(((1:0.000000,3:0.000000):0.004370,2:0.000000):0.139287,4:0.000000):0.409196
(((1:0.000000,3:0.000000):0.003520,2:0.000000):0.084150,4:0.000000):0.363175
(((1:0.000000,3:0.000000):0.007594,2:0.000000):0.084289,4:0.000000):0.430559
(((1:0.000000,3:0.000000):0.012216,4:0.000000):0.081450,2:0.000000):0.206621
((1:0.000000,3:0.000000):0.002772,(2:0.000000,4:0.000000):0.180895):0.195860
((1:0.000000,3:0.000000):0.003041,(2:0.000000,4:0.000000):0.048807):0.052776
(((1:0.000000,3:0.000000):0.002366,2:0.000000):0.078091,4:0.000000):0.132734
(((1:0.000000,3:0.000000):0.039695,4:0.000000):0.063603,2:0.000000):0.077517
(((1:0.000000,3:0.000000):0.021494,2:0.000000):0.125294,4:0.000000):0.317232
(((1:0.000000,3:0.000000):0.007592,2:0.000000):0.121671,4:0.000000):0.284914
(((1:0.000000,3:0.000000):0.008920,4:0.000000):0.053500,2:0.000000):0.065614
(((1:0.000000,3:0.000000):0.002563,2:0.000000):0.145735,4:0.000000):0.167856
(((1:0.000000,3:0.000000):0.011559,2:0.000000):0.080752,4:0.000000):0.093271
((1:0.000000,3:0.000000):0.006074,(2:0.000000,4:0.000000):0.142512):0.149027
(((1:0.000000,3:0.000000):0.008409,4:0.000000):0.093246,2:0.000000):0.151446
(((1:0.000000,3:0.000000):0.003516,2:0.000000):0.198292,4:0.000000):0.343356
(((1:0.000000,3:0.000000):0.011530,4:0.000000):0.063233,2:0.000000):0.187136
(((1:0.000000,3:0.000000):0.014927,2:0.000000):0.154370,4:0.000000):0.207822
(((1:0.000000,3:0.000000):0.010030,4:0.000000):0.135171,2:0.000000):0.144150
((1:0.000000,3:0.000000):0.021601,(2:0.000000,4:0.000000):0.095193):0.128805
(((1:0.000000,3:0.000000):0.064998,4:0.000000):0.169475,2:0.000000):0.199120
(((1:0.000000,3:0.000000):0.014543,2:0.000000):0.267360,4:0.000000):0.347410
(((1:0.000000,3:0.000000):0.009411,4:0.000000):0.170906,2:0.000000):0.382041
(((1:0.000000,3:0.000000):0.008639,4:0.000000):0.051492,2:0.000000):0.221967
(((1:0.000000,3:0.000000):0.044822,4:0.000000):0.165884,2:0.000000):0.217032
(((1:0.000000,3:0.000000):0.025364,4:0.000000):0.073983,2:0.000000):0.080368
(((1:0.000000,3:0.000000):0.032963,4:0.000000):0.066750,2:0.000000):0.333739
(((1:0.000000,3:0.000000):0.025681,4:0.000000):0.109190,2:0.000000):0.178096
(((1:0.000000,3:0.000000):0.023377,4:0.000000):0.135833,2:0.000000):0.236964
(((1:0.000000,3:0.000000):0.078422,4:0.000000):0.231114,2:0.000000):0.338094
(((1:0.000000,3:0.000000):0.031287,2:0.000000):0.417544,4:0.000000):0.863759
(((1:0.000000,3:0.000000):0.119522,4:0.000000):0.203427,2:0.000000):0.351761
(((1:0.000000,3:0.000000):0.046363,4:0.000000):0.091710,2:0.000000):0.378762
(((1:0.000000,3:0.000000):0.047786,4:0.000000):0.337680,2:0.000000):0.388131
(((1:0.000000,3:0.000000):0.014274,4:0.000000):0.169247,2:0.000000):0.222987
(((1:0.000000,3:0.000000):0.047402,2:0.000000):0.263900,4:0.000000):0.713801
(((1:0.000000,3:0.000000):0.007256,2:0.000000):0.377855,4:0.000000):0.528272
(((1:0.000000,3:0.000000):0.051991,2:0.000000):0.208245,4:0.000000):0.429122
(((1:0.000000,3:0.000000):0.008399,4:0.000000):0.186004,2:0.000000):0.307406
(((1:0.000000,3:0.000000):0.028039,4:0.000000):0.245476,2:0.000000):0.254282
(((1:0.000000,3:0.000000):0.025346,4:0.000000):0.243233,2:0.000000):0.525428
(((1:0.000000,3:0.000000):0.022774,4:0.000000):0.315549,2:0.000000):0.344509
(((1:0.000000,3:0.000000):0.000646,4:0.000000):0.074659,2:0.000000):0.141844
(((1:0.000000,3:0.000000):0.006412,4:0.000000):0.099690,2:0.000000):0.441313
(((1:0.000000,3:0.000000):0.016435,4:0.000000):0.086088,2:0.000000):0.198960
(((1:0.000000,3:0.000000):0.090528,4:0.000000):0.298911,2:0.000000):0.452371
(((1:0.000000,3:0.000000):0.029134,4:0.000000):0.379454,2:0.000000):0.616492
(((1:0.000000,3:0.000000):0.042615,2:0.000000):0.327601,4:0.000000):0.362417
(((1:0.000000,3:0.000000):0.065993,4:0.000000):0.635770,2:0.000000):1.013474
((1:0.000000,3:0.000000):0.010449,(2:0.000000,4:0.000000):0.230207):0.380407
(((1:0.000000,3:0.000000):0.132266,4:0.000000):0.229451,2:0.000000):0.761107
((1:0.000000,3:0.000000):0.046701,(2:0.000000,4:0.000000):0.627168):0.716774
(((1:0.000000,3:0.000000):0.019151,2:0.000000):0.782691,4:0.000000):0.886322
(((1:0.000000,3:0.000000):0.004406,2:0.000000):0.157507,4:0.000000):0.159720
(((1:0.000000,3:0.000000):0.126962,4:0.000000):0.400578,2:0.000000):1.049789
(((1:0.000000,3:0.000000):0.044870,4:0.000000):0.840513,2:0.000000):1.049861
(((1:0.000000,3:0.000000):0.062181,4:0.000000):0.294290,2:0.000000):0.404553
(((1:0.000000,3:0.000000):0.339674,2:0.000000):0.387399,4:0.000000):0.488001
(((1:0.000000,3:0.000000):0.088782,4:0.000000):0.867230,2:0.000000):1.146528
(((1:0.000000,3:0.000000):0.065476,4:0.000000):0.284270,2:0.000000):0.338566
(((1:0.000000,3:0.000000):0.025926,4:0.000000):0.402477,2:0.000000):0.699828
(1:0.000000,(2:0.000000,(3:0.000000,4:0.000000):0.427157):0.464237):0.471051
(((1:0.000000,3:0.000000):0.299689,2:0.000000):0.671971,4:0.000000):1.300760
(((1:0.000000,3:0.000000):0.749049,4:0.000000):0.750031,2:0.000000):1.489405
((1:0.000000,3:0.000000):0.100822,(2:0.000000,4:0.000000):0.158411):0.196316
((1:0.000000,3:0.000000):0.567470,(2:0.000000,4:0.000000):0.055148):0.596992
((1:0.000000,3:0.000000):0.003578,(2:0.000000,4:0.000000):0.106221):0.178660
(((1:0.000000,3:0.000000):0.055342,2:0.000000):0.087400,4:0.000000):0.113959
(((1:0.000000,3:0.000000):0.012437,2:0.000000):0.030371,4:0.000000):0.036240
(((1:0.000000,3:0.000000):0.141370,4:0.000000):0.286846,2:0.000000):0.416080
(((1:0.000000,3:0.000000):0.071781,4:0.000000):0.470229,2:0.000000):0.747057
(((1:0.000000,3:0.000000):0.281686,2:0.000000):0.700162,4:0.000000):0.724671
(((1:0.000000,3:0.000000):0.009001,4:0.000000):0.152056,2:0.000000):0.379183
(((1:0.000000,3:0.000000):0.054505,4:0.000000):0.106328,2:0.000000):0.294544
(((1:0.000000,3:0.000000):0.015440,2:0.000000):0.591267,4:0.000000):1.124023
(((1:0.000000,3:0.000000):0.083383,4:0.000000):0.270670,2:0.000000):0.683499
(((1:0.000000,3:0.000000):0.015174,4:0.000000):0.342510,2:0.000000):0.558418
(((1:0.000000,3:0.000000):0.098772,2:0.000000):0.568705,4:0.000000):1.017792
((1:0.000000,3:0.000000):0.010962,(2:0.000000,4:0.000000):0.140372):0.458832
(((1:0.000000,4:0.000000):0.068563,3:0.000000):0.233100,2:0.000000):1.384366
(((1:0.000000,3:0.000000):0.075535,4:0.000000):0.250216,2:0.000000):0.344933
(((1:0.000000,3:0.000000):0.031726,2:0.000000):0.763131,4:0.000000):0.920090
(((1:0.000000,3:0.000000):0.024740,4:0.000000):0.108284,2:0.000000):0.394573
(((1:0.000000,3:0.000000):0.027060,2:0.000000):0.241770,4:0.000000):0.347736
(((1:0.000000,2:0.000000):0.350420,3:0.000000):0.643805,4:0.000000):0.681502
(((1:0.000000,3:0.000000):0.100778,2:0.000000):0.194072,4:0.000000):0.206772
((1:0.000000,3:0.000000):0.253546,(2:0.000000,4:0.000000):0.087275):0.465269
(((1:0.000000,3:0.000000):0.154076,4:0.000000):0.249923,2:0.000000):0.484699
(((1:0.000000,3:0.000000):0.029511,4:0.000000):0.077889,2:0.000000):0.272506
(((1:0.000000,3:0.000000):0.007515,4:0.000000):0.233279,2:0.000000):0.346590
(((1:0.000000,3:0.000000):0.003564,4:0.000000):0.224992,2:0.000000):0.257617
(((1:0.000000,3:0.000000):0.072699,4:0.000000):0.121162,2:0.000000):0.655469
(((1:0.000000,3:0.000000):0.022953,4:0.000000):0.437216,2:0.000000):0.792920
(((1:0.000000,3:0.000000):0.238557,2:0.000000):0.517403,4:0.000000):0.574872
(((1:0.000000,3:0.000000):0.084338,4:0.000000):0.123606,2:0.000000):0.342020
(((1:0.000000,3:0.000000):0.075229,4:0.000000):0.126138,2:0.000000):0.555116
(((1:0.000000,3:0.000000):0.034927,4:0.000000):0.140273,2:0.000000):0.338208
(((1:0.000000,3:0.000000):0.083725,4:0.000000):0.249880,2:0.000000):0.398224
(((1:0.000000,3:0.000000):0.192613,4:0.000000):0.195452,2:0.000000):0.266946
((1:0.000000,3:0.000000):0.014633,(2:0.000000,4:0.000000):0.279983):0.490481
(((1:0.000000,3:0.000000):0.012661,4:0.000000):0.234328,2:0.000000):0.336352
(((1:0.000000,3:0.000000):0.080856,4:0.000000):0.400481,2:0.000000):0.507300
(((1:0.000000,3:0.000000):0.023569,4:0.000000):0.064407,2:0.000000):0.145621
(((1:0.000000,3:0.000000):0.013920,4:0.000000):0.120487,2:0.000000):0.344732
(((1:0.000000,3:0.000000):0.057139,4:0.000000):0.071326,2:0.000000):0.265998
(((1:0.000000,3:0.000000):0.004607,4:0.000000):0.104885,2:0.000000):0.195017
(((1:0.000000,3:0.000000):0.004735,4:0.000000):0.141856,2:0.000000):0.195474
(((1:0.000000,3:0.000000):0.024338,4:0.000000):0.092212,2:0.000000):0.137698
(((1:0.000000,3:0.000000):0.027821,4:0.000000):0.166334,2:0.000000):0.187789
(((1:0.000000,3:0.000000):0.014483,4:0.000000):0.128925,2:0.000000):0.132445
(((1:0.000000,3:0.000000):0.022066,2:0.000000):0.142937,4:0.000000):0.162779
(((1:0.000000,3:0.000000):0.001321,4:0.000000):0.039513,2:0.000000):0.118554
(((1:0.000000,3:0.000000):0.011245,2:0.000000):0.101465,4:0.000000):0.108549
(((1:0.000000,3:0.000000):0.001455,4:0.000000):0.067376,2:0.000000):0.100569
(((1:0.000000,3:0.000000):0.006313,2:0.000000):0.064793,4:0.000000):0.266810
(((1:0.000000,3:0.000000):0.022561,4:0.000000):0.074581,2:0.000000):0.092122
(((1:0.000000,3:0.000000):0.012507,2:0.000000):0.112544,4:0.000000):0.464859
(((1:0.000000,3:0.000000):0.012903,4:0.000000):0.091370,2:0.000000):0.135063
(((1:0.000000,3:0.000000):0.034849,2:0.000000):0.089911,4:0.000000):0.237275
(((1:0.000000,3:0.000000):0.028358,4:0.000000):0.080360,2:0.000000):0.138232
((1:0.000000,3:0.000000):0.005465,(2:0.000000,4:0.000000):0.067450):0.082124
((1:0.000000,3:0.000000):0.023034,(2:0.000000,4:0.000000):0.085521):0.172377
(((1:0.000000,3:0.000000):0.019067,2:0.000000):0.122754,4:0.000000):0.479712
(((1:0.000000,3:0.000000):0.003380,4:0.000000):0.077339,2:0.000000):0.165970
(((1:0.000000,3:0.000000):0.001466,4:0.000000):0.048832,2:0.000000):0.104402
(((1:0.000000,3:0.000000):0.022050,2:0.000000):0.165685,4:0.000000):0.543983
(((1:0.000000,3:0.000000):0.030616,2:0.000000):0.295063,4:0.000000):0.679295
(((1:0.000000,3:0.000000):0.017244,4:0.000000):0.037772,2:0.000000):0.319288
(((1:0.000000,3:0.000000):0.001850,4:0.000000):0.157914,2:0.000000):0.305354
(((1:0.000000,3:0.000000):0.000421,4:0.000000):0.278956,2:0.000000):0.531245
((1:0.000000,3:0.000000):0.044637,(2:0.000000,4:0.000000):0.164428):0.312273
(((1:0.000000,3:0.000000):0.045442,4:0.000000):0.363575,2:0.000000):0.591685
(((1:0.000000,3:0.000000):0.076464,4:0.000000):0.158174,2:0.000000):0.365970
((1:0.000000,3:0.000000):0.022013,(2:0.000000,4:0.000000):0.176914):0.344745
((1:0.000000,3:0.000000):0.009838,(2:0.000000,4:0.000000):0.574176):0.625447
(((1:0.000000,3:0.000000):0.123240,4:0.000000):0.179837,2:0.000000):0.186136
(((1:0.000000,3:0.000000):0.029686,4:0.000000):0.236273,2:0.000000):0.467610
(((1:0.000000,3:0.000000):0.025061,4:0.000000):0.187526,2:0.000000):0.615742
(((1:0.000000,3:0.000000):0.086312,4:0.000000):0.145378,2:0.000000):0.186004
(((1:0.000000,3:0.000000):0.095083,4:0.000000):0.272731,2:0.000000):0.324166
(((1:0.000000,3:0.000000):0.012149,2:0.000000):0.067136,4:0.000000):0.085390
(((1:0.000000,3:0.000000):0.013267,4:0.000000):0.033425,2:0.000000):0.128400
(((1:0.000000,3:0.000000):0.301308,4:0.000000):0.357033,2:0.000000):0.449790
(((1:0.000000,3:0.000000):0.015810,4:0.000000):0.111076,2:0.000000):0.161180
(((1:0.000000,3:0.000000):0.016062,4:0.000000):0.103310,2:0.000000):0.131300
(((1:0.000000,3:0.000000):0.128581,4:0.000000):0.399522,2:0.000000):0.479994
(((1:0.000000,3:0.000000):0.016755,4:0.000000):0.157236,2:0.000000):0.186698
(((1:0.000000,3:0.000000):0.014710,4:0.000000):0.065640,2:0.000000):0.263366
(((1:0.000000,3:0.000000):0.023604,4:0.000000):0.155873,2:0.000000):0.232108
(((1:0.000000,3:0.000000):0.006432,2:0.000000):0.152523,4:0.000000):0.164735
(((1:0.000000,3:0.000000):0.034836,2:0.000000):0.149640,4:0.000000):0.197940
(((1:0.000000,3:0.000000):0.004321,4:0.000000):0.034905,2:0.000000):0.206676
((1:0.000000,3:0.000000):0.016903,(2:0.000000,4:0.000000):0.094832):0.175353
(((1:0.000000,3:0.000000):0.013889,4:0.000000):0.082101,2:0.000000):0.099959
(((1:0.000000,3:0.000000):0.002546,4:0.000000):0.066704,2:0.000000):0.141731
(((1:0.000000,3:0.000000):0.024614,4:0.000000):0.036670,2:0.000000):0.241572
(((1:0.000000,3:0.000000):0.002187,4:0.000000):0.049103,2:0.000000):0.148526
(((1:0.000000,3:0.000000):0.007252,4:0.000000):0.074607,2:0.000000):0.182706
(((1:0.000000,3:0.000000):0.006960,4:0.000000):0.104012,2:0.000000):0.174686
(((1:0.000000,3:0.000000):0.009022,2:0.000000):0.139865,4:0.000000):0.329854
(((1:0.000000,3:0.000000):0.003288,4:0.000000):0.137306,2:0.000000):0.314803
(((1:0.000000,3:0.000000):0.004251,2:0.000000):0.158039,4:0.000000):0.308127
(((1:0.000000,3:0.000000):0.002934,2:0.000000):0.115251,4:0.000000):0.122647
(((1:0.000000,3:0.000000):0.000984,4:0.000000):0.043268,2:0.000000):0.085799
(((1:0.000000,3:0.000000):0.000199,4:0.000000):0.044756,2:0.000000):0.093622
(((1:0.000000,3:0.000000):0.001832,2:0.000000):0.055436,4:0.000000):0.092600
(((1:0.000000,3:0.000000):0.000153,4:0.000000):0.041485,2:0.000000):0.085631
(((1:0.000000,3:0.000000):0.011858,4:0.000000):0.033206,2:0.000000):0.056458
(((1:0.000000,3:0.000000):0.007502,4:0.000000):0.011925,2:0.000000):0.055270
(((1:0.000000,3:0.000000):0.000119,4:0.000000):0.059494,2:0.000000):0.084578
(((1:0.000000,3:0.000000):0.000832,2:0.000000):0.083940,4:0.000000):0.102578
(((1:0.000000,3:0.000000):0.011958,4:0.000000):0.051075,2:0.000000):0.059416
(((1:0.000000,3:0.000000):0.005445,2:0.000000):0.052645,4:0.000000):0.385075
(((1:0.000000,3:0.000000):0.009914,2:0.000000):0.060506,4:0.000000):0.475746
(((1:0.000000,3:0.000000):0.001482,2:0.000000):0.083962,4:0.000000):0.157180
(((1:0.000000,3:0.000000):0.000088,2:0.000000):0.066785,4:0.000000):0.428020
(((1:0.000000,2:0.000000):0.054311,3:0.000000):0.216641,4:0.000000):0.305084
(((1:0.000000,3:0.000000):0.015647,2:0.000000):0.057609,4:0.000000):0.268960
(((1:0.000000,3:0.000000):0.119928,2:0.000000):0.182352,4:0.000000):0.553773
((1:0.000000,(3:0.000000,4:0.000000):0.256080):0.313594,2:0.000000):0.482763
(((1:0.000000,3:0.000000):0.000845,4:0.000000):0.042488,2:0.000000):0.093734
(((1:0.000000,3:0.000000):0.005805,4:0.000000):0.023201,2:0.000000):0.091083
(((1:0.000000,3:0.000000):0.000433,4:0.000000):0.039882,2:0.000000):0.064056
(1:0.000000,((2:0.000000,3:0.000000):0.018206,4:0.000000):0.018775):0.022616
(((1:0.000000,3:0.000000):0.000609,4:0.000000):0.045299,2:0.000000):0.080799
(((1:0.000000,3:0.000000):0.007941,4:0.000000):0.049603,2:0.000000):0.161853
(((1:0.000000,3:0.000000):0.019705,4:0.000000):0.081142,2:0.000000):0.161642
((1:0.000000,3:0.000000):0.024638,(2:0.000000,4:0.000000):0.038244):0.039339
(((1:0.000000,3:0.000000):0.020041,4:0.000000):0.039201,2:0.000000):0.085657
(((1:0.000000,3:0.000000):0.008970,4:0.000000):0.044246,2:0.000000):0.134787
(((1:0.000000,3:0.000000):0.037378,4:0.000000):0.129699,2:0.000000):0.139695
(((1:0.000000,3:0.000000):0.003900,4:0.000000):0.127165,2:0.000000):0.138493
(((1:0.000000,2:0.000000):0.076386,3:0.000000):0.261552,4:0.000000):0.267433
(((1:0.000000,3:0.000000):0.002165,4:0.000000):0.036061,2:0.000000):0.115121
(((1:0.000000,3:0.000000):0.048744,2:0.000000):0.102203,4:0.000000):0.327726
(((1:0.000000,3:0.000000):0.051015,2:0.000000):0.192355,4:0.000000):0.277874
(((1:0.000000,3:0.000000):0.001158,4:0.000000):0.065584,2:0.000000):0.137301
(((1:0.000000,3:0.000000):0.088009,2:0.000000):0.112155,4:0.000000):0.151814
(((1:0.000000,3:0.000000):0.045914,2:0.000000):0.216782,4:0.000000):0.315990
(((1:0.000000,3:0.000000):0.002811,2:0.000000):0.126080,4:0.000000):0.178688
(((1:0.000000,3:0.000000):0.047476,4:0.000000):0.072054,2:0.000000):0.202067
(((1:0.000000,3:0.000000):0.029315,4:0.000000):0.095888,2:0.000000):0.126879
(((1:0.000000,3:0.000000):0.067324,4:0.000000):0.143160,2:0.000000):0.183925
(((1:0.000000,3:0.000000):0.035525,4:0.000000):0.156774,2:0.000000):0.228834
(((1:0.000000,3:0.000000):0.024388,4:0.000000):0.063881,2:0.000000):0.117225
(((1:0.000000,3:0.000000):0.002914,2:0.000000):0.389657,4:0.000000):0.417488
(((1:0.000000,3:0.000000):0.013858,4:0.000000):0.314829,2:0.000000):0.377852
(((1:0.000000,3:0.000000):0.036412,4:0.000000):0.043899,2:0.000000):0.247821
(((1:0.000000,3:0.000000):0.028323,4:0.000000):0.423001,2:0.000000):0.449213
(((1:0.000000,3:0.000000):0.029718,4:0.000000):0.163384,2:0.000000):0.198364
(((1:0.000000,3:0.000000):0.026074,2:0.000000):0.493525,4:0.000000):0.901285
(((1:0.000000,3:0.000000):0.053369,4:0.000000):0.418784,2:0.000000):0.626509
(((1:0.000000,3:0.000000):0.025232,4:0.000000):0.171512,2:0.000000):0.672734
((1:0.000000,3:0.000000):0.011542,(2:0.000000,4:0.000000):0.274321):0.332946
(((1:0.000000,3:0.000000):0.035009,2:0.000000):0.652852,4:0.000000):0.706152
(((1:0.000000,3:0.000000):0.171984,4:0.000000):0.878905,2:0.000000):1.015386
(((1:0.000000,3:0.000000):0.107488,4:0.000000):0.375723,2:0.000000):0.843774
(((1:0.000000,3:0.000000):0.110738,2:0.000000):0.235717,4:0.000000):0.316896
(((1:0.000000,3:0.000000):0.014195,4:0.000000):0.192601,2:0.000000):0.496814
(((1:0.000000,3:0.000000):0.001962,4:0.000000):0.337026,2:0.000000):0.525972
((1:0.000000,3:0.000000):0.034783,(2:0.000000,4:0.000000):0.195697):0.217418
(((1:0.000000,3:0.000000):0.099597,4:0.000000):0.135762,2:0.000000):0.155698
(((1:0.000000,3:0.000000):0.100945,4:0.000000):0.297439,2:0.000000):0.447485
(((1:0.000000,3:0.000000):0.095752,4:0.000000):0.171289,2:0.000000):0.296845
(((1:0.000000,3:0.000000):0.006597,4:0.000000):0.091406,2:0.000000):0.478141
(((1:0.000000,3:0.000000):0.077578,4:0.000000):0.167666,2:0.000000):0.245091
(((1:0.000000,3:0.000000):0.032066,4:0.000000):0.122097,2:0.000000):0.138116
(((1:0.000000,2:0.000000):0.201045,3:0.000000):0.230348,4:0.000000):0.241885
(((1:0.000000,3:0.000000):0.212753,4:0.000000):0.398021,2:0.000000):0.754464
(((1:0.000000,3:0.000000):0.003604,4:0.000000):0.168803,2:0.000000):0.330911
(((1:0.000000,3:0.000000):0.022402,4:0.000000):0.102086,2:0.000000):0.235609
(((1:0.000000,3:0.000000):0.036738,4:0.000000):0.260868,2:0.000000):0.640067
(((1:0.000000,3:0.000000):0.008494,4:0.000000):0.101708,2:0.000000):0.313694
(((1:0.000000,3:0.000000):0.026638,2:0.000000):0.214906,4:0.000000):0.240931
((1:0.000000,3:0.000000):0.033740,(2:0.000000,4:0.000000):0.147512):0.158773
(((1:0.000000,3:0.000000):0.005803,4:0.000000):0.095834,2:0.000000):0.134738
(((1:0.000000,3:0.000000):0.019073,4:0.000000):0.061446,2:0.000000):0.184450
(((1:0.000000,3:0.000000):0.034527,2:0.000000):0.213836,4:0.000000):0.336348
(((1:0.000000,3:0.000000):0.008278,4:0.000000):0.145427,2:0.000000):0.257083
((1:0.000000,3:0.000000):0.002386,(2:0.000000,4:0.000000):0.179222):0.198699
(((1:0.000000,3:0.000000):0.032444,4:0.000000):0.156469,2:0.000000):0.159782
(((1:0.000000,3:0.000000):0.031700,4:0.000000):0.104431,2:0.000000):0.171610
(((1:0.000000,3:0.000000):0.015371,4:0.000000):0.171496,2:0.000000):0.192814
(((1:0.000000,3:0.000000):0.002340,2:0.000000):0.171099,4:0.000000):0.182758
(((1:0.000000,3:0.000000):0.005968,4:0.000000):0.112964,2:0.000000):0.129870
(((1:0.000000,3:0.000000):0.033957,4:0.000000):0.155242,2:0.000000):0.157157
(((1:0.000000,3:0.000000):0.004710,2:0.000000):0.193451,4:0.000000):0.236262
((1:0.000000,3:0.000000):0.004989,(2:0.000000,4:0.000000):0.075604):0.116727
(((1:0.000000,3:0.000000):0.003184,4:0.000000):0.156243,2:0.000000):0.281549
(((1:0.000000,3:0.000000):0.072296,4:0.000000):0.189376,2:0.000000):0.213349
(((1:0.000000,3:0.000000):0.001336,4:0.000000):0.077218,2:0.000000):0.323951
(((1:0.000000,3:0.000000):0.005889,4:0.000000):0.186562,2:0.000000):0.210174
(((1:0.000000,3:0.000000):0.043374,4:0.000000):0.369694,2:0.000000):0.440651
((1:0.000000,3:0.000000):0.010716,(2:0.000000,4:0.000000):0.282928):0.491080
(((1:0.000000,3:0.000000):0.045164,2:0.000000):0.291848,4:0.000000):0.381516
(((1:0.000000,3:0.000000):0.039256,2:0.000000):0.158779,4:0.000000):0.175480
(((1:0.000000,3:0.000000):0.027780,4:0.000000):0.207124,2:0.000000):0.434794
(((1:0.000000,3:0.000000):0.002221,4:0.000000):0.281481,2:0.000000):0.476052
(((1:0.000000,3:0.000000):0.030687,4:0.000000):0.145954,2:0.000000):0.393171
((1:0.000000,3:0.000000):0.001501,(2:0.000000,4:0.000000):0.163723):0.220074
(((1:0.000000,3:0.000000):0.098847,4:0.000000):0.230591,2:0.000000):0.319887
(((1:0.000000,3:0.000000):0.080039,4:0.000000):0.130318,2:0.000000):0.212177
(((1:0.000000,3:0.000000):0.019562,2:0.000000):0.258161,4:0.000000):0.267524
((1:0.000000,3:0.000000):0.002301,(2:0.000000,4:0.000000):0.197239):0.289447
(((1:0.000000,3:0.000000):0.011377,4:0.000000):0.079098,2:0.000000):0.120412
(((1:0.000000,3:0.000000):0.009920,4:0.000000):0.081379,2:0.000000):0.371537
(((1:0.000000,3:0.000000):0.000441,4:0.000000):0.080299,2:0.000000):0.196898
(((1:0.000000,3:0.000000):0.014891,4:0.000000):0.073284,2:0.000000):0.187386
(((1:0.000000,3:0.000000):0.058133,4:0.000000):0.120018,2:0.000000):0.200464
(((1:0.000000,3:0.000000):0.005694,4:0.000000):0.170530,2:0.000000):0.221276
(((1:0.000000,3:0.000000):0.035952,2:0.000000):0.225263,4:0.000000):0.226881
(((1:0.000000,3:0.000000):0.006374,4:0.000000):0.088772,2:0.000000):0.306646
(((1:0.000000,3:0.000000):0.056305,2:0.000000):0.096485,4:0.000000):0.166279
(((1:0.000000,3:0.000000):0.010829,4:0.000000):0.332141,2:0.000000):0.554593
((1:0.000000,3:0.000000):0.034661,(2:0.000000,4:0.000000):0.423995):0.459661
(((1:0.000000,3:0.000000):0.002304,2:0.000000):0.404928,4:0.000000):0.618787
(((1:0.000000,3:0.000000):0.004081,4:0.000000):0.272292,2:0.000000):0.297891
((1:0.000000,3:0.000000):0.007373,(2:0.000000,4:0.000000):0.203367):0.316833
(((1:0.000000,3:0.000000):0.034429,4:0.000000):0.247738,2:0.000000):0.252016
(((1:0.000000,3:0.000000):0.071176,4:0.000000):0.115122,2:0.000000):0.287092
(((1:0.000000,3:0.000000):0.019051,4:0.000000):0.081247,2:0.000000):0.176649
(((1:0.000000,3:0.000000):0.074401,4:0.000000):0.190249,2:0.000000):0.481804
(((1:0.000000,3:0.000000):0.059027,4:0.000000):0.096150,2:0.000000):0.294610
(((1:0.000000,3:0.000000):0.003845,4:0.000000):0.336215,2:0.000000):0.614512
(((1:0.000000,3:0.000000):0.022538,4:0.000000):0.109070,2:0.000000):0.255927
(((1:0.000000,3:0.000000):0.039557,4:0.000000):0.288084,2:0.000000):0.488801
(((1:0.000000,3:0.000000):0.222592,4:0.000000):0.321336,2:0.000000):0.506468
(((1:0.000000,3:0.000000):0.108982,4:0.000000):0.428069,2:0.000000):0.608392
(((1:0.000000,3:0.000000):0.013712,4:0.000000):0.403230,2:0.000000):0.748541
(((1:0.000000,3:0.000000):0.018920,2:0.000000):0.739470,4:0.000000):1.233938
((1:0.000000,(3:0.000000,4:0.000000):0.078977):0.137098,2:0.000000):0.515028
(((1:0.000000,3:0.000000):0.000803,4:0.000000):0.197933,2:0.000000):0.475250
(((1:0.000000,4:0.000000):0.093532,3:0.000000):0.135844,2:0.000000):0.344739
(((1:0.000000,3:0.000000):0.075384,4:0.000000):0.538614,2:0.000000):0.846815
(((1:0.000000,3:0.000000):0.381322,4:0.000000):0.622085,2:0.000000):0.851157
(((1:0.000000,3:0.000000):0.045544,4:0.000000):0.207875,2:0.000000):0.679511
(((1:0.000000,3:0.000000):0.080576,2:0.000000):0.985385,4:0.000000):1.289139
((1:0.000000,3:0.000000):0.053488,(2:0.000000,4:0.000000):0.253171):0.568109
(((1:0.000000,3:0.000000):0.009528,4:0.000000):0.389230,2:0.000000):0.528252
(((1:0.000000,3:0.000000):0.103960,2:0.000000):0.967952,4:0.000000):1.383344
(((1:0.000000,3:0.000000):0.305611,2:0.000000):0.487932,4:0.000000):0.553186
(((1:0.000000,3:0.000000):0.090138,4:0.000000):0.975736,2:0.000000):1.021500
((1:0.000000,3:0.000000):0.215980,(2:0.000000,4:0.000000):0.207471):0.299513
(((1:0.000000,3:0.000000):0.042658,4:0.000000):0.283869,2:0.000000):0.434267
(((1:0.000000,3:0.000000):0.127386,2:0.000000):0.463051,4:0.000000):0.579631
(((1:0.000000,3:0.000000):0.002817,4:0.000000):0.171166,2:0.000000):0.248785
((1:0.000000,3:0.000000):0.001381,(2:0.000000,4:0.000000):0.154001):0.166855
(((1:0.000000,3:0.000000):0.028074,4:0.000000):0.196849,2:0.000000):0.288297
(((1:0.000000,3:0.000000):0.051067,2:0.000000):0.240599,4:0.000000):0.355409
(((1:0.000000,3:0.000000):0.071752,2:0.000000):0.260957,4:0.000000):0.451686
(((1:0.000000,3:0.000000):0.025997,4:0.000000):0.175646,2:0.000000):0.317510
(((1:0.000000,3:0.000000):0.011785,4:0.000000):0.250284,2:0.000000):0.313857
(((1:0.000000,3:0.000000):0.000017,4:0.000000):0.178230,2:0.000000):0.278212
(((1:0.000000,3:0.000000):0.011940,4:0.000000):0.305792,2:0.000000):0.341635
(((1:0.000000,3:0.000000):0.099743,4:0.000000):0.211964,2:0.000000):0.405128
(((1:0.000000,3:0.000000):0.003177,4:0.000000):0.099110,2:0.000000):0.299932
(((1:0.000000,3:0.000000):0.028402,4:0.000000):0.180229,2:0.000000):0.485658
(((1:0.000000,3:0.000000):0.034095,4:0.000000):0.180235,2:0.000000):0.277178
((1:0.000000,3:0.000000):0.050230,(2:0.000000,4:0.000000):0.356906):0.470478
(((1:0.000000,3:0.000000):0.043141,4:0.000000):0.357764,2:0.000000):0.588730
(((1:0.000000,3:0.000000):0.221935,4:0.000000):0.388392,2:0.000000):0.705290
(((1:0.000000,3:0.000000):0.034427,4:0.000000):0.087492,2:0.000000):0.290826
(((1:0.000000,3:0.000000):0.015971,2:0.000000):0.325434,4:0.000000):0.521012
(((1:0.000000,3:0.000000):0.006338,4:0.000000):0.232004,2:0.000000):0.390775
(((1:0.000000,3:0.000000):0.041542,4:0.000000):0.235915,2:0.000000):0.593889
(((1:0.000000,3:0.000000):0.011980,4:0.000000):0.469627,2:0.000000):0.606866
(((1:0.000000,3:0.000000):0.056944,2:0.000000):0.335205,4:0.000000):0.526899
(((1:0.000000,3:0.000000):0.039529,4:0.000000):0.088326,2:0.000000):0.123058
(((1:0.000000,3:0.000000):0.063826,4:0.000000):0.136830,2:0.000000):0.613505
(((1:0.000000,3:0.000000):0.011358,2:0.000000):0.501460,4:0.000000):0.594155
((1:0.000000,3:0.000000):0.036244,(2:0.000000,4:0.000000):0.376055):0.447708
(((1:0.000000,3:0.000000):0.024274,4:0.000000):0.533316,2:0.000000):0.634008
(((1:0.000000,3:0.000000):0.040782,2:0.000000):0.565880,4:0.000000):0.744662
(((1:0.000000,3:0.000000):0.062597,4:0.000000):0.292419,2:0.000000):0.672250
(((1:0.000000,3:0.000000):0.044010,4:0.000000):0.219984,2:0.000000):0.603616
(((1:0.000000,3:0.000000):0.074347,4:0.000000):0.153859,2:0.000000):0.333483
(((1:0.000000,3:0.000000):0.014820,4:0.000000):0.082712,2:0.000000):0.094311
(((1:0.000000,3:0.000000):0.007351,4:0.000000):0.061789,2:0.000000):0.357340
(((1:0.000000,3:0.000000):0.033940,4:0.000000):0.201150,2:0.000000):0.367914
(((1:0.000000,3:0.000000):0.014272,4:0.000000):0.280397,2:0.000000):0.532341
(((1:0.000000,3:0.000000):0.022768,4:0.000000):0.066351,2:0.000000):0.281758
(((1:0.000000,3:0.000000):0.016614,4:0.000000):0.099607,2:0.000000):0.332425
(((1:0.000000,3:0.000000):0.073946,4:0.000000):0.204802,2:0.000000):0.232735
(((1:0.000000,3:0.000000):0.025391,4:0.000000):0.320349,2:0.000000):0.377810
(((1:0.000000,3:0.000000):0.002234,4:0.000000):0.149034,2:0.000000):0.346947
(((1:0.000000,3:0.000000):0.019325,4:0.000000):0.157011,2:0.000000):0.222446
(((1:0.000000,3:0.000000):0.018849,2:0.000000):0.320042,4:0.000000):0.580602
(((1:0.000000,3:0.000000):0.028720,4:0.000000):0.293539,2:0.000000):0.470794
(((1:0.000000,3:0.000000):0.090963,4:0.000000):0.182427,2:0.000000):0.227389
(((1:0.000000,3:0.000000):0.023219,4:0.000000):0.143144,2:0.000000):0.543496
(((1:0.000000,3:0.000000):0.041149,4:0.000000):0.479403,2:0.000000):0.549970
(((1:0.000000,3:0.000000):0.045824,4:0.000000):0.297274,2:0.000000):0.585416
(((1:0.000000,3:0.000000):0.003495,4:0.000000):0.346247,2:0.000000):0.485745
(((1:0.000000,3:0.000000):0.043239,4:0.000000):0.211929,2:0.000000):0.395374
(((1:0.000000,3:0.000000):0.330911,2:0.000000):0.387120,4:0.000000):0.561557
(((1:0.000000,3:0.000000):0.047277,4:0.000000):0.440341,2:0.000000):0.604323
((1:0.000000,3:0.000000):0.023370,(2:0.000000,4:0.000000):0.124914):0.206976
(((1:0.000000,3:0.000000):0.024754,4:0.000000):0.435162,2:0.000000):0.476555
(((1:0.000000,3:0.000000):0.078999,4:0.000000):0.241252,2:0.000000):0.545297
(((1:0.000000,3:0.000000):0.055962,2:0.000000):0.515843,4:0.000000):0.872617
(((1:0.000000,3:0.000000):0.057068,2:0.000000):0.251003,4:0.000000):0.506179
(((1:0.000000,3:0.000000):0.028802,4:0.000000):0.211582,2:0.000000):0.316621
(((1:0.000000,3:0.000000):0.015484,4:0.000000):0.084622,2:0.000000):0.327252
(((1:0.000000,3:0.000000):0.079873,2:0.000000):0.487729,4:0.000000):0.541856
(((1:0.000000,3:0.000000):0.010907,4:0.000000):0.360471,2:0.000000):0.394823
(((1:0.000000,4:0.000000):0.045027,3:0.000000):0.062248,2:0.000000):0.298222
(((1:0.000000,3:0.000000):0.027270,4:0.000000):0.138365,2:0.000000):0.332294
(((1:0.000000,3:0.000000):0.001623,4:0.000000):0.039212,2:0.000000):0.311232
(((1:0.000000,3:0.000000):0.012313,4:0.000000):0.048049,2:0.000000):0.508369
(((1:0.000000,3:0.000000):0.024104,4:0.000000):0.106935,2:0.000000):0.281828
(((1:0.000000,3:0.000000):0.029458,4:0.000000):0.111834,2:0.000000):0.267286
(((1:0.000000,3:0.000000):0.012343,4:0.000000):0.133674,2:0.000000):0.685661
(((1:0.000000,3:0.000000):0.038887,2:0.000000):0.148210,4:0.000000):1.268665
(((1:0.000000,3:0.000000):0.108614,4:0.000000):0.567981,2:0.000000):0.680869
(((1:0.000000,3:0.000000):0.034007,4:0.000000):0.129144,2:0.000000):0.841139
(((1:0.000000,3:0.000000):0.008503,4:0.000000):0.391964,2:0.000000):0.582095
(((1:0.000000,3:0.000000):0.001974,4:0.000000):0.139907,2:0.000000):0.218447
(((1:0.000000,3:0.000000):0.035895,4:0.000000):0.252339,2:0.000000):0.280281
(((1:0.000000,3:0.000000):0.006736,4:0.000000):0.077617,2:0.000000):0.317387
(((1:0.000000,3:0.000000):0.015846,4:0.000000):0.096503,2:0.000000):0.181141
(((1:0.000000,3:0.000000):0.054924,4:0.000000):0.147221,2:0.000000):0.198474
(((1:0.000000,3:0.000000):0.023587,4:0.000000):0.061812,2:0.000000):0.160926
(((1:0.000000,3:0.000000):0.041028,4:0.000000):0.280535,2:0.000000):0.338213
(((1:0.000000,3:0.000000):0.008564,4:0.000000):0.089043,2:0.000000):0.233145
(((1:0.000000,3:0.000000):0.029131,4:0.000000):0.046009,2:0.000000):0.135048
(((1:0.000000,3:0.000000):0.077425,2:0.000000):0.316983,4:0.000000):0.429695
(((1:0.000000,3:0.000000):0.001495,2:0.000000):0.254493,4:0.000000):0.327286
(((1:0.000000,3:0.000000):0.029913,2:0.000000):0.088379,4:0.000000):0.293780
(((1:0.000000,3:0.000000):0.016991,4:0.000000):0.063672,2:0.000000):0.155700
(((1:0.000000,3:0.000000):0.001078,4:0.000000):0.051521,2:0.000000):0.163405
(((1:0.000000,3:0.000000):0.001441,4:0.000000):0.256649,2:0.000000):0.381166
(((1:0.000000,3:0.000000):0.001710,4:0.000000):0.358294,2:0.000000):0.444779
((1:0.000000,3:0.000000):0.016357,(2:0.000000,4:0.000000):0.154414):0.209766
(((1:0.000000,3:0.000000):0.022041,2:0.000000):0.207313,4:0.000000):0.360758
(((1:0.000000,3:0.000000):0.006693,4:0.000000):0.152033,2:0.000000):0.253572
((1:0.000000,3:0.000000):0.032514,(2:0.000000,4:0.000000):0.165154):0.193313
(((1:0.000000,3:0.000000):0.013394,2:0.000000):0.096440,4:0.000000):0.155275
(((1:0.000000,3:0.000000):0.012826,2:0.000000):0.172216,4:0.000000):0.223143
(((1:0.000000,3:0.000000):0.008256,4:0.000000):0.241510,2:0.000000):0.278904
(((1:0.000000,3:0.000000):0.022400,2:0.000000):0.207353,4:0.000000):0.216830
(((1:0.000000,3:0.000000):0.012686,4:0.000000):0.112022,2:0.000000):0.144685
(((1:0.000000,3:0.000000):0.026364,4:0.000000):0.041334,2:0.000000):0.146872
(((1:0.000000,3:0.000000):0.086919,4:0.000000):0.211496,2:0.000000):0.224488
(((1:0.000000,3:0.000000):0.001458,4:0.000000):0.114449,2:0.000000):0.117280
(((1:0.000000,3:0.000000):0.038528,2:0.000000):0.350324,4:0.000000):0.583729
(((1:0.000000,3:0.000000):0.059181,4:0.000000):0.223978,2:0.000000):0.309638
(((1:0.000000,3:0.000000):0.008624,4:0.000000):0.074432,2:0.000000):0.415734
(((1:0.000000,3:0.000000):0.009144,4:0.000000):0.049393,2:0.000000):0.232662
(((1:0.000000,3:0.000000):0.048647,4:0.000000):0.187932,2:0.000000):0.280760
((1:0.000000,3:0.000000):0.009761,(2:0.000000,4:0.000000):0.120609):0.120948
(((1:0.000000,3:0.000000):0.049470,4:0.000000):0.111176,2:0.000000):0.389751
(((1:0.000000,3:0.000000):0.000165,4:0.000000):0.095969,2:0.000000):0.267746
(((1:0.000000,3:0.000000):0.001596,4:0.000000):0.306853,2:0.000000):0.383481
(((1:0.000000,3:0.000000):0.009933,4:0.000000):0.337841,2:0.000000):0.470859
(((1:0.000000,3:0.000000):0.010534,4:0.000000):0.210177,2:0.000000):0.325339
(((1:0.000000,3:0.000000):0.003999,4:0.000000):0.242858,2:0.000000):0.393244
(((1:0.000000,3:0.000000):0.029452,4:0.000000):0.101221,2:0.000000):0.350034
(((1:0.000000,3:0.000000):0.008883,4:0.000000):0.110479,2:0.000000):0.220169
(((1:0.000000,3:0.000000):0.068437,2:0.000000):0.207629,4:0.000000):0.264386
(((1:0.000000,3:0.000000):0.077274,2:0.000000):0.323533,4:0.000000):0.662825
(((1:0.000000,3:0.000000):0.015967,4:0.000000):0.193295,2:0.000000):0.215880
(((1:0.000000,3:0.000000):0.059588,4:0.000000):0.297308,2:0.000000):0.426715
(((1:0.000000,3:0.000000):0.025458,4:0.000000):0.373239,2:0.000000):0.581810
(((1:0.000000,3:0.000000):0.046103,4:0.000000):0.315562,2:0.000000):0.536221
(((1:0.000000,3:0.000000):0.141561,4:0.000000):0.275172,2:0.000000):0.291532
(((1:0.000000,3:0.000000):0.017645,2:0.000000):0.218838,4:0.000000):0.330176
(((1:0.000000,3:0.000000):0.031164,4:0.000000):0.213328,2:0.000000):0.407936
(((1:0.000000,3:0.000000):0.023422,4:0.000000):0.031369,2:0.000000):0.276199
((1:0.000000,3:0.000000):0.027599,(2:0.000000,4:0.000000):0.261687):0.335478
(((1:0.000000,3:0.000000):0.018295,4:0.000000):0.050524,2:0.000000):0.245805
((1:0.000000,3:0.000000):0.037074,(2:0.000000,4:0.000000):0.429364):0.599398
(((1:0.000000,3:0.000000):0.181261,4:0.000000):0.263585,2:0.000000):0.482506
(((1:0.000000,3:0.000000):0.013453,4:0.000000):0.328588,2:0.000000):0.547893
(((1:0.000000,3:0.000000):0.016915,4:0.000000):0.332726,2:0.000000):0.602346
(((1:0.000000,3:0.000000):0.016185,4:0.000000):0.157542,2:0.000000):0.538110
(((1:0.000000,3:0.000000):0.017354,4:0.000000):0.138096,2:0.000000):0.246944
(((1:0.000000,4:0.000000):0.067364,3:0.000000):0.121701,2:0.000000):0.244611
(((1:0.000000,3:0.000000):0.011914,2:0.000000):0.840503,4:0.000000):1.012165
(((1:0.000000,3:0.000000):0.030852,4:0.000000):0.420386,2:0.000000):0.845363
(((1:0.000000,3:0.000000):0.042442,4:0.000000):0.089237,2:0.000000):0.622473
(((1:0.000000,3:0.000000):0.071429,4:0.000000):0.104694,2:0.000000):1.035371
(((1:0.000000,3:0.000000):0.024292,2:0.000000):0.740016,4:0.000000):1.098972
(((1:0.000000,3:0.000000):0.045449,4:0.000000):0.405813,2:0.000000):0.628331
(((1:0.000000,3:0.000000):0.002086,4:0.000000):0.303227,2:0.000000):0.919486
(((1:0.000000,3:0.000000):0.360337,4:0.000000):0.608276,2:0.000000):1.811637
(((1:0.000000,3:0.000000):0.097826,4:0.000000):0.739126,2:0.000000):1.003569
(((1:0.000000,3:0.000000):0.090749,4:0.000000):0.318927,2:0.000000):0.618404
(((1:0.000000,3:0.000000):0.014543,2:0.000000):1.149561,4:0.000000):1.204346
(((1:0.000000,3:0.000000):0.026387,4:0.000000):0.947877,2:0.000000):1.387282
(((1:0.000000,3:0.000000):0.153808,4:0.000000):0.773380,2:0.000000):1.184033
((1:0.000000,(3:0.000000,4:0.000000):0.111834):0.177960,2:0.000000):0.862371
(((1:0.000000,3:0.000000):0.114846,4:0.000000):0.654908,2:0.000000):1.448284
(((1:0.000000,3:0.000000):0.094194,4:0.000000):0.107210,2:0.000000):2.223896
(((1:0.000000,3:0.000000):0.027914,2:0.000000):0.963423,4:0.000000):1.656748
((1:0.000000,(3:0.000000,4:0.000000):0.205261):0.763692,2:0.000000):1.409138
(((1:0.000000,3:0.000000):0.114464,2:0.000000):0.531970,4:0.000000):1.035672
(((1:0.000000,3:0.000000):0.006162,4:0.000000):0.303065,2:0.000000):0.546475
(((1:0.000000,3:0.000000):0.083701,4:0.000000):0.330040,2:0.000000):1.615626
(((1:0.000000,3:0.000000):0.251625,4:0.000000):1.267692,2:0.000000):1.724076
(((1:0.000000,3:0.000000):0.448265,4:0.000000):1.243184,2:0.000000):1.585224
((1:0.000000,3:0.000000):0.069624,(2:0.000000,4:0.000000):0.603828):0.888785
(((1:0.000000,3:0.000000):0.030291,4:0.000000):0.301562,2:0.000000):0.601059
(((1:0.000000,3:0.000000):0.279339,4:0.000000):0.385847,2:0.000000):0.845443
(((1:0.000000,3:0.000000):0.007640,4:0.000000):0.245632,2:0.000000):0.277955
(((1:0.000000,3:0.000000):0.045883,4:0.000000):0.394840,2:0.000000):0.551162
(((1:0.000000,3:0.000000):0.005809,4:0.000000):0.189988,2:0.000000):0.403940
(((1:0.000000,3:0.000000):0.014644,4:0.000000):0.155360,2:0.000000):0.308139
(((1:0.000000,3:0.000000):0.004536,2:0.000000):0.432943,4:0.000000):0.716634
(((1:0.000000,3:0.000000):0.014848,4:0.000000):0.289201,2:0.000000):0.418528
(((1:0.000000,3:0.000000):0.022063,4:0.000000):0.118944,2:0.000000):0.577613
(((1:0.000000,3:0.000000):0.060778,4:0.000000):0.169359,2:0.000000):0.956768
(((1:0.000000,3:0.000000):0.017040,4:0.000000):0.646585,2:0.000000):0.921957
(((1:0.000000,3:0.000000):0.227973,4:0.000000):0.325121,2:0.000000):0.838263
(((1:0.000000,3:0.000000):0.005157,4:0.000000):0.097218,2:0.000000):1.149714
(((1:0.000000,3:0.000000):0.015621,4:0.000000):0.114649,2:0.000000):0.357621
(((1:0.000000,3:0.000000):0.030872,4:0.000000):0.320491,2:0.000000):0.885638
(((1:0.000000,3:0.000000):0.053746,4:0.000000):0.184739,2:0.000000):0.413206
(((1:0.000000,3:0.000000):0.048098,4:0.000000):0.271880,2:0.000000):0.400531
(((1:0.000000,3:0.000000):0.347243,4:0.000000):1.211798,2:0.000000):1.266703
(((1:0.000000,3:0.000000):0.259807,2:0.000000):0.965167,4:0.000000):1.147516
(((1:0.000000,3:0.000000):0.296743,2:0.000000):0.768241,4:0.000000):1.059557
(((1:0.000000,3:0.000000):0.364892,4:0.000000):0.893756,2:0.000000):0.934764
(((1:0.000000,3:0.000000):0.051618,4:0.000000):0.329963,2:0.000000):1.727647
(((1:0.000000,3:0.000000):0.008164,4:0.000000):1.116111,2:0.000000):1.380552
(((1:0.000000,3:0.000000):0.066704,4:0.000000):0.271343,2:0.000000):0.871117
(((1:0.000000,3:0.000000):0.070040,4:0.000000):0.181298,2:0.000000):0.897144
(((1:0.000000,3:0.000000):0.036673,4:0.000000):1.023715,2:0.000000):1.344031
(((1:0.000000,3:0.000000):0.064862,2:0.000000):1.106126,4:0.000000):1.800908
((1:0.000000,3:0.000000):0.002856,(2:0.000000,4:0.000000):0.510591):0.776723
(((1:0.000000,3:0.000000):0.024888,4:0.000000):0.269914,2:0.000000):0.695321
(((1:0.000000,3:0.000000):0.017414,4:0.000000):0.367299,2:0.000000):0.876620
(((1:0.000000,3:0.000000):0.390792,2:0.000000):0.611463,4:0.000000):1.262888
(((1:0.000000,3:0.000000):0.028406,4:0.000000):0.066952,2:0.000000):2.005851
(((1:0.000000,3:0.000000):0.091839,4:0.000000):0.200961,2:0.000000):0.247491
(((1:0.000000,3:0.000000):0.016563,4:0.000000):0.192532,2:0.000000):0.829986
(((1:0.000000,3:0.000000):0.034158,4:0.000000):0.127645,2:0.000000):1.182266
(((1:0.000000,3:0.000000):0.026329,4:0.000000):0.402829,2:0.000000):0.474892
((1:0.000000,3:0.000000):0.045171,(2:0.000000,4:0.000000):0.108536):0.251667
(((1:0.000000,3:0.000000):0.050130,4:0.000000):0.360856,2:0.000000):0.952041
(((1:0.000000,3:0.000000):0.087120,4:0.000000):0.191430,2:0.000000):0.311675
((1:0.000000,3:0.000000):0.009933,(2:0.000000,4:0.000000):1.127292):1.708479
(((1:0.000000,3:0.000000):0.020480,4:0.000000):0.333361,2:0.000000):0.677436
(((1:0.000000,3:0.000000):0.077951,4:0.000000):0.338325,2:0.000000):0.436955
(((1:0.000000,3:0.000000):0.059038,4:0.000000):0.496519,2:0.000000):0.944541
(((1:0.000000,3:0.000000):0.040196,4:0.000000):0.254845,2:0.000000):0.362230
(((1:0.000000,3:0.000000):0.036870,4:0.000000):0.265855,2:0.000000):0.701295
(((1:0.000000,3:0.000000):0.035009,4:0.000000):0.263378,2:0.000000):0.743657
(((1:0.000000,3:0.000000):0.024293,4:0.000000):0.154401,2:0.000000):0.373115
(((1:0.000000,3:0.000000):0.024546,4:0.000000):0.202134,2:0.000000):0.283358
(((1:0.000000,3:0.000000):0.010113,4:0.000000):0.184871,2:0.000000):0.354752
(((1:0.000000,3:0.000000):0.041806,4:0.000000):0.265708,2:0.000000):0.384703
(((1:0.000000,3:0.000000):0.004181,2:0.000000):0.680645,4:0.000000):1.427692
(((1:0.000000,3:0.000000):0.058576,2:0.000000):0.511732,4:0.000000):1.771500
(((1:0.000000,3:0.000000):0.009448,4:0.000000):0.107401,2:0.000000):0.281947
#poly
1
9
15
39
51
59
60
62
69
75
79
80
101
102
120
147
151
163
177
178
192
201
213
219
237
240
243
251
256
261
268
273
276
300
301
351
367
401
402
450
451
458
#ll
-2.129977e+002
-1.950330e+002
-2.069025e+002
-2.128292e+002
-2.031930e+002
-2.061081e+002
-2.198804e+002
-1.922512e+002
-2.036973e+002
-2.064456e+002
-2.030736e+002
-2.148315e+002
-2.233461e+002
-2.024278e+002
-2.161693e+002
-1.976297e+002
-1.977355e+002
-2.188382e+002
-2.226317e+002
-2.119944e+002
-2.003347e+002
-2.234562e+002
-2.385516e+002
-2.037055e+002
-2.153157e+002
-2.402990e+002
-2.157373e+002
-2.174264e+002
-1.997389e+002
-1.989998e+002
-2.296917e+002
-2.133450e+002
-2.108095e+002
-2.199640e+002
-2.305870e+002
-2.210079e+002
-2.264779e+002
-2.352816e+002
-2.375353e+002
-2.038853e+002
-2.256907e+002
-2.514549e+002
-1.995022e+002
-2.228660e+002
-2.059802e+002
-2.228585e+002
-2.371458e+002
-2.221776e+002
-2.209111e+002
-2.080638e+002
-2.137562e+002
-2.101138e+002
-2.031445e+002
-2.370431e+002
-2.240579e+002
-2.127946e+002
-2.175452e+002
-2.191305e+002
-2.284345e+002
-2.196664e+002
-2.359871e+002
-2.269211e+002
-2.016442e+002
-2.156408e+002
-1.986966e+002
-2.176657e+002
-2.226529e+002
-2.291655e+002
-2.065889e+002
-2.301179e+002
-2.032168e+002
-2.093521e+002
-2.121805e+002
-2.381600e+002
-2.405621e+002
-2.390006e+002
-2.043948e+002
-2.004785e+002
-1.988536e+002
-2.073648e+002
-1.877047e+002
-2.093899e+002
-2.135892e+002
-2.099678e+002
-1.974550e+002
-1.946420e+002
-2.246595e+002
-2.082676e+002
-1.919289e+002
-1.845567e+002
-1.921701e+002
-1.946099e+002
-2.063830e+002
-1.907201e+002
-1.941961e+002
-1.975596e+002
-1.944571e+002
-1.867563e+002
-2.014476e+002
-1.934642e+002
-1.870914e+002
-2.031864e+002
-1.865536e+002
-1.830241e+002
-1.892847e+002
-1.863506e+002
-1.868933e+002
-1.886203e+002
-2.086523e+002
-1.978428e+002
-1.919890e+002
-1.972118e+002
-1.885667e+002
-1.869311e+002
-1.901059e+002
-1.915501e+002
-1.853955e+002
-1.810106e+002
-2.297936e+002
-1.848159e+002
-1.937177e+002
-1.896790e+002
-2.019366e+002
-2.036414e+002
-2.120779e+002
-1.905610e+002
-2.172791e+002
-2.086918e+002
-1.967539e+002
-1.961536e+002
-1.951561e+002
-1.840326e+002
-1.861506e+002
-1.870306e+002
-1.903569e+002
-1.862425e+002
-1.873149e+002
-1.885484e+002
-1.848076e+002
-1.944627e+002
-1.831152e+002
-1.863036e+002
-1.968883e+002
-1.890640e+002
-1.860185e+002
-1.831955e+002
-1.850219e+002
-1.892668e+002
-1.837611e+002
-1.871780e+002
-1.996771e+002
-2.024451e+002
-1.917920e+002
-1.916480e+002
-1.846037e+002
-1.873782e+002
-1.865565e+002
-1.866172e+002
-1.885081e+002
-1.961625e+002
-1.950500e+002
-1.910816e+002
-1.945400e+002
-1.892592e+002
-2.077332e+002
-1.841271e+002
-1.860849e+002
-1.856237e+002
-1.884235e+002
-1.843678e+002
-2.147401e+002
-1.797798e+002
-1.868083e+002
-1.963621e+002
-1.829955e+002
-2.271348e+002
-1.938310e+002
-1.950133e+002
-2.137132e+002
-2.018904e+002
-2.031794e+002
-2.139213e+002
-1.992757e+002
-2.096926e+002
-2.047942e+002
-2.369948e+002
-2.253932e+002
-2.323710e+002
-2.531800e+002
-2.098248e+002
-1.960838e+002
-1.965497e+002
-2.094703e+002
-2.600614e+002
-1.979401e+002
-2.187453e+002
-2.133736e+002
-2.049232e+002
-2.552537e+002
-1.838096e+002
-2.099984e+002
-2.121935e+002
-1.914923e+002
-2.134224e+002
-1.953708e+002
-2.077952e+002
-2.392879e+002
-2.077521e+002
-2.021077e+002
-1.833190e+002
-1.925237e+002
-1.995627e+002
-1.886365e+002
-1.993775e+002
-1.908637e+002
-1.848119e+002
-1.932074e+002
-1.868214e+002
-1.839351e+002
-1.853340e+002
-1.818958e+002
-1.875628e+002
-1.864980e+002
-1.946328e+002
-1.936958e+002
-1.864556e+002
-2.060304e+002
-1.896123e+002
-1.873767e+002
-1.913213e+002
-1.886715e+002
-1.989113e+002
-1.815371e+002
-1.844064e+002
-2.054634e+002
-1.969726e+002
-2.139403e+002
-1.873478e+002
-1.919632e+002
-1.846758e+002
-1.856694e+002
-1.914654e+002
-1.917538e+002
-1.845316e+002
-1.883197e+002
-2.139878e+002
-2.011317e+002
-1.935001e+002
-1.966275e+002
-2.057141e+002
-1.868218e+002
-2.034122e+002
-1.864388e+002
-2.244231e+002
-1.923933e+002
-1.873213e+002
-1.992654e+002
-1.855356e+002
-1.839280e+002
-1.805527e+002
-1.842909e+002
-1.961693e+002
-2.064893e+002
-1.985209e+002
-1.966227e+002
-1.939893e+002
-1.943242e+002
-1.933329e+002
-1.833017e+002
-1.906631e+002
-2.062034e+002
-2.052848e+002
-1.905577e+002
-1.991049e+002
-1.968428e+002
-2.012250e+002
-1.947596e+002
-1.946954e+002
-1.960277e+002
-2.056589e+002
-2.024886e+002
-1.945934e+002
-1.989066e+002
-1.958378e+002
-1.935923e+002
-1.874915e+002
-2.006100e+002
-2.049996e+002
-1.967789e+002
-1.958634e+002
-1.957836e+002
-1.940400e+002
-1.987785e+002
-1.967199e+002
-1.969820e+002
-1.937713e+002
-1.996849e+002
-1.943365e+002
-1.948587e+002
-1.951947e+002
-1.988139e+002
-1.965065e+002
-1.981275e+002
-2.113559e+002
-1.972931e+002
-1.966292e+002
-1.956245e+002
-1.999342e+002
-1.968110e+002
-1.977725e+002
-1.962779e+002
-2.011737e+002
-1.974797e+002
-2.012913e+002
-1.933272e+002
-1.946739e+002
-1.980898e+002
-1.940089e+002
-1.971052e+002
-1.942546e+002
-1.993819e+002
-1.973584e+002
-1.857235e+002
-1.996293e+002
-1.853342e+002
-1.874246e+002
-1.850496e+002
-1.864497e+002
-1.817853e+002
-2.036980e+002
-1.951267e+002
-1.831680e+002
-1.847411e+002
-1.883975e+002
-1.849877e+002
-1.839800e+002
-1.849146e+002
-1.886027e+002
-1.888884e+002
-1.975735e+002
-1.920510e+002
-1.954781e+002
-1.885605e+002
-1.851635e+002
-1.833157e+002
-1.858335e+002
-1.855027e+002
-1.875348e+002
-1.859103e+002
-1.834294e+002
-1.901953e+002
-1.799586e+002
-1.935757e+002
-1.865980e+002
-1.886012e+002
-1.864752e+002
-1.922512e+002
-1.875668e+002
-1.877480e+002
-1.805277e+002
-1.982138e+002
-1.962892e+002
-1.874597e+002
-1.808019e+002
-1.848727e+002
-1.899663e+002
-1.860928e+002
-2.115265e+002
-1.885947e+002
-1.807677e+002
-1.827389e+002
-1.904349e+002
-1.981073e+002
-1.857057e+002
-1.856585e+002
-1.870990e+002
-1.819823e+002
-1.966076e+002
-2.118231e+002
-1.951212e+002
-1.979854e+002
-1.905570e+002
-1.883167e+002
-1.902259e+002
-1.887440e+002
-1.894528e+002
-1.937200e+002
-1.873904e+002
-1.907412e+002
-1.986593e+002
-1.830921e+002
-1.855265e+002
-1.998668e+002
-1.815817e+002
-1.970040e+002
-1.823758e+002
-1.879498e+002
-1.908137e+002
-1.808287e+002
-1.867684e+002
-1.952989e+002
-1.899715e+002
-1.889070e+002
-1.998644e+002
-1.836039e+002
-1.934890e+002
-1.835212e+002
-1.944413e+002
-1.885608e+002
-1.855677e+002
-1.855921e+002
-2.247894e+002
-1.964967e+002
-1.890894e+002
-1.931456e+002
-1.984793e+002
-2.104870e+002
-1.952438e+002
-1.992800e+002
-1.880873e+002
-1.925589e+002
-1.997247e+002
-1.842737e+002
-1.950884e+002
-1.873641e+002
-1.881134e+002
-1.879252e+002
-1.890733e+002
-1.846842e+002
-1.867286e+002
-2.074041e+002
-1.943598e+002
-1.806696e+002
-2.066701e+002
-1.852860e+002
-1.889048e+002
-1.941828e+002
-1.869627e+002
-1.872147e+002
-1.865346e+002
-1.802242e+002
-1.806418e+002
-1.865477e+002
-1.932706e+002
-1.828395e+002
-1.826200e+002
-1.830782e+002
-1.849378e+002
-1.806965e+002
-1.848655e+002
-1.835956e+002
-1.854531e+002
-1.924468e+002
-1.837187e+002
-1.854673e+002
-1.828967e+002
-1.854129e+002
-1.861526e+002
-1.889133e+002
-1.825899e+002
-1.850695e+002
-1.886713e+002
-1.802808e+002
-1.818496e+002
-1.886081e+002
-1.854979e+002
-1.849046e+002
-1.873578e+002
-1.923588e+002
-1.878582e+002
-1.859486e+002
-1.879366e+002
-1.835288e+002
-1.791507e+002
-2.192176e+002
-1.898429e+002
-1.896076e+002
-1.847388e+002
-1.991046e+002
-1.987319e+002
-2.015896e+002
-1.826666e+002
-1.884625e+002
-1.903375e+002
-2.013958e+002
-1.959054e+002
-1.953312e+002
-1.999114e+002
-1.970466e+002
-1.890671e+002
-1.844033e+002
-1.847780e+002
-1.855392e+002
-1.862680e+002
-2.021012e+002
-2.004127e+002
-1.863441e+002
-1.813378e+002
-1.817314e+002
-1.805917e+002
-1.823919e+002
-1.957954e+002
-1.904845e+002
-1.911434e+002
-1.883594e+002
-1.826319e+002
-1.948878e+002
-1.817734e+002
-1.814909e+002
-1.877239e+002
-1.829585e+002
-1.874510e+002
-1.871842e+002
-1.853092e+002
-1.968788e+002
-1.859294e+002
-2.071286e+002
-1.883579e+002
-1.922634e+002
-1.830572e+002
-1.853311e+002
-1.960708e+002
-1.838531e+002
-2.032373e+002
-1.843755e+002
-1.819555e+002
-1.834108e+002
-1.814547e+002
-1.901481e+002
-1.855414e+002
-1.863093e+002
-1.967124e+002
-1.846058e+002
-1.890569e+002
-1.892056e+002
-1.893569e+002
-1.929950e+002
-1.852616e+002
-1.864047e+002
-1.889667e+002
-1.872343e+002
-1.859015e+002
-1.942786e+002
-2.359554e+002
-1.904306e+002
-1.992594e+002
-1.913757e+002
-2.066879e+002
-2.335891e+002
-2.042761e+002
-2.121360e+002
-2.074417e+002
-2.030036e+002
-2.085643e+002
-2.033458e+002
-1.854883e+002
-1.889244e+002
-1.924151e+002
-1.920902e+002
-1.930891e+002
-2.172278e+002
-1.926394e+002
-1.957353e+002
-2.035058e+002
-2.012646e+002
-1.922548e+002
-1.861435e+002
-1.901668e+002
-2.089502e+002
-2.124910e+002
-2.102379e+002
-1.990415e+002
-2.001474e+002
-1.946501e+002
-1.989856e+002
-1.901765e+002
-1.889631e+002
-1.972492e+002
-2.225019e+002
-1.980047e+002
-1.910522e+002
-1.911283e+002
-1.884306e+002
-1.935915e+002
-1.953050e+002
-2.062929e+002
-1.932782e+002
-1.905158e+002
-2.049130e+002
-1.886766e+002
-1.900319e+002
-1.945220e+002
-1.813504e+002
-1.827315e+002
-1.861902e+002
-1.791167e+002
-1.819533e+002
-1.837142e+002
-1.848276e+002
-1.853380e+002
-1.966475e+002
-1.828168e+002
-1.965530e+002
-1.844147e+002
-1.962839e+002
-1.954406e+002
-1.841309e+002
-1.863587e+002
-1.977064e+002
-1.816343e+002
-1.834891e+002
-1.998363e+002
-2.070892e+002
-1.904682e+002
-1.831390e+002
-1.843696e+002
-1.854559e+002
-1.866426e+002
-1.906152e+002
-1.935958e+002
-1.828864e+002
-1.928162e+002
-1.849469e+002
-1.857086e+002
-1.914083e+002
-2.081592e+002
-2.077613e+002
-2.182105e+002
-2.104227e+002
-1.922891e+002
-1.948582e+002
-1.878412e+002
-1.837962e+002
-1.911112e+002
-1.943933e+002
-2.012792e+002
-1.982780e+002
-1.931945e+002
-1.921968e+002
-1.912583e+002
-1.900815e+002
-1.910311e+002
-1.876185e+002
-1.943895e+002
-1.846568e+002
-2.067721e+002
-1.834407e+002
-1.879073e+002
-1.847623e+002
-1.835409e+002
-1.897436e+002
-1.818137e+002
-1.834940e+002
-1.841189e+002
-1.967956e+002
-1.858952e+002
-1.903998e+002
-1.842992e+002
-1.997694e+002
-2.072031e+002
-2.066822e+002
-1.873537e+002
-2.050511e+002
-2.021040e+002
-2.081074e+002
-2.103855e+002
-1.826131e+002
-1.830523e+002
-1.809872e+002
-2.064543e+002
-1.981810e+002
-1.922946e+002
-2.168586e+002
-2.117289e+002
-1.868899e+002
-1.968211e+002
-1.854748e+002
-1.963164e+002
-2.079274e+002
-1.861402e+002
-1.989372e+002
-1.925156e+002
-1.913089e+002
-1.928337e+002
-1.995257e+002
-1.851880e+002
-1.871293e+002
-1.827178e+002
-1.876745e+002
-1.835428e+002
-1.839293e+002
-1.836062e+002
-1.940110e+002
-1.874115e+002
-1.837285e+002
-1.866424e+002
-1.867131e+002
-1.830811e+002
-1.868516e+002
-1.898214e+002
-1.952535e+002
-1.983425e+002
-1.858003e+002
-2.024069e+002
-1.881900e+002
-1.919915e+002
-1.869025e+002
-1.952917e+002
-1.874608e+002
-1.961379e+002
-1.847651e+002
-1.900009e+002
-2.004971e+002
-2.011328e+002
-1.946498e+002
-1.858069e+002
-1.930506e+002
-1.855591e+002
-1.833008e+002
-1.807822e+002
-1.900339e+002
-1.820247e+002
-1.858114e+002
-1.872457e+002
-1.821629e+002
-1.865512e+002
-1.824847e+002
-1.836789e+002
-1.824989e+002
-1.810244e+002
-1.837624e+002
-1.863962e+002
-1.899610e+002
-1.854629e+002
-1.833713e+002
-1.830904e+002
-1.876135e+002
-1.820193e+002
-1.899044e+002
-1.845257e+002
-1.939687e+002
-1.839886e+002
-1.874191e+002
-1.882071e+002
-1.942381e+002
-1.819769e+002
-2.008743e+002
-1.888855e+002
-1.901478e+002
-1.844800e+002
-1.884496e+002
-1.880295e+002
-1.839102e+002
-1.834136e+002
-1.845931e+002
-1.852178e+002
-1.805495e+002
-1.835362e+002
-1.939926e+002
-1.860017e+002
-1.881142e+002
-1.868354e+002
-1.826089e+002
-1.935866e+002
-1.803225e+002
-1.865200e+002
-1.879118e+002
-1.933853e+002
-1.914092e+002
-1.853147e+002
-1.846388e+002
-1.896035e+002
-1.916993e+002
-1.868087e+002
-1.852975e+002
-2.074030e+002
-1.929293e+002
-1.847547e+002
-1.941928e+002
-1.873690e+002
-1.888847e+002
-1.865507e+002
-1.969173e+002
-1.875340e+002
-1.854263e+002
-2.030699e+002
-2.010679e+002
-1.921903e+002
-1.948134e+002
-1.864323e+002
-1.870553e+002
-1.847365e+002
-1.886895e+002
-1.923428e+002
-1.929527e+002
-2.001793e+002
-1.889681e+002
-1.837793e+002
-1.814043e+002
-1.820812e+002
-1.908420e+002
-1.845578e+002
-1.887941e+002
-1.876295e+002
-1.916463e+002
-1.865172e+002
-1.913751e+002
-1.863405e+002
-1.829464e+002
-1.816042e+002
-1.834729e+002
-1.826075e+002
-1.913219e+002
-2.013716e+002
-1.912244e+002
-1.852214e+002
-1.853808e+002
-2.034562e+002
-1.966239e+002
-1.907194e+002
-1.908507e+002
-1.880964e+002
-1.875469e+002
-1.864881e+002
-1.856224e+002
-1.889543e+002
-1.867850e+002
-1.886508e+002
-1.979683e+002
-1.859496e+002
-1.837868e+002
-1.961981e+002
-2.059016e+002
-1.864308e+002
-2.000281e+002
-1.930615e+002
-1.840737e+002
-1.884430e+002
-1.911680e+002
-1.862266e+002
-1.947259e+002
-1.897635e+002
-1.893740e+002
-1.858391e+002
-1.907065e+002
-1.937982e+002
-1.980328e+002
-1.850142e+002
-1.872539e+002
-1.894372e+002
-1.809230e+002
-1.902942e+002
-1.920575e+002
-1.924083e+002
-1.884905e+002
-1.905601e+002
-1.885659e+002
-1.892943e+002
-1.998105e+002
-1.920436e+002
-1.905623e+002
-1.867887e+002
-1.878623e+002
-1.885733e+002
-1.878561e+002
-1.855156e+002
-1.856885e+002
-1.943655e+002
-1.859152e+002
-1.839251e+002
-1.882037e+002
-1.948207e+002
-1.889847e+002
-2.016607e+002
-1.895823e+002
-1.856232e+002
-1.865605e+002
-2.023302e+002
-1.865937e+002
-1.853834e+002
-1.840250e+002
-1.862108e+002
-1.868287e+002
-2.126318e+002
-1.824402e+002
-1.961864e+002
-1.835589e+002
-1.895432e+002
-1.870310e+002
-1.822495e+002
-2.021147e+002
-1.897047e+002
-1.870147e+002
-1.881159e+002
-1.875265e+002
-1.883503e+002
-1.859773e+002
-1.845189e+002
-1.823076e+002
-1.851008e+002
-1.838491e+002
-1.839467e+002
-1.865469e+002
-1.842368e+002
-1.827637e+002
-1.909929e+002
-1.842754e+002
-1.900783e+002
-1.859714e+002
-1.923338e+002
-1.993557e+002
-2.025106e+002
-1.855333e+002
-1.909955e+002
-2.001119e+002
-1.869974e+002
-1.942237e+002
-1.903675e+002
-1.838480e+002
-1.931298e+002
-1.951504e+002
-1.845317e+002
-1.942509e+002
-1.893872e+002
-1.844414e+002
-1.897003e+002
-1.996348e+002
-1.897391e+002
-1.846029e+002
-2.011884e+002
-1.897110e+002
-1.851646e+002
-1.870175e+002
-1.830862e+002
-1.883252e+002
-1.897524e+002
-1.941216e+002
-1.860459e+002
-1.956720e+002
-1.928991e+002
-1.950426e+002
-1.991161e+002
-1.881990e+002
-1.924009e+002
-1.952419e+002
-1.914422e+002
-1.902174e+002
-1.881187e+002
-1.904782e+002
-1.857518e+002
-1.857268e+002
-1.860487e+002
-1.862046e+002
-1.866675e+002
-1.867702e+002
-1.867180e+002
-1.893226e+002
-1.851719e+002
-1.899087e+002
-1.905391e+002
-1.897704e+002
-1.858979e+002
-1.870348e+002
-1.863745e+002
-1.995061e+002
-1.939835e+002
-1.916533e+002
-1.873317e+002
-1.947534e+002
-1.880256e+002
-1.896247e+002
-1.938563e+002
-1.956693e+002
-1.986932e+002
-1.904495e+002
-1.893275e+002
-1.845464e+002
-2.015196e+002
-1.963388e+002
-1.924382e+002
-1.874917e+002
-1.875873e+002
-1.897917e+002
-1.940336e+002
-1.866474e+002
-1.886990e+002
-1.996509e+002
-1.855636e+002
-1.900928e+002
-1.886738e+002
-1.894462e+002
-1.847147e+002
-1.838186e+002
-1.882920e+002
-1.866488e+002
-1.831693e+002
-1.861622e+002
-2.036874e+002
-1.980812e+002
-1.858486e+002
#blocks
42
#theta
9.559587e-001
9.325543e-001
7.672105e-001
5.254713e-001
5.551860e-001
5.586130e-001
5.595974e-001
5.355721e-001
4.927428e-001
5.710035e-001
4.624399e-001
5.336576e-001
5.614221e-001
5.370993e-001
5.010291e-001
3.901181e-001
5.296023e-001
7.659361e-001
6.573035e-001
6.742327e-001
5.671975e-001
8.144600e-001
1.084038e+000
1.020838e+000
9.978991e-001
1.664294e+000
1.451384e+000
2.608303e+000
5.132752e+000
4.899083e+000
6.050803e+000
9.033324e+000
4.647596e+000
1.505179e+000
1.193772e+000
1.559415e+000
2.010602e+000
1.927175e+000
2.227290e+000
3.073039e+000
2.534066e+000
3.024189e+000
2.385980e+000
2.466062e+000
3.896063e+000
2.312055e+000
2.132124e+000
1.141265e+000
7.632430e-001
6.389791e-001
4.884468e-001
6.541581e-001
7.728335e-001
1.012885e+000
1.056695e+000
1.160563e+000
1.184780e+000
9.411002e-001
1.366754e+000
1.138895e+000
1.997828e+000
1.301151e+000
1.772613e+000
2.117339e+000
1.991228e+000
2.240350e+000
2.371851e+000
1.760371e+000
2.403430e+000
3.734391e+000
5.202989e+000
6.819374e+000
5.629383e+000
9.250302e+000
1.133592e+001
9.533391e+000
1.137722e+001
1.080533e+001
2.137564e+001
1.599009e+001
2.143948e+001
2.101707e+001
3.324226e+001
3.922135e+001
5.528202e+001
4.952630e+001
6.316529e+001
5.286773e+001
5.466288e+001
8.436917e+001
7.621561e+001
9.062981e+001
9.031767e+001
1.212037e+002
7.967030e+001
7.548141e+001
7.378093e+001
1.050735e+002
8.450911e+001
7.454498e+001
6.201839e+001
4.068118e+001
4.200086e+001
4.601142e+001
5.069087e+001
6.197384e+001
6.548983e+001
5.024191e+001
2.789317e+001
1.601442e+001
2.064130e+001
1.568304e+001
2.115494e+001
2.158947e+001
4.378320e+001
4.465982e+001
3.276972e+001
3.432606e+001
3.182566e+001
3.405938e+001
3.603520e+001
2.073974e+001
1.364674e+001
1.623989e+001
1.349913e+001
1.222912e+001
1.349127e+001
1.781128e+001
1.872562e+001
2.290020e+001
3.108617e+001
3.341851e+001
4.023359e+001
3.252754e+001
3.477276e+001
2.857225e+001
2.594354e+001
1.693308e+001
2.577821e+001
2.626517e+001
2.332480e+001
1.380720e+001
2.243443e+001
3.368936e+001
2.328156e+001
1.931364e+001
1.945470e+001
1.157756e+001
8.978266e+000
8.657049e+000
1.001995e+001
9.696966e+000
6.491008e+000
5.613996e+000
8.278604e+000
6.950942e+000
6.182960e+000
7.206879e+000
9.481292e+000
7.625808e+000
6.611617e+000
8.860293e+000
5.184087e+000
7.091966e+000
1.074095e+001
8.170601e+000
1.255522e+001
1.449583e+001
1.227280e+001
1.065860e+001
1.520477e+001
1.736051e+001
1.934276e+001
1.920497e+001
1.749820e+001
1.269222e+001
1.417013e+001
8.659351e+000
9.605352e+000
1.363627e+001
1.440444e+001
7.587690e+000
5.298313e+000
5.741199e+000
6.027902e+000
4.551235e+000
4.582907e+000
4.815134e+000
7.234051e+000
1.063940e+001
1.277216e+001
1.441712e+001
1.485130e+001
1.419212e+001
1.811409e+001
2.117868e+001
2.668634e+001
3.079682e+001
2.985249e+001
7.264066e+001
8.328774e+001
4.674983e+001
2.520471e+001
2.271147e+001
3.117979e+001
2.356604e+001
2.358923e+001
2.783281e+001
2.799748e+001
2.294277e+001
3.115909e+001
2.479332e+001
3.329697e+001
4.270281e+001
4.616045e+001
2.975518e+001
2.133816e+001
3.877930e+001
3.200039e+001
2.000668e+001
2.487737e+001
3.917577e+001
3.909524e+001
3.861226e+001
3.641030e+001
3.259481e+001
2.847110e+001
2.073575e+001
2.537057e+001
2.752164e+001
2.057026e+001
2.257623e+001
1.742970e+001
1.670142e+001
1.374604e+001
1.299861e+001
1.466501e+001
1.411440e+001
1.562142e+001
1.422127e+001
1.251594e+001
1.328957e+001
1.632167e+001
1.848154e+001
1.653491e+001
1.475609e+001
2.477885e+001
3.002771e+001
3.396984e+001
3.439914e+001
2.229010e+001
1.416528e+001
1.652670e+001
1.916545e+001
1.667721e+001
2.020918e+001
2.547180e+001
3.300803e+001
2.249136e+001
1.766264e+001
1.729529e+001
1.978774e+001
2.408981e+001
3.516112e+001
2.863098e+001
2.947850e+001
2.433849e+001
2.251274e+001
1.849000e+001
2.552693e+001
2.346294e+001
2.863473e+001
3.633266e+001
4.728378e+001
5.664552e+001
5.119670e+001
6.061033e+001
5.391074e+001
4.838767e+001
5.998736e+001
6.987482e+001
5.660353e+001
5.355953e+001
3.604526e+001
3.126323e+001
4.622240e+001
5.218238e+001
4.451887e+001
4.660760e+001
6.148039e+001
6.373443e+001
5.373376e+001
4.004925e+001
3.521880e+001
3.395212e+001
3.822346e+001
4.399255e+001
4.405858e+001
3.054191e+001
1.824857e+001
1.800405e+001
1.905166e+001
2.143849e+001
1.463046e+001
2.060735e+001
1.658706e+001
2.306375e+001
3.350279e+001
3.857848e+001
3.769297e+001
2.024234e+001
2.077664e+001
2.421829e+001
2.247526e+001
4.464554e+001
4.077239e+001
4.048685e+001
5.069876e+001
3.947942e+001
3.915989e+001
3.885049e+001
2.002729e+001
2.278467e+001
2.261435e+001
2.878531e+001
3.947011e+001
3.470984e+001
2.529752e+001
1.785158e+001
1.776110e+001
1.996130e+001
2.439445e+001
2.636618e+001
4.566879e+001
4.748963e+001
3.012214e+001
2.455870e+001
2.521698e+001
3.374707e+001
2.704309e+001
2.138614e+001
2.174737e+001
2.816406e+001
3.360986e+001
4.308251e+001
4.563475e+001
2.811784e+001
3.033549e+001
2.589670e+001
3.416341e+001
3.580248e+001
5.412756e+001
5.824338e+001
3.541907e+001
2.488326e+001
2.874830e+001
3.063931e+001
2.686635e+001
4.826573e+001
4.718655e+001
8.698168e+001
5.906267e+001
3.672458e+001
3.991724e+001
3.661752e+001
4.358420e+001
5.491241e+001
6.014240e+001
6.273536e+001
5.187722e+001
5.066490e+001
2.292771e+001
1.977415e+001
2.227470e+001
2.893228e+001
2.406181e+001
2.666897e+001
3.382744e+001
3.450785e+001
2.606981e+001
3.094362e+001
3.126731e+001
3.086848e+001
3.632599e+001
2.873971e+001
2.406559e+001
1.843327e+001
2.221458e+001
1.887755e+001
1.668140e+001
2.446252e+001
1.999079e+001
2.127850e+001
1.925871e+001
3.097328e+001
3.558755e+001
2.162711e+001
2.911276e+001
3.618892e+001
5.367794e+001
8.833146e+001
1.059108e+002
1.057129e+002
9.964100e+001
1.478212e+002
1.322877e+002
1.766812e+002
2.033743e+002
1.349383e+002
1.443976e+002
1.452783e+002
9.936957e+001
8.346059e+001
8.722820e+001
1.015193e+002
1.033316e+002
9.248600e+001
7.015588e+001
9.775267e+001
1.243870e+002
9.049712e+001
7.000751e+001
6.087259e+001
5.479062e+001
5.806227e+001
5.551555e+001
6.648759e+001
3.741734e+001
5.936594e+001
6.234215e+001
9.473226e+001
9.713643e+001
1.690518e+002
1.324081e+002
1.234076e+002
1.482084e+002
8.446429e+001
7.707113e+001
5.430845e+001
4.094471e+001
4.950086e+001
4.494238e+001
7.038625e+001
5.508278e+001
6.094816e+001
4.214822e+001
5.011209e+001
3.805474e+001
4.495067e+001
4.638705e+001
4.245520e+001
4.271612e+001
3.534022e+001
4.475972e+001
3.042547e+001
3.506530e+001
2.806950e+001
2.854764e+001
2.436062e+001
2.655312e+001
2.310884e+001
1.913078e+001
2.081214e+001
2.684918e+001
2.777196e+001
2.459574e+001
2.567379e+001
2.960811e+001
2.050982e+001
3.788081e+001
3.444676e+001
2.367152e+001
2.478585e+001
3.271692e+001
2.892104e+001
3.137874e+001
3.939514e+001
4.826708e+001
6.396804e+001
5.863925e+001
7.610247e+001
3.782348e+001
3.415482e+001
6.415376e+001
7.434526e+001
8.822541e+001
6.021601e+001
6.254320e+001
5.544833e+001
4.845981e+001
6.287470e+001
8.419322e+001
1.075477e+002
1.266410e+002
1.182802e+002
1.122768e+002
9.729586e+001
5.866153e+001
8.567436e+001
6.902722e+001
6.792016e+001
8.349976e+001
9.447027e+001
7.085483e+001
1.088653e+002
7.198874e+001
5.033833e+001
2.686642e+001
2.402172e+001
3.750514e+001
3.511635e+001
4.461251e+001
3.817768e+001
3.090625e+001
2.866679e+001
2.591989e+001
2.282398e+001
1.747923e+001
1.653313e+001
2.749246e+001
3.729563e+001
4.017729e+001
3.223805e+001
2.979006e+001
3.381370e+001
2.238946e+001
2.464670e+001
3.513225e+001
2.907518e+001
2.234872e+001
2.291098e+001
1.847795e+001
1.771954e+001
1.668638e+001
1.238172e+001
8.222769e+000
6.117946e+000
6.793008e+000
8.641345e+000
9.120169e+000
9.648850e+000
9.731022e+000
6.502691e+000
4.243912e+000
3.760676e+000
4.618516e+000
3.510961e+000
2.777586e+000
2.482737e+000
4.122881e+000
5.945994e+000
5.514372e+000
6.221394e+000
6.707782e+000
8.830881e+000
1.493699e+001
1.481598e+001
1.321996e+001
1.687438e+001
1.461827e+001
1.225770e+001
8.141108e+000
7.118481e+000
8.069319e+000
6.899022e+000
5.383140e+000
6.297090e+000
4.805962e+000
3.586239e+000
4.678321e+000
4.219611e+000
3.591547e+000
4.995216e+000
5.262159e+000
5.476449e+000
1.046819e+001
1.068735e+001
6.051586e+000
1.054288e+001
1.254502e+001
8.221240e+000
1.166242e+001
9.980667e+000
1.028438e+001
1.096734e+001
1.036872e+001
1.301134e+001
1.462695e+001
1.553527e+001
2.660780e+001
2.217403e+001
2.848128e+001
4.630343e+001
5.469307e+001
6.575768e+001
5.804159e+001
6.685888e+001
8.456668e+001
8.490185e+001
8.472102e+001
8.274567e+001
8.611551e+001
6.696822e+001
8.245345e+001
1.021832e+002
6.836588e+001
5.547771e+001
4.177545e+001
4.437410e+001
5.740378e+001
7.438445e+001
7.104487e+001
4.141296e+001
3.003646e+001
3.038252e+001
2.700770e+001
2.439493e+001
2.223749e+001
2.498815e+001
1.562963e+001
1.203483e+001
8.969486e+000
7.496484e+000
1.093660e+001
7.847149e+000
6.456184e+000
7.230496e+000
6.147713e+000
8.672494e+000
9.818478e+000
1.310034e+001
1.800771e+001
2.838692e+001
1.578090e+001
2.124901e+001
2.923192e+001
2.229341e+001
2.864238e+001
4.231248e+001
4.020971e+001
4.326127e+001
4.502444e+001
4.571074e+001
5.538389e+001
4.849275e+001
4.471625e+001
3.528620e+001
4.320707e+001
6.512277e+001
9.098054e+001
1.013217e+002
1.051417e+002
1.500552e+002
1.403129e+002
1.676673e+002
1.606742e+002
1.222209e+002
1.901407e+002
1.787979e+002
1.515891e+002
1.618440e+002
1.702138e+002
1.562032e+002
1.416691e+002
1.237275e+002
1.061261e+002
8.904158e+001
9.226307e+001
6.599757e+001
4.822640e+001
3.920596e+001
3.901601e+001
5.604251e+001
3.910836e+001
4.839512e+001
3.701521e+001
4.020763e+001
4.408198e+001
3.331786e+001
3.529264e+001
2.830499e+001
2.954197e+001
3.161315e+001
4.505218e+001
3.462616e+001
5.716518e+001
5.243035e+001
5.177872e+001
6.937749e+001
4.869906e+001
3.583335e+001
3.253868e+001
3.440892e+001
2.989644e+001
3.544138e+001
2.842841e+001
1.820224e+001
1.453221e+001
1.225875e+001
9.778644e+000
8.136863e+000
7.871324e+000
7.292488e+000
6.247559e+000
7.984756e+000
1.026793e+001
1.161041e+001
1.093709e+001
1.328428e+001
1.027800e+001
1.276039e+001
1.229954e+001
1.053438e+001
1.478469e+001
1.384259e+001
1.531820e+001
2.006700e+001
1.573594e+001
2.508618e+001
3.148401e+001
3.808078e+001
6.573077e+001
5.509513e+001
4.187545e+001
3.759898e+001
4.526859e+001
4.920580e+001
4.342427e+001
4.592174e+001
5.494647e+001
7.057498e+001
5.075229e+001
6.223956e+001
4.300439e+001
3.086694e+001
4.057533e+001
3.289259e+001
2.621462e+001
2.250672e+001
2.625646e+001
2.674723e+001
2.698277e+001
3.007334e+001
2.581050e+001
2.284349e+001
1.983614e+001
1.752013e+001
3.947891e+001
2.974809e+001
2.564012e+001
3.024689e+001
3.635321e+001
3.957631e+001
3.775454e+001
3.059586e+001
3.282125e+001
3.228722e+001
2.798933e+001
3.022901e+001
2.066271e+001
1.706494e+001
2.273955e+001
3.197055e+001
3.153402e+001
3.801325e+001
2.603870e+001
3.206238e+001
2.745826e+001
2.578984e+001
2.850760e+001
1.841381e+001
1.550570e+001
1.747861e+001
1.702899e+001
1.774183e+001
1.462811e+001
1.638581e+001
2.034677e+001
1.774174e+001
1.237935e+001
9.847495e+000
7.802262e+000
9.338306e+000
7.141626e+000
6.031047e+000
5.038895e+000
4.014474e+000
4.855367e+000
6.232113e+000
1.013717e+001
1.370749e+001
1.377969e+001
2.557546e+001
3.455182e+001
3.991601e+001
3.664699e+001
2.818468e+001
3.493296e+001
2.825306e+001
3.108048e+001
2.399122e+001
2.366438e+001
2.413891e+001
2.383438e+001
1.750826e+001
1.473599e+001
1.112356e+001
1.330408e+001
1.716382e+001
1.581267e+001
1.711017e+001
1.734423e+001
1.935333e+001
1.048746e+001
8.275051e+000
9.195263e+000
9.253216e+000
7.191181e+000
9.836276e+000
9.339080e+000
1.112625e+001
1.926719e+001
3.026100e+001
2.939972e+001
2.352216e+001
2.347950e+001
3.526465e+001
2.184392e+001
2.474327e+001
2.643503e+001
2.475485e+001
2.948885e+001
2.657655e+001
2.475720e+001
2.985354e+001
2.101068e+001
1.822824e+001
1.820401e+001
1.408560e+001
1.950485e+001
1.799783e+001
1.965255e+001
2.380996e+001
1.921863e+001
1.353979e+001
1.488049e+001
1.769456e+001
2.490880e+001
2.130804e+001
1.263975e+001
1.889075e+001
1.369519e+001
1.021197e+001
1.279953e+001
1.484439e+001
2.369382e+001
2.051658e+001
1.508624e+001
1.462015e+001
1.876240e+001
1.270203e+001
1.791872e+001
2.260724e+001
2.847051e+001
3.873203e+001
3.890348e+001
4.233527e+001
2.911459e+001
2.682430e+001
3.060418e+001
4.043036e+001
3.811795e+001
4.455981e+001
5.499163e+001
4.002184e+001
4.330074e+001
2.383117e+001
3.025120e+001
4.009597e+001
4.408377e+001
3.580779e+001
3.215312e+001
3.895450e+001
3.319482e+001
3.425208e+001
4.024153e+001
3.938793e+001
5.016673e+001
3.931598e+001
3.017803e+001
2.382910e+001
3.983281e+001
2.877852e+001
2.609666e+001
2.937745e+001
2.249511e+001
2.229545e+001
3.017828e+001
2.659500e+001
2.699476e+001
2.172835e+001
2.172855e+001
2.406973e+001
2.651339e+001
2.373220e+001
1.981016e+001
2.554100e+001
2.249365e+001
1.521077e+001
1.560685e+001
1.067080e+001
7.390474e+000
1.362923e+001
1.624764e+001
1.377655e+001
1.910367e+001
1.775287e+001
2.241206e+001
1.651258e+001
1.767961e+001
1.691240e+001
1.878677e+001
1.167032e+001
1.574511e+001
9.903390e+000
8.435931e+000
9.035505e+000
1.075306e+001
1.212573e+001
8.206483e+000
5.053854e+000
4.820517e+000
5.244298e+000
7.427065e+000
5.443197e+000
3.285626e+000
4.512322e+000
5.800891e+000
5.136033e+000
5.358246e+000
6.050347e+000
6.028900e+000
5.855747e+000
3.712750e+000
3.632393e+000
2.354971e+000
5.394721e+000
4.910086e+000
7.607619e+000
8.871581e+000
1.519477e+001
1.630400e+001
1.419883e+001
1.466351e+001
1.906650e+001
1.746599e+001
1.055778e+001
1.066628e+001
1.245297e+001
9.273582e+000
1.088171e+001
1.079106e+001
1.293557e+001
1.605405e+001
8.883635e+000
9.360870e+000
7.197850e+000
6.746814e+000
7.599894e+000
7.609655e+000
1.001644e+001
7.464898e+000
5.923951e+000
7.299691e+000
6.514177e+000
8.919714e+000
7.248150e+000
7.421941e+000
4.837874e+000
6.804895e+000
4.584078e+000
4.782722e+000
4.911344e+000
5.609621e+000
5.816161e+000
9.379973e+000
7.659202e+000
6.875604e+000
5.721143e+000
8.190788e+000
8.748711e+000
1.415707e+001
1.246170e+001
1.571598e+001
2.311206e+001
1.750295e+001
1.958662e+001
2.355957e+001
1.667034e+001
2.390571e+001
#nu
2.262341e-002
3.246792e-002
2.703334e-002
1.760204e-002
3.863116e-002
1.764545e-002
2.112501e-002
4.594792e-002
5.013197e-002
3.666642e-002
3.774004e-002
1.843625e-002
3.036106e-002
5.276977e-002
3.648599e-002
5.523807e-002
5.010040e-002
5.804635e-002
2.621652e-002
6.045669e-002
4.022900e-002
2.808906e-002
3.164361e-002
4.588322e-002
5.114488e-002
3.149329e-002
2.091248e-002
2.279075e-002
6.137071e-002
5.479472e-002
4.859450e-002
5.572809e-002
5.499422e-002
6.576785e-002
4.351614e-002
3.921355e-002
5.200631e-002
2.301835e-002
2.442086e-002
7.069356e-002
3.584398e-002
3.957346e-002
4.818143e-002
2.814282e-002
5.486439e-002
3.857679e-002
2.756475e-002
3.367355e-002
7.518145e-002
4.933861e-002
2.109655e-002
4.631931e-002
3.378180e-002
3.811359e-002
3.880956e-002
5.807797e-002
2.767161e-002
2.276627e-002
3.955915e-002
2.741594e-002
3.668128e-002
2.676592e-002
3.869944e-002
3.890041e-002
7.313082e-002
2.224605e-002
3.976912e-002
3.430464e-002
3.371655e-002
1.773046e-002
5.173226e-002
5.298870e-002
3.266113e-002
2.536137e-002
4.118787e-002
3.525374e-002
4.707553e-002
3.120113e-002
5.278038e-002
5.422831e-002
2.827246e-002
4.573508e-002
7.090759e-002
3.838545e-002
4.315888e-002
3.626298e-002
2.981149e-002
2.038566e-002
6.253134e-002
6.498074e-002
5.558640e-002
6.560020e-002
4.620944e-002
4.426441e-002
7.803244e-002
6.960888e-002
4.716536e-002
6.411034e-002
6.566646e-002
4.643069e-002
5.950501e-002
9.234240e-002
7.581425e-002
8.303012e-002
8.526698e-002
9.560178e-002
8.638631e-002
8.582875e-002
5.614614e-002
4.784021e-002
6.066025e-002
8.591962e-002
7.811936e-002
8.064382e-002
1.001316e-001
8.650675e-002
6.785692e-002
6.594270e-002
6.579537e-002
1.130893e-001
6.193285e-002
5.511338e-002
5.691341e-002
5.081901e-002
5.119951e-002
6.757758e-002
5.346266e-002
4.610044e-002
7.044469e-002
7.228871e-002
7.136143e-002
6.077079e-002
6.995550e-002
1.007405e-001
5.115635e-002
7.915879e-002
8.928716e-002
8.228595e-002
8.185325e-002
4.231254e-002
7.069088e-002
4.862862e-002
4.223070e-002
6.927956e-002
9.447332e-002
6.040028e-002
1.273430e-001
6.077627e-002
8.605700e-002
8.449699e-002
7.035223e-002
4.985433e-002
7.931163e-002
7.011178e-002
1.011765e-001
8.786287e-002
8.093612e-002
5.658285e-002
1.015506e-001
8.571299e-002
8.187132e-002
7.210035e-002
7.945854e-002
6.766399e-002
7.611897e-002
6.738963e-002
5.453242e-002
6.842555e-002
8.754914e-002
6.824347e-002
5.351567e-002
6.872358e-002
8.409954e-002
9.056488e-002
7.815939e-002
7.478362e-002
7.715870e-002
8.358054e-002
5.281467e-002
8.011743e-002
2.737130e-002
5.947670e-002
6.036324e-002
6.080169e-002
6.259024e-002
2.358440e-002
6.118838e-002
3.053692e-002
4.171403e-002
5.253551e-002
5.429702e-002
7.623452e-002
8.424971e-002
6.504221e-002
5.413452e-002
6.589011e-002
6.310591e-002
4.924299e-002
6.455418e-002
9.853712e-002
1.259970e-002
8.932211e-002
7.963268e-002
7.391786e-002
9.147413e-002
4.983200e-002
6.278840e-002
1.409452e-001
7.946541e-002
5.349820e-002
7.838730e-002
6.474781e-002
9.789223e-002
4.738979e-002
7.233798e-002
7.036063e-002
7.945467e-002
7.402324e-002
7.862231e-002
5.252146e-002
8.788767e-002
9.454235e-002
7.401097e-002
8.379757e-002
6.930993e-002
8.756984e-002
5.606467e-002
6.619001e-002
7.348333e-002
7.611993e-002
1.187046e-001
6.851507e-002
6.133057e-002
9.100274e-002
8.286455e-002
6.793487e-002
1.263092e-001
6.645005e-002
6.950392e-002
7.486147e-002
6.040351e-002
7.474837e-002
1.107780e-001
7.658485e-002
7.127815e-002
8.000433e-002
8.051017e-001
5.185797e-002
6.212666e-001
7.702851e-002
5.304434e-002
5.822362e-002
4.982384e-002
9.350256e-002
6.290072e-002
8.231211e-002
7.242892e-002
6.196520e-002
8.570771e-002
7.894785e-002
9.228091e-002
5.406953e-002
8.482043e-002
5.344464e-001
1.188673e-001
5.409697e-002
7.306164e-001
8.563140e-002
6.524272e-002
8.756489e-002
2.959651e-002
5.726928e-001
4.769294e-002
7.333061e-001
5.669258e-001
5.987517e-001
8.439587e-001
5.685712e-001
4.759604e-001
8.240745e-001
2.239452e-001
8.413915e-001
1.437506e-001
1.448749e-001
1.031032e-001
8.903296e-002
9.308242e-001
5.743795e-002
8.659562e-001
5.895571e-001
4.831462e-001
6.718278e-001
1.685078e-002
9.982185e-001
6.215444e-001
3.943069e-001
2.898726e-001
6.907504e-001
4.948654e-001
4.075476e-001
5.445571e-002
2.773656e-001
8.062934e-001
1.989788e-001
5.659417e-001
8.070385e-001
5.575943e-001
8.028466e-001
9.070244e-002
9.822153e-001
5.647870e-001
2.057215e-001
1.150600e-001
4.820716e-001
6.732016e-001
3.562448e-001
1.364315e-001
5.620114e-001
8.817767e-001
1.384025e-001
2.078203e-001
5.070114e-001
7.207858e-002
8.788480e-001
6.026296e-002
7.693070e-002
5.589991e-002
6.537174e-002
8.766381e-002
3.806487e-001
6.680363e-002
1.136627e-001
8.911430e-002
9.378362e-002
7.476744e-002
8.260260e-002
6.913336e-002
8.124168e-002
8.894111e-002
1.035758e-001
6.267784e-002
5.809966e-002
6.121084e-002
8.547476e-002
8.528580e-002
7.557946e-002
7.830170e-002
6.924742e-002
8.881550e-002
6.873081e-002
1.205104e-001
6.683110e-002
7.475014e-002
6.933567e-002
7.725317e-002
1.052859e-001
5.773743e-002
5.704521e-002
1.073842e-001
6.521427e-002
2.137538e-002
3.888889e-001
8.643170e-002
7.189240e-002
5.967007e-002
7.837040e-002
8.579127e-002
9.786381e-002
9.063427e-002
7.469028e-002
5.993843e-002
6.019041e-002
8.972281e-002
8.724721e-002
7.841729e-002
1.061852e-001
9.932581e-002
8.268483e-002
3.116158e-002
6.371940e-002
2.718475e-002
7.273537e-002
6.475322e-002
7.937698e-002
7.368230e-002
3.997213e-002
1.090956e-001
7.379142e-002
8.247761e-002
9.879712e-002
8.263565e-002
6.361759e-002
5.719804e-002
7.831401e-002
7.512388e-002
5.953647e-002
8.597343e-002
7.831658e-002
7.369303e-002
7.348725e-002
7.247898e-002
8.399281e-002
1.448158e-003
3.881996e-003
1.466093e-003
5.141263e-003
1.580681e-003
9.056685e-004
4.376439e-003
7.713592e-003
6.040111e-003
2.094805e-002
8.773942e-004
5.503971e-003
7.116562e-003
4.901075e-003
8.908739e-003
6.776192e-003
5.159588e-003
8.374951e-002
5.254487e-002
8.580069e-002
9.939148e-002
8.213034e-002
7.342876e-002
6.476403e-002
5.097289e-002
6.929881e-002
6.064649e-002
6.520110e-002
4.109565e-002
4.351763e-002
7.951397e-002
9.253846e-002
5.092343e-002
4.692324e-002
5.647965e-002
8.752688e-002
6.655315e-002
8.868092e-002
7.095304e-002
7.534555e-002
5.825666e-002
5.205243e-002
6.045681e-002
5.676251e-002
6.553543e-002
1.154695e-001
6.721168e-002
7.599821e-002
6.032533e-002
5.443609e-002
6.562384e-002
8.762139e-002
7.243907e-002
7.255956e-002
9.690469e-002
1.004083e-001
1.018586e-001
7.681293e-002
7.722944e-002
6.361705e-002
6.612358e-002
8.223254e-002
8.698275e-002
9.415447e-002
7.791198e-002
7.640530e-002
6.556305e-002
7.815105e-002
5.878465e-002
7.697585e-002
6.736104e-002
7.106501e-002
3.321901e-002
7.531718e-002
9.226690e-002
6.732119e-002
5.687170e-001
6.536138e-001
3.718442e-001
8.163796e-002
1.073602e-001
7.123288e-002
7.070634e-001
4.010901e-001
5.114685e-002
1.124331e-002
6.635332e-001
8.121310e-002
8.088040e-002
6.725609e-002
8.240309e-002
7.252001e-002
8.946849e-001
1.680281e-001
5.338248e-002
9.530024e-002
8.881641e-002
8.581877e-002
7.323415e-002
9.688605e-001
8.874725e-002
7.846453e-002
7.643036e-002
7.542990e-002
8.757774e-002
6.446755e-002
7.685469e-002
4.089820e-002
8.391851e-002
8.190474e-002
9.330305e-002
7.010742e-002
9.902700e-002
7.883546e-002
6.689501e-002
6.719059e-002
8.443998e-002
5.892338e-002
6.545339e-002
7.692565e-002
8.586997e-002
8.363720e-002
5.595144e-002
8.869907e-002
6.998071e-002
9.159880e-002
3.848860e-002
7.417969e-002
5.280286e-002
7.059744e-002
9.182459e-002
1.208958e-001
8.630199e-002
8.246031e-002
7.735730e-002
5.650043e-002
8.282993e-002
8.833425e-002
7.507968e-002
8.629028e-002
6.614346e-002
6.062254e-002
9.986736e-002
6.603224e-002
7.780824e-002
9.921806e-002
5.499974e-002
7.400933e-002
8.917967e-002
7.973657e-002
8.394227e-002
5.702983e-002
7.106324e-002
7.107066e-002
7.928530e-002
7.694765e-002
7.768930e-002
8.288456e-002
1.503109e-001
7.190229e-002
5.384348e-002
6.621412e-002
5.013020e-002
1.033072e-001
8.117699e-002
6.870988e-002
5.791141e-002
6.606415e-002
6.271618e-002
6.533137e-002
4.509144e-002
7.428919e-002
5.935224e-002
7.197310e-002
8.759832e-002
8.380579e-002
6.174955e-002
7.516055e-002
1.025394e-001
7.787020e-002
9.190997e-002
6.503730e-002
7.584647e-002
3.115840e-002
3.232104e-002
7.849854e-002
6.669117e-002
1.009841e-001
7.562263e-002
5.694360e-002
8.458649e-002
6.969824e-002
6.372662e-002
7.485149e-002
5.898762e-002
8.986970e-002
9.278643e-002
9.449531e-002
1.386078e-002
7.358688e-002
8.978122e-001
9.502863e-002
4.963072e-002
9.265245e-002
6.739734e-002
5.164404e-002
5.073648e-001
7.673138e-002
6.219408e-002
7.621391e-003
7.847161e-001
8.250877e-002
6.984776e-002
7.064072e-002
8.449542e-002
7.554762e-002
8.258758e-002
7.596397e-002
5.750761e-002
2.540265e-002
7.936790e-002
6.129075e-002
4.662172e-002
5.302144e-002
2.373992e-002
5.492511e-002
6.431801e-002
1.073683e-001
5.724879e-002
5.869545e-002
5.578782e-002
7.637779e-002
8.607582e-002
9.043819e-002
6.191922e-002
6.727173e-002
5.655950e-002
5.266730e-002
8.293785e-002
8.285038e-002
7.600041e-002
6.807951e-002
9.376223e-002
8.856083e-002
8.039277e-002
5.000419e-002
5.261482e-002
9.644290e-002
6.138397e-002
7.830294e-002
6.692550e-002
8.308812e-002
5.993084e-002
6.469058e-002
7.198184e-002
9.333860e-002
4.313960e-003
6.751182e-003
6.152068e-005
5.732012e-004
2.564233e-004
1.688981e-002
2.117267e-004
2.562756e-003
6.971832e-002
7.270807e-002
7.437347e-002
6.754716e-002
6.324426e-002
7.683866e-002
4.447094e-002
4.622136e-002
6.290085e-002
6.319118e-002
5.701758e-002
5.610145e-002
8.173020e-002
6.927708e-002
8.815018e-002
5.973818e-002
9.215753e-002
5.878802e-002
5.939562e-002
5.077946e-002
7.586647e-002
9.623501e-002
6.814396e-002
7.780852e-002
6.129477e-002
5.471966e-002
5.273283e-002
7.465600e-002
7.080581e-002
5.842891e-002
7.073538e-002
8.970616e-002
7.180611e-002
5.964823e-002
7.305572e-002
7.406335e-002
8.950116e-002
8.342219e-002
6.294282e-002
7.684034e-002
7.602112e-002
7.523155e-002
5.576349e-002
6.882284e-002
7.739110e-002
9.410581e-002
3.883189e-002
8.026725e-002
5.401909e-002
9.705202e-002
8.549682e-002
9.862538e-002
7.550111e-002
6.608835e-002
8.876772e-002
7.351907e-002
6.034893e-002
7.312360e-002
6.456193e-002
7.137186e-002
9.609362e-002
8.838430e-002
5.153419e-002
8.592286e-002
7.739064e-002
3.922652e-002
7.299455e-002
4.916994e-002
9.314771e-002
7.901374e-002
8.768730e-002
8.319967e-002
7.789435e-002
9.759112e-002
7.696261e-002
6.019370e-002
8.400042e-002
6.123752e-002
9.753215e-002
7.529009e-002
5.318211e-002
7.969018e-002
8.194077e-002
9.627975e-002
7.614906e-002
8.027007e-002
9.856107e-002
5.572582e-002
6.376698e-002
8.200769e-002
6.930072e-002
6.803349e-002
6.149177e-002
9.401095e-002
6.612921e-002
1.064846e-001
7.630987e-002
4.605996e-002
7.516246e-002
6.109412e-002
7.493421e-002
9.587859e-002
7.337242e-002
1.093489e-001
6.574304e-002
7.528076e-002
6.062808e-002
8.227472e-002
5.910238e-002
8.862320e-002
1.017703e-001
7.627828e-002
8.371377e-002
8.930099e-002
9.584674e-002
6.786739e-002
8.037409e-002
9.116808e-002
8.395372e-002
6.007339e-002
5.668379e-002
5.830071e-002
6.949744e-002
6.939749e-002
7.068613e-002
8.456385e-002
8.937718e-002
5.633619e-002
4.053694e-002
8.552412e-002
4.458866e-002
5.352993e-002
9.151186e-002
8.935479e-002
5.683088e-002
6.761399e-002
8.878518e-002
1.197719e-001
7.839818e-002
8.575037e-002
7.625455e-002
7.959777e-002
6.174890e-002
6.836998e-002
7.626832e-002
8.996177e-002
7.514759e-002
8.247141e-002
6.816676e-002
6.128259e-002
7.791894e-002
7.460902e-002
9.429389e-002
9.466392e-002
1.091004e-001
7.296521e-002
5.871755e-002
7.412778e-002
7.875729e-002
5.140186e-002
6.976851e-002
1.020589e-001
7.083739e-002
4.403858e-002
8.109948e-002
8.007262e-002
1.839147e-002
9.331112e-002
5.034888e-002
5.985462e-002
5.605307e-002
6.766959e-002
7.576303e-002
9.120361e-002
8.309672e-002
6.303093e-002
8.220617e-002
7.502579e-002
8.170536e-002
6.531937e-002
4.663164e-002
8.028459e-002
1.095553e-001
9.224975e-002
7.539447e-002
8.329849e-002
7.545621e-002
6.424207e-002
7.495508e-002
1.151090e-001
8.690306e-002
8.560821e-002
2.485792e-002
6.342871e-002
6.314522e-002
7.147432e-002
6.564668e-002
8.062326e-002
6.539960e-002
8.885038e-002
6.536788e-002
8.597520e-002
6.306760e-002
8.074683e-002
7.463923e-002
4.481943e-002
7.620355e-002
1.210963e-001
6.192659e-002
7.388561e-002
6.454453e-002
1.113636e-001
6.937848e-002
7.607703e-002
7.872922e-002
4.718482e-002
6.988097e-002
1.990063e-002
9.463459e-002
7.503201e-002
5.586993e-002
8.389004e-002
8.143811e-002
7.689527e-002
5.197325e-002
9.724782e-002
5.235950e-002
1.032603e-001
5.315957e-002
6.463964e-002
6.072561e-002
6.727880e-002
9.442545e-002
5.700070e-002
8.721762e-002
9.669711e-002
8.276243e-002
6.935051e-002
8.088560e-002
6.268915e-002
5.402406e-002
1.287352e-001
7.568322e-002
6.593665e-002
5.447670e-002
2.415924e-002
7.558080e-002
9.752457e-002
5.097532e-002
8.116604e-002
1.411856e-001
6.381569e-002
8.098969e-002
9.292875e-002
7.596552e-002
9.285812e-002
8.516958e-002
7.665661e-002
6.902544e-002
6.519867e-002
8.423896e-002
7.084131e-002
7.624281e-002
7.827172e-002
6.570133e-002
7.007736e-002
8.273619e-002
8.339454e-002
1.032719e-001
6.465044e-002
9.694376e-002
7.225127e-002
1.242233e-001
3.826902e-002
8.672818e-002
7.252327e-002
6.897980e-002
9.196353e-002
5.548138e-002
7.755055e-002
7.027403e-002
8.755427e-002
6.667485e-002
6.534970e-002
8.254626e-002
6.946236e-002
8.074882e-002
5.875680e-002
8.677643e-002
9.056252e-002
6.503223e-002
6.505950e-002
8.484044e-002
1.124446e-001
6.495297e-002
6.717955e-002
8.515901e-002
7.501918e-002
6.910127e-002
7.206607e-002
7.702847e-002
7.400909e-002
5.394862e-002
9.414404e-002
7.550953e-002
6.287046e-002
7.424262e-002
2.667008e-002
3.872651e-002
6.370565e-002
7.194946e-002
8.816756e-002
7.741693e-002
6.082763e-002
7.209595e-002
7.491815e-002
9.213526e-002
2.945656e-002
9.958417e-002
8.941884e-002
5.971734e-002
7.366696e-002
9.524293e-002
9.375666e-002
8.384277e-002
7.144877e-002
7.500355e-002
1.118293e-001
9.697514e-002
8.839311e-002
8.701740e-002
1.012159e-002
3.115256e-002
1.039082e-001
#delta
9.610108e-005
1.640133e-004
2.790339e-004
2.643528e-004
3.008156e-004
2.881839e-004
3.587836e-004
4.619143e-004
9.084389e-004
1.166069e-003
1.011474e-003
1.296233e-003
1.144118e-003
9.038521e-004
1.060402e-003
1.164820e-003
9.906772e-004
1.228149e-003
8.550385e-004
1.284297e-003
1.741283e-003
1.845881e-003
2.254029e-003
1.878335e-003
2.311771e-003
2.512404e-003
2.419028e-003
2.681064e-003
3.100008e-003
4.516069e-003
4.042235e-003
4.013845e-003
5.985872e-003
4.383612e-003
6.177278e-003
6.896055e-003
5.538744e-003
3.434059e-003
2.453878e-003
2.721253e-003
2.274548e-003
4.722819e-003
4.256386e-003
2.906097e-003
2.653593e-003
2.826318e-003
3.078064e-003
2.655514e-003
4.330831e-003
3.422933e-003
2.464889e-003
2.046641e-003
1.958324e-003
1.828163e-003
1.675739e-003
1.602001e-003
1.451397e-003
1.792106e-003
1.624680e-003
1.609486e-003
1.525112e-003
1.150220e-003
2.028677e-003
2.428003e-003
1.631907e-003
1.652147e-003
1.904303e-003
2.389138e-003
3.333366e-003
3.444487e-003
2.684164e-003
2.922690e-003
2.687538e-003
2.406407e-003
2.209641e-003
2.394849e-003
1.642466e-003
1.619617e-003
1.155836e-003
1.323078e-003
1.073850e-003
1.395273e-003
8.912700e-004
1.369544e-003
1.389207e-003
1.160494e-003
7.431657e-004
7.044051e-004
6.475354e-004
6.875527e-004
6.812255e-004
6.414482e-004
6.098786e-004
4.903381e-004
6.846154e-004
7.567607e-004
6.008542e-004
6.496082e-004
8.641392e-004
7.594559e-004
6.628892e-004
7.511249e-004
1.705938e-003
1.764287e-003
1.519886e-003
2.134239e-003
1.659112e-003
1.313850e-003
1.382392e-003
1.409278e-003
1.077007e-003
1.647462e-003
1.805129e-003
1.864531e-003
1.373322e-003
1.388911e-003
1.791341e-003
1.372284e-003
2.293424e-003
1.367114e-003
1.961584e-003
3.071851e-003
3.338127e-003
3.163612e-003
3.851478e-003
4.991207e-003
4.631583e-003
5.313382e-003
4.131675e-003
5.421397e-003
4.698480e-003
2.634543e-003
2.318049e-003
1.843682e-003
1.764095e-003
1.372528e-003
1.253558e-003
9.286211e-004
9.132966e-004
1.008084e-003
6.786593e-004
9.064594e-004
1.545476e-003
1.102321e-003
1.325031e-003
1.478659e-003
1.406853e-003
1.682469e-003
2.575220e-003
3.352499e-003
2.722041e-003
3.243019e-003
3.174567e-003
3.656145e-003
4.941874e-003
3.826242e-003
5.091648e-003
6.123852e-003
7.451342e-003
7.658078e-003
8.138993e-003
7.975117e-003
4.629658e-003
4.872732e-003
6.634498e-003
3.829546e-003
5.128629e-003
3.058246e-003
1.771690e-003
1.413506e-003
2.492620e-003
2.348475e-003
2.737498e-003
2.995878e-003
4.012012e-003
9.350611e-003
9.479533e-003
7.691248e-003
7.261989e-003
6.570491e-003
5.180198e-003
5.040217e-003
5.273172e-003
3.724509e-003
5.224047e-003
4.380992e-003
4.536557e-003
4.452479e-003
4.463906e-003
8.063080e-003
5.053912e-003
5.176214e-003
5.945178e-003
7.855131e-003
1.077449e-002
1.583071e-002
1.057455e-002
9.424413e-003
5.077088e-003
5.357138e-003
3.760813e-003
7.304271e-003
7.716959e-003
6.403590e-003
4.204582e-003
7.514758e-003
7.272306e-003
9.286124e-003
9.724782e-003
7.545837e-003
6.644225e-003
5.308051e-003
4.625996e-003
5.070847e-003
2.855526e-003
1.665815e-003
1.271763e-003
1.428823e-003
1.404721e-003
2.060843e-003
1.256885e-003
1.297752e-003
1.683847e-003
1.973330e-003
1.575381e-003
1.302849e-003
1.600205e-003
1.793553e-003
2.224545e-003
1.589970e-003
1.711476e-003
2.443645e-003
2.943548e-003
2.622541e-003
1.699301e-003
2.010922e-003
1.518328e-003
2.615500e-003
2.745967e-003
2.299967e-003
2.563243e-003
2.788171e-003
2.607235e-003
5.626369e-003
5.616924e-003
4.856608e-003
5.236667e-003
8.117736e-003
8.410923e-003
8.498235e-003
8.737452e-003
6.799679e-003
5.092618e-003
6.899007e-003
7.347828e-003
6.993866e-003
7.185915e-003
5.623039e-003
6.958620e-003
5.397876e-003
4.636881e-003
8.431000e-003
1.008253e-002
1.539710e-002
1.211846e-002
1.298381e-002
1.040084e-002
1.023032e-002
6.313659e-003
7.458966e-003
7.264574e-003
9.905240e-003
8.314091e-003
8.631019e-003
1.280429e-002
1.709661e-002
1.484618e-002
1.710153e-002
1.657486e-002
3.031597e-002
2.872457e-002
4.658319e-002
4.366078e-002
2.407262e-002
1.196049e-002
1.321592e-002
1.650839e-002
3.128490e-002
3.967435e-002
6.557420e-002
6.868354e-002
8.387990e-002
9.794388e-002
8.501737e-002
9.095037e-002
9.793858e-002
9.240640e-002
8.686095e-002
8.584064e-002
9.839343e-002
9.595210e-002
8.467597e-002
9.714217e-002
5.565772e-002
4.996692e-002
3.235472e-002
2.192526e-002
1.926819e-002
1.637436e-002
1.775362e-002
2.659042e-002
3.211566e-002
3.014401e-002
3.835059e-002
4.341075e-002
4.167402e-002
5.126019e-002
6.647561e-002
4.210605e-002
3.088793e-002
2.428296e-002
2.125436e-002
1.104494e-002
7.232939e-003
4.455468e-003
2.482179e-003
1.799871e-003
2.823540e-003
3.336917e-003
3.721791e-003
2.782958e-003
2.302521e-003
2.604198e-003
1.115691e-003
1.425573e-003
1.764084e-003
1.635147e-003
1.462749e-003
1.231339e-003
7.492443e-004
6.473838e-004
4.098844e-004
3.945389e-004
6.286625e-004
5.157877e-004
4.711943e-004
3.006666e-004
3.202779e-004
2.903480e-004
2.474595e-004
2.971303e-004
4.720141e-004
5.415939e-004
7.937977e-004
1.027898e-003
5.916300e-004
8.582960e-004
8.695098e-004
1.026280e-003
1.056330e-003
1.390213e-003
1.228777e-003
1.849640e-003
1.912337e-003
1.290223e-003
1.443769e-003
1.097887e-003
1.205634e-003
8.363072e-004
9.060932e-004
8.139089e-004
1.105288e-003
1.454449e-003
1.348086e-003
8.685320e-004
8.701879e-004
8.151161e-004
1.124252e-003
1.086795e-003
7.092776e-004
5.275484e-004
6.581653e-004
7.611640e-004
8.511884e-004
7.522045e-004
7.353034e-004
6.574100e-004
6.514793e-004
6.702716e-004
6.912097e-004
8.116432e-004
8.552723e-004
1.045940e-003
9.192699e-004
6.873171e-004
8.106349e-004
4.645114e-004
5.440649e-004
4.526023e-004
2.692786e-004
2.891327e-004
2.910214e-004
3.014917e-004
3.243555e-004
3.208377e-004
3.016299e-004
2.096898e-004
3.829582e-004
3.218957e-004
3.824352e-004
3.003022e-004
2.185129e-004
2.672803e-004
2.851893e-004
3.433428e-004
4.453651e-004
2.328130e-004
2.629357e-004
3.348330e-004
4.106371e-004
3.833870e-004
2.892721e-004
2.990000e-004
2.660213e-004
2.453870e-004
1.626441e-004
2.161485e-004
2.616057e-004
1.940571e-004
2.437046e-004
2.489151e-004
3.477177e-004
3.954281e-004
4.185125e-004
4.894690e-004
3.962853e-004
2.459602e-004
2.286563e-004
3.536050e-004
3.752855e-004
4.460676e-004
4.170257e-004
3.422311e-004
4.008630e-004
5.743733e-004
5.486146e-004
4.810837e-004
7.832574e-004
6.825764e-004
7.719925e-004
5.646442e-004
4.315703e-004
6.220016e-004
8.928182e-004
9.813991e-004
8.455021e-004
7.934966e-004
6.178461e-004
1.163699e-003
1.548275e-003
2.825829e-003
3.456571e-003
2.390629e-003
1.873305e-003
1.897270e-003
1.587223e-003
1.361912e-003
1.269386e-003
9.787760e-004
1.528984e-003
1.351206e-003
2.090672e-003
1.850958e-003
1.593263e-003
1.497730e-003
1.961860e-003
2.233984e-003
2.299154e-003
4.477260e-003
7.551500e-003
8.459671e-003
7.880181e-003
8.046546e-003
5.618948e-003
3.965271e-003
4.830785e-003
2.972786e-003
3.010459e-003
2.973006e-003
2.171385e-003
2.881878e-003
4.131571e-003
3.604712e-003
3.209226e-003
2.509445e-003
1.975418e-003
2.427300e-003
1.856110e-003
1.335640e-003
1.780764e-003
2.415749e-003
4.249967e-003
3.405500e-003
1.885313e-003
2.714894e-003
2.601061e-003
3.369695e-003
2.377069e-003
2.585763e-003
3.062524e-003
3.877934e-003
4.122473e-003
5.476268e-003
5.919434e-003
7.199482e-003
4.483558e-003
6.173883e-003
7.853798e-003
1.049316e-002
7.155205e-003
5.906304e-003
6.177360e-003
3.231984e-003
3.922465e-003
3.135880e-003
3.134847e-003
3.044244e-003
2.488430e-003
3.500548e-003
2.851223e-003
4.249775e-003
4.887025e-003
2.992589e-003
5.882159e-003
7.052649e-003
5.375067e-003
7.741968e-003
1.012294e-002
8.609548e-003
5.577727e-003
7.106055e-003
7.053795e-003
5.594219e-003
4.550049e-003
5.500058e-003
7.683582e-003
5.614111e-003
6.790478e-003
6.779997e-003
7.473563e-003
8.989502e-003
8.856031e-003
8.248620e-003
4.823780e-003
9.353896e-003
4.843663e-003
4.008544e-003
5.000030e-003
6.605519e-003
3.115842e-003
3.093386e-003
1.652271e-003
1.200809e-003
1.639918e-003
1.658661e-003
2.217004e-003
1.510303e-003
1.357748e-003
1.758273e-003
2.852972e-003
2.907224e-003
3.424943e-003
4.122801e-003
3.247004e-003
3.014585e-003
2.551072e-003
2.789157e-003
1.607919e-003
2.015648e-003
2.779286e-003
2.723564e-003
2.609576e-003
1.796994e-003
1.952110e-003
1.409140e-003
7.782866e-004
8.024006e-004
7.555772e-004
9.089836e-004
7.167825e-004
5.663879e-004
5.332142e-004
9.237911e-004
9.806351e-004
1.259084e-003
1.228341e-003
9.705841e-004
1.127078e-003
8.134773e-004
4.567805e-004
5.070726e-004
6.671808e-004
7.178660e-004
6.062195e-004
6.422642e-004
6.591033e-004
4.487613e-004
3.830429e-004
5.898431e-004
4.804746e-004
4.900033e-004
4.185813e-004
3.061876e-004
5.522014e-004
6.688961e-004
3.904705e-004
5.463690e-004
4.170045e-004
4.180312e-004
4.817058e-004
6.708457e-004
3.881307e-004
5.562811e-004
5.476511e-004
6.516303e-004
6.840447e-004
8.077719e-004
1.315834e-003
1.555047e-003
1.233081e-003
1.079510e-003
1.003461e-003
9.837415e-004
1.293668e-003
7.758824e-004
9.432430e-004
1.177402e-003
1.685303e-003
2.091358e-003
1.499397e-003
1.813514e-003
2.212549e-003
2.398734e-003
3.299764e-003
3.905730e-003
2.626424e-003
2.637883e-003
2.119490e-003
1.761018e-003
1.272890e-003
1.220026e-003
1.576592e-003
9.717711e-004
1.050783e-003
1.348097e-003
1.964481e-003
1.486245e-003
1.903683e-003
1.663089e-003
2.094395e-003
1.543930e-003
1.102819e-003
9.275131e-004
1.946842e-003
1.492274e-003
1.296022e-003
1.249411e-003
1.490704e-003
1.006728e-003
1.290400e-003
9.322961e-004
1.420835e-003
1.603377e-003
1.657267e-003
1.181004e-003
1.158459e-003
1.226957e-003
1.367567e-003
1.205001e-003
1.402211e-003
1.106646e-003
6.334482e-004
1.039935e-003
1.424414e-003
1.494289e-003
1.393596e-003
1.019766e-003
8.924994e-004
1.411784e-003
9.638681e-004
7.732660e-004
6.879795e-004
5.834208e-004
4.988399e-004
6.365949e-004
8.219799e-004
7.813436e-004
7.905519e-004
8.747100e-004
5.469618e-004
6.072384e-004
5.331795e-004
5.927423e-004
4.525201e-004
6.985795e-004
6.394235e-004
8.706105e-004
1.035114e-003
1.413669e-003
1.609779e-003
1.536290e-003
1.332546e-003
9.572465e-004
1.185354e-003
1.451785e-003
1.251629e-003
7.401302e-004
8.119156e-004
5.278475e-004
5.189064e-004
6.030158e-004
7.757248e-004
7.222725e-004
7.657309e-004
9.914699e-004
9.612193e-004
1.102249e-003
1.098097e-003
8.830230e-004
9.154166e-004
1.569082e-003
1.815258e-003
2.152407e-003
2.712929e-003
2.912930e-003
2.599073e-003
2.971027e-003
1.497941e-003
1.879448e-003
1.338844e-003
1.192422e-003
1.434135e-003
1.388183e-003
1.429850e-003
1.433005e-003
1.371759e-003
5.991807e-004
4.562359e-004
6.090723e-004
7.768557e-004
8.286634e-004
9.266273e-004
9.876010e-004
6.563067e-004
7.897501e-004
8.503170e-004
9.057174e-004
1.005060e-003
8.205890e-004
5.537195e-004
4.274339e-004
4.592689e-004
5.917620e-004
7.462055e-004
9.260248e-004
8.629350e-004
9.788017e-004
1.191941e-003
2.004042e-003
2.624830e-003
1.496565e-003
1.506479e-003
1.292939e-003
1.598507e-003
1.274218e-003
9.428462e-004
1.210822e-003
1.302474e-003
1.103598e-003
1.114794e-003
1.069797e-003
8.982051e-004
8.912482e-004
6.495174e-004
1.120785e-003
8.821599e-004
1.044963e-003
6.625935e-004
5.509501e-004
4.237488e-004
4.807748e-004
4.021115e-004
4.537455e-004
5.486809e-004
3.327410e-004
5.298621e-004
4.490730e-004
5.126649e-004
6.485961e-004
8.366968e-004
1.061614e-003
6.084579e-004
1.098128e-003
7.235572e-004
6.614169e-004
7.147426e-004
1.064831e-003
7.411817e-004
1.157989e-003
1.078935e-003
6.973608e-004
6.736336e-004
4.424581e-004
3.001531e-004
2.568548e-004
2.854338e-004
2.383072e-004
3.193780e-004
2.899479e-004
2.752252e-004
1.862011e-004
1.969740e-004
1.619631e-004
1.353436e-004
1.001440e-004
1.065013e-004
8.790870e-005
8.487795e-005
6.253198e-005
7.690818e-005
8.694449e-005
7.421287e-005
8.190970e-005
1.081490e-004
7.096467e-005
9.001661e-005
1.249141e-004
1.792052e-004
2.192281e-004
2.855884e-004
2.196311e-004
1.775629e-004
1.990550e-004
1.434967e-004
1.610059e-004
1.657810e-004
1.542577e-004
1.401134e-004
1.459682e-004
1.388081e-004
1.095357e-004
1.648326e-004
1.554669e-004
1.069995e-004
9.267685e-005
8.940426e-005
9.677644e-005
9.649568e-005
1.077442e-004
8.661720e-005
7.509994e-005
5.510072e-005
4.725274e-005
4.424562e-005
8.419473e-005
7.997846e-005
6.786564e-005
7.635908e-005
1.214847e-004
1.004198e-004
1.219194e-004
1.352326e-004
9.181849e-005
1.576184e-004
1.690378e-004
2.115529e-004
2.557436e-004
2.382170e-004
2.266596e-004
2.964604e-004
2.185827e-004
2.303379e-004
1.876939e-004
2.140844e-004
2.066433e-004
2.029779e-004
2.325452e-004
1.820014e-004
1.883601e-004
1.288575e-004
1.258302e-004
1.197827e-004
1.404749e-004
9.803902e-005
2.327776e-004
2.290663e-004
3.241351e-004
2.995732e-004
2.221975e-004
1.616979e-004
2.073255e-004
3.137772e-004
2.220654e-004
2.860934e-004
3.797291e-004
2.150678e-004
2.277657e-004
1.297588e-004
1.714005e-004
1.814048e-004
1.944557e-004
1.250033e-004
1.382147e-004
1.803873e-004
1.789933e-004
1.017011e-004
1.314230e-004
2.371598e-004
2.382276e-004
1.656928e-004
1.410855e-004
1.998178e-004
2.103567e-004
2.189231e-004
2.106355e-004
2.151259e-004
3.306756e-004
4.011006e-004
3.971198e-004
4.372381e-004
3.802244e-004
4.241721e-004
3.783907e-004
2.788265e-004
3.272037e-004
2.500508e-004
2.164765e-004
1.356628e-004
1.784156e-004
1.957235e-004
1.633637e-004
7.801135e-005
1.351447e-004
8.985467e-005
1.327469e-004
1.168690e-004
8.602642e-005
8.022625e-005
6.748813e-005
1.049331e-004
1.225651e-004
9.425822e-005
1.094635e-004
7.291430e-005
6.613058e-005
7.284037e-005
9.497844e-005
9.416435e-005
7.212281e-005
1.009400e-004
1.196679e-004
7.737999e-005
7.565498e-005
6.831130e-005
5.368113e-005
1.007506e-004
1.099434e-004
9.542554e-005
1.693739e-004
1.479784e-004
1.157788e-004
9.084883e-005
1.688759e-004
1.228695e-004
1.111036e-004
9.651775e-005
1.065356e-004
1.772679e-004
1.316132e-004
1.231339e-004
2.203698e-004
2.211676e-004
2.356847e-004
1.199080e-004
1.884646e-004
2.686804e-004
1.728409e-004
1.355995e-004
1.546211e-004
1.555796e-004
1.576568e-004
1.001871e-004
1.858549e-004
1.444400e-004
1.915610e-004
1.321942e-004
9.675220e-005
1.244611e-004
1.332673e-004
8.725754e-005
#R
9.648649e-001
1.046948e+000
7.644055e-001
1.191705e+000
1.310224e+000
1.591357e+000
1.614645e+000
1.287718e+000
1.605823e+000
2.749306e+000
2.321443e+000
2.653323e+000
1.791691e+000
1.957847e+000
2.752673e+000
2.604839e+000
4.638169e+000
5.454404e+000
9.453755e+000
8.418066e+000
9.528961e+000
1.230931e+001
1.537742e+001
2.817892e+001
2.738590e+001
2.404413e+001
2.400404e+001
2.869450e+001
2.821577e+001
2.312378e+001
3.723920e+001
3.508554e+001
2.374296e+001
4.206163e+001
5.065517e+001
5.060293e+001
5.019768e+001
4.999889e+001
8.049885e+001
7.470826e+001
8.380044e+001
6.860637e+001
4.422397e+001
5.024574e+001
4.338622e+001
4.343890e+001
6.030725e+001
8.206841e+001
8.101127e+001
6.960143e+001
7.933080e+001
8.881975e+001
8.413606e+001
8.531234e+001
8.575826e+001
5.356849e+001
4.953542e+001
5.349193e+001
4.590229e+001
5.532087e+001
7.759496e+001
6.487576e+001
7.567283e+001
7.622322e+001
5.584326e+001
8.694110e+001
7.390817e+001
6.059678e+001
5.780519e+001
3.821063e+001
3.431476e+001
5.861425e+001
5.198912e+001
4.692186e+001
5.023734e+001
8.910980e+001
7.180382e+001
6.834373e+001
7.505029e+001
8.071195e+001
5.227513e+001
5.723159e+001
3.429490e+001
4.837746e+001
4.760016e+001
5.748491e+001
5.941347e+001
5.190452e+001
4.458257e+001
3.136453e+001
2.969284e+001
3.059710e+001
2.834969e+001
2.315205e+001
2.301202e+001
1.533208e+001
1.350616e+001
9.839425e+000
1.030615e+001
1.095469e+001
9.891928e+000
9.537538e+000
6.742511e+000
4.959913e+000
4.554139e+000
6.133801e+000
3.385198e+000
3.539125e+000
3.943046e+000
6.183240e+000
6.018055e+000
4.678230e+000
7.310741e+000
6.712671e+000
7.823009e+000
4.131500e+000
6.071688e+000
6.453192e+000
4.547110e+000
5.246134e+000
2.633805e+000
2.924934e+000
6.444762e+000
7.316530e+000
6.866614e+000
7.262574e+000
9.870404e+000
6.554808e+000
3.578491e+000
2.006984e+000
1.603097e+000
1.599470e+000
1.189804e+000
9.305333e-001
1.764380e+000
2.654828e+000
2.021016e+000
1.790155e+000
1.532245e+000
1.289789e+000
9.801007e-001
1.132059e+000
5.659294e-001
5.615787e-001
5.116359e-001
4.448793e-001
6.203927e-001
4.980763e-001
7.183139e-001
8.191818e-001
1.505026e+000
1.761877e+000
1.078818e+000
8.436405e-001
7.278554e-001
6.058943e-001
5.982015e-001
8.458346e-001
4.950722e-001
4.144921e-001
3.479504e-001
2.788149e-001
4.455164e-001
6.461158e-001
6.071861e-001
8.133664e-001
8.576397e-001
1.208738e+000
8.793571e-001
9.489027e-001
9.219177e-001
1.356829e+000
1.641810e+000
1.685420e+000
1.627788e+000
1.688085e+000
2.314058e+000
1.749704e+000
3.203993e+000
4.213035e+000
5.478662e+000
4.563691e+000
2.246718e+000
5.845504e+000
8.948383e+000
1.617146e+001
2.035417e+001
2.543234e+001
1.341241e+001
1.403842e+001
1.254485e+001
1.185086e+001
1.447283e+001
1.678026e+001
1.563695e+001
1.785429e+001
1.449107e+001
8.042324e+000
9.461549e+000
6.989171e+000
3.944482e+000
4.057951e+000
5.175667e+000
5.026521e+000
7.067801e+000
6.313109e+000
8.244063e+000
6.548702e+000
1.099894e+001
5.640632e+000
3.403719e+000
3.014585e+000
2.506005e+000
2.040758e+000
1.678654e+000
1.324661e+000
1.154637e+000
1.176663e+000
9.310213e-001
9.700179e-001
1.021925e+000
8.111808e-001
5.710300e-001
7.093108e-001
7.593837e-001
9.358673e-001
1.193948e+000
1.250391e+000
1.176932e+000
1.220210e+000
9.671557e-001
1.036895e+000
1.369709e+000
1.711762e+000
2.697529e+000
1.988666e+000
1.836075e+000
1.661977e+000
1.473418e+000
1.571847e+000
1.548024e+000
1.668560e+000
1.704356e+000
1.866846e+000
1.252305e+000
1.503719e+000
1.328628e+000
9.458242e-001
7.980205e-001
1.072387e+000
9.096219e-001
7.932564e-001
6.725678e-001
1.058125e+000
1.518346e+000
1.231925e+000
1.157741e+000
1.213829e+000
1.100820e+000
7.647265e-001
8.943960e-001
7.927812e-001
8.070992e-001
5.751313e-001
3.750666e-001
3.187625e-001
2.921377e-001
3.565342e-001
4.076668e-001
4.145287e-001
3.652006e-001
4.032728e-001
3.499142e-001
3.123617e-001
2.483675e-001
2.510892e-001
2.712547e-001
3.490044e-001
4.064599e-001
6.431713e-001
6.964151e-001
6.798325e-001
1.123085e+000
5.615335e-001
3.949152e-001
3.496907e-001
1.719511e-001
1.415750e-001
1.302565e-001
9.613055e-002
7.600844e-002
7.351436e-002
1.306322e-001
9.045105e-002
9.352879e-002
7.040439e-002
1.017195e-001
1.225907e-001
1.527747e-001
1.453219e-001
2.678627e-001
2.621174e-001
1.670331e-001
2.044852e-001
1.763393e-001
1.432993e-001
8.663172e-002
1.026344e-001
6.634183e-002
4.760622e-002
4.472951e-002
3.615162e-002
5.933757e-002
7.358541e-002
9.385229e-002
1.192732e-001
1.253429e-001
9.525580e-002
1.275751e-001
1.123503e-001
1.452645e-001
1.893522e-001
2.432458e-001
3.456956e-001
2.893823e-001
3.075957e-001
3.965633e-001
3.899910e-001
4.803032e-001
5.460282e-001
5.451416e-001
7.700471e-001
9.491947e-001
8.762595e-001
5.780834e-001
4.205719e-001
4.772248e-001
4.139981e-001
6.414602e-001
3.786466e-001
3.230195e-001
3.420875e-001
3.252891e-001
2.140053e-001
2.406245e-001
3.655281e-001
3.732349e-001
4.452657e-001
7.558684e-001
7.516745e-001
1.406484e+000
1.590227e+000
9.155709e-001
7.213268e-001
7.495884e-001
9.170053e-001
8.862640e-001
9.823700e-001
9.855003e-001
1.003487e+000
1.038045e+000
8.545504e-001
8.137589e-001
4.781766e-001
9.090696e-001
9.641530e-001
1.380693e+000
1.378641e+000
1.691274e+000
1.371776e+000
1.307403e+000
1.851769e+000
1.651189e+000
1.183586e+000
7.137840e-001
9.293705e-001
1.339813e+000
1.753325e+000
1.739442e+000
1.669193e+000
2.025027e+000
2.107622e+000
1.576092e+000
1.757783e+000
2.066459e+000
1.613567e+000
1.151881e+000
9.471764e-001
9.921564e-001
1.028194e+000
1.429952e+000
1.826490e+000
2.596589e+000
2.465885e+000
2.194380e+000
1.634722e+000
1.854757e+000
2.817439e+000
2.958337e+000
3.187899e+000
3.153355e+000
3.758840e+000
2.851940e+000
2.420518e+000
3.259471e+000
3.128104e+000
3.862011e+000
3.678960e+000
2.808288e+000
3.143312e+000
2.470309e+000
2.706933e+000
2.383332e+000
2.319188e+000
3.191349e+000
2.744225e+000
3.939948e+000
5.834873e+000
6.302292e+000
5.059174e+000
4.195616e+000
3.574929e+000
4.338292e+000
3.290513e+000
2.779167e+000
3.083530e+000
2.547947e+000
1.946043e+000
1.383965e+000
1.687606e+000
1.581802e+000
1.661900e+000
1.805380e+000
2.015041e+000
1.960387e+000
1.907603e+000
1.716634e+000
1.608109e+000
1.612478e+000
1.275461e+000
1.439634e+000
1.666734e+000
1.788589e+000
1.664926e+000
1.467668e+000
1.063661e+000
2.030484e+000
2.299902e+000
2.296060e+000
2.274830e+000
1.904309e+000
1.396084e+000
1.244925e+000
1.299112e+000
1.115423e+000
1.010434e+000
1.130584e+000
9.512496e-001
7.247903e-001
7.674654e-001
5.808194e-001
6.154670e-001
5.530033e-001
8.693219e-001
1.246699e+000
7.071629e-001
4.393909e-001
3.269792e-001
3.259415e-001
3.277635e-001
5.974623e-001
8.106079e-001
1.014169e+000
1.397782e+000
9.280858e-001
7.138391e-001
8.513693e-001
1.087156e+000
6.448858e-001
5.086268e-001
4.075630e-001
4.491772e-001
5.207462e-001
4.686708e-001
4.225342e-001
5.464946e-001
9.331261e-001
9.684974e-001
1.090876e+000
1.195865e+000
1.250507e+000
1.469181e+000
1.180133e+000
1.108527e+000
9.266555e-001
8.255837e-001
7.531989e-001
6.746201e-001
4.809839e-001
6.215603e-001
7.127266e-001
5.698651e-001
4.583911e-001
4.733384e-001
4.643318e-001
4.967132e-001
4.459884e-001
4.468870e-001
6.338811e-001
6.465466e-001
7.311382e-001
7.303500e-001
1.083278e+000
7.492880e-001
5.088948e-001
5.698570e-001
6.082380e-001
7.065274e-001
9.104155e-001
7.097201e-001
8.037989e-001
7.492210e-001
5.475681e-001
5.950842e-001
4.371220e-001
4.480586e-001
5.680684e-001
5.604367e-001
5.317852e-001
7.070920e-001
5.312862e-001
5.528174e-001
9.795080e-001
1.208844e+000
8.190965e-001
7.907543e-001
7.271402e-001
5.979614e-001
7.927086e-001
9.254432e-001
8.508085e-001
6.336932e-001
5.723389e-001
6.917573e-001
5.391620e-001
5.677764e-001
7.308289e-001
8.413293e-001
1.111622e+000
1.007991e+000
1.539361e+000
1.494411e+000
1.439353e+000
2.066752e+000
2.149375e+000
1.733087e+000
2.006585e+000
1.970387e+000
1.989869e+000
1.651899e+000
1.625235e+000
1.262830e+000
1.699495e+000
9.241863e-001
7.022704e-001
1.274971e+000
1.142027e+000
1.127155e+000
1.583693e+000
1.839036e+000
2.347893e+000
1.719658e+000
2.009676e+000
1.933164e+000
1.343259e+000
1.870417e+000
1.551235e+000
1.794421e+000
2.526858e+000
2.437957e+000
1.458833e+000
1.406892e+000
2.094756e+000
3.042880e+000
2.370896e+000
2.507161e+000
3.434953e+000
2.950261e+000
3.021815e+000
3.538337e+000
3.877990e+000
2.497736e+000
2.442376e+000
1.436719e+000
1.204899e+000
1.138788e+000
6.261427e-001
4.879680e-001
4.953094e-001
4.239380e-001
6.998007e-001
6.969043e-001
5.112364e-001
5.741320e-001
4.670578e-001
5.301490e-001
4.893072e-001
5.433959e-001
6.205843e-001
5.638121e-001
9.284990e-001
9.398826e-001
6.357699e-001
6.007224e-001
7.117992e-001
7.664728e-001
1.083126e+000
1.180963e+000
7.368584e-001
8.885646e-001
1.087782e+000
1.470526e+000
1.401363e+000
1.265253e+000
1.364967e+000
2.238505e+000
3.326169e+000
4.079822e+000
4.549721e+000
4.253985e+000
5.452687e+000
4.400447e+000
4.067389e+000
4.395482e+000
5.939210e+000
5.847134e+000
6.195559e+000
6.667141e+000
4.997079e+000
6.662296e+000
6.496096e+000
5.635239e+000
4.093790e+000
4.041141e+000
4.625110e+000
5.760922e+000
4.768140e+000
4.469953e+000
5.873052e+000
4.062131e+000
2.656585e+000
2.198202e+000
2.428394e+000
2.608757e+000
3.475392e+000
4.701531e+000
4.537869e+000
3.896675e+000
3.702188e+000
4.083940e+000
5.618784e+000
6.164869e+000
6.155176e+000
5.606584e+000
5.312621e+000
5.449864e+000
4.547239e+000
6.427758e+000
1.231460e+001
2.414000e+001
2.201792e+001
1.995588e+001
2.818077e+001
2.782710e+001
1.335833e+001
1.256644e+001
1.121983e+001
5.455248e+000
6.312269e+000
4.640961e+000
4.209678e+000
5.511858e+000
6.958051e+000
4.130720e+000
2.608192e+000
4.044629e+000
3.425099e+000
2.852717e+000
1.729960e+000
1.743526e+000
1.275604e+000
1.020069e+000
1.068738e+000
1.018627e+000
6.781440e-001
8.854446e-001
1.247453e+000
7.754432e-001
8.799339e-001
8.865638e-001
1.199791e+000
1.143494e+000
1.136875e+000
1.203973e+000
8.730581e-001
1.741396e+000
2.107703e+000
2.199148e+000
1.570806e+000
2.341056e+000
3.034231e+000
2.429929e+000
2.884127e+000
1.960423e+000
1.065752e+000
8.824402e-001
6.445974e-001
7.177721e-001
5.561702e-001
5.558148e-001
6.142532e-001
8.235113e-001
7.032540e-001
6.178421e-001
5.509983e-001
6.896179e-001
7.946920e-001
7.277593e-001
6.300358e-001
4.132042e-001
4.498459e-001
5.109133e-001
4.814893e-001
4.307084e-001
4.582492e-001
4.987783e-001
5.730375e-001
7.044825e-001
6.886289e-001
7.813939e-001
9.808287e-001
8.412152e-001
1.049406e+000
7.456904e-001
7.255216e-001
1.435743e+000
1.898148e+000
1.189265e+000
1.182498e+000
8.106196e-001
8.334706e-001
6.036844e-001
5.304556e-001
5.979298e-001
7.584566e-001
9.425379e-001
2.086611e+000
1.455043e+000
1.854149e+000
1.531569e+000
1.295686e+000
1.043458e+000
1.203571e+000
1.173753e+000
1.141105e+000
8.270451e-001
9.572564e-001
7.481807e-001
6.383425e-001
6.471567e-001
7.854467e-001
8.544551e-001
1.173239e+000
7.892224e-001
9.806939e-001
7.511309e-001
3.071382e-001
1.665666e-001
1.676703e-001
1.151971e-001
2.450613e-001
3.327772e-001
4.074387e-001
3.715876e-001
3.327771e-001
4.066322e-001
5.069674e-001
4.088586e-001
4.336367e-001
3.691597e-001
3.926042e-001
4.496864e-001
4.863116e-001
3.453479e-001
3.824861e-001
2.206475e-001
2.966568e-001
3.782334e-001
3.347619e-001
3.950850e-001
4.420577e-001
6.125988e-001
3.569847e-001
5.046083e-001
5.579331e-001
5.576259e-001
5.860371e-001
8.885617e-001
8.783303e-001
5.601385e-001
7.768509e-001
1.032374e+000
1.265489e+000
8.462469e-001
8.662619e-001
6.324813e-001
7.935596e-001
1.176103e+000
1.007804e+000
7.335261e-001
6.414881e-001
6.783229e-001
4.286232e-001
4.125887e-001
2.912221e-001
4.276135e-001
7.333549e-001
4.584633e-001
3.293429e-001
3.387383e-001
2.715832e-001
2.472159e-001
2.715043e-001
2.322975e-001
2.141859e-001
1.484481e-001
1.515473e-001
1.688136e-001
1.942338e-001
2.262160e-001
2.708096e-001
2.976646e-001
2.675875e-001
2.518662e-001
2.688018e-001
1.938855e-001
1.538207e-001
1.270303e-001
9.855746e-002
1.458145e-001
1.289768e-001
1.932298e-001
2.742824e-001
3.342544e-001
3.001127e-001
2.460533e-001
4.255792e-001
7.417486e-001
4.955189e-001
3.305393e-001
2.500596e-001
3.227084e-001
4.586454e-001
5.801941e-001
4.623343e-001
4.831543e-001
8.213923e-001
8.226875e-001
6.230487e-001
5.382308e-001
4.951869e-001
4.774510e-001
5.032349e-001
4.741875e-001
5.994608e-001
4.938625e-001
3.808323e-001
2.911212e-001
2.716078e-001
3.306368e-001
3.297198e-001
3.481299e-001
4.494415e-001
5.774062e-001
6.284330e-001
7.875440e-001
6.622086e-001
4.724150e-001
4.657021e-001
5.906759e-001
3.114923e-001
3.690816e-001
2.726090e-001
2.133070e-001
4.082312e-001
3.420030e-001
3.401220e-001
3.403628e-001
3.268298e-001
4.213676e-001
6.657235e-001
5.662311e-001
7.778317e-001
7.100389e-001
5.231229e-001
5.160978e-001
4.106057e-001
6.208995e-001
6.271104e-001
7.808262e-001
1.413979e+000
9.532333e-001
8.372990e-001
1.075199e+000
1.017017e+000
7.688819e-001
6.693141e-001
6.806202e-001
4.555773e-001
3.527163e-001
3.897136e-001
3.122571e-001
3.154435e-001
3.780356e-001
2.598619e-001
1.715528e-001
2.170121e-001
2.969774e-001
2.064335e-001
1.295377e-001
8.016773e-002
1.218483e-001
1.366593e-001
1.218015e-001
9.762134e-002
7.011452e-002
7.012193e-002
5.699683e-002
5.908198e-002
7.353336e-002
9.827901e-002
1.431122e-001
1.252168e-001
1.172951e-001
1.254225e-001
1.447376e-001
9.995098e-002
1.049168e-001
1.027939e-001
1.163238e-001
1.125158e-001
9.080455e-002
1.142490e-001
9.186345e-002
7.640343e-002
8.459121e-002
5.741934e-002
9.268453e-002
1.193676e-001
7.618989e-002
5.829349e-002
6.881735e-002
6.313092e-002
4.651127e-002
3.653372e-002
4.360640e-002
4.737617e-002
5.117918e-002
5.639478e-002
4.598130e-002
4.543918e-002
6.877983e-002
8.684247e-002
6.821333e-002
9.703847e-002
1.191022e-001
7.064424e-002
8.761659e-002
7.237447e-002
6.285063e-002
1.210340e-001
1.167877e-001
1.374847e-001
1.580454e-001
2.339952e-001
1.724473e-001
1.797088e-001
1.494185e-001
1.327726e-001
1.690076e-001
1.209071e-001
9.832028e-002
9.973298e-002
1.095529e-001
1.208236e-001
6.924920e-002
5.620324e-002
5.851463e-002
5.545168e-002
6.406258e-002
#end
