# Supplementary material for: Using host species traits to understand the Wolbachia infection distribution across terrestrial beetles
Source: Sci Rep. 2019 Jan 29;9:847. doi: 10.1038/s41598-018-38155-5 (PMC6351630; doi:10.1038/s41598-018-38155-5)
Supplement: Supplementary file 5 — Supplementary Dataset 4 [file 41598_2018_38155_MOESM5_ESM.zip › Crioceris-ClonaFrame_outfile.txt.out]

#constree
((1:0.427684,3:0.427684)5:0.872059,(2:0.418683,4:0.418683)6:0.881059)7:0.000000
#names
wCquinquepunctata-B
wCquinquepunctata-A
wCquatuordecimpunctata-B
wCquatuordecimpunctata-A
#consevents
0.000000e+000 0.000000e+000 0.000000e+000 0.000000e+000 0.000000e+000 0.000000e+000 0.000000e+000 0.000000e+000 0.000000e+000 0.000000e+000 0.000000e+000 0.000000e+000 0.000000e+000 0.000000e+000 0.000000e+000 0.000000e+000 0.000000e+000 0.000000e+000 0.000000e+000 0.000000e+000 0.000000e+000 0.000000e+000 0.000000e+000 0.000000e+000 0.000000e+000 0.000000e+000 0.000000e+000 0.000000e+000 0.000000e+000 0.000000e+000 0.000000e+000 0.000000e+000 0.000000e+000 0.000000e+000 0.000000e+000 0.000000e+000 0.000000e+000 0.000000e+000 0.000000e+000 0.000000e+000 0.000000e+000 0.000000e+000 0.000000e+000 0.000000e+000 0.000000e+000 0.000000e+000 0.000000e+000 0.000000e+000 0.000000e+000 0.000000e+000 0.000000e+000 0.000000e+000 0.000000e+000 0.000000e+000 0.000000e+000 0.000000e+000 0.000000e+000 0.000000e+000 0.000000e+000 0.000000e+000 0.000000e+000 0.000000e+000 0.000000e+000 0.000000e+000 0.000000e+000 0.000000e+000 0.000000e+000 0.000000e+000 0.000000e+000 0.000000e+000 0.000000e+000 0.000000e+000 0.000000e+000 0.000000e+000 0.000000e+000 0.000000e+000 0.000000e+000 0.000000e+000 0.000000e+000 0.000000e+000 0.000000e+000 0.000000e+000 0.000000e+000 0.000000e+000 0.000000e+000 0.000000e+000 0.000000e+000 0.000000e+000 0.000000e+000 0.000000e+000 0.000000e+000 0.000000e+000 0.000000e+000 0.000000e+000 0.000000e+000 0.000000e+000 0.000000e+000 0.000000e+000 
0.000000e+000 0.000000e+000 0.000000e+000 0.000000e+000 0.000000e+000 0.000000e+000 0.000000e+000 0.000000e+000 0.000000e+000 0.000000e+000 0.000000e+000 0.000000e+000 0.000000e+000 0.000000e+000 0.000000e+000 0.000000e+000 0.000000e+000 0.000000e+000 0.000000e+000 0.000000e+000 0.000000e+000 0.000000e+000 0.000000e+000 0.000000e+000 0.000000e+000 0.000000e+000 0.000000e+000 0.000000e+000 0.000000e+000 0.000000e+000 0.000000e+000 0.000000e+000 0.000000e+000 0.000000e+000 0.000000e+000 0.000000e+000 0.000000e+000 0.000000e+000 0.000000e+000 0.000000e+000 0.000000e+000 0.000000e+000 0.000000e+000 0.000000e+000 0.000000e+000 0.000000e+000 0.000000e+000 0.000000e+000 0.000000e+000 0.000000e+000 0.000000e+000 0.000000e+000 0.000000e+000 0.000000e+000 0.000000e+000 0.000000e+000 0.000000e+000 0.000000e+000 0.000000e+000 0.000000e+000 0.000000e+000 0.000000e+000 0.000000e+000 0.000000e+000 0.000000e+000 0.000000e+000 0.000000e+000 0.000000e+000 0.000000e+000 0.000000e+000 0.000000e+000 0.000000e+000 0.000000e+000 0.000000e+000 0.000000e+000 0.000000e+000 0.000000e+000 0.000000e+000 0.000000e+000 0.000000e+000 0.000000e+000 0.000000e+000 0.000000e+000 0.000000e+000 0.000000e+000 0.000000e+000 0.000000e+000 0.000000e+000 0.000000e+000 0.000000e+000 0.000000e+000 0.000000e+000 0.000000e+000 0.000000e+000 0.000000e+000 0.000000e+000 0.000000e+000 0.000000e+000 
0.000000e+000 0.000000e+000 0.000000e+000 0.000000e+000 0.000000e+000 0.000000e+000 0.000000e+000 0.000000e+000 0.000000e+000 0.000000e+000 0.000000e+000 0.000000e+000 0.000000e+000 0.000000e+000 0.000000e+000 0.000000e+000 0.000000e+000 0.000000e+000 0.000000e+000 0.000000e+000 0.000000e+000 0.000000e+000 0.000000e+000 0.000000e+000 0.000000e+000 0.000000e+000 0.000000e+000 0.000000e+000 0.000000e+000 0.000000e+000 0.000000e+000 0.000000e+000 0.000000e+000 0.000000e+000 0.000000e+000 0.000000e+000 0.000000e+000 0.000000e+000 0.000000e+000 0.000000e+000 0.000000e+000 0.000000e+000 0.000000e+000 0.000000e+000 0.000000e+000 0.000000e+000 0.000000e+000 0.000000e+000 0.000000e+000 0.000000e+000 0.000000e+000 0.000000e+000 0.000000e+000 0.000000e+000 0.000000e+000 0.000000e+000 0.000000e+000 0.000000e+000 0.000000e+000 0.000000e+000 0.000000e+000 0.000000e+000 0.000000e+000 0.000000e+000 0.000000e+000 0.000000e+000 0.000000e+000 0.000000e+000 0.000000e+000 0.000000e+000 0.000000e+000 0.000000e+000 0.000000e+000 0.000000e+000 0.000000e+000 0.000000e+000 0.000000e+000 0.000000e+000 0.000000e+000 0.000000e+000 0.000000e+000 0.000000e+000 0.000000e+000 0.000000e+000 0.000000e+000 0.000000e+000 0.000000e+000 0.000000e+000 0.000000e+000 0.000000e+000 0.000000e+000 0.000000e+000 0.000000e+000 0.000000e+000 0.000000e+000 0.000000e+000 0.000000e+000 0.000000e+000 
0.000000e+000 0.000000e+000 0.000000e+000 0.000000e+000 0.000000e+000 0.000000e+000 0.000000e+000 0.000000e+000 0.000000e+000 0.000000e+000 0.000000e+000 0.000000e+000 0.000000e+000 0.000000e+000 0.000000e+000 0.000000e+000 0.000000e+000 0.000000e+000 0.000000e+000 0.000000e+000 0.000000e+000 0.000000e+000 0.000000e+000 0.000000e+000 0.000000e+000 0.000000e+000 0.000000e+000 0.000000e+000 0.000000e+000 0.000000e+000 0.000000e+000 0.000000e+000 0.000000e+000 0.000000e+000 0.000000e+000 0.000000e+000 0.000000e+000 0.000000e+000 0.000000e+000 0.000000e+000 0.000000e+000 0.000000e+000 0.000000e+000 0.000000e+000 0.000000e+000 0.000000e+000 0.000000e+000 0.000000e+000 0.000000e+000 0.000000e+000 0.000000e+000 0.000000e+000 0.000000e+000 0.000000e+000 0.000000e+000 0.000000e+000 0.000000e+000 0.000000e+000 0.000000e+000 0.000000e+000 0.000000e+000 0.000000e+000 0.000000e+000 0.000000e+000 0.000000e+000 0.000000e+000 0.000000e+000 0.000000e+000 0.000000e+000 0.000000e+000 0.000000e+000 0.000000e+000 0.000000e+000 0.000000e+000 0.000000e+000 0.000000e+000 0.000000e+000 0.000000e+000 0.000000e+000 0.000000e+000 0.000000e+000 0.000000e+000 0.000000e+000 0.000000e+000 0.000000e+000 0.000000e+000 0.000000e+000 0.000000e+000 0.000000e+000 0.000000e+000 0.000000e+000 0.000000e+000 0.000000e+000 0.000000e+000 0.000000e+000 0.000000e+000 0.000000e+000 0.000000e+000 
6.262626e-001 0.000000e+000 6.262626e-001 5.631313e-001 6.262626e-001 5.732323e-001 6.262626e-001 5.833333e-001 6.262626e-001 5.656566e-001 6.262626e-001 5.681818e-001 6.262626e-001 5.656566e-001 6.262626e-001 5.782828e-001 6.262626e-001 0.000000e+000 6.262626e-001 5.656566e-001 6.237374e-001 5.808081e-001 6.237374e-001 5.808081e-001 6.237374e-001 5.757576e-001 6.237374e-001 5.732323e-001 6.237374e-001 5.656566e-001 6.237374e-001 5.757576e-001 6.237374e-001 5.833333e-001 6.237374e-001 5.707071e-001 6.237374e-001 5.707071e-001 6.237374e-001 0.000000e+000 6.237374e-001 5.808081e-001 6.237374e-001 5.782828e-001 6.237374e-001 5.808081e-001 6.237374e-001 0.000000e+000 6.237374e-001 5.833333e-001 6.237374e-001 5.580808e-001 6.237374e-001 5.782828e-001 6.237374e-001 5.606061e-001 6.237374e-001 5.707071e-001 6.237374e-001 5.757576e-001 6.237374e-001 5.883838e-001 6.237374e-001 5.883838e-001 6.237374e-001 5.808081e-001 6.237374e-001 5.732323e-001 6.237374e-001 5.656566e-001 6.237374e-001 0.000000e+000 6.237374e-001 5.732323e-001 6.237374e-001 5.732323e-001 6.237374e-001 5.707071e-001 6.237374e-001 5.707071e-001 6.237374e-001 0.000000e+000 6.237374e-001 5.757576e-001 6.237374e-001 5.782828e-001 6.237374e-001 5.732323e-001 6.262626e-001 5.757576e-001 6.262626e-001 5.858586e-001 6.262626e-001 5.808081e-001 6.262626e-001 5.681818e-001 6.212121e-001 0.000000e+000 
6.894118e-001 0.000000e+000 6.894118e-001 6.517647e-001 6.894118e-001 6.447059e-001 6.894118e-001 6.329412e-001 6.894118e-001 6.541176e-001 6.894118e-001 6.470588e-001 6.894118e-001 6.517647e-001 6.894118e-001 6.400000e-001 6.894118e-001 0.000000e+000 6.894118e-001 6.517647e-001 6.894118e-001 6.352941e-001 6.894118e-001 6.376471e-001 6.894118e-001 6.400000e-001 6.894118e-001 6.423529e-001 6.894118e-001 6.494118e-001 6.894118e-001 6.447059e-001 6.894118e-001 6.376471e-001 6.894118e-001 6.447059e-001 6.894118e-001 6.447059e-001 6.894118e-001 0.000000e+000 6.894118e-001 6.352941e-001 6.894118e-001 6.376471e-001 6.894118e-001 6.352941e-001 6.894118e-001 0.000000e+000 6.894118e-001 6.329412e-001 6.894118e-001 6.564706e-001 6.894118e-001 6.423529e-001 6.894118e-001 6.564706e-001 6.894118e-001 6.470588e-001 6.894118e-001 6.447059e-001 6.894118e-001 6.305882e-001 6.894118e-001 6.282353e-001 6.894118e-001 6.352941e-001 6.894118e-001 6.423529e-001 6.894118e-001 6.517647e-001 6.894118e-001 0.000000e+000 6.894118e-001 6.447059e-001 6.894118e-001 6.447059e-001 6.894118e-001 6.447059e-001 6.894118e-001 6.447059e-001 6.894118e-001 0.000000e+000 6.894118e-001 6.400000e-001 6.917647e-001 6.376471e-001 6.917647e-001 6.447059e-001 6.917647e-001 6.400000e-001 6.917647e-001 6.329412e-001 6.917647e-001 6.376471e-001 6.917647e-001 6.470588e-001 6.847059e-001 0.000000e+000 
0.000000e+000 0.000000e+000 0.000000e+000 0.000000e+000 0.000000e+000 0.000000e+000 0.000000e+000 0.000000e+000 0.000000e+000 0.000000e+000 0.000000e+000 0.000000e+000 0.000000e+000 0.000000e+000 0.000000e+000 0.000000e+000 0.000000e+000 0.000000e+000 0.000000e+000 0.000000e+000 0.000000e+000 0.000000e+000 0.000000e+000 0.000000e+000 0.000000e+000 0.000000e+000 0.000000e+000 0.000000e+000 0.000000e+000 0.000000e+000 0.000000e+000 0.000000e+000 0.000000e+000 0.000000e+000 0.000000e+000 0.000000e+000 0.000000e+000 0.000000e+000 0.000000e+000 0.000000e+000 0.000000e+000 0.000000e+000 0.000000e+000 0.000000e+000 0.000000e+000 0.000000e+000 0.000000e+000 0.000000e+000 0.000000e+000 0.000000e+000 0.000000e+000 0.000000e+000 0.000000e+000 0.000000e+000 0.000000e+000 0.000000e+000 0.000000e+000 0.000000e+000 0.000000e+000 0.000000e+000 0.000000e+000 0.000000e+000 0.000000e+000 0.000000e+000 0.000000e+000 0.000000e+000 0.000000e+000 0.000000e+000 0.000000e+000 0.000000e+000 0.000000e+000 0.000000e+000 0.000000e+000 0.000000e+000 0.000000e+000 0.000000e+000 0.000000e+000 0.000000e+000 0.000000e+000 0.000000e+000 0.000000e+000 0.000000e+000 0.000000e+000 0.000000e+000 0.000000e+000 0.000000e+000 0.000000e+000 0.000000e+000 0.000000e+000 0.000000e+000 0.000000e+000 0.000000e+000 0.000000e+000 0.000000e+000 0.000000e+000 0.000000e+000 0.000000e+000 0.000000e+000 
#consinfo
1 1 0.000000 0.531868
2 2 0.000000 0.480279
3 3 0.000000 0.544585
4 4 0.000000 0.491104
5 0 0.427684 1.284539
6 0 0.418683 1.267154
7 0 1.299742 0.000000
#mcmc
100000
50000
100
1.000000
1.000000
2.718282
2.718282
2.718282
#phy
(((1:0.000000,3:0.000000):0.120941,2:0.000000):0.265308,4:0.000000):3.916550
((1:0.000000,3:0.000000):0.296324,(2:0.000000,4:0.000000):0.014599):0.371363
(((1:0.000000,3:0.000000):0.008786,2:0.000000):0.070475,4:0.000000):0.382833
((1:0.000000,3:0.000000):0.215345,(2:0.000000,4:0.000000):0.385255):0.464890
((1:0.000000,3:0.000000):0.133458,(2:0.000000,4:0.000000):0.246475):0.362637
((1:0.000000,3:0.000000):0.118255,(2:0.000000,4:0.000000):0.802320):1.304399
((1:0.000000,3:0.000000):0.200046,(2:0.000000,4:0.000000):0.721535):0.912146
((1:0.000000,3:0.000000):0.214486,(2:0.000000,4:0.000000):0.173566):0.302721
((1:0.000000,3:0.000000):0.541053,(2:0.000000,4:0.000000):0.033263):0.677466
((1:0.000000,3:0.000000):0.208271,(2:0.000000,4:0.000000):0.135276):0.881749
((1:0.000000,3:0.000000):0.405126,(2:0.000000,4:0.000000):0.057332):0.487359
((1:0.000000,3:0.000000):0.110118,(2:0.000000,4:0.000000):0.075419):0.222631
(((1:0.000000,3:0.000000):0.027036,2:0.000000):0.174426,4:0.000000):0.464850
((1:0.000000,3:0.000000):0.458966,(2:0.000000,4:0.000000):0.176261):0.643639
(((1:0.000000,3:0.000000):0.207409,2:0.000000):0.483847,4:0.000000):0.540862
((1:0.000000,3:0.000000):0.686213,(2:0.000000,4:0.000000):0.122611):1.443626
((1:0.000000,3:0.000000):0.547178,(2:0.000000,4:0.000000):0.360991):0.863436
(((1:0.000000,3:0.000000):0.112459,4:0.000000):0.742523,2:0.000000):0.808229
((1:0.000000,3:0.000000):0.041331,(2:0.000000,4:0.000000):0.349645):0.596521
(1:0.000000,((2:0.000000,4:0.000000):0.127225,3:0.000000):0.159849):0.187921
((1:0.000000,3:0.000000):0.549852,(2:0.000000,4:0.000000):1.069526):1.485009
((1:0.000000,3:0.000000):0.077242,(2:0.000000,4:0.000000):0.143872):0.276312
((1:0.000000,3:0.000000):0.031672,(2:0.000000,4:0.000000):0.222251):0.591875
((1:0.000000,3:0.000000):0.471632,(2:0.000000,4:0.000000):0.241282):0.789509
((1:0.000000,3:0.000000):0.012288,(2:0.000000,4:0.000000):0.726313):1.058129
((1:0.000000,(2:0.000000,4:0.000000):0.088645):0.563239,3:0.000000):0.576959
((1:0.000000,3:0.000000):0.724889,(2:0.000000,4:0.000000):0.353153):0.992092
(1:0.000000,((2:0.000000,4:0.000000):0.144837,3:0.000000):1.089464):1.497718
(((1:0.000000,3:0.000000):0.043939,2:0.000000):0.166776,4:0.000000):0.174296
(1:0.000000,((2:0.000000,4:0.000000):0.065256,3:0.000000):0.279234):0.294399
((1:0.000000,3:0.000000):0.779463,(2:0.000000,4:0.000000):1.814358):2.465837
(((1:0.000000,3:0.000000):0.074663,4:0.000000):0.500366,2:0.000000):0.601288
(((1:0.000000,3:0.000000):0.106181,4:0.000000):1.180592,2:0.000000):1.357529
(((1:0.000000,3:0.000000):0.311639,2:0.000000):1.126366,4:0.000000):1.175785
((1:0.000000,3:0.000000):0.102535,(2:0.000000,4:0.000000):0.216108):0.558424
((1:0.000000,(2:0.000000,4:0.000000):0.263263):0.502434,3:0.000000):0.647378
((1:0.000000,3:0.000000):0.410510,(2:0.000000,4:0.000000):0.236846):0.818496
((1:0.000000,3:0.000000):0.287661,(2:0.000000,4:0.000000):0.730051):1.338175
((1:0.000000,3:0.000000):0.022253,(2:0.000000,4:0.000000):0.005496):0.036101
((1:0.000000,3:0.000000):0.312394,(2:0.000000,4:0.000000):0.165499):0.471093
((1:0.000000,3:0.000000):0.188295,(2:0.000000,4:0.000000):1.015983):1.078419
(((1:0.000000,3:0.000000):0.245417,4:0.000000):0.407332,2:0.000000):1.229636
((1:0.000000,3:0.000000):0.263046,(2:0.000000,4:0.000000):0.085061):0.284963
((1:0.000000,3:0.000000):0.012839,(2:0.000000,4:0.000000):0.239389):1.997424
((1:0.000000,3:0.000000):0.789436,(2:0.000000,4:0.000000):0.252796):0.926106
((1:0.000000,3:0.000000):0.714899,(2:0.000000,4:0.000000):0.479513):1.123369
((1:0.000000,3:0.000000):1.503905,(2:0.000000,4:0.000000):0.620956):2.016765
((1:0.000000,3:0.000000):0.123327,(2:0.000000,4:0.000000):0.402908):0.958322
((1:0.000000,3:0.000000):0.137431,(2:0.000000,4:0.000000):0.328492):1.163926
((1:0.000000,3:0.000000):0.019861,(2:0.000000,4:0.000000):0.247442):1.428285
((1:0.000000,3:0.000000):0.125728,(2:0.000000,4:0.000000):0.765581):1.801630
((1:0.000000,3:0.000000):0.236748,(2:0.000000,4:0.000000):0.372992):0.638574
((1:0.000000,(2:0.000000,4:0.000000):0.112470):0.952886,3:0.000000):1.180749
((1:0.000000,3:0.000000):0.021143,(2:0.000000,4:0.000000):0.093394):0.180085
(((1:0.000000,3:0.000000):0.130705,4:0.000000):0.285183,2:0.000000):0.378611
((1:0.000000,3:0.000000):0.548920,(2:0.000000,4:0.000000):0.803546):1.050005
(1:0.000000,((2:0.000000,4:0.000000):0.626338,3:0.000000):0.771124):0.898144
((1:0.000000,3:0.000000):0.082354,(2:0.000000,4:0.000000):0.157882):0.236655
((1:0.000000,3:0.000000):0.101005,(2:0.000000,4:0.000000):0.548846):0.974875
((1:0.000000,3:0.000000):0.007303,(2:0.000000,4:0.000000):0.182941):0.855370
((1:0.000000,3:0.000000):0.935625,(2:0.000000,4:0.000000):0.277593):1.717334
(((1:0.000000,3:0.000000):0.015956,4:0.000000):0.131720,2:0.000000):0.358491
(((1:0.000000,3:0.000000):0.053125,4:0.000000):0.389652,2:0.000000):0.602247
(1:0.000000,((2:0.000000,4:0.000000):0.158695,3:0.000000):0.347237):0.580722
(1:0.000000,((2:0.000000,4:0.000000):0.150992,3:0.000000):0.230586):0.258689
(((1:0.000000,3:0.000000):0.229884,2:0.000000):0.724270,4:0.000000):0.990029
((1:0.000000,3:0.000000):0.077103,(2:0.000000,4:0.000000):0.038978):0.193818
((1:0.000000,3:0.000000):0.140289,(2:0.000000,4:0.000000):0.518231):0.525722
((1:0.000000,3:0.000000):0.039296,(2:0.000000,4:0.000000):0.995879):1.410145
(((1:0.000000,3:0.000000):0.124657,4:0.000000):0.212843,2:0.000000):0.256585
((1:0.000000,3:0.000000):0.298331,(2:0.000000,4:0.000000):0.632494):0.995777
(((1:0.000000,3:0.000000):0.580106,2:0.000000):0.582682,4:0.000000):0.757553
((1:0.000000,3:0.000000):0.217882,(2:0.000000,4:0.000000):0.204585):0.362354
((1:0.000000,3:0.000000):0.111886,(2:0.000000,4:0.000000):0.062662):0.180671
((1:0.000000,3:0.000000):0.477830,(2:0.000000,4:0.000000):0.138697):0.876162
((1:0.000000,(2:0.000000,4:0.000000):0.219868):0.361167,3:0.000000):0.510400
((1:0.000000,3:0.000000):0.163299,(2:0.000000,4:0.000000):0.012834):0.282331
((1:0.000000,3:0.000000):0.119047,(2:0.000000,4:0.000000):0.261116):0.519250
((1:0.000000,3:0.000000):0.076206,(2:0.000000,4:0.000000):0.149472):0.218380
((1:0.000000,3:0.000000):0.614892,(2:0.000000,4:0.000000):0.183634):0.892297
(1:0.000000,((2:0.000000,4:0.000000):0.004100,3:0.000000):0.228129):0.400626
((1:0.000000,3:0.000000):0.173009,(2:0.000000,4:0.000000):1.279095):1.857029
((1:0.000000,(2:0.000000,4:0.000000):0.311077):0.436062,3:0.000000):0.463823
((1:0.000000,3:0.000000):1.242018,(2:0.000000,4:0.000000):0.408340):1.402646
((1:0.000000,3:0.000000):0.077442,(2:0.000000,4:0.000000):0.298759):0.952071
(((1:0.000000,3:0.000000):0.368175,4:0.000000):0.991473,2:0.000000):1.281368
((1:0.000000,3:0.000000):0.989113,(2:0.000000,4:0.000000):0.420060):1.627343
(((1:0.000000,3:0.000000):0.148934,2:0.000000):0.826505,4:0.000000):1.364454
((1:0.000000,(2:0.000000,4:0.000000):0.020060):0.099918,3:0.000000):1.067125
((1:0.000000,3:0.000000):0.491370,(2:0.000000,4:0.000000):0.537585):0.891381
((1:0.000000,3:0.000000):0.360439,(2:0.000000,4:0.000000):0.082232):1.993238
((1:0.000000,3:0.000000):0.164280,(2:0.000000,4:0.000000):0.100405):2.323161
((1:0.000000,3:0.000000):0.436162,(2:0.000000,4:0.000000):0.693970):0.910062
((1:0.000000,(2:0.000000,4:0.000000):0.039997):0.110479,3:0.000000):0.135450
((1:0.000000,(2:0.000000,4:0.000000):0.773741):1.612698,3:0.000000):1.918325
((1:0.000000,3:0.000000):0.129535,(2:0.000000,4:0.000000):0.310073):0.435023
((1:0.000000,3:0.000000):0.069916,(2:0.000000,4:0.000000):0.075684):0.139945
(((1:0.000000,3:0.000000):0.040218,2:0.000000):1.886982,4:0.000000):2.092348
((1:0.000000,3:0.000000):0.168530,(2:0.000000,4:0.000000):0.145248):0.371199
((1:0.000000,(2:0.000000,4:0.000000):0.667369):2.130985,3:0.000000):2.839136
((1:0.000000,3:0.000000):0.626731,(2:0.000000,4:0.000000):0.498155):1.532266
((1:0.000000,(2:0.000000,4:0.000000):0.348271):1.723050,3:0.000000):2.421133
((1:0.000000,3:0.000000):0.155238,(2:0.000000,4:0.000000):0.872492):2.187511
((1:0.000000,3:0.000000):0.138344,(2:0.000000,4:0.000000):0.131304):1.527989
((1:0.000000,3:0.000000):0.144432,(2:0.000000,4:0.000000):0.315560):0.526330
((1:0.000000,3:0.000000):0.967376,(2:0.000000,4:0.000000):0.335485):1.722264
(((1:0.000000,3:0.000000):0.731208,2:0.000000):0.790187,4:0.000000):1.188246
(((1:0.000000,3:0.000000):0.934388,4:0.000000):1.005937,2:0.000000):1.436343
(1:0.000000,((2:0.000000,4:0.000000):0.388839,3:0.000000):1.106643):1.622451
((1:0.000000,3:0.000000):0.652277,(2:0.000000,4:0.000000):0.305005):0.721948
(((1:0.000000,3:0.000000):0.449493,2:0.000000):0.882022,4:0.000000):1.541933
((1:0.000000,3:0.000000):0.276912,(2:0.000000,4:0.000000):0.085940):0.497831
((1:0.000000,(2:0.000000,4:0.000000):0.140420):0.285727,3:0.000000):0.357980
((1:0.000000,3:0.000000):0.479376,(2:0.000000,4:0.000000):0.359502):1.011190
((1:0.000000,3:0.000000):0.000314,(2:0.000000,4:0.000000):0.699418):0.977470
((1:0.000000,3:0.000000):0.650798,(2:0.000000,4:0.000000):0.461462):1.291844
((1:0.000000,3:0.000000):0.327724,(2:0.000000,4:0.000000):0.026695):0.616381
((1:0.000000,3:0.000000):0.416120,(2:0.000000,4:0.000000):0.472529):2.012485
(1:0.000000,((2:0.000000,4:0.000000):0.085472,3:0.000000):0.870613):1.077245
((1:0.000000,3:0.000000):0.564434,(2:0.000000,4:0.000000):0.599924):0.919861
((1:0.000000,3:0.000000):1.169610,(2:0.000000,4:0.000000):0.428467):1.319306
((1:0.000000,3:0.000000):1.129190,(2:0.000000,4:0.000000):0.610597):2.048178
(((1:0.000000,3:0.000000):0.033022,4:0.000000):0.215108,2:0.000000):0.613746
((1:0.000000,3:0.000000):0.435915,(2:0.000000,4:0.000000):0.682482):0.903680
((1:0.000000,3:0.000000):0.276997,(2:0.000000,4:0.000000):0.500892):0.561401
((1:0.000000,3:0.000000):0.291150,(2:0.000000,4:0.000000):0.285557):0.330430
(((1:0.000000,3:0.000000):0.205794,2:0.000000):1.437109,4:0.000000):1.991255
((1:0.000000,(2:0.000000,4:0.000000):0.198513):0.308482,3:0.000000):0.472005
(((1:0.000000,3:0.000000):0.552689,4:0.000000):0.981509,2:0.000000):1.623453
((1:0.000000,3:0.000000):0.037826,(2:0.000000,4:0.000000):0.285410):1.966594
((1:0.000000,3:0.000000):0.122444,(2:0.000000,4:0.000000):0.580636):1.128516
((1:0.000000,3:0.000000):0.106802,(2:0.000000,4:0.000000):0.591906):0.995278
((1:0.000000,3:0.000000):0.006828,(2:0.000000,4:0.000000):0.508282):1.175229
((1:0.000000,3:0.000000):0.051896,(2:0.000000,4:0.000000):0.663338):0.800661
((1:0.000000,3:0.000000):0.134984,(2:0.000000,4:0.000000):0.016123):0.388934
(((1:0.000000,3:0.000000):0.433809,4:0.000000):1.789121,2:0.000000):1.938432
((1:0.000000,3:0.000000):1.586331,(2:0.000000,4:0.000000):0.283363):1.936065
((1:0.000000,3:0.000000):0.053884,(2:0.000000,4:0.000000):0.241922):0.582805
(1:0.000000,((2:0.000000,4:0.000000):0.162292,3:0.000000):0.589073):0.794300
(1:0.000000,((2:0.000000,4:0.000000):0.369061,3:0.000000):1.563111):1.742511
((1:0.000000,3:0.000000):0.710562,(2:0.000000,4:0.000000):0.351050):2.114983
(((1:0.000000,3:0.000000):0.014593,4:0.000000):0.820371,2:0.000000):1.430903
((1:0.000000,3:0.000000):0.618569,(2:0.000000,4:0.000000):1.232968):2.036578
(((1:0.000000,3:0.000000):0.422054,4:0.000000):0.919216,2:0.000000):1.515351
((1:0.000000,3:0.000000):0.614347,(2:0.000000,4:0.000000):0.662396):1.200014
((1:0.000000,3:0.000000):1.061033,(2:0.000000,4:0.000000):0.894099):1.222641
(((1:0.000000,3:0.000000):0.655820,2:0.000000):2.094244,4:0.000000):4.199763
((1:0.000000,3:0.000000):0.109406,(2:0.000000,4:0.000000):0.666011):0.879400
((1:0.000000,3:0.000000):0.347680,(2:0.000000,4:0.000000):0.125404):0.538545
((1:0.000000,(2:0.000000,4:0.000000):0.072408):0.886790,3:0.000000):1.305653
(((1:0.000000,3:0.000000):0.318300,2:0.000000):0.607311,4:0.000000):1.126671
((1:0.000000,3:0.000000):0.232612,(2:0.000000,4:0.000000):0.033706):1.395815
(1:0.000000,((2:0.000000,4:0.000000):0.027138,3:0.000000):0.336719):0.562200
((1:0.000000,3:0.000000):0.232299,(2:0.000000,4:0.000000):0.704031):0.950830
((1:0.000000,3:0.000000):0.452430,(2:0.000000,4:0.000000):0.110143):1.741859
((1:0.000000,3:0.000000):0.560700,(2:0.000000,4:0.000000):0.163918):1.194895
(1:0.000000,((2:0.000000,4:0.000000):0.174406,3:0.000000):0.483289):0.776175
((1:0.000000,3:0.000000):0.104841,(2:0.000000,4:0.000000):0.288683):0.402281
((1:0.000000,3:0.000000):0.046479,(2:0.000000,4:0.000000):0.208017):0.401036
(1:0.000000,((2:0.000000,4:0.000000):0.875484,3:0.000000):1.664597):2.428307
((1:0.000000,3:0.000000):0.269111,(2:0.000000,4:0.000000):0.072995):0.333259
((1:0.000000,3:0.000000):0.021425,(2:0.000000,4:0.000000):0.272230):0.557650
((1:0.000000,3:0.000000):0.388196,(2:0.000000,4:0.000000):0.365273):2.042386
((1:0.000000,3:0.000000):0.577247,(2:0.000000,4:0.000000):0.847078):1.659033
((1:0.000000,3:0.000000):0.012138,(2:0.000000,4:0.000000):0.392543):0.427317
((1:0.000000,3:0.000000):0.527166,(2:0.000000,4:0.000000):0.257028):1.038913
(((1:0.000000,3:0.000000):0.407233,4:0.000000):0.846123,2:0.000000):1.155104
((1:0.000000,(2:0.000000,4:0.000000):0.399022):0.819836,3:0.000000):0.827644
((1:0.000000,3:0.000000):0.132150,(2:0.000000,4:0.000000):0.568499):1.141591
((1:0.000000,3:0.000000):0.260109,(2:0.000000,4:0.000000):0.051095):0.823695
((1:0.000000,3:0.000000):0.139843,(2:0.000000,4:0.000000):0.377418):1.444661
((1:0.000000,3:0.000000):0.712312,(2:0.000000,4:0.000000):0.101132):0.955553
(((1:0.000000,3:0.000000):0.008805,4:0.000000):0.462532,2:0.000000):0.624622
((1:0.000000,3:0.000000):0.331139,(2:0.000000,4:0.000000):0.419276):0.780848
(((1:0.000000,3:0.000000):0.253911,2:0.000000):0.330410,4:0.000000):0.525252
(((1:0.000000,3:0.000000):0.028154,4:0.000000):0.303577,2:0.000000):0.534008
((1:0.000000,3:0.000000):1.509913,(2:0.000000,4:0.000000):0.108503):1.770490
(((1:0.000000,3:0.000000):0.217898,4:0.000000):0.484918,2:0.000000):0.551709
((1:0.000000,3:0.000000):0.852614,(2:0.000000,4:0.000000):0.353274):1.572084
((1:0.000000,3:0.000000):0.063058,(2:0.000000,4:0.000000):0.339121):1.112345
((1:0.000000,3:0.000000):0.095739,(2:0.000000,4:0.000000):0.072541):0.393565
((1:0.000000,(2:0.000000,4:0.000000):0.144759):0.606885,3:0.000000):1.302239
((1:0.000000,3:0.000000):0.242106,(2:0.000000,4:0.000000):0.095248):0.775333
((1:0.000000,3:0.000000):0.116904,(2:0.000000,4:0.000000):1.067716):1.723532
((1:0.000000,3:0.000000):1.141483,(2:0.000000,4:0.000000):0.349552):2.006848
((1:0.000000,3:0.000000):0.908874,(2:0.000000,4:0.000000):1.114040):1.229282
((1:0.000000,3:0.000000):0.641596,(2:0.000000,4:0.000000):1.173768):2.292137
((1:0.000000,3:0.000000):0.246356,(2:0.000000,4:0.000000):1.441874):2.820205
((1:0.000000,3:0.000000):1.543118,(2:0.000000,4:0.000000):1.143149):1.659186
((1:0.000000,3:0.000000):0.080290,(2:0.000000,4:0.000000):0.295913):1.727315
((1:0.000000,3:0.000000):0.110837,(2:0.000000,4:0.000000):0.289390):0.449310
((1:0.000000,3:0.000000):0.060327,(2:0.000000,4:0.000000):0.197022):0.235989
(((1:0.000000,3:0.000000):0.099635,2:0.000000):0.300296,4:0.000000):0.384880
((1:0.000000,3:0.000000):0.080656,(2:0.000000,4:0.000000):0.588085):1.257804
((1:0.000000,3:0.000000):0.138586,(2:0.000000,4:0.000000):0.074869):1.154958
((1:0.000000,3:0.000000):0.065016,(2:0.000000,4:0.000000):0.258212):0.360077
((1:0.000000,3:0.000000):0.205821,(2:0.000000,4:0.000000):0.237054):0.340361
((1:0.000000,3:0.000000):0.147164,(2:0.000000,4:0.000000):0.080348):1.089456
((1:0.000000,3:0.000000):0.033024,(2:0.000000,4:0.000000):0.370053):0.573124
(((1:0.000000,3:0.000000):0.072151,2:0.000000):0.367943,4:0.000000):0.418150
((1:0.000000,(2:0.000000,4:0.000000):0.192545):0.340219,3:0.000000):0.405779
((1:0.000000,3:0.000000):0.018389,(2:0.000000,4:0.000000):0.329459):0.549782
((1:0.000000,3:0.000000):1.081811,(2:0.000000,4:0.000000):0.113173):1.215574
((1:0.000000,3:0.000000):0.285728,(2:0.000000,4:0.000000):0.123659):0.316390
((1:0.000000,3:0.000000):0.260255,(2:0.000000,4:0.000000):1.211386):2.082749
(((1:0.000000,3:0.000000):0.006724,2:0.000000):0.875145,4:0.000000):0.949300
(1:0.000000,((2:0.000000,4:0.000000):0.204842,3:0.000000):0.403000):0.445014
((1:0.000000,3:0.000000):0.018547,(2:0.000000,4:0.000000):0.393055):0.672310
((1:0.000000,3:0.000000):0.364921,(2:0.000000,4:0.000000):0.232967):1.518766
((1:0.000000,3:0.000000):0.464230,(2:0.000000,4:0.000000):0.238908):3.085366
(1:0.000000,((2:0.000000,4:0.000000):0.386656,3:0.000000):0.529603):1.399347
((1:0.000000,3:0.000000):0.086078,(2:0.000000,4:0.000000):0.264151):0.414636
((1:0.000000,(2:0.000000,4:0.000000):1.024650):1.839536,3:0.000000):3.300946
((1:0.000000,3:0.000000):0.776542,(2:0.000000,4:0.000000):1.829850):3.414781
((1:0.000000,(2:0.000000,4:0.000000):0.414652):1.471642,3:0.000000):1.603241
((1:0.000000,3:0.000000):0.607575,(2:0.000000,4:0.000000):0.333825):0.885267
((1:0.000000,3:0.000000):0.653192,(2:0.000000,4:0.000000):0.543754):0.942281
(1:0.000000,((2:0.000000,4:0.000000):0.033002,3:0.000000):0.762728):1.177476
((1:0.000000,3:0.000000):0.299254,(2:0.000000,4:0.000000):0.093461):0.327753
(((1:0.000000,3:0.000000):0.010639,4:0.000000):0.222248,2:0.000000):0.311001
((1:0.000000,3:0.000000):0.048062,(2:0.000000,4:0.000000):0.659667):1.258957
(((1:0.000000,3:0.000000):0.007500,4:0.000000):0.825009,2:0.000000):0.938612
((1:0.000000,3:0.000000):0.676231,(2:0.000000,4:0.000000):0.181755):0.896982
((1:0.000000,(2:0.000000,4:0.000000):0.197023):0.204855,3:0.000000):0.223808
((1:0.000000,(2:0.000000,4:0.000000):0.006494):0.251831,3:0.000000):0.272652
((1:0.000000,(2:0.000000,4:0.000000):0.032230):0.192645,3:0.000000):0.234711
((1:0.000000,3:0.000000):0.107203,(2:0.000000,4:0.000000):0.427689):0.813521
((1:0.000000,3:0.000000):0.139138,(2:0.000000,4:0.000000):0.504899):1.022205
((1:0.000000,3:0.000000):0.539694,(2:0.000000,4:0.000000):0.125640):0.744367
((1:0.000000,3:0.000000):0.060102,(2:0.000000,4:0.000000):0.270116):0.994311
(((1:0.000000,3:0.000000):0.079208,2:0.000000):0.487275,4:0.000000):0.544991
((1:0.000000,3:0.000000):0.260496,(2:0.000000,4:0.000000):0.660939):1.308398
(1:0.000000,((2:0.000000,4:0.000000):0.131827,3:0.000000):0.321849):0.362354
(1:0.000000,((2:0.000000,4:0.000000):0.123379,3:0.000000):0.730228):0.783801
(((1:0.000000,3:0.000000):0.166312,4:0.000000):0.279364,2:0.000000):0.398424
((1:0.000000,3:0.000000):0.359865,(2:0.000000,4:0.000000):0.991544):1.118848
((1:0.000000,3:0.000000):0.338141,(2:0.000000,4:0.000000):0.140567):1.549661
((1:0.000000,3:0.000000):0.196659,(2:0.000000,4:0.000000):0.172389):1.123414
(((1:0.000000,3:0.000000):0.337081,4:0.000000):1.480409,2:0.000000):2.563789
((1:0.000000,3:0.000000):0.083488,(2:0.000000,4:0.000000):0.093202):0.731563
((1:0.000000,3:0.000000):0.222437,(2:0.000000,4:0.000000):0.816026):0.838915
((1:0.000000,3:0.000000):0.084764,(2:0.000000,4:0.000000):0.205172):1.893397
((1:0.000000,3:0.000000):0.185029,(2:0.000000,4:0.000000):0.225288):0.767924
((1:0.000000,3:0.000000):0.480788,(2:0.000000,4:0.000000):0.087092):0.796258
(1:0.000000,((2:0.000000,4:0.000000):0.083911,3:0.000000):0.327558):0.402312
((1:0.000000,3:0.000000):0.127356,(2:0.000000,4:0.000000):0.248867):1.243636
(1:0.000000,((2:0.000000,4:0.000000):0.779232,3:0.000000):1.111234):1.683917
((1:0.000000,3:0.000000):0.169163,(2:0.000000,4:0.000000):0.081503):0.333077
((1:0.000000,3:0.000000):0.959568,(2:0.000000,4:0.000000):0.192892):1.609263
((1:0.000000,3:0.000000):0.577138,(2:0.000000,4:0.000000):0.286703):2.302546
((1:0.000000,(2:0.000000,4:0.000000):0.001656):0.860395,3:0.000000):1.286719
((1:0.000000,(2:0.000000,4:0.000000):0.553367):1.091701,3:0.000000):1.376816
((1:0.000000,3:0.000000):0.276816,(2:0.000000,4:0.000000):0.221340):1.646873
((1:0.000000,3:0.000000):0.228533,(2:0.000000,4:0.000000):0.168969):1.482879
(((1:0.000000,3:0.000000):0.569214,4:0.000000):1.492787,2:0.000000):1.568015
(((1:0.000000,3:0.000000):0.025760,4:0.000000):0.368826,2:0.000000):0.500381
((1:0.000000,3:0.000000):0.370738,(2:0.000000,4:0.000000):0.163020):0.712203
((1:0.000000,3:0.000000):0.180155,(2:0.000000,4:0.000000):0.117535):0.200725
(((1:0.000000,3:0.000000):0.013666,4:0.000000):0.568855,2:0.000000):0.585948
((1:0.000000,3:0.000000):0.133063,(2:0.000000,4:0.000000):0.094712):0.367652
((1:0.000000,3:0.000000):1.387775,(2:0.000000,4:0.000000):0.489120):2.098544
((1:0.000000,3:0.000000):0.015674,(2:0.000000,4:0.000000):0.434305):0.758253
((1:0.000000,3:0.000000):0.069588,(2:0.000000,4:0.000000):0.075511):0.586840
((1:0.000000,3:0.000000):0.584947,(2:0.000000,4:0.000000):0.440616):0.987962
((1:0.000000,3:0.000000):0.547492,(2:0.000000,4:0.000000):0.148128):0.754151
((1:0.000000,3:0.000000):0.465780,(2:0.000000,4:0.000000):0.168431):0.842337
((1:0.000000,3:0.000000):0.513297,(2:0.000000,4:0.000000):0.035575):0.931836
((1:0.000000,(2:0.000000,4:0.000000):0.289828):0.586579,3:0.000000):0.905747
((1:0.000000,3:0.000000):1.015797,(2:0.000000,4:0.000000):0.240100):1.372034
((1:0.000000,3:0.000000):0.265473,(2:0.000000,4:0.000000):0.331178):0.580944
((1:0.000000,3:0.000000):0.299363,(2:0.000000,4:0.000000):0.038246):0.431220
((1:0.000000,3:0.000000):0.594409,(2:0.000000,4:0.000000):0.083800):1.207238
((1:0.000000,3:0.000000):0.092972,(2:0.000000,4:0.000000):0.025870):0.103402
((1:0.000000,3:0.000000):0.053470,(2:0.000000,4:0.000000):0.279988):0.788273
(((1:0.000000,3:0.000000):0.091786,2:0.000000):0.174537,4:0.000000):0.695956
((1:0.000000,3:0.000000):0.585572,(2:0.000000,4:0.000000):0.111333):1.745622
((1:0.000000,(2:0.000000,4:0.000000):0.195762):0.645155,3:0.000000):1.402807
((1:0.000000,(2:0.000000,4:0.000000):0.365204):0.456938,3:0.000000):0.479997
((1:0.000000,3:0.000000):1.583456,(2:0.000000,4:0.000000):0.429657):2.402423
((1:0.000000,3:0.000000):0.435900,(2:0.000000,4:0.000000):0.575246):2.410864
((1:0.000000,3:0.000000):0.353993,(2:0.000000,4:0.000000):1.018079):1.842223
((1:0.000000,3:0.000000):0.743148,(2:0.000000,4:0.000000):0.574245):1.735381
((1:0.000000,(2:0.000000,4:0.000000):0.012483):0.581139,3:0.000000):0.829011
((1:0.000000,3:0.000000):0.496864,(2:0.000000,4:0.000000):0.111493):1.602592
((1:0.000000,3:0.000000):0.741988,(2:0.000000,4:0.000000):1.253791):2.719195
(((1:0.000000,3:0.000000):0.169974,4:0.000000):2.600098,2:0.000000):2.946706
((1:0.000000,3:0.000000):0.179319,(2:0.000000,4:0.000000):0.461219):1.563564
((1:0.000000,3:0.000000):0.474673,(2:0.000000,4:0.000000):0.473804):1.465245
((1:0.000000,3:0.000000):0.056083,(2:0.000000,4:0.000000):0.095101):0.413579
((1:0.000000,3:0.000000):0.007932,(2:0.000000,4:0.000000):0.172501):0.838184
((1:0.000000,3:0.000000):1.126582,(2:0.000000,4:0.000000):0.694543):1.247546
(1:0.000000,((2:0.000000,4:0.000000):0.177657,3:0.000000):0.933769):0.937214
((1:0.000000,3:0.000000):0.135761,(2:0.000000,4:0.000000):0.020861):0.198949
((1:0.000000,3:0.000000):0.887152,(2:0.000000,4:0.000000):0.676434):1.950269
(1:0.000000,((2:0.000000,4:0.000000):0.033799,3:0.000000):0.325740):0.485398
((1:0.000000,3:0.000000):1.502967,(2:0.000000,4:0.000000):0.690490):2.492123
((1:0.000000,(2:0.000000,4:0.000000):0.521059):1.816042,3:0.000000):2.296600
(1:0.000000,((2:0.000000,4:0.000000):0.501660,3:0.000000):1.134616):1.493637
((1:0.000000,3:0.000000):0.093608,(2:0.000000,4:0.000000):0.474567):0.859176
((1:0.000000,3:0.000000):0.232789,(2:0.000000,4:0.000000):0.076602):1.565642
((1:0.000000,3:0.000000):1.799997,(2:0.000000,4:0.000000):0.080127):2.127579
((1:0.000000,3:0.000000):0.289524,(2:0.000000,4:0.000000):0.894071):1.503377
((1:0.000000,3:0.000000):0.029961,(2:0.000000,4:0.000000):0.399413):1.121455
(1:0.000000,((2:0.000000,4:0.000000):0.568822,3:0.000000):1.803909):2.433981
((1:0.000000,3:0.000000):0.384424,(2:0.000000,4:0.000000):0.098059):2.321918
(((1:0.000000,3:0.000000):0.111395,2:0.000000):1.511434,4:0.000000):1.916084
(((1:0.000000,3:0.000000):0.313150,2:0.000000):0.470978,4:0.000000):0.785791
((1:0.000000,3:0.000000):0.326127,(2:0.000000,4:0.000000):0.070304):2.884082
((1:0.000000,3:0.000000):0.357205,(2:0.000000,4:0.000000):0.298842):1.735750
(((1:0.000000,3:0.000000):0.269085,4:0.000000):0.523405,2:0.000000):0.756296
((1:0.000000,3:0.000000):0.235857,(2:0.000000,4:0.000000):0.099327):1.768648
((1:0.000000,(2:0.000000,4:0.000000):0.218612):2.237733,3:0.000000):2.700051
(((1:0.000000,3:0.000000):0.045599,2:0.000000):0.272960,4:0.000000):0.482283
((1:0.000000,3:0.000000):0.268509,(2:0.000000,4:0.000000):0.644934):1.646310
((1:0.000000,3:0.000000):1.023163,(2:0.000000,4:0.000000):0.375040):1.834532
(1:0.000000,((2:0.000000,4:0.000000):0.361512,3:0.000000):0.512648):0.851041
(1:0.000000,((2:0.000000,4:0.000000):0.008785,3:0.000000):0.382120):0.439040
((1:0.000000,3:0.000000):0.728112,(2:0.000000,4:0.000000):0.487120):2.224889
((1:0.000000,3:0.000000):0.430494,(2:0.000000,4:0.000000):0.427889):1.012100
((1:0.000000,(2:0.000000,4:0.000000):0.130186):0.472790,3:0.000000):0.574069
((1:0.000000,3:0.000000):0.388270,(2:0.000000,4:0.000000):0.631237):3.303944
((1:0.000000,3:0.000000):0.928005,(2:0.000000,4:0.000000):0.147722):0.967831
((1:0.000000,3:0.000000):1.720771,(2:0.000000,4:0.000000):1.126614):2.936862
(((1:0.000000,3:0.000000):0.255483,2:0.000000):0.642412,4:0.000000):1.470959
((1:0.000000,3:0.000000):0.134553,(2:0.000000,4:0.000000):0.428059):0.908837
((1:0.000000,3:0.000000):0.556441,(2:0.000000,4:0.000000):0.895164):2.073716
(1:0.000000,((2:0.000000,4:0.000000):0.378598,3:0.000000):1.036981):1.366436
((1:0.000000,3:0.000000):0.054479,(2:0.000000,4:0.000000):0.646135):1.061764
((1:0.000000,3:0.000000):1.080352,(2:0.000000,4:0.000000):0.586551):1.740513
((1:0.000000,3:0.000000):0.238547,(2:0.000000,4:0.000000):0.234093):0.683154
((1:0.000000,3:0.000000):0.368693,(2:0.000000,4:0.000000):0.121698):0.572181
(((1:0.000000,3:0.000000):0.120445,4:0.000000):0.304369,2:0.000000):0.327026
((1:0.000000,3:0.000000):0.595581,(2:0.000000,4:0.000000):0.832210):1.140800
(((1:0.000000,3:0.000000):0.009675,4:0.000000):0.308040,2:0.000000):0.594927
((1:0.000000,(2:0.000000,4:0.000000):0.368437):1.145130,3:0.000000):1.341049
(((1:0.000000,3:0.000000):0.117421,4:0.000000):0.603385,2:0.000000):1.337473
((1:0.000000,3:0.000000):0.074970,(2:0.000000,4:0.000000):1.536506):1.666336
(((1:0.000000,3:0.000000):0.201632,2:0.000000):1.507105,4:0.000000):2.266172
(1:0.000000,((2:0.000000,4:0.000000):0.467500,3:0.000000):1.096845):1.673718
((1:0.000000,3:0.000000):1.260512,(2:0.000000,4:0.000000):1.535410):2.592414
((1:0.000000,3:0.000000):0.835569,(2:0.000000,4:0.000000):0.717655):0.867582
((1:0.000000,3:0.000000):0.440390,(2:0.000000,4:0.000000):0.266249):1.830165
((1:0.000000,3:0.000000):0.110551,(2:0.000000,4:0.000000):0.178205):1.496193
((1:0.000000,(2:0.000000,4:0.000000):0.139224):0.280576,3:0.000000):0.335586
((1:0.000000,3:0.000000):0.682548,(2:0.000000,4:0.000000):1.373037):2.572983
((1:0.000000,3:0.000000):0.219177,(2:0.000000,4:0.000000):0.234120):3.006644
((1:0.000000,3:0.000000):1.331257,(2:0.000000,4:0.000000):2.162940):3.022353
((1:0.000000,(2:0.000000,4:0.000000):0.232168):1.161818,3:0.000000):1.177668
((1:0.000000,3:0.000000):0.629748,(2:0.000000,4:0.000000):0.652404):3.040233
((1:0.000000,3:0.000000):0.107762,(2:0.000000,4:0.000000):1.619909):3.095190
((1:0.000000,3:0.000000):0.104542,(2:0.000000,4:0.000000):0.131313):0.469222
(((1:0.000000,3:0.000000):0.468548,4:0.000000):0.713157,2:0.000000):0.843699
(1:0.000000,((2:0.000000,4:0.000000):0.237197,3:0.000000):1.436477):2.199602
((1:0.000000,3:0.000000):0.298524,(2:0.000000,4:0.000000):1.366701):1.998593
((1:0.000000,3:0.000000):1.184938,(2:0.000000,4:0.000000):0.021747):2.324953
((1:0.000000,3:0.000000):0.838447,(2:0.000000,4:0.000000):0.856288):2.505950
((1:0.000000,(2:0.000000,4:0.000000):0.409637):1.065483,3:0.000000):1.375187
(((1:0.000000,3:0.000000):0.475579,2:0.000000):2.004281,4:0.000000):2.318006
(1:0.000000,((2:0.000000,4:0.000000):0.774213,3:0.000000):1.422934):2.356922
((1:0.000000,3:0.000000):0.239900,(2:0.000000,4:0.000000):0.711061):1.662620
((1:0.000000,3:0.000000):1.410870,(2:0.000000,4:0.000000):0.366859):2.724443
(((1:0.000000,3:0.000000):0.283464,4:0.000000):1.032270,2:0.000000):1.080975
((1:0.000000,3:0.000000):0.875279,(2:0.000000,4:0.000000):0.875336):1.886439
((1:0.000000,3:0.000000):0.281221,(2:0.000000,4:0.000000):0.255654):0.343857
((1:0.000000,3:0.000000):0.235719,(2:0.000000,4:0.000000):0.320790):0.539458
((1:0.000000,3:0.000000):1.004178,(2:0.000000,4:0.000000):1.602103):2.205748
((1:0.000000,3:0.000000):0.027530,(2:0.000000,4:0.000000):0.714543):1.179185
((1:0.000000,3:0.000000):0.259297,(2:0.000000,4:0.000000):1.506428):2.333232
((1:0.000000,3:0.000000):0.215219,(2:0.000000,4:0.000000):1.560397):2.187763
((1:0.000000,3:0.000000):0.072575,(2:0.000000,4:0.000000):0.234354):2.117789
((1:0.000000,3:0.000000):1.360624,(2:0.000000,4:0.000000):0.869836):2.697030
((1:0.000000,3:0.000000):0.277201,(2:0.000000,4:0.000000):0.407687):2.102329
((1:0.000000,3:0.000000):0.703720,(2:0.000000,4:0.000000):0.401453):1.200334
(((1:0.000000,3:0.000000):0.244608,2:0.000000):0.312306,4:0.000000):0.907910
((1:0.000000,3:0.000000):0.996312,(2:0.000000,4:0.000000):0.750745):1.415481
(1:0.000000,((2:0.000000,4:0.000000):0.160880,3:0.000000):0.558362):0.606177
((1:0.000000,3:0.000000):0.002233,(2:0.000000,4:0.000000):0.229929):0.380333
((1:0.000000,3:0.000000):0.350115,(2:0.000000,4:0.000000):0.347282):1.855449
((1:0.000000,3:0.000000):0.655320,(2:0.000000,4:0.000000):1.048527):1.415590
((1:0.000000,3:0.000000):0.449694,(2:0.000000,4:0.000000):0.758867):1.200453
((1:0.000000,3:0.000000):0.852614,(2:0.000000,4:0.000000):0.711635):1.220712
((1:0.000000,3:0.000000):0.610744,(2:0.000000,4:0.000000):0.736537):1.063300
((1:0.000000,3:0.000000):0.182289,(2:0.000000,4:0.000000):0.109603):1.769367
((1:0.000000,(2:0.000000,4:0.000000):0.216817):0.949792,3:0.000000):1.346272
((1:0.000000,(2:0.000000,4:0.000000):0.058117):1.135638,3:0.000000):1.414176
((1:0.000000,3:0.000000):0.501643,(2:0.000000,4:0.000000):0.280065):1.370115
((1:0.000000,3:0.000000):0.940341,(2:0.000000,4:0.000000):0.440158):1.022628
((1:0.000000,3:0.000000):0.344363,(2:0.000000,4:0.000000):0.498041):0.902348
((1:0.000000,3:0.000000):1.099483,(2:0.000000,4:0.000000):0.356595):1.576809
((1:0.000000,3:0.000000):0.104253,(2:0.000000,4:0.000000):0.740650):1.630625
((1:0.000000,3:0.000000):0.366051,(2:0.000000,4:0.000000):1.150031):2.149372
((1:0.000000,3:0.000000):0.244678,(2:0.000000,4:0.000000):0.156994):0.459958
((1:0.000000,3:0.000000):0.763257,(2:0.000000,4:0.000000):0.977647):2.348636
((1:0.000000,3:0.000000):0.070152,(2:0.000000,4:0.000000):0.953632):1.317641
((1:0.000000,3:0.000000):0.626348,(2:0.000000,4:0.000000):0.149884):0.636942
((1:0.000000,3:0.000000):0.612570,(2:0.000000,4:0.000000):0.777996):1.845414
(((1:0.000000,3:0.000000):0.320045,4:0.000000):0.792852,2:0.000000):1.005240
((1:0.000000,3:0.000000):0.123725,(2:0.000000,4:0.000000):0.499865):0.807105
((1:0.000000,3:0.000000):0.585854,(2:0.000000,4:0.000000):0.692690):1.464811
(1:0.000000,((2:0.000000,4:0.000000):0.346147,3:0.000000):0.661826):0.966412
((1:0.000000,3:0.000000):0.959150,(2:0.000000,4:0.000000):0.644638):1.118790
((1:0.000000,3:0.000000):1.020514,(2:0.000000,4:0.000000):0.259986):1.960018
(1:0.000000,((2:0.000000,4:0.000000):0.451913,3:0.000000):0.548760):1.567218
(1:0.000000,((2:0.000000,4:0.000000):0.002438,3:0.000000):0.166099):0.303189
((1:0.000000,3:0.000000):0.630161,(2:0.000000,4:0.000000):0.785884):2.525085
(((1:0.000000,3:0.000000):0.497934,2:0.000000):0.559501,4:0.000000):0.711214
((1:0.000000,3:0.000000):0.725353,(2:0.000000,4:0.000000):0.109886):1.301880
((1:0.000000,3:0.000000):1.746587,(2:0.000000,4:0.000000):0.269843):2.583779
((1:0.000000,3:0.000000):0.738438,(2:0.000000,4:0.000000):0.481842):2.625938
(1:0.000000,((2:0.000000,4:0.000000):0.232565,3:0.000000):0.770782):0.868674
(((1:0.000000,3:0.000000):0.489112,4:0.000000):0.740030,2:0.000000):0.974440
((1:0.000000,3:0.000000):0.351349,(2:0.000000,4:0.000000):1.494935):2.096208
((1:0.000000,3:0.000000):1.500123,(2:0.000000,4:0.000000):0.907715):2.955425
((1:0.000000,3:0.000000):1.045389,(2:0.000000,4:0.000000):0.879357):3.002479
((1:0.000000,3:0.000000):1.296961,(2:0.000000,4:0.000000):0.056353):1.642099
((1:0.000000,(2:0.000000,4:0.000000):0.086516):0.519208,3:0.000000):0.997422
(1:0.000000,((2:0.000000,4:0.000000):0.400481,3:0.000000):0.435475):0.567612
(((1:0.000000,3:0.000000):0.384982,4:0.000000):1.028740,2:0.000000):1.085388
(1:0.000000,((2:0.000000,4:0.000000):0.403806,3:0.000000):1.176243):1.305559
(((1:0.000000,3:0.000000):0.025615,2:0.000000):0.122009,4:0.000000):0.747617
((1:0.000000,3:0.000000):0.664973,(2:0.000000,4:0.000000):0.017183):0.880555
(1:0.000000,((2:0.000000,4:0.000000):0.136717,3:0.000000):1.327100):1.509345
((1:0.000000,3:0.000000):1.142882,(2:0.000000,4:0.000000):0.512555):1.692336
((1:0.000000,3:0.000000):0.164896,(2:0.000000,4:0.000000):0.271544):0.627394
(((1:0.000000,3:0.000000):0.038617,2:0.000000):0.342974,4:0.000000):0.785995
((1:0.000000,3:0.000000):1.077371,(2:0.000000,4:0.000000):0.742150):1.818304
((1:0.000000,3:0.000000):0.041943,(2:0.000000,4:0.000000):0.269589):0.715464
(((1:0.000000,3:0.000000):0.330338,4:0.000000):0.422833,2:0.000000):0.684532
((1:0.000000,3:0.000000):0.446273,(2:0.000000,4:0.000000):0.154048):2.438265
((1:0.000000,3:0.000000):0.047767,(2:0.000000,4:0.000000):0.154284):0.158607
((1:0.000000,3:0.000000):0.026381,(2:0.000000,4:0.000000):0.247201):0.324382
(1:0.000000,((2:0.000000,4:0.000000):0.299891,3:0.000000):0.850132):1.360066
((1:0.000000,3:0.000000):0.647379,(2:0.000000,4:0.000000):0.563572):1.517270
(((1:0.000000,3:0.000000):0.010497,4:0.000000):0.355937,2:0.000000):0.652955
((1:0.000000,3:0.000000):0.488028,(2:0.000000,4:0.000000):0.004901):0.678407
((1:0.000000,3:0.000000):0.033810,(2:0.000000,4:0.000000):0.255652):0.475673
((1:0.000000,3:0.000000):0.032799,(2:0.000000,4:0.000000):0.043013):0.267408
((1:0.000000,3:0.000000):0.201083,(2:0.000000,4:0.000000):0.205099):0.372906
((1:0.000000,3:0.000000):0.182485,(2:0.000000,4:0.000000):0.556966):1.058239
((1:0.000000,3:0.000000):0.762548,(2:0.000000,4:0.000000):0.587414):3.165578
((1:0.000000,3:0.000000):0.055698,(2:0.000000,4:0.000000):0.762475):1.326091
((1:0.000000,3:0.000000):0.011108,(2:0.000000,4:0.000000):0.276066):1.694784
((1:0.000000,3:0.000000):0.248741,(2:0.000000,4:0.000000):0.021403):0.402789
((1:0.000000,3:0.000000):1.064792,(2:0.000000,4:0.000000):1.010120):1.246700
((1:0.000000,3:0.000000):0.751832,(2:0.000000,4:0.000000):0.898997):1.824350
((1:0.000000,3:0.000000):0.272166,(2:0.000000,4:0.000000):0.191443):1.716828
((1:0.000000,3:0.000000):0.002271,(2:0.000000,4:0.000000):0.533471):2.368695
(((1:0.000000,3:0.000000):0.380123,2:0.000000):0.637066,4:0.000000):1.061905
((1:0.000000,3:0.000000):0.469350,(2:0.000000,4:0.000000):0.782408):1.145084
(1:0.000000,((2:0.000000,4:0.000000):0.156442,3:0.000000):0.755781):1.142518
(1:0.000000,((2:0.000000,4:0.000000):0.055577,3:0.000000):0.108597):0.304137
((1:0.000000,3:0.000000):0.730886,(2:0.000000,4:0.000000):0.101005):1.434400
((1:0.000000,3:0.000000):0.050428,(2:0.000000,4:0.000000):0.118580):0.818048
((1:0.000000,3:0.000000):0.865711,(2:0.000000,4:0.000000):0.402203):1.749386
(((1:0.000000,3:0.000000):0.000860,2:0.000000):0.556151,4:0.000000):0.708503
((1:0.000000,3:0.000000):0.180364,(2:0.000000,4:0.000000):0.713985):0.836560
(1:0.000000,((2:0.000000,4:0.000000):0.885028,3:0.000000):1.624501):2.153325
((1:0.000000,3:0.000000):0.246993,(2:0.000000,4:0.000000):0.460714):0.880055
((1:0.000000,3:0.000000):0.338977,(2:0.000000,4:0.000000):0.150112):1.616298
(1:0.000000,((2:0.000000,4:0.000000):0.326720,3:0.000000):1.221174):1.288251
((1:0.000000,3:0.000000):0.076718,(2:0.000000,4:0.000000):0.628944):0.980828
(1:0.000000,((2:0.000000,4:0.000000):0.210469,3:0.000000):0.704786):0.818609
((1:0.000000,(2:0.000000,4:0.000000):0.018224):1.226152,3:0.000000):1.357120
((1:0.000000,3:0.000000):0.243272,(2:0.000000,4:0.000000):0.223533):1.044345
((1:0.000000,(2:0.000000,4:0.000000):0.346967):0.365070,3:0.000000):0.636082
((1:0.000000,(2:0.000000,4:0.000000):0.016642):0.175206,3:0.000000):0.188988
((1:0.000000,3:0.000000):1.458262,(2:0.000000,4:0.000000):0.793504):2.731689
(((1:0.000000,3:0.000000):0.059915,4:0.000000):0.274436,2:0.000000):0.304779
((1:0.000000,3:0.000000):0.153735,(2:0.000000,4:0.000000):0.898948):1.219864
(((1:0.000000,3:0.000000):0.371926,4:0.000000):0.683855,2:0.000000):1.003407
(((1:0.000000,3:0.000000):0.398011,4:0.000000):0.637641,2:0.000000):0.864871
(((1:0.000000,3:0.000000):0.035311,4:0.000000):0.645176,2:0.000000):0.684323
(((1:0.000000,3:0.000000):0.082904,4:0.000000):1.117280,2:0.000000):1.752670
(1:0.000000,((2:0.000000,4:0.000000):0.191254,3:0.000000):0.686477):0.736126
((1:0.000000,3:0.000000):0.893390,(2:0.000000,4:0.000000):0.297207):2.065335
(1:0.000000,((2:0.000000,4:0.000000):0.116215,3:0.000000):0.714720):1.230302
((1:0.000000,3:0.000000):0.662225,(2:0.000000,4:0.000000):0.702361):1.646505
((1:0.000000,3:0.000000):0.848584,(2:0.000000,4:0.000000):0.289701):2.140302
((1:0.000000,3:0.000000):0.352937,(2:0.000000,4:0.000000):0.977401):1.216490
((1:0.000000,3:0.000000):0.486280,(2:0.000000,4:0.000000):0.772979):1.027742
((1:0.000000,3:0.000000):0.382615,(2:0.000000,4:0.000000):0.787352):0.969843
((1:0.000000,3:0.000000):0.579037,(2:0.000000,4:0.000000):0.104863):0.918333
((1:0.000000,3:0.000000):0.997885,(2:0.000000,4:0.000000):0.129619):1.523433
(((1:0.000000,3:0.000000):0.308543,4:0.000000):1.031698,2:0.000000):1.394791
(((1:0.000000,3:0.000000):0.882441,4:0.000000):1.090325,2:0.000000):1.307288
((1:0.000000,3:0.000000):0.043839,(2:0.000000,4:0.000000):0.379098):0.792806
(1:0.000000,((2:0.000000,4:0.000000):0.044297,3:0.000000):0.264162):0.337787
((1:0.000000,3:0.000000):0.467335,(2:0.000000,4:0.000000):0.116241):0.557779
(1:0.000000,((2:0.000000,4:0.000000):0.028786,3:0.000000):0.077532):0.143015
((1:0.000000,3:0.000000):0.681372,(2:0.000000,4:0.000000):0.138157):1.287519
((1:0.000000,3:0.000000):0.329759,(2:0.000000,4:0.000000):0.573528):0.679771
(((1:0.000000,3:0.000000):0.280934,4:0.000000):0.678243,2:0.000000):0.843587
((1:0.000000,3:0.000000):0.212164,(2:0.000000,4:0.000000):0.918806):0.984005
((1:0.000000,3:0.000000):0.791227,(2:0.000000,4:0.000000):1.370433):2.199917
((1:0.000000,(2:0.000000,4:0.000000):0.009297):0.318442,3:0.000000):0.519321
((1:0.000000,3:0.000000):1.069121,(2:0.000000,4:0.000000):1.359618):2.623412
((1:0.000000,3:0.000000):0.100914,(2:0.000000,4:0.000000):0.071966):1.800589
((1:0.000000,3:0.000000):0.293058,(2:0.000000,4:0.000000):0.108622):0.349214
((1:0.000000,3:0.000000):0.331264,(2:0.000000,4:0.000000):0.377511):1.041349
(((1:0.000000,3:0.000000):0.188044,2:0.000000):0.288988,4:0.000000):0.297546
(1:0.000000,((2:0.000000,4:0.000000):0.110857,3:0.000000):0.155874):0.164060
((1:0.000000,3:0.000000):0.031937,(2:0.000000,4:0.000000):0.139264):0.275182
((1:0.000000,3:0.000000):0.034767,(2:0.000000,4:0.000000):0.100477):0.109995
((1:0.000000,3:0.000000):0.000576,(2:0.000000,4:0.000000):0.072088):0.569603
(((1:0.000000,3:0.000000):0.159482,2:0.000000):0.383716,4:0.000000):0.566557
((1:0.000000,3:0.000000):0.063264,(2:0.000000,4:0.000000):0.041810):0.085268
((1:0.000000,3:0.000000):0.290651,(2:0.000000,4:0.000000):0.009555):0.512761
((1:0.000000,3:0.000000):0.024147,(2:0.000000,4:0.000000):0.570621):1.045222
(((1:0.000000,3:0.000000):0.090660,4:0.000000):0.463123,2:0.000000):0.622697
((1:0.000000,3:0.000000):0.687649,(2:0.000000,4:0.000000):0.019608):1.262848
((1:0.000000,(2:0.000000,4:0.000000):0.151918):0.282397,3:0.000000):0.431899
((1:0.000000,(2:0.000000,4:0.000000):0.019674):0.120410,3:0.000000):0.223834
((1:0.000000,3:0.000000):0.228130,(2:0.000000,4:0.000000):0.054158):0.842062
((1:0.000000,(2:0.000000,4:0.000000):0.092476):0.823918,3:0.000000):0.933291
((1:0.000000,3:0.000000):0.883107,(2:0.000000,4:0.000000):0.041863):1.102390
((1:0.000000,3:0.000000):1.589946,(2:0.000000,4:0.000000):0.122299):1.939457
(((1:0.000000,3:0.000000):0.080303,2:0.000000):0.911886,4:0.000000):1.810491
((1:0.000000,3:0.000000):0.537960,(2:0.000000,4:0.000000):0.151722):0.769401
((1:0.000000,3:0.000000):0.003551,(2:0.000000,4:0.000000):0.302514):1.377502
((1:0.000000,3:0.000000):0.667356,(2:0.000000,4:0.000000):0.077097):1.116778
((1:0.000000,3:0.000000):0.507546,(2:0.000000,4:0.000000):0.793251):1.698468
((1:0.000000,(2:0.000000,4:0.000000):0.341910):0.618370,3:0.000000):0.663574
((1:0.000000,3:0.000000):0.020475,(2:0.000000,4:0.000000):0.413462):0.684307
((1:0.000000,3:0.000000):0.090683,(2:0.000000,4:0.000000):0.145755):0.575465
(1:0.000000,((2:0.000000,4:0.000000):0.464929,3:0.000000):0.654611):1.047032
((1:0.000000,3:0.000000):0.429662,(2:0.000000,4:0.000000):0.099691):0.675086
((1:0.000000,3:0.000000):1.098913,(2:0.000000,4:0.000000):1.079328):1.858892
((1:0.000000,3:0.000000):0.440899,(2:0.000000,4:0.000000):0.236195):1.709533
((1:0.000000,3:0.000000):0.588137,(2:0.000000,4:0.000000):1.223805):1.358095
((1:0.000000,3:0.000000):0.908619,(2:0.000000,4:0.000000):1.687898):3.198258
((1:0.000000,3:0.000000):0.918329,(2:0.000000,4:0.000000):0.377835):1.004398
(((1:0.000000,3:0.000000):0.106613,2:0.000000):0.485175,4:0.000000):0.796044
((1:0.000000,3:0.000000):0.424683,(2:0.000000,4:0.000000):0.469031):0.931646
((1:0.000000,3:0.000000):0.035743,(2:0.000000,4:0.000000):0.266586):2.325903
((1:0.000000,3:0.000000):0.159050,(2:0.000000,4:0.000000):1.021115):1.278144
((1:0.000000,3:0.000000):0.293246,(2:0.000000,4:0.000000):0.162351):1.131878
((1:0.000000,3:0.000000):0.433939,(2:0.000000,4:0.000000):0.352561):1.012613
((1:0.000000,3:0.000000):0.322106,(2:0.000000,4:0.000000):0.049099):0.530955
(1:0.000000,((2:0.000000,4:0.000000):0.279955,3:0.000000):0.681785):0.996029
((1:0.000000,3:0.000000):0.547717,(2:0.000000,4:0.000000):0.016551):0.992774
(1:0.000000,((2:0.000000,4:0.000000):0.279284,3:0.000000):1.310963):1.517548
(1:0.000000,((2:0.000000,4:0.000000):0.093169,3:0.000000):0.290015):0.430694
((1:0.000000,3:0.000000):0.628123,(2:0.000000,4:0.000000):0.013153):1.157398
((1:0.000000,(2:0.000000,4:0.000000):0.107754):0.730509,3:0.000000):0.753144
((1:0.000000,3:0.000000):0.643111,(2:0.000000,4:0.000000):0.493707):0.816027
((1:0.000000,3:0.000000):0.091397,(2:0.000000,4:0.000000):1.302330):1.616431
((1:0.000000,3:0.000000):1.049949,(2:0.000000,4:0.000000):0.158161):1.584954
(((1:0.000000,3:0.000000):0.025144,4:0.000000):0.171915,2:0.000000):0.184844
((1:0.000000,3:0.000000):0.390215,(2:0.000000,4:0.000000):0.072578):2.597330
((1:0.000000,3:0.000000):0.091620,(2:0.000000,4:0.000000):1.170953):1.553219
((1:0.000000,3:0.000000):0.954393,(2:0.000000,4:0.000000):1.075538):2.143849
((1:0.000000,3:0.000000):0.617723,(2:0.000000,4:0.000000):0.931789):1.470033
(1:0.000000,((2:0.000000,4:0.000000):0.098844,3:0.000000):0.348900):0.350436
((1:0.000000,3:0.000000):0.394585,(2:0.000000,4:0.000000):0.765849):1.534571
((1:0.000000,3:0.000000):0.325503,(2:0.000000,4:0.000000):0.322947):0.569427
((1:0.000000,3:0.000000):0.088750,(2:0.000000,4:0.000000):0.208308):1.687842
((1:0.000000,3:0.000000):0.029516,(2:0.000000,4:0.000000):0.009798):2.787917
((1:0.000000,3:0.000000):0.443654,(2:0.000000,4:0.000000):0.379130):2.638801
((1:0.000000,3:0.000000):0.492062,(2:0.000000,4:0.000000):0.129636):0.558964
((1:0.000000,3:0.000000):0.361766,(2:0.000000,4:0.000000):0.059503):2.455857
((1:0.000000,3:0.000000):0.390769,(2:0.000000,4:0.000000):0.708491):1.314178
(((1:0.000000,3:0.000000):0.071924,4:0.000000):0.640348,2:0.000000):0.666452
((1:0.000000,3:0.000000):0.747097,(2:0.000000,4:0.000000):1.680008):2.623265
((1:0.000000,3:0.000000):0.497627,(2:0.000000,4:0.000000):0.418136):1.392215
((1:0.000000,3:0.000000):0.489393,(2:0.000000,4:0.000000):0.170110):0.736494
(((1:0.000000,3:0.000000):0.190119,2:0.000000):1.026105,4:0.000000):1.570680
((1:0.000000,(2:0.000000,4:0.000000):0.095727):2.049656,3:0.000000):2.576992
((1:0.000000,3:0.000000):0.318626,(2:0.000000,4:0.000000):0.189047):1.543787
((1:0.000000,3:0.000000):1.698714,(2:0.000000,4:0.000000):1.592986):3.045049
((1:0.000000,3:0.000000):0.170104,(2:0.000000,4:0.000000):0.214967):3.461181
((1:0.000000,(2:0.000000,4:0.000000):0.037191):1.113826,3:0.000000):2.039487
(((1:0.000000,3:0.000000):0.018795,2:0.000000):0.426312,4:0.000000):0.545711
((1:0.000000,3:0.000000):0.808913,(2:0.000000,4:0.000000):0.414323):1.733315
((1:0.000000,3:0.000000):0.986106,(2:0.000000,4:0.000000):0.376598):1.677430
((1:0.000000,3:0.000000):0.390374,(2:0.000000,4:0.000000):0.220958):3.088290
((1:0.000000,3:0.000000):0.636000,(2:0.000000,4:0.000000):0.267396):0.737495
(1:0.000000,((2:0.000000,4:0.000000):0.370422,3:0.000000):0.653223):0.709457
((1:0.000000,3:0.000000):0.120642,(2:0.000000,4:0.000000):0.502683):1.380422
((1:0.000000,3:0.000000):0.369407,(2:0.000000,4:0.000000):0.375132):1.871388
((1:0.000000,3:0.000000):1.191493,(2:0.000000,4:0.000000):0.886077):2.956531
(1:0.000000,((2:0.000000,4:0.000000):0.009053,3:0.000000):0.472748):0.822866
(1:0.000000,((2:0.000000,4:0.000000):0.008227,3:0.000000):0.086221):0.091580
((1:0.000000,3:0.000000):0.056796,(2:0.000000,4:0.000000):0.242062):0.361140
((1:0.000000,3:0.000000):0.467222,(2:0.000000,4:0.000000):1.149294):1.244655
((1:0.000000,3:0.000000):0.496205,(2:0.000000,4:0.000000):0.066550):0.688422
((1:0.000000,3:0.000000):0.513580,(2:0.000000,4:0.000000):0.302062):2.010446
(((1:0.000000,3:0.000000):0.486291,4:0.000000):1.392057,2:0.000000):1.458957
(1:0.000000,((2:0.000000,4:0.000000):0.051061,3:0.000000):0.773216):0.967897
((1:0.000000,3:0.000000):1.394027,(2:0.000000,4:0.000000):0.001277):1.491287
((1:0.000000,3:0.000000):0.471810,(2:0.000000,4:0.000000):0.556807):2.215829
(((1:0.000000,3:0.000000):0.357403,2:0.000000):0.846882,4:0.000000):1.016953
(1:0.000000,((2:0.000000,4:0.000000):0.045732,3:0.000000):0.399075):0.702917
((1:0.000000,3:0.000000):0.447781,(2:0.000000,4:0.000000):0.532994):0.958513
((1:0.000000,(2:0.000000,4:0.000000):0.126585):0.740909,3:0.000000):0.900914
((1:0.000000,3:0.000000):0.165678,(2:0.000000,4:0.000000):0.364570):0.497220
(1:0.000000,((2:0.000000,4:0.000000):0.269334,3:0.000000):1.004249):1.767404
((1:0.000000,(2:0.000000,4:0.000000):0.053999):0.522553,3:0.000000):0.731281
((1:0.000000,3:0.000000):0.068395,(2:0.000000,4:0.000000):0.952124):1.463742
((1:0.000000,3:0.000000):0.300050,(2:0.000000,4:0.000000):0.620748):1.699369
((1:0.000000,3:0.000000):1.321181,(2:0.000000,4:0.000000):0.147572):1.803619
((1:0.000000,3:0.000000):0.198628,(2:0.000000,4:0.000000):0.191898):0.390618
((1:0.000000,3:0.000000):0.203677,(2:0.000000,4:0.000000):0.077038):0.685896
((1:0.000000,3:0.000000):0.256349,(2:0.000000,4:0.000000):0.072204):0.493261
((1:0.000000,3:0.000000):0.617482,(2:0.000000,4:0.000000):0.510294):1.357770
(((1:0.000000,3:0.000000):0.004686,2:0.000000):0.902709,4:0.000000):2.371305
(((1:0.000000,3:0.000000):0.457887,2:0.000000):1.411994,4:0.000000):2.697120
((1:0.000000,3:0.000000):0.958734,(2:0.000000,4:0.000000):0.359161):1.629781
(1:0.000000,((2:0.000000,4:0.000000):0.101310,3:0.000000):0.278763):0.457875
((1:0.000000,3:0.000000):0.752460,(2:0.000000,4:0.000000):0.085764):1.241380
((1:0.000000,(2:0.000000,4:0.000000):0.072265):0.293521,3:0.000000):0.429981
((1:0.000000,3:0.000000):0.399142,(2:0.000000,4:0.000000):0.073988):0.523093
((1:0.000000,3:0.000000):0.128472,(2:0.000000,4:0.000000):0.511989):0.697049
((1:0.000000,3:0.000000):0.299137,(2:0.000000,4:0.000000):0.022322):2.220277
(((1:0.000000,3:0.000000):0.256018,4:0.000000):1.472927,2:0.000000):1.758729
(((1:0.000000,3:0.000000):0.122548,2:0.000000):0.164643,4:0.000000):0.548223
((1:0.000000,3:0.000000):0.006139,(2:0.000000,4:0.000000):0.529071):0.936336
((1:0.000000,3:0.000000):0.683622,(2:0.000000,4:0.000000):0.002205):1.053631
((1:0.000000,3:0.000000):0.277540,(2:0.000000,4:0.000000):0.382839):2.115870
((1:0.000000,(2:0.000000,4:0.000000):0.151022):0.262819,3:0.000000):0.297325
((1:0.000000,3:0.000000):0.175769,(2:0.000000,4:0.000000):0.309980):1.166004
((1:0.000000,3:0.000000):0.631968,(2:0.000000,4:0.000000):0.100362):1.059531
(((1:0.000000,3:0.000000):0.031757,2:0.000000):0.331383,4:0.000000):1.441072
((1:0.000000,3:0.000000):0.043530,(2:0.000000,4:0.000000):0.300077):0.553604
((1:0.000000,(2:0.000000,4:0.000000):0.259583):0.289276,3:0.000000):1.042068
((1:0.000000,3:0.000000):0.044089,(2:0.000000,4:0.000000):0.662325):1.251620
((1:0.000000,3:0.000000):0.193639,(2:0.000000,4:0.000000):0.208457):2.131809
((1:0.000000,3:0.000000):0.268957,(2:0.000000,4:0.000000):0.155501):1.522606
(((1:0.000000,3:0.000000):0.120986,2:0.000000):0.261286,4:0.000000):0.325903
((1:0.000000,3:0.000000):0.443447,(2:0.000000,4:0.000000):0.637948):0.958403
(((1:0.000000,3:0.000000):0.173047,4:0.000000):0.197343,2:0.000000):0.373497
(1:0.000000,((2:0.000000,4:0.000000):0.141912,3:0.000000):0.684612):0.844594
((1:0.000000,3:0.000000):0.725591,(2:0.000000,4:0.000000):1.036836):1.085008
((1:0.000000,3:0.000000):0.236964,(2:0.000000,4:0.000000):0.109178):2.027860
((1:0.000000,3:0.000000):0.197319,(2:0.000000,4:0.000000):0.557934):1.056534
((1:0.000000,3:0.000000):0.117720,(2:0.000000,4:0.000000):0.035443):0.147816
((1:0.000000,3:0.000000):0.077791,(2:0.000000,4:0.000000):0.692054):1.199379
((1:0.000000,(2:0.000000,4:0.000000):0.866514):1.116108,3:0.000000):2.427274
((1:0.000000,3:0.000000):0.262377,(2:0.000000,4:0.000000):0.311263):2.461313
((1:0.000000,3:0.000000):0.208166,(2:0.000000,4:0.000000):0.419363):1.313520
(((1:0.000000,3:0.000000):0.141066,4:0.000000):0.596229,2:0.000000):0.657400
(((1:0.000000,3:0.000000):0.085995,4:0.000000):0.731673,2:0.000000):1.018484
((1:0.000000,3:0.000000):1.753779,(2:0.000000,4:0.000000):0.913782):2.146928
((1:0.000000,3:0.000000):1.315919,(2:0.000000,4:0.000000):0.078630):1.640516
((1:0.000000,3:0.000000):1.538952,(2:0.000000,4:0.000000):0.165150):2.303772
((1:0.000000,3:0.000000):0.734449,(2:0.000000,4:0.000000):1.164628):2.888791
((1:0.000000,(2:0.000000,4:0.000000):0.101858):1.289817,3:0.000000):1.567159
((1:0.000000,3:0.000000):0.524043,(2:0.000000,4:0.000000):0.223976):0.569583
((1:0.000000,(2:0.000000,4:0.000000):0.246133):0.545857,3:0.000000):1.090508
((1:0.000000,3:0.000000):1.355555,(2:0.000000,4:0.000000):0.107424):2.056486
((1:0.000000,3:0.000000):0.702258,(2:0.000000,4:0.000000):0.204336):1.521597
((1:0.000000,3:0.000000):0.384658,(2:0.000000,4:0.000000):0.237732):1.638230
((1:0.000000,3:0.000000):0.057125,(2:0.000000,4:0.000000):0.012466):0.121909
((1:0.000000,3:0.000000):0.228092,(2:0.000000,4:0.000000):0.333807):1.952098
((1:0.000000,3:0.000000):1.354057,(2:0.000000,4:0.000000):1.199025):1.753136
((1:0.000000,3:0.000000):0.980954,(2:0.000000,4:0.000000):0.801429):3.373799
(1:0.000000,((2:0.000000,4:0.000000):0.930214,3:0.000000):2.016692):2.079986
(((1:0.000000,3:0.000000):0.117051,4:0.000000):0.371837,2:0.000000):0.443443
((1:0.000000,3:0.000000):0.434437,(2:0.000000,4:0.000000):0.931657):1.748527
((1:0.000000,3:0.000000):0.788343,(2:0.000000,4:0.000000):0.078578):0.991287
(((1:0.000000,3:0.000000):0.215598,4:0.000000):0.312889,2:0.000000):0.393862
((1:0.000000,3:0.000000):0.148485,(2:0.000000,4:0.000000):0.218218):1.943759
(((1:0.000000,3:0.000000):0.509188,4:0.000000):0.649649,2:0.000000):1.073828
(((1:0.000000,3:0.000000):0.398550,4:0.000000):0.800129,2:0.000000):0.884768
((1:0.000000,3:0.000000):1.568861,(2:0.000000,4:0.000000):0.279510):2.037034
(((1:0.000000,3:0.000000):0.113503,4:0.000000):0.266663,2:0.000000):0.513752
(1:0.000000,((2:0.000000,4:0.000000):0.384288,3:0.000000):0.602355):0.630598
((1:0.000000,3:0.000000):0.977869,(2:0.000000,4:0.000000):0.612217):1.126845
((1:0.000000,(2:0.000000,4:0.000000):0.166108):2.121048,3:0.000000):3.482359
((1:0.000000,(2:0.000000,4:0.000000):0.260848):0.745554,3:0.000000):1.329995
((1:0.000000,3:0.000000):0.526067,(2:0.000000,4:0.000000):0.482615):1.278428
((1:0.000000,3:0.000000):2.600512,(2:0.000000,4:0.000000):0.039804):2.614982
((1:0.000000,3:0.000000):0.022607,(2:0.000000,4:0.000000):0.570456):1.726687
((1:0.000000,3:0.000000):0.258144,(2:0.000000,4:0.000000):0.163391):0.580708
((1:0.000000,3:0.000000):0.124196,(2:0.000000,4:0.000000):0.335203):0.418603
((1:0.000000,3:0.000000):0.594777,(2:0.000000,4:0.000000):0.599498):2.574547
((1:0.000000,3:0.000000):0.503969,(2:0.000000,4:0.000000):1.009817):2.030660
(((1:0.000000,3:0.000000):0.218885,4:0.000000):0.544258,2:0.000000):1.383532
(((1:0.000000,3:0.000000):0.014351,4:0.000000):2.287930,2:0.000000):2.503680
((1:0.000000,3:0.000000):0.081353,(2:0.000000,4:0.000000):0.112589):0.400352
((1:0.000000,3:0.000000):0.740196,(2:0.000000,4:0.000000):1.456890):2.565512
(((1:0.000000,3:0.000000):0.091878,4:0.000000):0.232355,2:0.000000):0.560814
((1:0.000000,(2:0.000000,4:0.000000):0.323919):0.476273,3:0.000000):0.690496
((1:0.000000,3:0.000000):0.300830,(2:0.000000,4:0.000000):0.077195):1.177771
((1:0.000000,(2:0.000000,4:0.000000):0.067003):0.492987,3:0.000000):0.698908
((1:0.000000,3:0.000000):0.258095,(2:0.000000,4:0.000000):1.442907):1.985542
((1:0.000000,3:0.000000):1.584334,(2:0.000000,4:0.000000):0.842491):2.935742
((1:0.000000,3:0.000000):0.244129,(2:0.000000,4:0.000000):0.066966):0.670538
((1:0.000000,3:0.000000):0.465640,(2:0.000000,4:0.000000):0.503342):1.645023
((1:0.000000,3:0.000000):0.689920,(2:0.000000,4:0.000000):0.106823):1.265081
((1:0.000000,3:0.000000):0.326469,(2:0.000000,4:0.000000):1.312683):1.441803
((1:0.000000,3:0.000000):0.681680,(2:0.000000,4:0.000000):0.232134):1.478584
(((1:0.000000,3:0.000000):0.115852,2:0.000000):0.934738,4:0.000000):1.250179
(((1:0.000000,3:0.000000):0.015495,4:0.000000):1.430356,2:0.000000):1.934015
((1:0.000000,3:0.000000):0.359756,(2:0.000000,4:0.000000):0.469898):0.510601
((1:0.000000,3:0.000000):0.290511,(2:0.000000,4:0.000000):0.947807):1.296330
(((1:0.000000,3:0.000000):0.063040,2:0.000000):0.680774,4:0.000000):0.941491
(((1:0.000000,3:0.000000):0.087900,2:0.000000):0.363607,4:0.000000):0.881046
((1:0.000000,3:0.000000):0.535269,(2:0.000000,4:0.000000):0.203844):0.980404
((1:0.000000,3:0.000000):0.112389,(2:0.000000,4:0.000000):0.260999):2.264867
(((1:0.000000,3:0.000000):0.443640,4:0.000000):1.585463,2:0.000000):2.085898
(1:0.000000,((2:0.000000,4:0.000000):0.892460,3:0.000000):1.009221):1.491944
(((1:0.000000,3:0.000000):0.251164,2:0.000000):0.394907,4:0.000000):1.068062
((1:0.000000,3:0.000000):0.545309,(2:0.000000,4:0.000000):1.026807):1.712505
((1:0.000000,3:0.000000):0.140883,(2:0.000000,4:0.000000):0.033715):0.322025
(1:0.000000,((2:0.000000,4:0.000000):0.125002,3:0.000000):0.246213):0.371302
(((1:0.000000,3:0.000000):0.293449,4:0.000000):0.621200,2:0.000000):1.336395
(((1:0.000000,3:0.000000):0.130379,2:0.000000):1.283831,4:0.000000):1.907954
((1:0.000000,(2:0.000000,4:0.000000):0.068075):0.552949,3:0.000000):0.565233
((1:0.000000,3:0.000000):0.961058,(2:0.000000,4:0.000000):0.030629):1.428684
((1:0.000000,3:0.000000):0.110702,(2:0.000000,4:0.000000):0.318572):0.630220
((1:0.000000,3:0.000000):0.694138,(2:0.000000,4:0.000000):0.734525):1.265804
((1:0.000000,3:0.000000):0.090106,(2:0.000000,4:0.000000):0.352216):0.563462
((1:0.000000,3:0.000000):0.193402,(2:0.000000,4:0.000000):0.064850):1.176767
((1:0.000000,3:0.000000):0.232871,(2:0.000000,4:0.000000):0.185956):1.279875
(1:0.000000,((2:0.000000,4:0.000000):0.305140,3:0.000000):0.947148):1.663073
(1:0.000000,((2:0.000000,4:0.000000):0.056938,3:0.000000):0.392889):0.535137
(((1:0.000000,3:0.000000):0.190101,2:0.000000):0.218503,4:0.000000):0.414043
((1:0.000000,3:0.000000):0.263924,(2:0.000000,4:0.000000):0.004512):0.587371
((1:0.000000,3:0.000000):0.021333,(2:0.000000,4:0.000000):1.028690):1.721044
((1:0.000000,3:0.000000):0.825743,(2:0.000000,4:0.000000):0.098055):1.430971
((1:0.000000,3:0.000000):0.066069,(2:0.000000,4:0.000000):0.068231):0.217383
((1:0.000000,3:0.000000):0.314605,(2:0.000000,4:0.000000):0.070636):0.717266
((1:0.000000,3:0.000000):0.029227,(2:0.000000,4:0.000000):0.019682):0.206157
((1:0.000000,3:0.000000):0.019178,(2:0.000000,4:0.000000):0.307829):0.863062
((1:0.000000,(2:0.000000,4:0.000000):0.036380):0.040069,3:0.000000):0.047982
(((1:0.000000,3:0.000000):0.109970,2:0.000000):0.331854,4:0.000000):0.456303
(1:0.000000,((2:0.000000,4:0.000000):0.022850,3:0.000000):0.195845):0.227398
(((1:0.000000,3:0.000000):0.569255,2:0.000000):0.971955,4:0.000000):1.308154
((1:0.000000,3:0.000000):0.104201,(2:0.000000,4:0.000000):0.001057):1.309117
((1:0.000000,3:0.000000):0.008925,(2:0.000000,4:0.000000):0.171725):1.095907
((1:0.000000,3:0.000000):0.056869,(2:0.000000,4:0.000000):0.047341):0.273855
(1:0.000000,((2:0.000000,4:0.000000):0.014027,3:0.000000):0.225466):0.663670
((1:0.000000,3:0.000000):0.214245,(2:0.000000,4:0.000000):0.422547):0.947410
(((1:0.000000,3:0.000000):0.147256,4:0.000000):0.426660,2:0.000000):0.458464
((1:0.000000,3:0.000000):0.900336,(2:0.000000,4:0.000000):0.149191):1.286573
((1:0.000000,(2:0.000000,4:0.000000):0.058360):0.403870,3:0.000000):0.578944
((1:0.000000,3:0.000000):0.496473,(2:0.000000,4:0.000000):0.432597):1.333657
(1:0.000000,((2:0.000000,4:0.000000):0.088504,3:0.000000):0.362748):0.482964
((1:0.000000,(2:0.000000,4:0.000000):0.072285):1.890807,3:0.000000):1.904481
((1:0.000000,3:0.000000):0.266497,(2:0.000000,4:0.000000):0.554005):0.745425
((1:0.000000,3:0.000000):0.499855,(2:0.000000,4:0.000000):0.269452):1.401581
((1:0.000000,3:0.000000):0.480009,(2:0.000000,4:0.000000):0.112319):0.929727
((1:0.000000,(2:0.000000,4:0.000000):0.754342):0.915625,3:0.000000):1.489179
(1:0.000000,((2:0.000000,4:0.000000):0.121972,3:0.000000):0.616116):0.997803
((1:0.000000,3:0.000000):0.112697,(2:0.000000,4:0.000000):0.390700):1.016838
(((1:0.000000,3:0.000000):0.260690,2:0.000000):0.767179,4:0.000000):0.927163
((1:0.000000,3:0.000000):0.195652,(2:0.000000,4:0.000000):0.407036):0.779441
((1:0.000000,3:0.000000):0.304766,(2:0.000000,4:0.000000):0.575305):1.562054
(((1:0.000000,3:0.000000):0.017818,4:0.000000):0.509023,2:0.000000):0.547438
((1:0.000000,3:0.000000):0.985547,(2:0.000000,4:0.000000):0.434737):1.457682
(((1:0.000000,3:0.000000):0.161242,4:0.000000):0.419031,2:0.000000):1.288752
((1:0.000000,3:0.000000):0.184244,(2:0.000000,4:0.000000):0.362769):0.576183
(((1:0.000000,3:0.000000):0.238470,4:0.000000):0.947188,2:0.000000):1.177796
((1:0.000000,3:0.000000):0.661131,(2:0.000000,4:0.000000):0.801343):2.290961
((1:0.000000,3:0.000000):0.169804,(2:0.000000,4:0.000000):0.061540):0.340597
((1:0.000000,3:0.000000):0.112205,(2:0.000000,4:0.000000):0.028114):0.216113
((1:0.000000,3:0.000000):0.007621,(2:0.000000,4:0.000000):0.013051):0.222273
((1:0.000000,(2:0.000000,4:0.000000):0.295215):0.356903,3:0.000000):0.422820
((1:0.000000,3:0.000000):0.406849,(2:0.000000,4:0.000000):0.885306):0.969054
((1:0.000000,3:0.000000):0.217561,(2:0.000000,4:0.000000):0.136981):0.829171
(((1:0.000000,3:0.000000):0.168895,2:0.000000):0.646773,4:0.000000):0.672470
((1:0.000000,3:0.000000):0.937814,(2:0.000000,4:0.000000):0.360658):1.107934
((1:0.000000,3:0.000000):0.374907,(2:0.000000,4:0.000000):0.387398):0.789571
((1:0.000000,3:0.000000):0.007157,(2:0.000000,4:0.000000):0.156896):0.255815
((1:0.000000,3:0.000000):0.368508,(2:0.000000,4:0.000000):0.625644):0.918220
((1:0.000000,3:0.000000):0.480388,(2:0.000000,4:0.000000):0.736667):2.279171
(1:0.000000,((2:0.000000,4:0.000000):0.769570,3:0.000000):1.017165):1.646962
((1:0.000000,3:0.000000):0.246979,(2:0.000000,4:0.000000):0.941450):1.612901
(((1:0.000000,3:0.000000):0.075367,2:0.000000):0.162597,4:0.000000):0.291475
((1:0.000000,3:0.000000):0.045320,(2:0.000000,4:0.000000):0.098805):0.377150
((1:0.000000,(2:0.000000,4:0.000000):0.414758):0.938223,3:0.000000):0.939361
((1:0.000000,3:0.000000):0.067123,(2:0.000000,4:0.000000):0.357814):0.833651
((1:0.000000,3:0.000000):0.407320,(2:0.000000,4:0.000000):0.299414):0.933077
((1:0.000000,3:0.000000):0.428644,(2:0.000000,4:0.000000):0.283850):0.985535
((1:0.000000,3:0.000000):0.740456,(2:0.000000,4:0.000000):0.461577):2.213061
((1:0.000000,3:0.000000):1.650662,(2:0.000000,4:0.000000):0.394878):1.836098
(((1:0.000000,3:0.000000):0.017295,4:0.000000):0.750916,2:0.000000):0.983094
(((1:0.000000,3:0.000000):0.232789,2:0.000000):1.043751,4:0.000000):1.078406
((1:0.000000,3:0.000000):1.353156,(2:0.000000,4:0.000000):2.011390):2.209246
((1:0.000000,3:0.000000):0.535582,(2:0.000000,4:0.000000):1.475322):2.440592
((1:0.000000,3:0.000000):0.863003,(2:0.000000,4:0.000000):1.113244):1.908801
((1:0.000000,(2:0.000000,4:0.000000):0.616527):0.979680,3:0.000000):0.998760
((1:0.000000,3:0.000000):0.755533,(2:0.000000,4:0.000000):0.827201):1.293236
((1:0.000000,3:0.000000):0.149901,(2:0.000000,4:0.000000):0.465097):1.609600
((1:0.000000,3:0.000000):0.104964,(2:0.000000,4:0.000000):0.469800):1.096031
((1:0.000000,3:0.000000):0.415204,(2:0.000000,4:0.000000):0.061252):0.597302
((1:0.000000,(2:0.000000,4:0.000000):0.472524):1.377686,3:0.000000):2.741168
((1:0.000000,3:0.000000):0.344576,(2:0.000000,4:0.000000):0.239204):2.672460
((1:0.000000,(2:0.000000,4:0.000000):0.309667):0.522716,3:0.000000):0.819267
(((1:0.000000,3:0.000000):0.673881,4:0.000000):1.188251,2:0.000000):1.304388
((1:0.000000,3:0.000000):0.868778,(2:0.000000,4:0.000000):0.765760):1.446851
((1:0.000000,3:0.000000):0.448224,(2:0.000000,4:0.000000):0.501832):2.189010
((1:0.000000,3:0.000000):0.215880,(2:0.000000,4:0.000000):0.498552):0.780053
((1:0.000000,(2:0.000000,4:0.000000):0.267806):0.862474,3:0.000000):1.566355
((1:0.000000,3:0.000000):0.187376,(2:0.000000,4:0.000000):0.460635):1.081960
(1:0.000000,((2:0.000000,4:0.000000):0.748606,3:0.000000):1.561417):2.489182
(((1:0.000000,3:0.000000):0.943586,2:0.000000):0.966691,4:0.000000):1.629596
((1:0.000000,(2:0.000000,4:0.000000):0.058999):0.627261,3:0.000000):0.793532
(((1:0.000000,3:0.000000):0.450207,4:0.000000):1.210361,2:0.000000):2.106335
((1:0.000000,3:0.000000):0.415948,(2:0.000000,4:0.000000):0.076445):0.568844
(((1:0.000000,3:0.000000):0.333274,2:0.000000):0.794625,4:0.000000):1.242823
((1:0.000000,3:0.000000):0.454710,(2:0.000000,4:0.000000):0.342244):0.808995
(((1:0.000000,3:0.000000):0.649238,2:0.000000):1.125626,4:0.000000):1.968262
(1:0.000000,((2:0.000000,4:0.000000):0.375331,3:0.000000):1.348179):1.396909
((1:0.000000,3:0.000000):0.439734,(2:0.000000,4:0.000000):0.459335):0.815490
(1:0.000000,((2:0.000000,4:0.000000):0.099193,3:0.000000):0.490011):0.775428
((1:0.000000,3:0.000000):0.141488,(2:0.000000,4:0.000000):0.356631):1.341253
((1:0.000000,3:0.000000):0.153207,(2:0.000000,4:0.000000):0.051867):0.707529
(((1:0.000000,3:0.000000):0.063789,2:0.000000):0.293121,4:0.000000):0.446421
((1:0.000000,(2:0.000000,4:0.000000):0.165665):0.448215,3:0.000000):0.472648
((1:0.000000,3:0.000000):1.198785,(2:0.000000,4:0.000000):1.512990):1.629188
((1:0.000000,3:0.000000):0.101541,(2:0.000000,4:0.000000):0.388652):2.113242
((1:0.000000,3:0.000000):1.003456,(2:0.000000,4:0.000000):0.697598):2.026133
((1:0.000000,3:0.000000):0.094245,(2:0.000000,4:0.000000):0.040565):0.163125
((1:0.000000,3:0.000000):0.250476,(2:0.000000,4:0.000000):0.243907):0.822386
((1:0.000000,3:0.000000):0.026537,(2:0.000000,4:0.000000):0.080435):0.197028
((1:0.000000,3:0.000000):0.223161,(2:0.000000,4:0.000000):0.168203):0.256559
(((1:0.000000,3:0.000000):0.066604,4:0.000000):0.584878,2:0.000000):0.723815
((1:0.000000,3:0.000000):0.290980,(2:0.000000,4:0.000000):0.069064):0.344483
((1:0.000000,3:0.000000):0.034696,(2:0.000000,4:0.000000):0.077389):0.468694
((1:0.000000,3:0.000000):0.446836,(2:0.000000,4:0.000000):0.225722):0.684376
((1:0.000000,3:0.000000):0.324645,(2:0.000000,4:0.000000):0.722997):0.881262
((1:0.000000,(2:0.000000,4:0.000000):0.891264):1.584654,3:0.000000):1.666550
((1:0.000000,(2:0.000000,4:0.000000):0.331327):1.114019,3:0.000000):1.351272
(1:0.000000,((2:0.000000,4:0.000000):0.248276,3:0.000000):0.990575):1.351384
((1:0.000000,3:0.000000):0.507654,(2:0.000000,4:0.000000):0.417229):1.644993
(((1:0.000000,3:0.000000):0.085028,4:0.000000):0.190771,2:0.000000):0.287473
((1:0.000000,3:0.000000):0.592548,(2:0.000000,4:0.000000):0.126192):0.991590
((1:0.000000,3:0.000000):0.512476,(2:0.000000,4:0.000000):0.203935):0.902846
((1:0.000000,3:0.000000):0.305416,(2:0.000000,4:0.000000):0.997237):1.467492
(((1:0.000000,3:0.000000):0.037309,2:0.000000):0.281981,4:0.000000):0.654320
((1:0.000000,3:0.000000):0.267477,(2:0.000000,4:0.000000):0.684782):1.634803
((1:0.000000,3:0.000000):0.444716,(2:0.000000,4:0.000000):1.458358):2.742734
((1:0.000000,(2:0.000000,4:0.000000):0.355742):1.160813,3:0.000000):1.314579
((1:0.000000,3:0.000000):0.003098,(2:0.000000,4:0.000000):0.101975):0.435333
(((1:0.000000,3:0.000000):0.156240,4:0.000000):0.627154,2:0.000000):0.864193
((1:0.000000,3:0.000000):0.717512,(2:0.000000,4:0.000000):0.479514):2.525456
((1:0.000000,3:0.000000):0.296798,(2:0.000000,4:0.000000):0.274021):2.615136
((1:0.000000,3:0.000000):1.059132,(2:0.000000,4:0.000000):0.645950):1.840809
((1:0.000000,3:0.000000):0.234769,(2:0.000000,4:0.000000):0.570561):1.744813
((1:0.000000,3:0.000000):1.268792,(2:0.000000,4:0.000000):0.495314):1.487155
((1:0.000000,(2:0.000000,4:0.000000):0.187684):0.333574,3:0.000000):0.398979
((1:0.000000,3:0.000000):0.765097,(2:0.000000,4:0.000000):0.600053):0.900602
((1:0.000000,3:0.000000):0.511571,(2:0.000000,4:0.000000):1.383006):1.980206
((1:0.000000,3:0.000000):1.024464,(2:0.000000,4:0.000000):0.878182):2.241595
(1:0.000000,((2:0.000000,4:0.000000):0.061840,3:0.000000):0.383998):0.475009
((1:0.000000,3:0.000000):0.332923,(2:0.000000,4:0.000000):0.922097):1.944296
((1:0.000000,3:0.000000):0.715088,(2:0.000000,4:0.000000):0.953721):3.051988
((1:0.000000,3:0.000000):0.137481,(2:0.000000,4:0.000000):0.030075):1.812119
((1:0.000000,3:0.000000):0.161191,(2:0.000000,4:0.000000):1.245729):2.183011
(1:0.000000,((2:0.000000,4:0.000000):0.435670,3:0.000000):1.274356):1.482846
(((1:0.000000,3:0.000000):0.844382,2:0.000000):1.081477,4:0.000000):1.354274
(((1:0.000000,3:0.000000):0.203384,2:0.000000):1.043634,4:0.000000):1.319655
((1:0.000000,(2:0.000000,4:0.000000):1.001261):1.705026,3:0.000000):2.495276
(1:0.000000,((2:0.000000,4:0.000000):0.229606,3:0.000000):1.361568):2.200247
((1:0.000000,3:0.000000):0.447254,(2:0.000000,4:0.000000):0.100793):0.477851
((1:0.000000,(2:0.000000,4:0.000000):0.569240):0.690760,3:0.000000):0.810908
((1:0.000000,3:0.000000):0.193028,(2:0.000000,4:0.000000):0.543095):1.630937
((1:0.000000,3:0.000000):0.083734,(2:0.000000,4:0.000000):0.064960):0.446157
((1:0.000000,3:0.000000):0.053584,(2:0.000000,4:0.000000):0.060633):2.750026
((1:0.000000,3:0.000000):0.407443,(2:0.000000,4:0.000000):0.517730):1.761415
((1:0.000000,3:0.000000):0.014065,(2:0.000000,4:0.000000):0.122550):0.181825
((1:0.000000,3:0.000000):0.181709,(2:0.000000,4:0.000000):0.258365):0.310039
((1:0.000000,3:0.000000):0.421069,(2:0.000000,4:0.000000):0.130356):1.857055
((1:0.000000,3:0.000000):0.169611,(2:0.000000,4:0.000000):0.023875):0.623894
((1:0.000000,3:0.000000):0.007769,(2:0.000000,4:0.000000):0.485840):1.511811
(((1:0.000000,3:0.000000):0.433184,2:0.000000):1.012186,4:0.000000):1.115634
((1:0.000000,3:0.000000):0.706329,(2:0.000000,4:0.000000):0.430902):2.824764
(1:0.000000,((2:0.000000,4:0.000000):0.053910,3:0.000000):0.376481):0.522441
(1:0.000000,((2:0.000000,4:0.000000):0.014629,3:0.000000):0.149294):0.247490
((1:0.000000,3:0.000000):0.586247,(2:0.000000,4:0.000000):1.174772):1.310305
((1:0.000000,3:0.000000):0.243993,(2:0.000000,4:0.000000):1.354843):1.907336
((1:0.000000,3:0.000000):0.521288,(2:0.000000,4:0.000000):1.820486):1.894907
((1:0.000000,(2:0.000000,4:0.000000):0.111807):1.279912,3:0.000000):1.819397
((1:0.000000,3:0.000000):0.487719,(2:0.000000,4:0.000000):0.443769):0.561406
((1:0.000000,3:0.000000):0.243866,(2:0.000000,4:0.000000):0.119767):0.482688
((1:0.000000,3:0.000000):1.307880,(2:0.000000,4:0.000000):0.568866):1.873888
((1:0.000000,3:0.000000):0.430984,(2:0.000000,4:0.000000):1.138480):1.308539
((1:0.000000,(2:0.000000,4:0.000000):0.031197):0.232392,3:0.000000):0.257197
((1:0.000000,3:0.000000):0.963791,(2:0.000000,4:0.000000):0.015520):1.357086
((1:0.000000,3:0.000000):0.711751,(2:0.000000,4:0.000000):0.240473):0.722060
((1:0.000000,3:0.000000):0.096016,(2:0.000000,4:0.000000):0.916143):1.536544
((1:0.000000,3:0.000000):0.167161,(2:0.000000,4:0.000000):0.432266):0.721617
(1:0.000000,((2:0.000000,4:0.000000):0.073370,3:0.000000):1.256911):1.921276
((1:0.000000,(2:0.000000,4:0.000000):0.891342):0.979075,3:0.000000):1.071016
((1:0.000000,3:0.000000):0.129336,(2:0.000000,4:0.000000):1.326570):2.334361
(1:0.000000,((2:0.000000,4:0.000000):0.207709,3:0.000000):0.732040):0.950943
(1:0.000000,((2:0.000000,4:0.000000):0.886867,3:0.000000):1.121652):1.473651
(((1:0.000000,3:0.000000):0.350363,4:0.000000):1.644250,2:0.000000):1.671233
(1:0.000000,((2:0.000000,4:0.000000):0.185013,3:0.000000):0.340563):0.501805
((1:0.000000,3:0.000000):0.098599,(2:0.000000,4:0.000000):0.204797):2.282293
((1:0.000000,3:0.000000):0.894704,(2:0.000000,4:0.000000):0.221617):1.628370
((1:0.000000,3:0.000000):0.175110,(2:0.000000,4:0.000000):0.084896):0.818029
((1:0.000000,3:0.000000):0.690587,(2:0.000000,4:0.000000):0.424806):2.091379
((1:0.000000,(2:0.000000,4:0.000000):0.327226):0.755096,3:0.000000):2.147392
((1:0.000000,3:0.000000):0.991945,(2:0.000000,4:0.000000):0.108121):1.993355
((1:0.000000,3:0.000000):0.695056,(2:0.000000,4:0.000000):0.413453):2.353324
((1:0.000000,(2:0.000000,4:0.000000):0.061393):1.236602,3:0.000000):1.835001
(1:0.000000,((2:0.000000,4:0.000000):0.583501,3:0.000000):1.089412):1.251252
((1:0.000000,3:0.000000):0.549559,(2:0.000000,4:0.000000):0.664680):0.758854
((1:0.000000,3:0.000000):0.704787,(2:0.000000,4:0.000000):1.743561):2.339085
(((1:0.000000,3:0.000000):0.067822,2:0.000000):1.422524,4:0.000000):1.859513
((1:0.000000,3:0.000000):0.115926,(2:0.000000,4:0.000000):0.219717):0.308887
((1:0.000000,3:0.000000):1.760662,(2:0.000000,4:0.000000):0.036835):2.191574
((1:0.000000,(2:0.000000,4:0.000000):0.404769):1.874505,3:0.000000):1.877519
((1:0.000000,3:0.000000):0.676422,(2:0.000000,4:0.000000):0.747359):1.480348
(1:0.000000,((2:0.000000,4:0.000000):0.554014,3:0.000000):1.251262):1.701108
((1:0.000000,3:0.000000):0.213131,(2:0.000000,4:0.000000):0.398246):2.457567
((1:0.000000,3:0.000000):0.853345,(2:0.000000,4:0.000000):1.275892):2.626975
((1:0.000000,(2:0.000000,4:0.000000):0.019439):1.069658,3:0.000000):2.133877
((1:0.000000,3:0.000000):0.745439,(2:0.000000,4:0.000000):0.716804):5.087047
((1:0.000000,3:0.000000):0.362594,(2:0.000000,4:0.000000):0.834849):1.386127
((1:0.000000,3:0.000000):0.394054,(2:0.000000,4:0.000000):0.067442):1.705593
((1:0.000000,(2:0.000000,4:0.000000):0.294785):0.385482,3:0.000000):1.393326
((1:0.000000,3:0.000000):0.008424,(2:0.000000,4:0.000000):0.355503):1.169716
((1:0.000000,3:0.000000):0.976636,(2:0.000000,4:0.000000):0.951333):1.264469
((1:0.000000,3:0.000000):0.858514,(2:0.000000,4:0.000000):0.508575):1.633206
(((1:0.000000,3:0.000000):0.000829,4:0.000000):0.059509,2:0.000000):0.118919
((1:0.000000,3:0.000000):0.661200,(2:0.000000,4:0.000000):1.206979):1.498497
((1:0.000000,3:0.000000):0.457695,(2:0.000000,4:0.000000):0.196152):4.478855
((1:0.000000,3:0.000000):0.507887,(2:0.000000,4:0.000000):0.854305):2.045592
(1:0.000000,((2:0.000000,4:0.000000):0.058337,3:0.000000):0.215020):0.377435
((1:0.000000,3:0.000000):1.909370,(2:0.000000,4:0.000000):0.438213):3.036164
((1:0.000000,3:0.000000):1.411070,(2:0.000000,4:0.000000):1.149304):2.470009
((1:0.000000,(2:0.000000,4:0.000000):0.269752):0.806393,3:0.000000):1.653788
((1:0.000000,3:0.000000):0.112584,(2:0.000000,4:0.000000):0.099426):0.893657
((1:0.000000,3:0.000000):0.789454,(2:0.000000,4:0.000000):0.470258):2.059825
((1:0.000000,3:0.000000):0.367531,(2:0.000000,4:0.000000):0.560164):0.942904
((1:0.000000,3:0.000000):0.069565,(2:0.000000,4:0.000000):1.878071):2.861819
((1:0.000000,(2:0.000000,4:0.000000):0.159852):0.461955,3:0.000000):0.743972
((1:0.000000,3:0.000000):0.230034,(2:0.000000,4:0.000000):0.582919):1.514853
((1:0.000000,3:0.000000):0.672119,(2:0.000000,4:0.000000):0.076245):0.753963
((1:0.000000,(2:0.000000,4:0.000000):0.356146):0.992150,3:0.000000):1.116442
((1:0.000000,3:0.000000):1.004573,(2:0.000000,4:0.000000):0.267369):1.615757
(1:0.000000,((2:0.000000,4:0.000000):0.090316,3:0.000000):0.373060):0.391754
((1:0.000000,3:0.000000):0.220087,(2:0.000000,4:0.000000):0.512505):0.984352
((1:0.000000,3:0.000000):0.586663,(2:0.000000,4:0.000000):0.381740):2.412939
(1:0.000000,((2:0.000000,4:0.000000):0.030495,3:0.000000):0.456913):0.796445
((1:0.000000,(2:0.000000,4:0.000000):0.397169):0.550228,3:0.000000):1.005093
(1:0.000000,((2:0.000000,4:0.000000):0.561586,3:0.000000):0.910832):1.292985
((1:0.000000,3:0.000000):0.075264,(2:0.000000,4:0.000000):0.119140):1.868493
((1:0.000000,3:0.000000):0.661078,(2:0.000000,4:0.000000):0.166631):1.364189
((1:0.000000,3:0.000000):0.311894,(2:0.000000,4:0.000000):0.362397):1.876669
((1:0.000000,3:0.000000):0.096633,(2:0.000000,4:0.000000):0.367423):1.547441
((1:0.000000,3:0.000000):0.008634,(2:0.000000,4:0.000000):0.524058):0.912108
((1:0.000000,(2:0.000000,4:0.000000):0.450773):0.603124,3:0.000000):0.750929
((1:0.000000,3:0.000000):0.131248,(2:0.000000,4:0.000000):0.247489):1.798243
((1:0.000000,3:0.000000):0.130653,(2:0.000000,4:0.000000):1.244022):2.090330
(((1:0.000000,3:0.000000):0.150243,4:0.000000):0.215162,2:0.000000):0.299566
((1:0.000000,3:0.000000):0.982030,(2:0.000000,4:0.000000):0.303968):1.539302
(((1:0.000000,3:0.000000):0.633333,4:0.000000):0.933376,2:0.000000):1.904564
(((1:0.000000,3:0.000000):0.126336,2:0.000000):0.244713,4:0.000000):0.353287
((1:0.000000,(2:0.000000,4:0.000000):0.584386):1.609259,3:0.000000):1.615462
((1:0.000000,3:0.000000):0.312381,(2:0.000000,4:0.000000):0.440785):4.035452
((1:0.000000,3:0.000000):0.315282,(2:0.000000,4:0.000000):0.132722):0.978153
((1:0.000000,3:0.000000):0.018056,(2:0.000000,4:0.000000):0.695729):1.379835
((1:0.000000,(2:0.000000,4:0.000000):0.090593):0.981905,3:0.000000):1.697913
((1:0.000000,3:0.000000):0.306988,(2:0.000000,4:0.000000):1.450605):2.127120
(1:0.000000,((2:0.000000,4:0.000000):1.015569,3:0.000000):1.662982):2.102936
(((1:0.000000,3:0.000000):0.226173,4:0.000000):0.425988,2:0.000000):0.626704
((1:0.000000,3:0.000000):0.981873,(2:0.000000,4:0.000000):0.327643):1.758959
((1:0.000000,(2:0.000000,4:0.000000):0.208570):1.175284,3:0.000000):1.446249
((1:0.000000,3:0.000000):0.227997,(2:0.000000,4:0.000000):0.298548):0.962812
((1:0.000000,3:0.000000):0.138773,(2:0.000000,4:0.000000):0.064017):0.356873
((1:0.000000,3:0.000000):0.214081,(2:0.000000,4:0.000000):0.206160):0.275265
((1:0.000000,3:0.000000):0.863557,(2:0.000000,4:0.000000):0.224887):1.287545
((1:0.000000,3:0.000000):0.506229,(2:0.000000,4:0.000000):0.247781):0.889989
(((1:0.000000,3:0.000000):0.145660,4:0.000000):0.530175,2:0.000000):0.554321
((1:0.000000,3:0.000000):0.744019,(2:0.000000,4:0.000000):0.616223):1.630647
((1:0.000000,3:0.000000):0.543204,(2:0.000000,4:0.000000):0.708455):1.561746
(((1:0.000000,3:0.000000):0.188992,2:0.000000):0.442303,4:0.000000):1.079025
((1:0.000000,3:0.000000):0.867628,(2:0.000000,4:0.000000):0.034330):1.681095
(((1:0.000000,3:0.000000):0.066176,4:0.000000):0.681554,2:0.000000):0.701360
((1:0.000000,(2:0.000000,4:0.000000):0.203636):0.379800,3:0.000000):0.576684
((1:0.000000,3:0.000000):0.369624,(2:0.000000,4:0.000000):1.008607):1.945604
((1:0.000000,3:0.000000):1.165726,(2:0.000000,4:0.000000):0.090166):1.268484
((1:0.000000,3:0.000000):0.116621,(2:0.000000,4:0.000000):0.042692):0.273577
(((1:0.000000,3:0.000000):0.228017,2:0.000000):0.295293,4:0.000000):0.628833
(1:0.000000,((2:0.000000,4:0.000000):0.345513,3:0.000000):1.771117):2.079214
(((1:0.000000,3:0.000000):0.420881,4:0.000000):0.536279,2:0.000000):0.540665
(((1:0.000000,3:0.000000):0.413170,2:0.000000):0.935394,4:0.000000):1.213836
((1:0.000000,3:0.000000):0.642358,(2:0.000000,4:0.000000):1.105496):1.767546
((1:0.000000,3:0.000000):0.823915,(2:0.000000,4:0.000000):0.334194):1.120646
((1:0.000000,3:0.000000):0.830250,(2:0.000000,4:0.000000):0.138610):1.548968
(1:0.000000,((2:0.000000,4:0.000000):0.083012,3:0.000000):0.229771):0.440529
((1:0.000000,3:0.000000):0.526396,(2:0.000000,4:0.000000):0.527235):0.645159
(((1:0.000000,3:0.000000):0.146382,4:0.000000):1.025069,2:0.000000):1.027664
((1:0.000000,3:0.000000):0.089489,(2:0.000000,4:0.000000):0.162370):1.660231
((1:0.000000,3:0.000000):0.414781,(2:0.000000,4:0.000000):0.575043):1.372582
(1:0.000000,((2:0.000000,4:0.000000):0.217893,3:0.000000):0.502419):1.024714
((1:0.000000,3:0.000000):0.576479,(2:0.000000,4:0.000000):1.362831):2.268727
((1:0.000000,3:0.000000):0.623255,(2:0.000000,4:0.000000):1.562218):1.884113
(((1:0.000000,3:0.000000):0.045567,4:0.000000):0.185827,2:0.000000):0.265312
((1:0.000000,3:0.000000):0.177163,(2:0.000000,4:0.000000):0.177129):0.562443
((1:0.000000,3:0.000000):0.464675,(2:0.000000,4:0.000000):0.916879):1.477648
((1:0.000000,3:0.000000):0.562393,(2:0.000000,4:0.000000):0.844636):2.603064
((1:0.000000,3:0.000000):0.141846,(2:0.000000,4:0.000000):0.259539):0.263531
((1:0.000000,3:0.000000):0.158266,(2:0.000000,4:0.000000):0.152190):0.468232
(1:0.000000,((2:0.000000,4:0.000000):0.263312,3:0.000000):0.824898):1.148948
((1:0.000000,3:0.000000):1.210465,(2:0.000000,4:0.000000):0.285401):2.111807
#poly
1
2
11
14
26
32
41
47
51
53
92
94
101
106
109
110
111
129
143
151
152
176
179
201
209
210
224
245
251
269
272
275
288
293
300
301
305
308
332
347
351
354
365
368
380
383
401
407
414
#ll
-3.236818e+002
-1.952906e+002
-1.870148e+002
-1.900098e+002
-1.883098e+002
-1.912123e+002
-1.889393e+002
-1.868831e+002
-1.878499e+002
-2.221014e+002
-1.869589e+002
-1.857481e+002
-1.866711e+002
-1.888856e+002
-1.882387e+002
-2.240972e+002
-1.898899e+002
-1.890398e+002
-1.858926e+002
-1.888425e+002
-1.934172e+002
-1.866152e+002
-1.870209e+002
-1.878253e+002
-1.882553e+002
-1.880675e+002
-1.897953e+002
-1.904015e+002
-1.861070e+002
-1.863208e+002
-2.317302e+002
-1.868561e+002
-1.905950e+002
-1.906494e+002
-2.209313e+002
-1.911214e+002
-1.891883e+002
-1.908241e+002
-1.867353e+002
-1.890176e+002
-1.915372e+002
-2.094237e+002
-1.865161e+002
-2.245446e+002
-1.895393e+002
-1.894823e+002
-2.280034e+002
-1.864946e+002
-1.868221e+002
-1.867261e+002
-2.313463e+002
-1.872193e+002
-1.894293e+002
-1.853667e+002
-1.874612e+002
-1.932144e+002
-1.931837e+002
-1.861752e+002
-1.971214e+002
-1.857607e+002
-1.904798e+002
-1.870446e+002
-1.872592e+002
-1.880300e+002
-1.893295e+002
-1.894169e+002
-1.854541e+002
-1.886358e+002
-2.289477e+002
-1.879888e+002
-1.911421e+002
-1.967773e+002
-1.875864e+002
-2.174310e+002
-1.888358e+002
-1.886646e+002
-1.853424e+002
-2.176161e+002
-1.862403e+002
-2.198253e+002
-1.855493e+002
-1.909958e+002
-1.886750e+002
-1.906934e+002
-1.859758e+002
-1.897816e+002
-1.912925e+002
-1.893086e+002
-1.883765e+002
-1.925548e+002
-2.181575e+002
-1.868350e+002
-1.899696e+002
-1.867387e+002
-1.949068e+002
-2.223300e+002
-2.167445e+002
-1.912998e+002
-1.873037e+002
-1.953605e+002
-1.891346e+002
-1.919171e+002
-1.895281e+002
-1.861065e+002
-1.876074e+002
-1.892478e+002
-1.942467e+002
-1.936672e+002
-1.907667e+002
-1.880035e+002
-1.911245e+002
-1.855601e+002
-1.868622e+002
-1.891472e+002
-2.184187e+002
-2.239815e+002
-2.167246e+002
-1.902727e+002
-1.877526e+002
-1.903839e+002
-1.916363e+002
-2.237584e+002
-1.869939e+002
-1.890024e+002
-1.874912e+002
-1.885118e+002
-1.907565e+002
-1.879506e+002
-1.993394e+002
-1.874076e+002
-1.870861e+002
-1.889024e+002
-1.874177e+002
-1.868319e+002
-1.852378e+002
-1.919217e+002
-1.926107e+002
-1.864302e+002
-1.880976e+002
-1.914357e+002
-1.895376e+002
-1.886914e+002
-1.918583e+002
-1.904812e+002
-1.903213e+002
-1.919794e+002
-1.979511e+002
-1.886795e+002
-1.862385e+002
-1.903461e+002
-1.889696e+002
-1.862767e+002
-1.898373e+002
-1.883172e+002
-1.880183e+002
-1.874821e+002
-1.878812e+002
-1.861945e+002
-1.855819e+002
-1.958757e+002
-1.869562e+002
-2.216943e+002
-1.901115e+002
-1.916638e+002
-1.860211e+002
-2.036735e+002
-1.907759e+002
-1.903707e+002
-1.879173e+002
-2.218174e+002
-1.889275e+002
-1.874272e+002
-1.862296e+002
-2.003225e+002
-1.886194e+002
-1.861230e+002
-1.911022e+002
-1.883734e+002
-1.893237e+002
-1.967751e+002
-1.851136e+002
-1.886809e+002
-1.858353e+002
-2.204936e+002
-2.296692e+002
-1.930483e+002
-1.922047e+002
-1.925108e+002
-1.956838e+002
-2.301623e+002
-2.300980e+002
-1.854727e+002
-1.868576e+002
-2.227893e+002
-2.159301e+002
-1.865177e+002
-1.885898e+002
-2.209599e+002
-2.268093e+002
-1.882241e+002
-1.894545e+002
-1.882138e+002
-1.911137e+002
-1.870555e+002
-1.906522e+002
-1.876407e+002
-1.879771e+002
-1.945340e+002
-1.877434e+002
-1.995978e+002
-1.909085e+002
-1.877392e+002
-2.011034e+002
-1.957314e+002
-1.923299e+002
-1.893691e+002
-1.903793e+002
-1.884633e+002
-1.867716e+002
-1.865250e+002
-1.890539e+002
-1.881960e+002
-1.888953e+002
-1.896217e+002
-1.859285e+002
-1.865712e+002
-1.880544e+002
-1.892545e+002
-1.897069e+002
-2.169932e+002
-1.880040e+002
-2.244036e+002
-1.867808e+002
-1.876212e+002
-1.880061e+002
-1.917284e+002
-1.879387e+002
-1.866652e+002
-1.936981e+002
-1.858948e+002
-1.890562e+002
-2.219117e+002
-2.037750e+002
-1.869940e+002
-1.874500e+002
-2.073236e+002
-1.935732e+002
-1.875020e+002
-1.906140e+002
-1.902536e+002
-1.890942e+002
-1.921602e+002
-2.236233e+002
-1.873821e+002
-1.930356e+002
-1.862048e+002
-1.879819e+002
-1.872814e+002
-1.863550e+002
-1.855725e+002
-2.005713e+002
-1.941674e+002
-1.855794e+002
-1.918124e+002
-1.949368e+002
-1.897812e+002
-1.879147e+002
-1.910557e+002
-1.930333e+002
-1.894313e+002
-2.179802e+002
-1.888937e+002
-1.864482e+002
-1.865252e+002
-1.886375e+002
-2.237653e+002
-1.892664e+002
-1.896808e+002
-2.023927e+002
-1.895821e+002
-1.920977e+002
-1.907681e+002
-1.898341e+002
-1.876690e+002
-1.928408e+002
-1.937056e+002
-1.886905e+002
-1.889915e+002
-1.871528e+002
-1.871325e+002
-1.923214e+002
-1.897701e+002
-1.883605e+002
-1.915893e+002
-1.879434e+002
-1.940348e+002
-1.937029e+002
-1.909447e+002
-1.891006e+002
-1.901092e+002
-1.929474e+002
-1.891385e+002
-1.871173e+002
-2.016123e+002
-1.894085e+002
-1.901590e+002
-1.902642e+002
-1.880868e+002
-1.897582e+002
-1.887157e+002
-1.872857e+002
-1.924872e+002
-1.869447e+002
-1.879460e+002
-1.896732e+002
-1.893050e+002
-1.871536e+002
-1.898150e+002
-2.298900e+002
-1.883054e+002
-1.896935e+002
-1.879014e+002
-1.948322e+002
-1.896674e+002
-1.874661e+002
-1.908864e+002
-1.898985e+002
-1.871353e+002
-1.901688e+002
-1.867378e+002
-1.869897e+002
-1.866602e+002
-1.905713e+002
-1.870727e+002
-1.895133e+002
-1.888162e+002
-1.895789e+002
-1.915190e+002
-1.919611e+002
-1.956896e+002
-1.922851e+002
-1.885935e+002
-2.007825e+002
-1.901399e+002
-1.930422e+002
-1.946103e+002
-1.984537e+002
-1.902760e+002
-1.920398e+002
-1.921066e+002
-1.879122e+002
-1.906655e+002
-1.921914e+002
-1.942937e+002
-1.914614e+002
-1.917516e+002
-1.905926e+002
-1.937916e+002
-1.942255e+002
-1.889236e+002
-1.939954e+002
-1.895744e+002
-1.939993e+002
-1.919754e+002
-1.882764e+002
-1.951565e+002
-1.875173e+002
-2.233652e+002
-1.977260e+002
-1.891998e+002
-2.010999e+002
-1.896233e+002
-1.900811e+002
-1.910814e+002
-1.926153e+002
-1.893481e+002
-1.952589e+002
-1.904683e+002
-1.948399e+002
-1.925391e+002
-1.994971e+002
-1.922908e+002
-1.971908e+002
-1.917666e+002
-1.913073e+002
-1.904238e+002
-1.915584e+002
-1.919923e+002
-1.917662e+002
-1.940053e+002
-1.922698e+002
-1.884142e+002
-1.974223e+002
-1.896904e+002
-1.884932e+002
-1.931343e+002
-1.897718e+002
-1.878204e+002
-1.905879e+002
-1.892987e+002
-2.013694e+002
-1.901106e+002
-1.914069e+002
-1.864009e+002
-2.341911e+002
-1.904130e+002
-1.885433e+002
-1.916503e+002
-1.902285e+002
-1.887339e+002
-1.904041e+002
-1.923498e+002
-1.962188e+002
-1.927177e+002
-1.885750e+002
-1.876118e+002
-1.901235e+002
-1.891878e+002
-1.899190e+002
-1.871932e+002
-1.870052e+002
-1.895616e+002
-1.905902e+002
-1.862003e+002
-1.864421e+002
-1.948423e+002
-1.858903e+002
-1.891752e+002
-1.891698e+002
-1.858403e+002
-2.173550e+002
-1.911329e+002
-1.891166e+002
-1.862011e+002
-1.859832e+002
-1.867437e+002
-1.861948e+002
-1.872127e+002
-1.878857e+002
-1.907370e+002
-1.875935e+002
-2.212100e+002
-1.862593e+002
-1.940148e+002
-1.908703e+002
-1.873102e+002
-1.885240e+002
-1.892256e+002
-1.905352e+002
-1.883369e+002
-1.872855e+002
-1.880424e+002
-1.855295e+002
-1.895953e+002
-1.863378e+002
-1.877909e+002
-1.939701e+002
-1.870501e+002
-1.939335e+002
-1.935529e+002
-1.870358e+002
-1.877167e+002
-1.880347e+002
-1.863554e+002
-1.901985e+002
-1.858758e+002
-1.933591e+002
-1.859251e+002
-1.888606e+002
-1.893077e+002
-1.888151e+002
-1.866511e+002
-1.887428e+002
-1.874488e+002
-1.890166e+002
-1.883108e+002
-1.899976e+002
-1.889198e+002
-1.888724e+002
-1.894801e+002
-1.888886e+002
-1.864755e+002
-1.889316e+002
-1.895312e+002
-1.930322e+002
-1.896434e+002
-1.873648e+002
-1.869103e+002
-1.855577e+002
-2.324719e+002
-1.894862e+002
-1.895452e+002
-1.889445e+002
-2.242392e+002
-1.860069e+002
-2.254843e+002
-1.875646e+002
-1.859740e+002
-1.894166e+002
-1.870716e+002
-1.873968e+002
-1.864145e+002
-1.883679e+002
-2.158939e+002
-1.898870e+002
-1.854463e+002
-1.864093e+002
-1.891883e+002
-1.884979e+002
-2.349929e+002
-1.880661e+002
-1.854961e+002
-2.160406e+002
-1.880540e+002
-1.887136e+002
-2.224759e+002
-1.917626e+002
-1.887480e+002
-1.870868e+002
-1.876575e+002
-1.903776e+002
-1.887607e+002
-1.857194e+002
-1.854707e+002
-1.903669e+002
-1.881201e+002
-1.925603e+002
-1.875742e+002
-1.912434e+002
-1.951055e+002
-1.887161e+002
-1.868650e+002
-1.887577e+002
-2.167661e+002
-1.926600e+002
-1.878823e+002
-1.902482e+002
-1.866772e+002
-1.898631e+002
-1.873401e+002
-1.907104e+002
-1.860989e+002
-1.885910e+002
-1.872482e+002
-1.891640e+002
-1.886347e+002
-1.882686e+002
-1.865073e+002
-1.873358e+002
-1.904771e+002
-1.919683e+002
-1.909435e+002
-1.869206e+002
-1.891325e+002
-1.873146e+002
-1.863348e+002
-1.935987e+002
-1.964968e+002
-1.891448e+002
-1.882187e+002
-1.898076e+002
-1.872268e+002
-1.931216e+002
-1.891898e+002
-1.873820e+002
-1.899754e+002
-1.924914e+002
-1.874771e+002
-1.977707e+002
-1.897988e+002
-1.903826e+002
-1.871441e+002
-1.899853e+002
-1.900752e+002
-1.897726e+002
-1.899606e+002
-1.892946e+002
-1.885535e+002
-1.878181e+002
-2.276560e+002
-1.862822e+002
-1.857792e+002
-1.854648e+002
-1.930321e+002
-2.255236e+002
-2.232490e+002
-1.905933e+002
-1.879957e+002
-1.902264e+002
-2.201226e+002
-1.888258e+002
-1.877101e+002
-1.887009e+002
-1.880249e+002
-1.877847e+002
-1.904486e+002
-1.866856e+002
-1.883338e+002
-2.193341e+002
-1.909752e+002
-1.883240e+002
-1.855377e+002
-1.867020e+002
-1.898759e+002
-1.906188e+002
-1.966101e+002
-1.905625e+002
-1.871843e+002
-1.891244e+002
-1.873833e+002
-1.875504e+002
-1.901114e+002
-1.923800e+002
-1.927349e+002
-1.882923e+002
-2.182668e+002
-1.871119e+002
-2.221787e+002
-1.867686e+002
-2.255008e+002
-1.869212e+002
-1.886684e+002
-1.855265e+002
-1.911251e+002
-2.178440e+002
-1.874946e+002
-1.881203e+002
-1.862426e+002
-1.892448e+002
-1.887138e+002
-1.872716e+002
-1.932239e+002
-2.175995e+002
-1.875242e+002
-1.959428e+002
-2.286395e+002
-1.952652e+002
-1.889869e+002
-1.883684e+002
-1.879388e+002
-1.880111e+002
-1.943115e+002
-1.889968e+002
-2.239886e+002
-1.939992e+002
-1.892587e+002
-1.880848e+002
-1.902782e+002
-1.898772e+002
-1.900428e+002
-1.890229e+002
-1.862521e+002
-1.872373e+002
-2.264019e+002
-1.922692e+002
-1.956094e+002
-1.874816e+002
-2.249400e+002
-1.869503e+002
-1.899147e+002
-1.867241e+002
-1.920346e+002
-1.900600e+002
-1.925690e+002
-1.866236e+002
-1.906680e+002
-1.907100e+002
-1.974571e+002
-1.894904e+002
-1.885086e+002
-1.924072e+002
-2.218706e+002
-1.866507e+002
-1.868351e+002
-1.899043e+002
-1.915762e+002
-1.884876e+002
-1.915113e+002
-2.182933e+002
-1.924980e+002
-1.869480e+002
-1.927388e+002
-1.864990e+002
-1.866019e+002
-1.907720e+002
-1.933959e+002
-1.856073e+002
-1.903001e+002
-1.873269e+002
-1.900794e+002
-1.884997e+002
-1.883164e+002
-1.917270e+002
-1.882596e+002
-1.888996e+002
-1.878004e+002
-1.872088e+002
-1.876448e+002
-1.869335e+002
-1.915823e+002
-1.933085e+002
-1.888351e+002
-1.902825e+002
-1.855601e+002
-1.864750e+002
-1.893984e+002
-1.915633e+002
-1.867964e+002
-1.890241e+002
-2.231498e+002
-1.911424e+002
-1.868440e+002
-1.861898e+002
-1.869422e+002
-1.915647e+002
-1.874887e+002
-1.887821e+002
-2.160528e+002
-2.281384e+002
-1.906418e+002
-1.852710e+002
-2.179533e+002
-1.849350e+002
-2.172653e+002
-1.876778e+002
-1.872988e+002
-1.853748e+002
-1.979173e+002
-2.193689e+002
-2.165811e+002
-1.856369e+002
-1.878215e+002
-1.890082e+002
-1.874623e+002
-1.898370e+002
-1.862738e+002
-1.882887e+002
-1.862491e+002
-1.902383e+002
-1.874961e+002
-2.183438e+002
-1.866198e+002
-1.926473e+002
-1.892227e+002
-1.875042e+002
-1.887868e+002
-1.869594e+002
-1.881422e+002
-1.860357e+002
-1.913553e+002
-1.888187e+002
-1.868732e+002
-1.891112e+002
-1.921699e+002
-1.850820e+002
-1.855480e+002
-1.839565e+002
-1.888861e+002
-1.898734e+002
-2.218218e+002
-1.880847e+002
-2.254213e+002
-2.237501e+002
-1.862556e+002
-1.879409e+002
-2.201133e+002
-1.932049e+002
-1.888049e+002
-1.862831e+002
-1.858574e+002
-1.889692e+002
-1.861794e+002
-2.225900e+002
-1.882570e+002
-1.901441e+002
-1.909291e+002
-1.872236e+002
-1.883776e+002
-1.971854e+002
-1.922084e+002
-1.920260e+002
-1.902407e+002
-1.906358e+002
-1.876697e+002
-1.864186e+002
-1.868598e+002
-1.928618e+002
-1.879613e+002
-1.885606e+002
-1.909934e+002
-1.921791e+002
-1.895621e+002
-2.233172e+002
-1.893560e+002
-1.867416e+002
-1.939758e+002
-1.949795e+002
-1.867607e+002
-1.924180e+002
-1.870728e+002
-1.910379e+002
-1.879318e+002
-1.924519e+002
-1.907393e+002
-1.884096e+002
-1.868004e+002
-1.870073e+002
-1.851388e+002
-1.862492e+002
-1.868484e+002
-1.942084e+002
-1.881425e+002
-1.932954e+002
-1.854990e+002
-1.883636e+002
-2.205021e+002
-1.891328e+002
-1.887094e+002
-1.860501e+002
-2.147868e+002
-1.882186e+002
-1.885558e+002
-1.931039e+002
-1.898130e+002
-1.891961e+002
-1.889085e+002
-1.869751e+002
-1.866675e+002
-1.869494e+002
-1.889787e+002
-1.867331e+002
-1.886129e+002
-1.920020e+002
-1.893307e+002
-1.853959e+002
-1.878198e+002
-1.894952e+002
-2.193070e+002
-1.908301e+002
-1.876705e+002
-1.926226e+002
-1.875243e+002
-1.901856e+002
-1.918528e+002
-1.916997e+002
-1.870863e+002
-1.903160e+002
-1.916538e+002
-1.866544e+002
-1.902956e+002
-1.904050e+002
-1.921866e+002
-1.885497e+002
-1.960823e+002
-1.902528e+002
-1.865952e+002
-1.903577e+002
-1.874348e+002
-1.877723e+002
-1.874592e+002
-1.890414e+002
-1.950118e+002
-1.876688e+002
-1.873148e+002
-1.858231e+002
-1.873229e+002
-1.893508e+002
-1.899821e+002
-1.869101e+002
-1.865815e+002
-1.930600e+002
-1.896596e+002
-1.929664e+002
-1.897075e+002
-1.892695e+002
-1.861289e+002
-2.236170e+002
-1.899486e+002
-1.868334e+002
-1.889689e+002
-1.878957e+002
-1.877475e+002
-1.874484e+002
-1.894188e+002
-1.941735e+002
-1.911156e+002
-1.904431e+002
-1.939914e+002
-1.922372e+002
-1.890546e+002
-1.875187e+002
-1.904182e+002
-1.944901e+002
-1.899897e+002
-1.912189e+002
-1.905999e+002
-1.906861e+002
-1.906547e+002
-1.918108e+002
-1.920425e+002
-1.931711e+002
-1.908076e+002
-1.875912e+002
-1.904979e+002
-1.917442e+002
-1.906305e+002
-1.917312e+002
-1.885072e+002
-1.935474e+002
-1.894814e+002
-1.928506e+002
-1.897167e+002
-1.871015e+002
-1.906534e+002
-1.868802e+002
-1.922112e+002
-1.912234e+002
-1.878793e+002
-1.918235e+002
-1.904749e+002
-1.909389e+002
-1.898709e+002
-1.938302e+002
-1.949736e+002
-1.915226e+002
-1.862103e+002
-2.039289e+002
-1.902659e+002
-1.914305e+002
-1.894267e+002
-1.893952e+002
-1.871125e+002
-1.912767e+002
-1.903139e+002
-1.875683e+002
-1.882029e+002
-1.892000e+002
-1.872025e+002
-1.905210e+002
-1.920162e+002
-1.878662e+002
-1.898511e+002
-2.017774e+002
-1.874718e+002
-1.883339e+002
-1.914444e+002
-1.886088e+002
-1.913148e+002
-1.916742e+002
-1.892579e+002
-1.919216e+002
-1.871876e+002
-1.916718e+002
-2.204346e+002
-1.871041e+002
-1.876211e+002
-1.893371e+002
-1.912976e+002
-1.943969e+002
-1.877632e+002
-1.908441e+002
-1.895313e+002
-1.875514e+002
-1.853875e+002
-1.873218e+002
-1.895595e+002
-1.878799e+002
-1.869565e+002
-1.907072e+002
-1.897624e+002
-1.888668e+002
-1.881573e+002
-1.874860e+002
-1.885011e+002
-1.911584e+002
-1.890336e+002
-1.858786e+002
-1.891968e+002
-1.924780e+002
-1.965992e+002
-1.901087e+002
-1.922308e+002
-2.041197e+002
-1.885591e+002
-1.877648e+002
-1.901233e+002
-1.890388e+002
-1.878444e+002
-1.955274e+002
-1.908217e+002
-1.926067e+002
-1.926526e+002
-1.864548e+002
-1.876768e+002
-1.907900e+002
-1.922788e+002
-1.936355e+002
-1.879035e+002
-1.958560e+002
-1.918442e+002
#blocks
49
#theta
1.040612e+000
7.901298e-001
5.957342e-001
6.972254e-001
8.450547e-001
9.198127e-001
8.823790e-001
5.634425e-001
7.558392e-001
6.074132e-001
5.707874e-001
5.514788e-001
4.818218e-001
2.997465e-001
3.006217e-001
3.001750e-001
2.321626e-001
1.732689e-001
7.609985e-002
6.826702e-002
4.990693e-002
5.162704e-002
4.448681e-002
5.500085e-002
4.576604e-002
3.880999e-002
3.669868e-002
4.534308e-002
3.613288e-002
4.290923e-002
9.202785e-002
7.298553e-002
5.426746e-002
6.997595e-002
5.242967e-002
4.942920e-002
4.012113e-002
5.817764e-002
3.633215e-002
3.659687e-002
4.968501e-002
3.188150e-002
3.918350e-002
4.114336e-002
2.921086e-002
2.403080e-002
2.878606e-002
2.062778e-002
3.259820e-002
4.156650e-002
3.385140e-002
3.249111e-002
4.779160e-002
5.433737e-002
8.349452e-002
1.115258e-001
9.031764e-002
6.795235e-002
4.574200e-002
4.610703e-002
6.120167e-002
8.015043e-002
8.302689e-002
6.741379e-002
4.730067e-002
4.886399e-002
4.507554e-002
5.101304e-002
4.086093e-002
3.166583e-002
3.046433e-002
2.234271e-002
1.731187e-002
2.399363e-002
2.141039e-002
1.100785e-002
1.233048e-002
9.971088e-003
7.853181e-003
1.022495e-002
9.804019e-003
8.561048e-003
6.077488e-003
7.266736e-003
9.017772e-003
6.305643e-003
7.480809e-003
1.088467e-002
1.265171e-002
1.198563e-002
1.654115e-002
1.827524e-002
1.693909e-002
3.352847e-002
2.665019e-002
1.639725e-002
2.898221e-002
4.850477e-002
5.798575e-002
4.059607e-002
2.882223e-002
2.656156e-002
2.337266e-002
1.973483e-002
1.803392e-002
2.180121e-002
2.916842e-002
2.923978e-002
3.860487e-002
2.001101e-002
1.578133e-002
1.927715e-002
2.356288e-002
2.968138e-002
4.158898e-002
3.368815e-002
3.179410e-002
2.916446e-002
2.926073e-002
2.552177e-002
2.820532e-002
4.225388e-002
3.912050e-002
4.417360e-002
3.072613e-002
4.918268e-002
3.687377e-002
4.077578e-002
3.473346e-002
4.083087e-002
2.122998e-002
3.247575e-002
3.679563e-002
3.833228e-002
4.587078e-002
5.974746e-002
3.976604e-002
3.641091e-002
5.463948e-002
4.627919e-002
5.490064e-002
7.682868e-002
9.327093e-002
4.694368e-002
3.913686e-002
3.792686e-002
2.864049e-002
2.439898e-002
1.737762e-002
1.471353e-002
1.482872e-002
1.211549e-002
9.348890e-003
8.249775e-003
6.542442e-003
9.806559e-003
1.007089e-002
8.980613e-003
9.282658e-003
1.512187e-002
1.231844e-002
1.388590e-002
1.496577e-002
1.048790e-002
1.114835e-002
1.138746e-002
1.069105e-002
1.300011e-002
1.549147e-002
1.346040e-002
8.095053e-003
8.020019e-003
7.461737e-003
9.303202e-003
9.117013e-003
8.132215e-003
1.006698e-002
6.633003e-003
6.335840e-003
8.650726e-003
6.348336e-003
5.557372e-003
1.147816e-002
1.877113e-002
1.523568e-002
1.358655e-002
1.560600e-002
1.399518e-002
1.248708e-002
1.533953e-002
3.464856e-002
2.792247e-002
2.007181e-002
2.109922e-002
2.662840e-002
2.026444e-002
1.943641e-002
2.363790e-002
3.153889e-002
3.095461e-002
2.820469e-002
4.932922e-002
7.868752e-002
6.830142e-002
9.778685e-002
1.220864e-001
1.295518e-001
1.329706e-001
1.158770e-001
5.949922e-002
7.697383e-002
8.195650e-002
7.304134e-002
5.759169e-002
8.616187e-002
9.026007e-002
7.965444e-002
8.389770e-002
7.353097e-002
7.843602e-002
7.934837e-002
1.076772e-001
1.161958e-001
9.261749e-002
1.068677e-001
7.907142e-002
9.063555e-002
1.000931e-001
1.126561e-001
7.204667e-002
9.172861e-002
1.075984e-001
6.953455e-002
6.605232e-002
1.288306e-001
2.270714e-001
2.981142e-001
2.168793e-001
1.852923e-001
1.454293e-001
2.203328e-001
1.690979e-001
1.607172e-001
2.005045e-001
1.807627e-001
1.517787e-001
1.680644e-001
1.406333e-001
2.317793e-001
2.973220e-001
2.701426e-001
2.698634e-001
4.392255e-001
3.290095e-001
2.669664e-001
2.274467e-001
2.151628e-001
1.602270e-001
1.780109e-001
1.307518e-001
2.520941e-001
2.506455e-001
3.124878e-001
4.469615e-001
5.484194e-001
6.981558e-001
4.792339e-001
3.104895e-001
3.526201e-001
2.811309e-001
3.640235e-001
2.889093e-001
2.526381e-001
2.691736e-001
2.244439e-001
2.427637e-001
2.349033e-001
2.539777e-001
2.497522e-001
1.429160e-001
1.868230e-001
1.982588e-001
1.483742e-001
9.220835e-002
9.689038e-002
8.568050e-002
1.038258e-001
7.034958e-002
8.431403e-002
6.282443e-002
4.363315e-002
4.927956e-002
4.125225e-002
2.569666e-002
3.565934e-002
3.128898e-002
2.506293e-002
2.362983e-002
2.062351e-002
2.373660e-002
1.723495e-002
1.504139e-002
1.291243e-002
1.193548e-002
6.710953e-003
8.250420e-003
1.138681e-002
8.716903e-003
8.741273e-003
8.743032e-003
1.053335e-002
1.482874e-002
9.751322e-003
8.055078e-003
5.847290e-003
1.046437e-002
1.337191e-002
8.972081e-003
9.719071e-003
1.558949e-002
1.250138e-002
1.224778e-002
7.565821e-003
9.677695e-003
9.989448e-003
1.662788e-002
1.884128e-002
1.997731e-002
1.837259e-002
2.181168e-002
1.688430e-002
3.361521e-002
2.391041e-002
2.607267e-002
3.284404e-002
7.414658e-002
8.293700e-002
1.325701e-001
2.007962e-001
1.768148e-001
1.740828e-001
1.706380e-001
1.474176e-001
1.155155e-001
1.798355e-001
1.986331e-001
1.395274e-001
1.414119e-001
1.198704e-001
1.453067e-001
1.516839e-001
1.783818e-001
2.888068e-001
2.489378e-001
1.830238e-001
1.447307e-001
2.106637e-001
2.505526e-001
2.873621e-001
2.176813e-001
2.809448e-001
3.504383e-001
3.312276e-001
3.525322e-001
4.497361e-001
5.077104e-001
5.426708e-001
5.102579e-001
5.848585e-001
4.911144e-001
1.001044e+000
7.809021e-001
6.965991e-001
7.500601e-001
4.564080e-001
4.721872e-001
6.512483e-001
6.974949e-001
6.111542e-001
8.929790e-001
7.603808e-001
6.602958e-001
6.197816e-001
7.892072e-001
1.059631e+000
1.012707e+000
1.094496e+000
1.158495e+000
1.083320e+000
1.219810e+000
1.129405e+000
1.033264e+000
7.178262e-001
9.644546e-001
1.175409e+000
1.525264e+000
9.945402e-001
7.012057e-001
7.354387e-001
4.069321e-001
4.275308e-001
3.102370e-001
2.100654e-001
1.738269e-001
1.194687e-001
1.634084e-001
2.266309e-001
1.397396e-001
2.144904e-001
1.579997e-001
9.892912e-002
8.952138e-002
7.405246e-002
7.705244e-002
7.667048e-002
8.396992e-002
7.069848e-002
5.427927e-002
4.820306e-002
3.752959e-002
5.491205e-002
4.310413e-002
3.419558e-002
4.077390e-002
4.156428e-002
3.795253e-002
3.194848e-002
1.683513e-002
7.852889e-003
1.484057e-002
1.113853e-002
1.085037e-002
1.570516e-002
1.286247e-002
1.800603e-002
2.571614e-002
2.407642e-002
2.148858e-002
3.244303e-002
4.620655e-002
6.763757e-002
4.621570e-002
6.154854e-002
8.185783e-002
6.708175e-002
8.254093e-002
9.180326e-002
7.616530e-002
7.383653e-002
1.202149e-001
1.109449e-001
9.868030e-002
1.175165e-001
9.478192e-002
1.273909e-001
9.769088e-002
4.934974e-002
7.055022e-002
8.332866e-002
9.498772e-002
7.839916e-002
7.617585e-002
6.732343e-002
7.254942e-002
3.649018e-002
4.649850e-002
2.753099e-002
2.529088e-002
2.950301e-002
3.416754e-002
3.406246e-002
2.852548e-002
2.946350e-002
2.376455e-002
2.480379e-002
1.540144e-002
1.376429e-002
1.552989e-002
1.599595e-002
2.120421e-002
1.308053e-002
7.824658e-003
1.175327e-002
1.288611e-002
8.563364e-003
1.103351e-002
1.908445e-002
1.192366e-002
1.393414e-002
1.608176e-002
2.654371e-002
2.304630e-002
2.352644e-002
2.430961e-002
2.571325e-002
3.697546e-002
4.234470e-002
3.716405e-002
5.569472e-002
6.113724e-002
5.084066e-002
6.095565e-002
4.533927e-002
6.244987e-002
6.109930e-002
5.198896e-002
5.874171e-002
3.308377e-002
1.938342e-002
2.200596e-002
2.433592e-002
2.515398e-002
2.354267e-002
3.504330e-002
4.090702e-002
4.406934e-002
3.190969e-002
4.447403e-002
5.986207e-002
7.068532e-002
8.745977e-002
6.465111e-002
6.835561e-002
5.280809e-002
5.289771e-002
4.709938e-002
3.240734e-002
3.757864e-002
3.744961e-002
6.217944e-002
8.635913e-002
7.810818e-002
6.140716e-002
7.025883e-002
4.703949e-002
4.342997e-002
4.387123e-002
4.619248e-002
6.739288e-002
7.169334e-002
6.595199e-002
5.433449e-002
3.751759e-002
4.265798e-002
3.225490e-002
3.100119e-002
3.636117e-002
3.227158e-002
3.323388e-002
3.052207e-002
2.535180e-002
2.769581e-002
2.602131e-002
3.263755e-002
2.979282e-002
3.242654e-002
3.846581e-002
2.136317e-002
2.601896e-002
2.336755e-002
3.470943e-002
5.756263e-002
5.374490e-002
3.998472e-002
3.422812e-002
4.941895e-002
5.666026e-002
3.329441e-002
6.751646e-002
4.137097e-002
3.517717e-002
3.263587e-002
4.979907e-002
4.090189e-002
4.180586e-002
4.059431e-002
2.282232e-002
2.559550e-002
1.781778e-002
1.788446e-002
1.839533e-002
3.372780e-002
3.389185e-002
2.861726e-002
3.804578e-002
4.560937e-002
5.579671e-002
4.537855e-002
6.517677e-002
6.683972e-002
7.856790e-002
1.012541e-001
9.451571e-002
8.197517e-002
1.008993e-001
1.515136e-001
2.123333e-001
2.150392e-001
3.210353e-001
2.655001e-001
3.209912e-001
4.217343e-001
4.826071e-001
6.128567e-001
6.158058e-001
9.413231e-001
9.156291e-001
9.768068e-001
6.586574e-001
3.728170e-001
4.275902e-001
6.716553e-001
5.193650e-001
4.154592e-001
5.357715e-001
4.833755e-001
4.624545e-001
2.515555e-001
2.690949e-001
3.658824e-001
2.056535e-001
3.008028e-001
2.261962e-001
2.776471e-001
1.853572e-001
1.372833e-001
1.611736e-001
1.542941e-001
1.797465e-001
1.967870e-001
1.766573e-001
2.184398e-001
1.896784e-001
2.377466e-001
2.721911e-001
2.822611e-001
5.130188e-001
5.005793e-001
5.492879e-001
4.268627e-001
4.129696e-001
4.126342e-001
2.785212e-001
2.124532e-001
2.743202e-001
1.510913e-001
1.451525e-001
1.729661e-001
1.357365e-001
1.159628e-001
5.198094e-002
6.680792e-002
5.592567e-002
6.142772e-002
9.208683e-002
9.694725e-002
7.936237e-002
5.866451e-002
5.263337e-002
6.228041e-002
6.185977e-002
5.114522e-002
5.732343e-002
5.560606e-002
5.538699e-002
3.134597e-002
2.295400e-002
4.282432e-002
4.878877e-002
2.369957e-002
1.028545e-002
1.045783e-002
1.442262e-002
1.498498e-002
1.809055e-002
1.142576e-002
5.168648e-003
5.617973e-003
3.663384e-003
4.578116e-003
4.064616e-003
4.739990e-003
1.077712e-002
1.190297e-002
7.899120e-003
1.158531e-002
1.179986e-002
8.659277e-003
5.637076e-003
4.975659e-003
3.630290e-003
4.969662e-003
3.545327e-003
2.621928e-003
2.504332e-003
2.654751e-003
2.599675e-003
2.111929e-003
2.510797e-003
2.889576e-003
2.381293e-003
2.755368e-003
6.637811e-003
5.918113e-003
6.231328e-003
6.188261e-003
7.024161e-003
7.841340e-003
7.435296e-003
7.338084e-003
8.901156e-003
7.773907e-003
6.772464e-003
4.096183e-003
4.488907e-003
3.590629e-003
5.642304e-003
5.563352e-003
9.692834e-003
1.054083e-002
1.467180e-002
1.085032e-002
1.115314e-002
5.623004e-003
3.878118e-003
5.956893e-003
5.919187e-003
7.331514e-003
6.726880e-003
5.170043e-003
4.316282e-003
2.494432e-003
3.594956e-003
2.943980e-003
2.412664e-003
2.984995e-003
3.415986e-003
2.737364e-003
1.806910e-003
1.353963e-003
8.077143e-004
1.147763e-003
1.005631e-003
1.178735e-003
1.817047e-003
3.065294e-003
3.326534e-003
2.981224e-003
2.502140e-003
2.747761e-003
3.420905e-003
3.120990e-003
3.026794e-003
3.234607e-003
2.946257e-003
2.215497e-003
2.879235e-003
3.212558e-003
2.846930e-003
5.026798e-003
3.670915e-003
4.709346e-003
4.238039e-003
2.939985e-003
3.097789e-003
3.655168e-003
4.594744e-003
3.449012e-003
4.082627e-003
3.260280e-003
3.254404e-003
2.050180e-003
2.834251e-003
2.660039e-003
3.474887e-003
4.230384e-003
2.503776e-003
2.321896e-003
2.225625e-003
3.060404e-003
4.730512e-003
5.191559e-003
7.585780e-003
7.942940e-003
5.515395e-003
5.094496e-003
5.676302e-003
7.383609e-003
6.105606e-003
8.041336e-003
8.186701e-003
7.006494e-003
7.359245e-003
7.667893e-003
4.329320e-003
3.231027e-003
1.921290e-003
2.632053e-003
2.401506e-003
1.994272e-003
1.775246e-003
8.680712e-004
8.220993e-004
1.089420e-003
9.334653e-004
1.097247e-003
1.291215e-003
1.765309e-003
1.608867e-003
1.565652e-003
1.867172e-003
1.795688e-003
1.700218e-003
7.600808e-004
1.087098e-003
9.877755e-004
2.020902e-003
1.533291e-003
2.266512e-003
2.177431e-003
2.204025e-003
1.759881e-003
1.497791e-003
1.263728e-003
9.786525e-004
7.881812e-004
9.103195e-004
8.230054e-004
1.082991e-003
1.142534e-003
9.063225e-004
9.578141e-004
1.053146e-003
1.136289e-003
1.218118e-003
1.521178e-003
1.499623e-003
3.239633e-003
3.791020e-003
4.330227e-003
3.981992e-003
3.072094e-003
3.490287e-003
4.578653e-003
3.004781e-003
3.192102e-003
2.518504e-003
3.161052e-003
2.467234e-003
1.536758e-003
1.952422e-003
1.347640e-003
8.491313e-004
1.189703e-003
1.179753e-003
1.543589e-003
1.659991e-003
1.335186e-003
1.141044e-003
1.240086e-003
1.475819e-003
1.224690e-003
7.540708e-004
3.995567e-004
6.296116e-004
4.785804e-004
1.042433e-003
9.179066e-004
8.859762e-004
4.634384e-004
4.909575e-004
3.694133e-004
3.336377e-004
3.653591e-004
1.895735e-004
2.352334e-004
2.920670e-004
2.197967e-004
2.175450e-004
3.382082e-004
3.926637e-004
3.217311e-004
2.089542e-004
1.739502e-004
1.530868e-004
1.834863e-004
1.353797e-004
1.483416e-004
1.193957e-004
8.546582e-005
1.152104e-004
1.182836e-004
8.417098e-005
9.758068e-005
9.848624e-005
9.429329e-005
1.069645e-004
8.968549e-005
1.102062e-004
8.946606e-005
9.662681e-005
9.573394e-005
1.467399e-004
3.148213e-004
2.622481e-004
2.709011e-004
2.972798e-004
3.637872e-004
3.140935e-004
3.065662e-004
2.948957e-004
1.677811e-004
9.392685e-005
1.615551e-004
2.498128e-004
1.687737e-004
1.998785e-004
2.669226e-004
2.499753e-004
2.351398e-004
2.439542e-004
1.358969e-004
1.230167e-004
1.183807e-004
9.750304e-005
1.035128e-004
9.517856e-005
8.831722e-005
1.125100e-004
8.530992e-005
8.804144e-005
8.773654e-005
1.008436e-004
1.174124e-004
1.648963e-004
1.873006e-004
2.005479e-004
1.848737e-004
1.316121e-004
1.254142e-004
1.003319e-004
1.222282e-004
1.152439e-004
9.948529e-005
1.313496e-004
1.052672e-004
1.161451e-004
8.672095e-005
8.677709e-005
1.137739e-004
1.194318e-004
1.398224e-004
2.406661e-004
2.784660e-004
3.745059e-004
3.099139e-004
4.028404e-004
5.344396e-004
6.105737e-004
6.363219e-004
3.694288e-004
3.365097e-004
4.905634e-004
2.922030e-004
3.362331e-004
4.500876e-004
4.970749e-004
4.166683e-004
4.044823e-004
4.461174e-004
6.153597e-004
6.676308e-004
6.927954e-004
6.102761e-004
5.875440e-004
5.148306e-004
8.143846e-004
8.960324e-004
8.563136e-004
6.676824e-004
5.128948e-004
7.591913e-004
9.291152e-004
1.164750e-003
1.874391e-003
2.185502e-003
2.340999e-003
2.383509e-003
3.004435e-003
3.741441e-003
4.012903e-003
5.198761e-003
5.018127e-003
3.228711e-003
5.569399e-003
4.965436e-003
5.376732e-003
5.540551e-003
3.205763e-003
3.098514e-003
#nu
4.158888e-002
1.036307e-001
1.107336e-001
1.073338e-001
8.075552e-002
8.211669e-002
1.054678e-001
9.699177e-002
8.453337e-002
4.174353e-002
8.544347e-002
1.052591e-001
9.755238e-002
1.063152e-001
1.001364e-001
4.536552e-002
1.072527e-001
8.870887e-002
9.734352e-002
7.908570e-002
1.269580e-001
1.207387e-001
8.465856e-002
1.068568e-001
8.451171e-002
1.225530e-001
1.171702e-001
9.075291e-002
9.639395e-002
9.709492e-002
4.474751e-002
9.426430e-002
8.838580e-002
1.151451e-001
4.975055e-002
7.266247e-002
1.180188e-001
9.581645e-002
1.272918e-001
1.224250e-001
1.330074e-001
8.157573e-002
8.431832e-002
5.812284e-002
7.724030e-002
1.034179e-001
4.745067e-002
9.686767e-002
9.775287e-002
9.835565e-002
5.396749e-002
1.001633e-001
1.084220e-001
1.025652e-001
1.087778e-001
8.834017e-002
9.344729e-002
1.048953e-001
1.046547e-001
9.846946e-002
8.948994e-002
1.074939e-001
9.487545e-002
9.509153e-002
7.585003e-002
9.562098e-002
9.181025e-002
1.303182e-001
5.264317e-002
1.271794e-001
1.075975e-001
1.105023e-001
8.796141e-002
5.681915e-002
8.333867e-002
1.118213e-001
9.831145e-002
5.156692e-002
1.119512e-001
5.961462e-002
1.078307e-001
8.480275e-002
1.179942e-001
1.185695e-001
1.088288e-001
1.080337e-001
1.117789e-001
1.179870e-001
8.452228e-002
1.472253e-001
5.643798e-002
9.739728e-002
1.280240e-001
1.255552e-001
8.398488e-002
6.009485e-002
8.524273e-002
9.370566e-002
1.262229e-001
8.059132e-002
1.067870e-001
1.100644e-001
1.200072e-001
1.029927e-001
1.262560e-001
1.104792e-001
7.495888e-002
1.037834e-001
1.190233e-001
9.712129e-002
1.210766e-001
9.881416e-002
1.158066e-001
7.993997e-002
5.336253e-002
5.243843e-002
5.356951e-002
8.074798e-002
1.008229e-001
9.509865e-002
1.162551e-001
5.591427e-002
8.438206e-002
9.892060e-002
9.567427e-002
1.106131e-001
9.822825e-002
1.159545e-001
1.045801e-001
8.864352e-002
1.040153e-001
1.338183e-001
1.217998e-001
1.039866e-001
1.069947e-001
1.101051e-001
1.164871e-001
1.204280e-001
8.666604e-002
1.176908e-001
1.070706e-001
1.114872e-001
8.979316e-002
1.137627e-001
1.204315e-001
9.374898e-002
1.194439e-001
1.325364e-001
1.100260e-001
1.357378e-001
1.017180e-001
9.174660e-002
1.448768e-001
8.957934e-002
1.211308e-001
1.059994e-001
1.120480e-001
1.113353e-001
9.559520e-002
8.156848e-002
8.201226e-002
7.372569e-002
7.740542e-002
1.090896e-001
1.150505e-001
9.530636e-002
1.143771e-001
1.171100e-001
1.095904e-001
4.219051e-002
1.256589e-001
1.031793e-001
9.840815e-002
9.265170e-002
9.302277e-002
1.050472e-001
8.708473e-002
1.249336e-001
1.137090e-001
9.318797e-002
1.019364e-001
1.062750e-001
1.041904e-001
5.525074e-002
5.363912e-002
1.148826e-001
1.047341e-001
8.418307e-002
8.701929e-002
4.389801e-002
6.209285e-002
1.054964e-001
1.074861e-001
4.552479e-002
4.910984e-002
9.390670e-002
1.032958e-001
4.595237e-002
4.966932e-002
9.884842e-002
1.283917e-001
8.104322e-002
1.268492e-001
1.203276e-001
9.505306e-002
9.493787e-002
1.101632e-001
8.293331e-002
9.774560e-002
9.345597e-002
9.536632e-002
8.716441e-002
1.458327e-001
9.396698e-002
1.031790e-001
9.996608e-002
1.143089e-001
1.087891e-001
1.106673e-001
1.182637e-001
1.157404e-001
1.043131e-001
9.535421e-002
9.653968e-002
1.082657e-001
1.179563e-001
1.106292e-001
9.764097e-002
7.821250e-002
4.980922e-002
8.570988e-002
4.757270e-002
1.036150e-001
1.073910e-001
8.594129e-002
1.071821e-001
8.881084e-002
1.018415e-001
8.678004e-002
8.918829e-002
1.138233e-001
5.262765e-002
1.309994e-001
9.899373e-002
1.161636e-001
1.235723e-001
8.853908e-002
1.016736e-001
1.086157e-001
1.012880e-001
9.913099e-002
1.148307e-001
8.412488e-002
1.130454e-001
8.599507e-002
1.060051e-001
1.124450e-001
8.326996e-002
1.053536e-001
9.593191e-002
1.030640e-001
1.170302e-001
9.064071e-002
1.222799e-001
1.045238e-001
1.275241e-001
1.019972e-001
8.346262e-002
7.016859e-002
1.342253e-001
5.076155e-002
1.148728e-001
8.994270e-002
9.798213e-002
1.013881e-001
4.783598e-002
1.061641e-001
9.743649e-002
1.091631e-001
1.021141e-001
1.261926e-001
1.113204e-001
1.338773e-001
1.074662e-001
1.030188e-001
1.090651e-001
1.236776e-001
1.037497e-001
1.228673e-001
1.056160e-001
8.914234e-002
1.207880e-001
1.082385e-001
1.166775e-001
1.141976e-001
8.260445e-002
7.963351e-002
1.063187e-001
8.762736e-002
1.397848e-001
1.110429e-001
9.394798e-002
1.018883e-001
8.159660e-002
1.282958e-001
1.060433e-001
9.331034e-002
9.820402e-002
7.504287e-002
9.225254e-002
1.163189e-001
9.096136e-002
9.636859e-002
1.035084e-001
1.110911e-001
9.607617e-002
8.553703e-002
9.106515e-002
6.377759e-002
8.296569e-002
1.019567e-001
1.001902e-001
1.076916e-001
1.155896e-001
1.037071e-001
1.162319e-001
9.795884e-002
1.084151e-001
1.027131e-001
9.122857e-002
9.645608e-002
1.060541e-001
1.122215e-001
1.214464e-001
1.065689e-001
8.926755e-002
9.663775e-002
9.071140e-002
1.201167e-001
1.063896e-001
1.073604e-001
1.045787e-001
9.386266e-002
1.283816e-001
9.502475e-002
8.961814e-002
1.146660e-001
1.093692e-001
8.490521e-002
1.075940e-001
8.914031e-002
1.063406e-001
9.395890e-002
1.444403e-001
7.277755e-002
1.040528e-001
1.088154e-001
1.204125e-001
9.858195e-002
8.994640e-002
7.566163e-002
1.003817e-001
7.591548e-002
7.389559e-002
9.349542e-002
1.125985e-001
9.611271e-002
5.495364e-002
9.234483e-002
7.783525e-002
1.238044e-001
1.023782e-001
9.418096e-002
1.108937e-001
1.054408e-001
8.904651e-002
9.778954e-002
1.078130e-001
1.224630e-001
8.976360e-002
1.133744e-001
9.163574e-002
1.002760e-001
1.181709e-001
9.373394e-002
9.805913e-002
1.037205e-001
7.691170e-002
9.546750e-002
1.038371e-001
1.051992e-001
8.368796e-002
9.465136e-002
1.191193e-001
8.727988e-002
8.611379e-002
1.037800e-001
1.191745e-001
9.237498e-002
9.635055e-002
1.024951e-001
1.011942e-001
1.057985e-001
9.544289e-002
4.776006e-002
1.041103e-001
8.030687e-002
8.926341e-002
9.268896e-002
8.988448e-002
8.596674e-002
1.189856e-001
1.411059e-001
9.333386e-002
1.050108e-001
8.871046e-002
1.159941e-001
9.361541e-002
1.004188e-001
1.154255e-001
8.764309e-002
9.976238e-002
9.060375e-002
1.017659e-001
1.060102e-001
1.263952e-001
1.078242e-001
1.101164e-001
8.830848e-002
8.415845e-002
4.450625e-002
1.224760e-001
9.912351e-002
9.309237e-002
1.113881e-001
8.839052e-002
8.960938e-002
1.002419e-001
1.109422e-001
9.856321e-002
8.950117e-002
5.174340e-002
8.388195e-002
1.254501e-001
1.118797e-001
9.154541e-002
8.310116e-002
1.009229e-001
1.236307e-001
8.845211e-002
1.026826e-001
1.016169e-001
9.820300e-002
1.067792e-001
1.013623e-001
1.139798e-001
1.158293e-001
9.391560e-002
8.487599e-002
1.500163e-001
8.796641e-002
9.899180e-002
1.022252e-001
1.013522e-001
9.735349e-002
9.542288e-002
1.157287e-001
1.040566e-001
9.814861e-002
8.655711e-002
1.002257e-001
1.047889e-001
1.020177e-001
1.111808e-001
1.072994e-001
1.096268e-001
8.941272e-002
1.107862e-001
9.612866e-002
1.169056e-001
8.839394e-002
9.860119e-002
1.222477e-001
1.108434e-001
1.137946e-001
1.456414e-001
1.321787e-001
9.813666e-002
9.672477e-002
6.039795e-002
8.829406e-002
9.913988e-002
1.152754e-001
5.534036e-002
1.157136e-001
6.159084e-002
7.762546e-002
1.046899e-001
1.182103e-001
9.628591e-002
8.334457e-002
1.143570e-001
1.409490e-001
4.054044e-002
1.019203e-001
9.591206e-002
1.032008e-001
1.066369e-001
1.214264e-001
4.893646e-002
9.536228e-002
9.050594e-002
4.560908e-002
1.095272e-001
9.348306e-002
4.352461e-002
7.235858e-002
8.222426e-002
7.895542e-002
1.224146e-001
1.195504e-001
8.666643e-002
9.398314e-002
9.186941e-002
8.513291e-002
1.264714e-001
9.388793e-002
9.446821e-002
1.180239e-001
1.036876e-001
9.878463e-002
1.055272e-001
8.570302e-002
5.554943e-002
1.194023e-001
8.981922e-002
1.313651e-001
8.187725e-002
1.084776e-001
1.047625e-001
9.913055e-002
1.008178e-001
1.254962e-001
8.825726e-002
1.052535e-001
9.833363e-002
1.036655e-001
8.529119e-002
1.051819e-001
7.335471e-002
9.629024e-002
1.176446e-001
1.001989e-001
8.721884e-002
1.021068e-001
9.163961e-002
8.617862e-002
8.790389e-002
1.191807e-001
1.240700e-001
8.643250e-002
9.912389e-002
9.832452e-002
1.201250e-001
1.101602e-001
1.223250e-001
1.240285e-001
1.052596e-001
1.224621e-001
8.082053e-002
8.705242e-002
9.838710e-002
9.405640e-002
1.061462e-001
1.232386e-001
1.319477e-001
1.181636e-001
7.629341e-002
1.009806e-001
5.555849e-002
1.040992e-001
8.470173e-002
1.100511e-001
1.090592e-001
7.400787e-002
4.414887e-002
1.007104e-001
1.209738e-001
1.307027e-001
4.478293e-002
9.820601e-002
8.066860e-002
1.122632e-001
1.191253e-001
8.834281e-002
1.188964e-001
9.676628e-002
1.169989e-001
4.938300e-002
9.489573e-002
1.335868e-001
9.637737e-002
1.166080e-001
9.277546e-002
1.113056e-001
7.741013e-002
1.091491e-001
1.149613e-001
1.259367e-001
1.272554e-001
7.678852e-002
1.418178e-001
9.395973e-002
1.057952e-001
1.080936e-001
6.235831e-002
9.733019e-002
5.205603e-002
1.120098e-001
4.635960e-002
1.046992e-001
1.154631e-001
9.963446e-002
1.032158e-001
4.895553e-002
9.546680e-002
7.880237e-002
9.981091e-002
9.949869e-002
1.172572e-001
1.028992e-001
1.085250e-001
5.303276e-002
1.088609e-001
1.107423e-001
4.227068e-002
1.042055e-001
1.166178e-001
8.302655e-002
1.081852e-001
9.735985e-002
1.017605e-001
1.034757e-001
3.652675e-002
1.270277e-001
1.061145e-001
1.016664e-001
8.098313e-002
9.204822e-002
1.344662e-001
7.642239e-002
1.061959e-001
1.019157e-001
4.534059e-002
9.954013e-002
1.268779e-001
8.044053e-002
4.595876e-002
1.055078e-001
7.113072e-002
9.825472e-002
1.328451e-001
8.040977e-002
1.018259e-001
1.041054e-001
1.367060e-001
1.199694e-001
6.659145e-002
1.211768e-001
9.223349e-002
1.128556e-001
5.731705e-002
1.074947e-001
8.456359e-002
1.027837e-001
7.997589e-002
9.914105e-002
1.093167e-001
5.642712e-002
9.098528e-002
1.130377e-001
1.514416e-001
1.171308e-001
1.024064e-001
8.259553e-002
9.508494e-002
9.336256e-002
1.269672e-001
1.006532e-001
1.140629e-001
1.097752e-001
9.372668e-002
7.968229e-002
1.122842e-001
9.617414e-002
1.228804e-001
9.796938e-002
1.105154e-001
1.056901e-001
9.365025e-002
1.116222e-001
1.115542e-001
9.183934e-002
1.039875e-001
9.702138e-002
9.863017e-002
7.577152e-002
8.458300e-002
1.271304e-001
6.738648e-002
1.174906e-001
1.253173e-001
1.109438e-001
9.334074e-002
8.561025e-002
1.286634e-001
9.337418e-002
4.556317e-002
5.852827e-002
9.263152e-002
1.017599e-001
5.299749e-002
1.185510e-001
4.570929e-002
8.556947e-002
1.112867e-001
1.049946e-001
8.415153e-002
5.802818e-002
5.711099e-002
9.494405e-002
9.577658e-002
1.085489e-001
1.040654e-001
9.336793e-002
9.316866e-002
1.068727e-001
1.008737e-001
1.106656e-001
1.099063e-001
5.498000e-002
1.144371e-001
1.089036e-001
1.291223e-001
1.201994e-001
1.203120e-001
1.051429e-001
1.024622e-001
9.253676e-002
1.219036e-001
1.165493e-001
8.860708e-002
1.172016e-001
8.597887e-002
1.059978e-001
1.234632e-001
1.048256e-001
9.407205e-002
1.018540e-001
6.635508e-002
8.207916e-002
5.845813e-002
4.177729e-002
7.655266e-002
9.885482e-002
5.001092e-002
1.117864e-001
9.195209e-002
1.009866e-001
1.233500e-001
9.622299e-002
1.052906e-001
5.278650e-002
1.262114e-001
1.082089e-001
9.485281e-002
8.934727e-002
9.393618e-002
1.126762e-001
1.188817e-001
8.867507e-002
1.085147e-001
9.239037e-002
8.457314e-002
1.038677e-001
8.508444e-002
1.211914e-001
1.010419e-001
1.028858e-001
9.414889e-002
7.556287e-002
8.262832e-002
5.149967e-002
1.090469e-001
1.062658e-001
1.062902e-001
1.004842e-001
1.090082e-001
8.890813e-002
1.092497e-001
1.318434e-001
9.022224e-002
1.165244e-001
1.140158e-001
1.125382e-001
1.088272e-001
1.088421e-001
9.434431e-002
9.744167e-002
1.095063e-001
1.096823e-001
1.210684e-001
9.673545e-002
1.104747e-001
1.004432e-001
6.414103e-002
7.913303e-002
1.145403e-001
1.096715e-001
4.931340e-002
1.096086e-001
1.066114e-001
1.091855e-001
1.121388e-001
9.855669e-002
8.451556e-002
8.658516e-002
9.942393e-002
9.962106e-002
1.063017e-001
8.967061e-002
1.123421e-001
9.805354e-002
9.923378e-002
9.306477e-002
8.926371e-002
9.981097e-002
6.101408e-002
1.134654e-001
9.937565e-002
7.186679e-002
9.136075e-002
1.081577e-001
9.722402e-002
1.009634e-001
9.186427e-002
8.474627e-002
9.647635e-002
9.477314e-002
9.441946e-002
1.130250e-001
9.335300e-002
1.047755e-001
7.598059e-002
1.002335e-001
1.033355e-001
1.098723e-001
1.062459e-001
1.369592e-001
8.351585e-002
8.578427e-002
9.601237e-002
1.243204e-001
9.551835e-002
8.216985e-002
1.215918e-001
1.057953e-001
9.453520e-002
1.049235e-001
1.173365e-001
7.018453e-002
9.871288e-002
1.272931e-001
8.936893e-002
9.242153e-002
1.039188e-001
4.825274e-002
9.091149e-002
8.548251e-002
9.324245e-002
8.937500e-002
1.007368e-001
8.735843e-002
1.044714e-001
8.579718e-002
9.340843e-002
7.585547e-002
8.441578e-002
8.067622e-002
8.301089e-002
9.074907e-002
1.177773e-001
1.002912e-001
9.139151e-002
1.046050e-001
8.956807e-002
1.207481e-001
1.220979e-001
1.156776e-001
7.441527e-002
9.166869e-002
8.476018e-002
1.054903e-001
9.171107e-002
9.826056e-002
1.133662e-001
8.982820e-002
1.088349e-001
1.233173e-001
1.024341e-001
1.006110e-001
9.605663e-002
1.058416e-001
1.151390e-001
1.004051e-001
1.002737e-001
1.216262e-001
1.017077e-001
1.020456e-001
1.010499e-001
1.093016e-001
1.276129e-001
8.239126e-002
1.205402e-001
1.318170e-001
9.785716e-002
7.606899e-002
7.600120e-002
1.000626e-001
1.271065e-001
1.238235e-001
1.036505e-001
1.318773e-001
1.093198e-001
1.075477e-001
8.684378e-002
1.073949e-001
9.964147e-002
9.882184e-002
9.995711e-002
1.002979e-001
1.280540e-001
8.321750e-002
9.374127e-002
1.101890e-001
1.224249e-001
8.763299e-002
1.044037e-001
7.214042e-002
9.823108e-002
1.074691e-001
1.041059e-001
1.068247e-001
5.884933e-002
1.237366e-001
8.394239e-002
1.193195e-001
9.213631e-002
1.007409e-001
1.073817e-001
7.940399e-002
1.066514e-001
8.413070e-002
9.420709e-002
9.921322e-002
1.170304e-001
9.119649e-002
9.082668e-002
1.150062e-001
9.065945e-002
1.159777e-001
9.286577e-002
1.007344e-001
1.029044e-001
8.048127e-002
9.252757e-002
1.079159e-001
1.106064e-001
8.799712e-002
8.779928e-002
1.022478e-001
9.391422e-002
1.007944e-001
9.933804e-002
9.556462e-002
9.712584e-002
9.823658e-002
9.106436e-002
1.086758e-001
1.241448e-001
9.225198e-002
9.464255e-002
1.010722e-001
8.218097e-002
1.132636e-001
9.961662e-002
9.358940e-002
9.191955e-002
1.588867e-001
9.055324e-002
#delta
9.953668e-005
1.008988e-004
1.737398e-004
1.582068e-004
2.158907e-004
2.411353e-004
2.568398e-004
2.471898e-004
3.801251e-004
5.205511e-004
3.388635e-004
2.906373e-004
1.822612e-004
1.421123e-004
2.126049e-004
2.355085e-004
2.771794e-004
3.048417e-004
5.686888e-004
6.670690e-004
8.198922e-004
8.464970e-004
1.120550e-003
1.054582e-003
1.436954e-003
1.256654e-003
9.009180e-004
8.191758e-004
9.108857e-004
1.057020e-003
8.133518e-004
5.083599e-004
4.496024e-004
5.646343e-004
4.086685e-004
3.638711e-004
2.321868e-004
2.762547e-004
2.028135e-004
2.854757e-004
2.954442e-004
2.718803e-004
2.692048e-004
2.252827e-004
2.656993e-004
2.973423e-004
2.511256e-004
1.911344e-004
1.781155e-004
2.309852e-004
2.008232e-004
1.979665e-004
2.592686e-004
3.737136e-004
5.452696e-004
8.184838e-004
1.233382e-003
1.117898e-003
1.032147e-003
1.182665e-003
1.078151e-003
1.436694e-003
1.449531e-003
1.232236e-003
1.287970e-003
8.204315e-004
7.506582e-004
7.635966e-004
5.791217e-004
4.361109e-004
3.793572e-004
2.453681e-004
3.176615e-004
2.365320e-004
2.314957e-004
1.985134e-004
1.439444e-004
1.436271e-004
1.206327e-004
1.738806e-004
1.729028e-004
2.662702e-004
3.618663e-004
3.101902e-004
2.730732e-004
1.479314e-004
1.403590e-004
1.339814e-004
1.460539e-004
3.276894e-004
2.337036e-004
2.296144e-004
1.173619e-004
8.414864e-005
1.035684e-004
5.763329e-005
7.034843e-005
1.174584e-004
1.821048e-004
2.720539e-004
3.146532e-004
2.814274e-004
1.732250e-004
2.205693e-004
2.243104e-004
2.759905e-004
2.338809e-004
2.206161e-004
2.830093e-004
2.497007e-004
1.452728e-004
1.027597e-004
8.740317e-005
1.162301e-004
1.235373e-004
1.214324e-004
1.002475e-004
1.432853e-004
1.360151e-004
1.137012e-004
7.168095e-005
6.599070e-005
1.121648e-004
1.293987e-004
1.861074e-004
2.529497e-004
3.849621e-004
3.344810e-004
3.437046e-004
4.718481e-004
3.982701e-004
3.872312e-004
5.292638e-004
3.940483e-004
2.846791e-004
3.626039e-004
3.943498e-004
2.562705e-004
3.263194e-004
3.354740e-004
3.482893e-004
3.788346e-004
4.842209e-004
2.989052e-004
2.503204e-004
2.425943e-004
1.713222e-004
1.633951e-004
2.111848e-004
3.736352e-004
3.534089e-004
3.245233e-004
4.243331e-004
5.997341e-004
5.491158e-004
5.817121e-004
5.588108e-004
4.193147e-004
5.175925e-004
5.239571e-004
5.019114e-004
4.444961e-004
4.246679e-004
4.322710e-004
5.092886e-004
6.724648e-004
8.461602e-004
9.050040e-004
7.722585e-004
6.108154e-004
6.222220e-004
4.631074e-004
4.444286e-004
3.353899e-004
2.381965e-004
3.104517e-004
2.180462e-004
2.956483e-004
3.615724e-004
2.778764e-004
2.557536e-004
3.265711e-004
4.018401e-004
5.026523e-004
5.581329e-004
8.593098e-004
6.402710e-004
6.606458e-004
7.598892e-004
5.659872e-004
2.468880e-004
1.756991e-004
1.420371e-004
2.292758e-004
2.203193e-004
1.836119e-004
1.636437e-004
1.749174e-004
1.179798e-004
1.833468e-004
3.084198e-004
3.428369e-004
4.147736e-004
5.231099e-004
7.345658e-004
9.000199e-004
1.043472e-003
6.802817e-004
6.547150e-004
1.037509e-003
1.099706e-003
1.510067e-003
2.162685e-003
2.437882e-003
2.748637e-003
2.367975e-003
1.412092e-003
1.440298e-003
1.257979e-003
1.124448e-003
9.949186e-004
8.383146e-004
1.057958e-003
8.308130e-004
9.711299e-004
1.028183e-003
1.269525e-003
6.120971e-004
7.808677e-004
7.576106e-004
5.293513e-004
6.302840e-004
7.354520e-004
5.764099e-004
6.540402e-004
5.962960e-004
7.487111e-004
7.583577e-004
6.926273e-004
6.720074e-004
1.167101e-003
1.066315e-003
1.595052e-003
1.113581e-003
1.274019e-003
1.193657e-003
9.824860e-004
1.267776e-003
1.446954e-003
1.938335e-003
1.860477e-003
1.244761e-003
1.103926e-003
6.759569e-004
7.859041e-004
4.596652e-004
4.396158e-004
4.470763e-004
4.534430e-004
4.153210e-004
3.815122e-004
3.934345e-004
4.384727e-004
5.602088e-004
7.078030e-004
9.260077e-004
5.693078e-004
4.027071e-004
3.693649e-004
2.701003e-004
3.456590e-004
3.373458e-004
5.424245e-004
6.939764e-004
1.027152e-003
6.372512e-004
6.492400e-004
7.375212e-004
4.744562e-004
5.612377e-004
7.301955e-004
8.864661e-004
9.551273e-004
7.060281e-004
6.893201e-004
6.479586e-004
6.070901e-004
5.727472e-004
5.879674e-004
1.106197e-003
1.054815e-003
6.930599e-004
7.624196e-004
7.434748e-004
8.256216e-004
5.391363e-004
3.661546e-004
5.219736e-004
9.380178e-004
9.603355e-004
7.135965e-004
4.094951e-004
3.099743e-004
2.519956e-004
2.944469e-004
1.921998e-004
2.531815e-004
1.986978e-004
1.701541e-004
1.968975e-004
1.256485e-004
1.131008e-004
7.465781e-005
6.263886e-005
7.544425e-005
5.342369e-005
4.398002e-005
3.970759e-005
4.057875e-005
3.514930e-005
4.039458e-005
4.168289e-005
4.649171e-005
6.996934e-005
7.955834e-005
7.523181e-005
6.538319e-005
4.426278e-005
3.149286e-005
2.030678e-005
1.887624e-005
1.636361e-005
2.838086e-005
2.939139e-005
3.065418e-005
4.386777e-005
4.905671e-005
5.555647e-005
4.626144e-005
7.494249e-005
8.327234e-005
5.626317e-005
5.967002e-005
5.674152e-005
6.182918e-005
5.339348e-005
6.722615e-005
6.188967e-005
3.907249e-005
2.635318e-005
4.193578e-005
3.307263e-005
5.225361e-005
3.980131e-005
3.460187e-005
4.304596e-005
5.506907e-005
5.621264e-005
8.857341e-005
5.708678e-005
4.179286e-005
7.069057e-005
8.043833e-005
7.833125e-005
6.782671e-005
6.400070e-005
4.463416e-005
4.978777e-005
5.038579e-005
4.933100e-005
6.848289e-005
9.432427e-005
9.632383e-005
8.632624e-005
1.024017e-004
9.139103e-005
1.218926e-004
1.450088e-004
1.493178e-004
1.420896e-004
9.279369e-005
9.575665e-005
7.855902e-005
8.056114e-005
8.226998e-005
8.168256e-005
5.369710e-005
5.060585e-005
3.556927e-005
2.133195e-005
1.937398e-005
1.683072e-005
1.502437e-005
1.134255e-005
8.991523e-006
7.413690e-006
6.763244e-006
6.391126e-006
6.583715e-006
7.175189e-006
1.005734e-005
1.384184e-005
2.082811e-005
1.657449e-005
1.511091e-005
1.961418e-005
1.629226e-005
1.194886e-005
1.207858e-005
1.657417e-005
1.329869e-005
1.839474e-005
1.918536e-005
1.329003e-005
1.678892e-005
1.482970e-005
9.792514e-006
1.032190e-005
8.113151e-006
6.547869e-006
5.860895e-006
5.319344e-006
6.007381e-006
5.220130e-006
4.172280e-006
3.193211e-006
3.134095e-006
4.414714e-006
3.123905e-006
2.078455e-006
1.783088e-006
1.225131e-006
3.602900e-006
4.509838e-006
5.447133e-006
5.640401e-006
8.166548e-006
9.068884e-006
8.854106e-006
7.775695e-006
8.996569e-006
7.839091e-006
8.097984e-006
1.149305e-005
1.526350e-005
1.399793e-005
1.194097e-005
1.080359e-005
8.950239e-006
6.992358e-006
6.931923e-006
8.212130e-006
6.150515e-006
5.766257e-006
7.410823e-006
6.634424e-006
5.176140e-006
3.909962e-006
6.177455e-006
7.366981e-006
7.832466e-006
6.430174e-006
5.414868e-006
3.574073e-006
3.178818e-006
2.826715e-006
2.539376e-006
2.356002e-006
1.765687e-006
2.006161e-006
3.189192e-006
2.860146e-006
1.910794e-006
2.103651e-006
4.022373e-006
4.950910e-006
3.617120e-006
2.935914e-006
3.877928e-006
3.651835e-006
3.183931e-006
1.963707e-006
1.750686e-006
1.746071e-006
1.366206e-006
7.215630e-007
6.198323e-007
4.959326e-007
4.463694e-007
3.304266e-007
6.668516e-007
8.322058e-007
1.372958e-006
1.360905e-006
1.769319e-006
4.309337e-006
3.565389e-006
2.566241e-006
1.981734e-006
1.729986e-006
1.635630e-006
1.210519e-006
9.882336e-007
8.736484e-007
1.580269e-006
1.970957e-006
1.664286e-006
2.062054e-006
1.977217e-006
1.826439e-006
2.182880e-006
3.779003e-006
4.631988e-006
5.788480e-006
4.023449e-006
6.552723e-006
7.500353e-006
7.612013e-006
7.190028e-006
8.599074e-006
7.892612e-006
4.144962e-006
4.729340e-006
4.905282e-006
5.507621e-006
5.138291e-006
7.896102e-006
8.009454e-006
4.130795e-006
5.205420e-006
4.694162e-006
4.253269e-006
3.003389e-006
2.697091e-006
2.458897e-006
2.020410e-006
2.530516e-006
2.091755e-006
1.626594e-006
1.808144e-006
2.290147e-006
2.063978e-006
2.636146e-006
3.546423e-006
2.863757e-006
4.087453e-006
5.763481e-006
5.289635e-006
5.078058e-006
7.176610e-006
5.837086e-006
7.487326e-006
9.582228e-006
9.857437e-006
8.743040e-006
9.827738e-006
1.180649e-005
1.788793e-005
1.885994e-005
1.673350e-005
2.529903e-005
2.498709e-005
3.526406e-005
2.673104e-005
2.576824e-005
2.648360e-005
2.514322e-005
2.856928e-005
4.176409e-005
5.959107e-005
5.147526e-005
3.995838e-005
7.912342e-005
1.230261e-004
1.020413e-004
6.761107e-005
6.514711e-005
7.170673e-005
5.041742e-005
3.826727e-005
3.788207e-005
3.258711e-005
1.946491e-005
2.369580e-005
3.883563e-005
3.931830e-005
4.259821e-005
3.732212e-005
3.900669e-005
8.855384e-005
6.619542e-005
8.757826e-005
9.923317e-005
7.056665e-005
5.431192e-005
6.006238e-005
4.967877e-005
4.365521e-005
3.180574e-005
2.406039e-005
1.793996e-005
2.627950e-005
2.110022e-005
2.170394e-005
2.357225e-005
2.078522e-005
1.666988e-005
1.232850e-005
1.015269e-005
1.056517e-005
1.126817e-005
1.165823e-005
1.744097e-005
1.155067e-005
8.251292e-006
7.005397e-006
8.938563e-006
8.884845e-006
5.876701e-006
5.942309e-006
8.728015e-006
5.539441e-006
5.242784e-006
7.497425e-006
1.024865e-005
1.120317e-005
1.219335e-005
7.072345e-006
7.622136e-006
8.302950e-006
1.059407e-005
1.408685e-005
1.431225e-005
1.665556e-005
1.784199e-005
1.625423e-005
2.321004e-005
1.288670e-005
1.746263e-005
2.637468e-005
2.220934e-005
3.433361e-005
2.481192e-005
1.472512e-005
2.746458e-005
4.171551e-005
5.957082e-005
5.613761e-005
4.696353e-005
3.287569e-005
3.477266e-005
4.048945e-005
2.291616e-005
1.857480e-005
1.792307e-005
1.810853e-005
1.927380e-005
2.025889e-005
2.254434e-005
1.644377e-005
3.103185e-005
2.500529e-005
3.268606e-005
2.715428e-005
3.661194e-005
2.854790e-005
3.242870e-005
3.356220e-005
5.050465e-005
5.828206e-005
3.797689e-005
3.302316e-005
5.806261e-005
4.892292e-005
5.389998e-005
5.585048e-005
5.014450e-005
3.454715e-005
4.065972e-005
4.802819e-005
3.454064e-005
6.437238e-005
9.039446e-005
8.686545e-005
1.105156e-004
1.096396e-004
9.770297e-005
5.997362e-005
7.629228e-005
9.295134e-005
9.805934e-005
7.583314e-005
4.696041e-005
3.827268e-005
3.092408e-005
3.188889e-005
5.143058e-005
3.820755e-005
4.044057e-005
3.872085e-005
3.116376e-005
2.131050e-005
2.568867e-005
2.168991e-005
1.515555e-005
1.106529e-005
1.566248e-005
2.276948e-005
2.726410e-005
3.173841e-005
2.070671e-005
1.575831e-005
1.178599e-005
1.142434e-005
7.968192e-006
1.034123e-005
1.029632e-005
1.358770e-005
1.435314e-005
1.591984e-005
1.405771e-005
1.592332e-005
2.250039e-005
1.731015e-005
1.886710e-005
3.339291e-005
2.153120e-005
1.525226e-005
2.610864e-005
1.559683e-005
1.231416e-005
1.207199e-005
1.342544e-005
1.328310e-005
1.371829e-005
2.203627e-005
2.919804e-005
3.390602e-005
2.513032e-005
1.597238e-005
1.448049e-005
1.665305e-005
1.320340e-005
9.949513e-006
1.092267e-005
1.320529e-005
1.229412e-005
1.271268e-005
1.251870e-005
9.717635e-006
7.076339e-006
4.962613e-006
7.734722e-006
1.122687e-005
6.871517e-006
6.753620e-006
5.805882e-006
5.041147e-006
5.300946e-006
4.226087e-006
4.829717e-006
4.375751e-006
6.289275e-006
5.672741e-006
7.914597e-006
6.594358e-006
5.306668e-006
7.153906e-006
5.907454e-006
4.312883e-006
3.991964e-006
3.577921e-006
3.799878e-006
3.685368e-006
3.981007e-006
7.465565e-006
8.813408e-006
9.635491e-006
1.402957e-005
2.397762e-005
3.020200e-005
2.181619e-005
3.050537e-005
2.961680e-005
2.427930e-005
3.516569e-005
3.720937e-005
3.635472e-005
3.827787e-005
3.540127e-005
3.236030e-005
3.345984e-005
2.022819e-005
1.464304e-005
1.148927e-005
9.572376e-006
9.830522e-006
7.079072e-006
8.788861e-006
9.370181e-006
7.354173e-006
7.459920e-006
8.917843e-006
6.009486e-006
7.894867e-006
1.225055e-005
9.606547e-006
9.315192e-006
1.287828e-005
1.275968e-005
1.703980e-005
1.018435e-005
6.407612e-006
6.076756e-006
5.454548e-006
5.630142e-006
7.530995e-006
8.712705e-006
1.199016e-005
1.002655e-005
1.226817e-005
1.271707e-005
2.127405e-005
1.953471e-005
1.740171e-005
3.385381e-005
4.099593e-005
5.528237e-005
4.072267e-005
4.211864e-005
8.105703e-005
5.941817e-005
8.690293e-005
6.669446e-005
7.258663e-005
8.918056e-005
5.350377e-005
4.633872e-005
2.590416e-005
2.152350e-005
2.210811e-005
4.723623e-005
7.351069e-005
8.887747e-005
8.860033e-005
1.045664e-004
1.094160e-004
1.333033e-004
1.202845e-004
1.287054e-004
7.009212e-005
7.181464e-005
7.482198e-005
1.003604e-004
6.836090e-005
7.723830e-005
7.690287e-005
1.676165e-004
8.742993e-005
1.291974e-004
1.045161e-004
1.024764e-004
9.916708e-005
8.655628e-005
7.532726e-005
6.707631e-005
1.109370e-004
1.693821e-004
1.511767e-004
7.958292e-005
1.485419e-004
1.980374e-004
1.370421e-004
1.329880e-004
1.888246e-004
1.816047e-004
2.026582e-004
2.197185e-004
1.595815e-004
1.510070e-004
1.566451e-004
1.738635e-004
2.800634e-004
2.813832e-004
5.469318e-004
8.681937e-004
6.854439e-004
8.150362e-004
5.582918e-004
4.297450e-004
4.049134e-004
5.784440e-004
6.880349e-004
5.840426e-004
5.741972e-004
5.600054e-004
4.010016e-004
4.570608e-004
3.880517e-004
2.733830e-004
3.230555e-004
3.573622e-004
2.405424e-004
1.785344e-004
1.935287e-004
2.043801e-004
2.002007e-004
2.620103e-004
2.810735e-004
2.107645e-004
2.402071e-004
2.408006e-004
2.626731e-004
2.064713e-004
1.756818e-004
2.091806e-004
3.742342e-004
3.839279e-004
8.427244e-004
1.012812e-003
1.161817e-003
1.211676e-003
8.483587e-004
1.007614e-003
7.579396e-004
8.388282e-004
6.609483e-004
5.235935e-004
4.591259e-004
1.109838e-003
8.995904e-004
8.544239e-004
8.421073e-004
1.019881e-003
9.111399e-004
6.144941e-004
5.468219e-004
7.925100e-004
1.082092e-003
1.331920e-003
1.406865e-003
1.141230e-003
1.122486e-003
9.265590e-004
1.375622e-003
1.137329e-003
1.671344e-003
1.610734e-003
1.185921e-003
6.071064e-004
3.074378e-004
3.365559e-004
2.347953e-004
1.999124e-004
1.817814e-004
2.377100e-004
2.289677e-004
1.484438e-004
1.830307e-004
2.008968e-004
1.486604e-004
1.326695e-004
1.143540e-004
1.890500e-004
1.351010e-004
1.567403e-004
1.757933e-004
2.057355e-004
3.343436e-004
5.312533e-004
7.024086e-004
8.733382e-004
1.018838e-003
1.139479e-003
1.037207e-003
1.280638e-003
8.181760e-004
9.216786e-004
9.804416e-004
1.083418e-003
1.064856e-003
9.500699e-004
9.973833e-004
1.220863e-003
1.687764e-003
1.103149e-003
1.838372e-003
2.523315e-003
2.852666e-003
2.554933e-003
1.727559e-003
1.070628e-003
1.117150e-003
1.334826e-003
1.920635e-003
2.201511e-003
2.228999e-003
2.345293e-003
2.575362e-003
1.497827e-003
#R
9.686011e-001
9.891182e-001
5.953717e-001
4.863807e-001
3.061317e-001
1.794641e-001
2.519517e-001
3.869352e-001
5.195253e-001
5.451036e-001
4.199648e-001
3.799414e-001
4.124201e-001
4.605804e-001
4.156950e-001
5.418009e-001
4.861587e-001
5.731162e-001
3.938937e-001
4.237722e-001
6.128835e-001
4.579967e-001
8.111253e-001
5.089132e-001
4.936270e-001
3.836120e-001
5.572951e-001
5.144291e-001
4.881990e-001
5.797594e-001
4.983979e-001
4.194930e-001
5.255667e-001
4.385421e-001
6.327420e-001
5.542385e-001
4.221161e-001
5.172429e-001
8.254351e-001
7.051872e-001
4.215458e-001
2.912546e-001
2.023158e-001
1.864534e-001
1.331207e-001
1.233643e-001
1.122072e-001
1.376646e-001
1.766342e-001
2.849160e-001
3.157014e-001
2.414839e-001
3.542999e-001
7.372453e-001
1.018338e+000
1.175350e+000
1.059256e+000
7.761295e-001
5.373745e-001
4.534419e-001
5.066309e-001
4.311277e-001
5.188101e-001
6.937203e-001
6.720023e-001
6.592492e-001
6.930805e-001
3.917210e-001
3.602135e-001
5.922738e-001
7.596322e-001
7.088274e-001
6.319891e-001
6.556923e-001
4.596962e-001
4.386631e-001
6.426000e-001
5.955488e-001
5.394920e-001
3.176231e-001
2.161653e-001
2.108950e-001
2.108374e-001
1.375893e-001
1.390826e-001
9.144425e-002
1.186298e-001
1.033203e-001
9.339074e-002
1.013280e-001
5.481953e-002
4.806083e-002
5.744847e-002
7.542373e-002
8.781025e-002
1.132965e-001
1.126235e-001
8.925218e-002
6.450288e-002
4.514520e-002
5.193634e-002
4.536512e-002
7.940769e-002
6.601954e-002
5.420692e-002
5.319592e-002
5.834730e-002
4.618862e-002
5.883328e-002
5.447379e-002
6.681579e-002
9.521246e-002
8.086108e-002
6.507733e-002
6.997374e-002
9.100510e-002
1.100575e-001
9.848693e-002
9.743978e-002
1.492231e-001
9.743125e-002
1.153354e-001
9.129667e-002
1.094290e-001
1.056939e-001
1.211155e-001
1.564099e-001
1.850392e-001
1.941915e-001
2.148893e-001
1.955369e-001
1.798873e-001
8.491815e-002
7.701633e-002
9.259897e-002
8.601536e-002
7.455443e-002
6.204197e-002
6.499306e-002
3.166327e-002
2.504710e-002
2.539139e-002
3.100766e-002
3.666879e-002
3.850041e-002
5.148991e-002
8.282498e-002
7.938997e-002
1.718720e-001
1.568801e-001
1.241397e-001
9.124898e-002
1.099455e-001
9.006680e-002
8.474261e-002
7.976586e-002
1.605563e-001
2.203253e-001
2.217033e-001
1.860981e-001
1.882064e-001
1.439632e-001
1.890302e-001
3.844008e-001
3.238495e-001
3.823711e-001
4.823469e-001
6.353152e-001
5.506232e-001
4.678754e-001
5.479071e-001
3.366551e-001
3.419973e-001
2.972837e-001
2.842511e-001
3.193568e-001
2.110442e-001
1.306649e-001
1.334169e-001
1.672506e-001
1.893935e-001
2.381074e-001
2.664941e-001
2.262877e-001
2.400088e-001
2.481208e-001
2.531157e-001
2.566199e-001
3.235960e-001
3.740011e-001
5.352758e-001
3.980180e-001
3.740645e-001
4.702078e-001
5.630141e-001
6.573553e-001
7.125444e-001
8.698715e-001
1.111801e+000
1.073522e+000
7.396390e-001
7.359513e-001
5.812577e-001
4.774474e-001
2.728366e-001
2.394437e-001
2.766645e-001
2.835461e-001
2.926977e-001
3.114467e-001
2.172657e-001
1.708131e-001
1.944832e-001
2.265821e-001
2.584397e-001
3.851798e-001
2.528247e-001
3.785056e-001
6.660628e-001
9.686797e-001
1.003096e+000
8.316195e-001
9.493484e-001
6.111550e-001
4.238863e-001
5.957509e-001
7.030294e-001
8.955331e-001
1.171578e+000
7.923457e-001
9.642687e-001
7.557372e-001
5.474840e-001
3.506996e-001
3.292297e-001
2.769370e-001
2.257049e-001
2.349937e-001
2.541447e-001
4.026485e-001
4.648685e-001
3.418388e-001
4.682048e-001
3.754973e-001
3.803304e-001
1.953511e-001
1.587419e-001
8.669548e-002
1.374801e-001
1.975403e-001
1.788817e-001
1.198312e-001
1.576632e-001
2.046627e-001
2.547649e-001
4.301605e-001
5.200847e-001
3.730763e-001
3.873396e-001
4.818739e-001
4.337749e-001
5.060156e-001
4.968099e-001
6.509749e-001
7.662775e-001
8.997176e-001
8.905111e-001
5.864640e-001
3.519382e-001
2.687379e-001
2.736276e-001
3.187844e-001
2.171032e-001
2.080563e-001
1.380374e-001
1.078053e-001
1.071906e-001
9.530708e-002
7.615036e-002
6.242667e-002
4.921677e-002
5.904599e-002
7.169082e-002
7.183385e-002
6.651490e-002
5.747947e-002
6.513225e-002
4.632392e-002
6.862133e-002
5.542514e-002
4.837364e-002
3.524370e-002
4.942306e-002
5.432690e-002
5.026015e-002
3.523977e-002
4.265002e-002
4.025387e-002
3.915829e-002
4.945523e-002
3.446596e-002
3.091143e-002
1.475048e-002
1.729666e-002
1.544883e-002
1.120611e-002
7.369071e-003
1.081269e-002
1.387093e-002
1.968383e-002
1.011998e-002
1.431748e-002
8.467497e-003
9.068310e-003
6.638390e-003
6.262773e-003
4.525584e-003
4.193192e-003
4.215216e-003
3.241328e-003
3.988157e-003
4.889032e-003
4.736540e-003
5.688615e-003
7.199872e-003
5.100131e-003
4.851398e-003
4.427864e-003
6.591867e-003
4.781024e-003
5.346138e-003
3.812892e-003
3.311692e-003
6.154063e-003
5.699448e-003
3.441577e-003
3.682550e-003
2.543297e-003
2.571312e-003
1.692749e-003
3.022087e-003
2.336358e-003
2.612711e-003
1.767832e-003
1.633990e-003
1.260857e-003
1.406510e-003
1.559856e-003
1.090461e-003
1.377823e-003
1.244927e-003
1.213323e-003
1.290745e-003
1.701901e-003
2.643152e-003
2.598686e-003
3.530540e-003
4.776929e-003
4.066817e-003
4.297544e-003
3.930907e-003
5.087921e-003
3.824332e-003
2.841215e-003
4.376614e-003
3.928793e-003
5.798923e-003
7.780231e-003
2.628579e-003
3.429054e-003
3.631514e-003
4.875659e-003
5.645958e-003
4.122116e-003
2.891147e-003
2.694568e-003
1.496646e-003
2.197196e-003
2.258758e-003
2.854768e-003
1.423984e-003
1.888097e-003
2.490225e-003
1.889502e-003
1.785985e-003
1.998654e-003
2.225893e-003
1.953980e-003
1.629048e-003
1.323205e-003
1.347041e-003
1.404800e-003
1.237319e-003
9.795332e-004
1.550519e-003
1.580484e-003
1.450905e-003
1.076450e-003
1.138315e-003
1.153033e-003
1.720899e-003
3.513405e-003
2.292127e-003
2.732652e-003
2.031199e-003
3.521488e-003
3.380480e-003
1.988505e-003
1.981190e-003
1.594323e-003
1.787644e-003
1.943015e-003
2.737417e-003
3.502587e-003
2.776685e-003
3.461540e-003
4.476992e-003
3.803717e-003
4.875906e-003
5.029523e-003
6.352569e-003
4.642864e-003
2.751330e-003
3.485867e-003
2.866070e-003
4.354464e-003
3.498130e-003
5.405884e-003
3.151084e-003
3.619637e-003
3.352200e-003
1.673162e-003
1.442011e-003
1.516261e-003
1.545796e-003
1.197670e-003
1.110692e-003
1.208641e-003
1.328426e-003
1.583776e-003
1.201150e-003
1.717416e-003
2.100833e-003
1.473644e-003
1.925986e-003
1.494012e-003
1.384551e-003
1.660515e-003
1.612208e-003
1.624799e-003
1.432835e-003
1.327259e-003
1.215768e-003
9.122046e-004
1.693031e-003
1.096601e-003
1.446650e-003
1.717394e-003
1.821846e-003
1.728292e-003
2.162876e-003
1.231211e-003
1.298440e-003
1.086797e-003
1.008417e-003
7.547353e-004
8.966708e-004
7.667930e-004
6.240695e-004
6.102584e-004
8.094646e-004
4.774324e-004
6.063083e-004
6.172394e-004
4.351997e-004
4.322105e-004
5.793099e-004
6.096880e-004
5.557077e-004
5.635608e-004
5.383590e-004
7.049987e-004
7.712905e-004
9.596205e-004
8.976765e-004
1.112489e-003
1.166407e-003
1.097640e-003
1.975911e-003
1.659659e-003
1.533901e-003
1.890341e-003
1.718975e-003
1.329000e-003
1.534775e-003
1.755583e-003
2.705395e-003
4.879023e-003
3.924840e-003
3.593360e-003
5.959518e-003
9.252156e-003
8.703341e-003
1.284525e-002
1.001599e-002
1.463778e-002
8.000372e-003
7.411462e-003
6.119191e-003
8.075744e-003
8.187618e-003
7.226149e-003
8.713229e-003
8.737651e-003
9.276673e-003
7.863123e-003
7.051000e-003
7.463590e-003
4.208493e-003
4.371128e-003
4.227353e-003
3.592934e-003
4.472780e-003
3.909254e-003
2.838195e-003
2.077923e-003
1.803765e-003
1.661321e-003
2.185572e-003
2.054150e-003
1.830046e-003
2.009500e-003
2.007698e-003
3.321915e-003
6.557532e-003
3.852541e-003
3.793466e-003
3.735065e-003
3.121139e-003
2.225644e-003
2.548405e-003
2.038686e-003
2.388914e-003
2.203945e-003
2.637236e-003
1.479106e-003
1.237046e-003
1.463422e-003
1.247536e-003
1.059484e-003
1.306724e-003
1.039308e-003
1.099493e-003
1.521737e-003
2.522526e-003
2.663758e-003
2.438388e-003
3.556305e-003
3.983819e-003
3.466794e-003
1.882548e-003
2.367959e-003
1.649200e-003
2.387459e-003
2.640651e-003
2.824388e-003
2.097159e-003
1.636358e-003
1.310148e-003
2.477318e-003
1.694498e-003
2.502276e-003
2.697691e-003
4.387190e-003
5.346365e-003
6.029835e-003
8.386750e-003
1.198847e-002
1.478002e-002
1.795502e-002
2.264171e-002
3.069363e-002
3.409213e-002
2.739632e-002
2.218224e-002
1.599140e-002
1.700489e-002
3.176634e-002
2.209304e-002
2.676266e-002
1.490188e-002
2.092201e-002
2.664395e-002
1.623460e-002
1.879016e-002
1.968473e-002
1.458040e-002
1.371221e-002
1.086017e-002
8.236881e-003
9.682941e-003
1.456819e-002
1.029988e-002
6.396861e-003
5.729349e-003
6.169799e-003
5.438616e-003
8.371370e-003
6.920955e-003
8.407371e-003
9.376323e-003
1.300761e-002
1.710116e-002
1.743481e-002
1.262965e-002
1.055767e-002
9.275252e-003
5.819208e-003
6.428776e-003
5.638260e-003
4.887693e-003
5.312465e-003
7.240764e-003
1.309185e-002
9.003181e-003
7.529427e-003
8.734281e-003
9.006510e-003
8.275674e-003
5.646372e-003
4.526729e-003
4.504964e-003
3.207651e-003
2.500461e-003
3.483181e-003
3.055801e-003
4.842057e-003
3.403138e-003
3.116732e-003
2.525137e-003
2.828584e-003
3.615440e-003
4.227383e-003
4.656899e-003
4.137500e-003
4.234337e-003
4.545438e-003
3.657613e-003
3.193595e-003
3.897280e-003
5.775310e-003
6.826521e-003
6.437451e-003
3.808260e-003
2.767265e-003
6.091236e-003
7.989606e-003
8.948435e-003
7.772324e-003
7.684876e-003
1.112249e-002
1.031328e-002
2.194430e-002
1.918935e-002
2.229359e-002
1.445466e-002
1.286313e-002
1.764069e-002
1.796394e-002
1.579436e-002
1.118668e-002
1.241064e-002
1.192521e-002
1.802252e-002
1.633063e-002
1.586805e-002
1.509135e-002
1.096936e-002
1.155780e-002
1.142025e-002
1.543665e-002
2.746354e-002
2.075452e-002
2.119962e-002
2.334704e-002
2.516802e-002
3.637290e-002
4.321563e-002
5.551850e-002
4.743355e-002
4.986419e-002
4.881581e-002
5.699058e-002
2.439568e-002
2.229235e-002
1.232828e-002
9.787772e-003
1.056845e-002
1.041905e-002
1.255040e-002
1.272041e-002
1.331046e-002
1.019324e-002
9.032383e-003
1.073802e-002
9.699390e-003
9.145750e-003
1.710301e-002
1.908587e-002
1.967118e-002
1.747312e-002
1.330762e-002
1.639211e-002
1.308220e-002
1.018018e-002
1.228575e-002
2.376923e-002
2.512433e-002
4.237235e-002
5.207794e-002
6.460065e-002
1.148152e-001
1.176324e-001
1.192399e-001
1.463686e-001
9.422614e-002
9.034876e-002
1.092123e-001
1.288916e-001
1.409446e-001
8.485842e-002
6.012402e-002
3.997834e-002
4.123818e-002
2.955294e-002
2.232198e-002
1.478186e-002
1.192744e-002
8.860498e-003
1.259415e-002
1.352712e-002
7.881054e-003
9.103716e-003
1.076253e-002
1.064890e-002
8.375841e-003
7.691289e-003
6.035838e-003
4.552320e-003
6.746540e-003
5.756617e-003
5.621114e-003
5.038185e-003
9.026278e-003
1.090308e-002
1.138568e-002
1.118072e-002
1.090571e-002
7.992200e-003
7.190269e-003
4.968003e-003
3.713798e-003
5.221840e-003
5.355505e-003
4.003667e-003
3.265824e-003
4.383592e-003
3.495212e-003
3.053831e-003
2.076550e-003
2.117463e-003
1.736961e-003
1.572575e-003
1.943498e-003
2.374180e-003
2.754884e-003
2.014241e-003
2.386228e-003
1.732257e-003
1.278639e-003
2.387642e-003
3.910477e-003
5.094050e-003
5.487826e-003
5.582759e-003
6.169413e-003
8.301053e-003
5.007657e-003
5.625056e-003
6.128210e-003
7.625274e-003
7.952178e-003
6.355994e-003
7.224942e-003
5.719678e-003
5.157988e-003
4.076089e-003
5.935600e-003
7.002382e-003
7.587005e-003
5.342473e-003
2.773657e-003
3.943134e-003
5.014821e-003
5.663339e-003
5.532795e-003
7.853862e-003
4.367070e-003
3.714984e-003
3.957089e-003
6.070066e-003
5.924415e-003
9.412280e-003
1.193159e-002
1.764829e-002
2.545399e-002
2.081122e-002
3.363283e-002
3.433902e-002
3.039514e-002
1.950521e-002
1.422872e-002
9.469226e-003
1.231280e-002
1.290667e-002
8.806180e-003
1.467479e-002
2.019890e-002
2.870303e-002
2.215427e-002
2.414734e-002
2.213291e-002
2.351653e-002
1.801692e-002
2.007328e-002
1.664478e-002
1.032219e-002
1.095594e-002
8.308887e-003
8.376640e-003
8.777519e-003
1.046484e-002
6.429969e-003
6.607376e-003
8.162360e-003
1.128721e-002
1.007068e-002
8.953318e-003
7.540767e-003
1.085440e-002
9.531577e-003
1.290840e-002
1.820121e-002
1.050340e-002
1.198566e-002
1.354227e-002
1.413861e-002
3.206188e-002
2.269821e-002
3.094831e-002
4.550604e-002
4.011600e-002
5.213114e-002
3.679609e-002
4.542229e-002
4.455074e-002
2.732740e-002
1.347225e-002
1.674022e-002
2.005783e-002
2.388096e-002
2.524206e-002
2.825685e-002
5.042259e-002
3.634588e-002
4.170746e-002
2.515952e-002
2.667745e-002
2.975414e-002
1.879166e-002
5.007471e-002
4.996358e-002
4.019013e-002
2.757759e-002
2.509256e-002
5.021056e-002
5.416142e-002
5.177119e-002
3.165218e-002
4.048270e-002
3.460132e-002
2.590391e-002
2.408815e-002
2.665644e-002
2.012246e-002
1.389411e-002
1.840808e-002
2.006108e-002
1.421335e-002
2.247288e-002
1.468670e-002
1.403114e-002
1.477914e-002
1.012132e-002
1.015672e-002
1.178713e-002
1.129040e-002
1.472226e-002
1.447379e-002
1.168352e-002
1.326065e-002
1.830691e-002
2.117000e-002
1.650010e-002
1.307959e-002
1.498161e-002
2.002632e-002
2.404304e-002
3.210404e-002
4.798163e-002
6.571637e-002
4.641802e-002
6.295566e-002
6.521184e-002
9.813675e-002
1.214860e-001
1.575516e-001
1.456321e-001
1.308432e-001
1.504423e-001
1.526478e-001
2.117465e-001
2.009144e-001
1.123124e-001
8.115738e-002
6.639598e-002
6.076973e-002
1.169424e-001
7.287159e-002
3.823558e-002
4.387208e-002
7.049166e-002
7.670416e-002
7.833706e-002
1.162449e-001
7.169040e-002
8.111401e-002
6.308445e-002
6.191377e-002
5.658545e-002
7.876619e-002
7.401722e-002
8.473484e-002
8.782709e-002
7.277281e-002
8.316353e-002
6.814676e-002
9.185730e-002
6.467308e-002
4.887146e-002
8.821782e-002
9.117761e-002
9.095206e-002
8.805715e-002
6.605768e-002
7.214283e-002
7.218381e-002
8.970357e-002
1.606719e-001
1.413300e-001
1.706311e-001
1.687864e-001
1.320936e-001
1.326183e-001
2.028381e-001
2.368736e-001
2.498482e-001
1.827317e-001
2.248115e-001
2.363505e-001
2.656316e-001
2.901626e-001
2.545418e-001
3.343796e-001
3.363128e-001
3.501659e-001
3.986685e-001
3.166291e-001
2.133794e-001
2.616947e-001
2.821573e-001
2.794914e-001
4.507567e-001
4.231216e-001
3.338798e-001
5.215191e-001
4.533402e-001
2.729971e-001
2.769616e-001
3.163867e-001
#end
