# Supplementary material for: Using host species traits to understand the Wolbachia infection distribution across terrestrial beetles
Source: Sci Rep. 2019 Jan 29;9:847. doi: 10.1038/s41598-018-38155-5 (PMC6351630; doi:10.1038/s41598-018-38155-5)
Supplement: Supplementary file 5 — Supplementary Dataset 4 [file 41598_2018_38155_MOESM5_ESM.zip › Cyanapion-ClonaFrame_outfile.txt.out]

#constree
((((4:0.070209,6:0.070209)8:0.169260,1:0.239469)9:0.457875,2:0.697345)10:0.620748,(3:0.494918,5:0.494918)7:0.823175)11:0.000000
#names
WBafer1
WBafer2
WBafer3
WBgyllenhalii
WCspencii1
WCspencii2
#consevents
0.000000e+000 0.000000e+000 0.000000e+000 0.000000e+000 0.000000e+000 0.000000e+000 0.000000e+000 0.000000e+000 0.000000e+000 0.000000e+000 0.000000e+000 0.000000e+000 0.000000e+000 0.000000e+000 0.000000e+000 0.000000e+000 0.000000e+000 0.000000e+000 0.000000e+000 0.000000e+000 0.000000e+000 0.000000e+000 0.000000e+000 0.000000e+000 0.000000e+000 0.000000e+000 0.000000e+000 0.000000e+000 0.000000e+000 0.000000e+000 0.000000e+000 0.000000e+000 0.000000e+000 6.600000e-002 0.000000e+000 0.000000e+000 0.000000e+000 0.000000e+000 0.000000e+000 0.000000e+000 0.000000e+000 0.000000e+000 2.000000e-003 0.000000e+000 0.000000e+000 0.000000e+000 0.000000e+000 0.000000e+000 0.000000e+000 0.000000e+000 0.000000e+000 0.000000e+000 0.000000e+000 0.000000e+000 0.000000e+000 0.000000e+000 0.000000e+000 0.000000e+000 0.000000e+000 0.000000e+000 0.000000e+000 0.000000e+000 0.000000e+000 0.000000e+000 0.000000e+000 0.000000e+000 0.000000e+000 0.000000e+000 2.000000e-003 0.000000e+000 0.000000e+000 0.000000e+000 0.000000e+000 0.000000e+000 0.000000e+000 0.000000e+000 0.000000e+000 0.000000e+000 0.000000e+000 0.000000e+000 0.000000e+000 0.000000e+000 0.000000e+000 0.000000e+000 0.000000e+000 0.000000e+000 0.000000e+000 0.000000e+000 0.000000e+000 2.000000e-003 0.000000e+000 0.000000e+000 0.000000e+000 0.000000e+000 0.000000e+000 0.000000e+000 2.000000e-003 2.000000e-003 2.000000e-003 0.000000e+000 2.000000e-003 0.000000e+000 2.000000e-003 0.000000e+000 2.000000e-003 0.000000e+000 2.000000e-003 2.000000e-003 2.000000e-003 0.000000e+000 2.000000e-003 0.000000e+000 2.000000e-003 0.000000e+000 2.000000e-003 0.000000e+000 2.000000e-003 4.000000e-003 2.000000e-003 0.000000e+000 2.000000e-003 0.000000e+000 2.000000e-003 2.000000e-003 2.000000e-003 0.000000e+000 6.000000e-003 0.000000e+000 6.000000e-003 0.000000e+000 6.000000e-003 0.000000e+000 
6.000000e-002 0.000000e+000 6.000000e-002 0.000000e+000 6.000000e-002 0.000000e+000 6.400000e-002 3.640000e-001 6.400000e-002 6.400000e-002 6.000000e-002 3.840000e-001 4.800000e-002 0.000000e+000 2.400000e-002 0.000000e+000 8.000000e-003 5.000000e-002 6.000000e-003 0.000000e+000 6.000000e-003 6.600000e-002 8.000000e-003 0.000000e+000 4.000000e-003 3.000000e-002 2.000000e-003 0.000000e+000 0.000000e+000 2.200000e-002 2.000000e-003 2.000000e-003 2.000000e-003 0.000000e+000 2.000000e-003 0.000000e+000 0.000000e+000 0.000000e+000 0.000000e+000 0.000000e+000 0.000000e+000 0.000000e+000 0.000000e+000 0.000000e+000 0.000000e+000 0.000000e+000 0.000000e+000 0.000000e+000 0.000000e+000 0.000000e+000 0.000000e+000 1.800000e-002 0.000000e+000 0.000000e+000 0.000000e+000 7.800000e-002 0.000000e+000 1.200000e-002 0.000000e+000 0.000000e+000 0.000000e+000 0.000000e+000 0.000000e+000 1.600000e-002 0.000000e+000 0.000000e+000 0.000000e+000 2.400000e-002 2.000000e-003 2.000000e-003 0.000000e+000 0.000000e+000 0.000000e+000 2.000000e-003 0.000000e+000 0.000000e+000 0.000000e+000 0.000000e+000 0.000000e+000 1.800000e-002 0.000000e+000 0.000000e+000 0.000000e+000 2.000000e-003 0.000000e+000 0.000000e+000 0.000000e+000 0.000000e+000 0.000000e+000 0.000000e+000 0.000000e+000 0.000000e+000 0.000000e+000 0.000000e+000 0.000000e+000 0.000000e+000 0.000000e+000 0.000000e+000 0.000000e+000 0.000000e+000 0.000000e+000 0.000000e+000 0.000000e+000 0.000000e+000 0.000000e+000 0.000000e+000 0.000000e+000 0.000000e+000 0.000000e+000 0.000000e+000 0.000000e+000 0.000000e+000 0.000000e+000 0.000000e+000 0.000000e+000 0.000000e+000 0.000000e+000 2.000000e-003 0.000000e+000 0.000000e+000 0.000000e+000 0.000000e+000 0.000000e+000 0.000000e+000 2.000000e-003 0.000000e+000 4.000000e-003 0.000000e+000 4.000000e-003 0.000000e+000 8.000000e-003 0.000000e+000 
4.000000e-003 0.000000e+000 4.000000e-003 0.000000e+000 4.000000e-003 0.000000e+000 2.000000e-003 4.000000e-003 2.000000e-003 7.400000e-002 2.000000e-003 0.000000e+000 2.000000e-003 0.000000e+000 2.000000e-003 0.000000e+000 0.000000e+000 5.600000e-002 2.000000e-003 0.000000e+000 2.000000e-003 7.000000e-002 2.000000e-003 0.000000e+000 2.000000e-003 0.000000e+000 0.000000e+000 0.000000e+000 0.000000e+000 0.000000e+000 0.000000e+000 0.000000e+000 0.000000e+000 0.000000e+000 0.000000e+000 0.000000e+000 0.000000e+000 0.000000e+000 0.000000e+000 0.000000e+000 0.000000e+000 0.000000e+000 0.000000e+000 0.000000e+000 0.000000e+000 0.000000e+000 0.000000e+000 0.000000e+000 0.000000e+000 0.000000e+000 0.000000e+000 2.000000e-003 0.000000e+000 0.000000e+000 0.000000e+000 8.600000e-002 0.000000e+000 4.000000e-003 0.000000e+000 0.000000e+000 0.000000e+000 0.000000e+000 0.000000e+000 0.000000e+000 0.000000e+000 0.000000e+000 0.000000e+000 0.000000e+000 0.000000e+000 0.000000e+000 2.000000e-003 0.000000e+000 2.000000e-003 0.000000e+000 2.000000e-003 0.000000e+000 0.000000e+000 0.000000e+000 0.000000e+000 0.000000e+000 0.000000e+000 0.000000e+000 0.000000e+000 0.000000e+000 0.000000e+000 0.000000e+000 0.000000e+000 0.000000e+000 0.000000e+000 0.000000e+000 0.000000e+000 0.000000e+000 0.000000e+000 0.000000e+000 0.000000e+000 0.000000e+000 0.000000e+000 8.000000e-003 0.000000e+000 0.000000e+000 0.000000e+000 0.000000e+000 0.000000e+000 0.000000e+000 0.000000e+000 4.000000e-003 0.000000e+000 0.000000e+000 0.000000e+000 0.000000e+000 0.000000e+000 0.000000e+000 0.000000e+000 0.000000e+000 0.000000e+000 0.000000e+000 0.000000e+000 0.000000e+000 0.000000e+000 0.000000e+000 0.000000e+000 0.000000e+000 0.000000e+000 0.000000e+000 0.000000e+000 0.000000e+000 0.000000e+000 0.000000e+000 0.000000e+000 0.000000e+000 0.000000e+000 0.000000e+000 
0.000000e+000 0.000000e+000 0.000000e+000 0.000000e+000 0.000000e+000 0.000000e+000 0.000000e+000 0.000000e+000 0.000000e+000 0.000000e+000 0.000000e+000 0.000000e+000 0.000000e+000 0.000000e+000 0.000000e+000 0.000000e+000 0.000000e+000 0.000000e+000 0.000000e+000 0.000000e+000 0.000000e+000 0.000000e+000 0.000000e+000 0.000000e+000 0.000000e+000 0.000000e+000 0.000000e+000 0.000000e+000 0.000000e+000 0.000000e+000 0.000000e+000 0.000000e+000 0.000000e+000 0.000000e+000 0.000000e+000 0.000000e+000 0.000000e+000 0.000000e+000 0.000000e+000 0.000000e+000 0.000000e+000 0.000000e+000 0.000000e+000 0.000000e+000 0.000000e+000 0.000000e+000 0.000000e+000 0.000000e+000 0.000000e+000 0.000000e+000 0.000000e+000 0.000000e+000 0.000000e+000 0.000000e+000 0.000000e+000 0.000000e+000 0.000000e+000 0.000000e+000 0.000000e+000 0.000000e+000 0.000000e+000 0.000000e+000 0.000000e+000 0.000000e+000 0.000000e+000 0.000000e+000 0.000000e+000 0.000000e+000 0.000000e+000 0.000000e+000 0.000000e+000 0.000000e+000 0.000000e+000 0.000000e+000 0.000000e+000 0.000000e+000 0.000000e+000 0.000000e+000 0.000000e+000 0.000000e+000 0.000000e+000 0.000000e+000 0.000000e+000 0.000000e+000 0.000000e+000 0.000000e+000 0.000000e+000 0.000000e+000 0.000000e+000 0.000000e+000 0.000000e+000 0.000000e+000 0.000000e+000 0.000000e+000 0.000000e+000 0.000000e+000 0.000000e+000 0.000000e+000 0.000000e+000 0.000000e+000 2.000000e-003 0.000000e+000 2.000000e-003 0.000000e+000 2.000000e-003 0.000000e+000 2.000000e-003 0.000000e+000 2.000000e-003 0.000000e+000 2.000000e-003 0.000000e+000 6.000000e-003 0.000000e+000 6.000000e-003 0.000000e+000 6.000000e-003 0.000000e+000 8.000000e-003 0.000000e+000 8.000000e-003 0.000000e+000 1.400000e-002 0.000000e+000 2.200000e-002 0.000000e+000 5.000000e-002 9.860000e-001 4.800000e-002 0.000000e+000 4.800000e-002 0.000000e+000 
9.800000e-002 0.000000e+000 9.800000e-002 0.000000e+000 9.800000e-002 0.000000e+000 9.400000e-002 4.000000e-003 9.600000e-002 9.200000e-001 9.400000e-002 0.000000e+000 9.200000e-002 0.000000e+000 8.800000e-002 0.000000e+000 8.800000e-002 9.400000e-001 8.800000e-002 0.000000e+000 9.000000e-002 9.280000e-001 7.800000e-002 0.000000e+000 7.400000e-002 0.000000e+000 7.200000e-002 0.000000e+000 7.000000e-002 0.000000e+000 7.000000e-002 0.000000e+000 7.000000e-002 0.000000e+000 6.800000e-002 0.000000e+000 6.800000e-002 0.000000e+000 6.600000e-002 0.000000e+000 6.600000e-002 0.000000e+000 6.200000e-002 0.000000e+000 6.200000e-002 0.000000e+000 6.200000e-002 0.000000e+000 6.000000e-002 0.000000e+000 6.200000e-002 2.000000e-003 6.200000e-002 0.000000e+000 6.200000e-002 9.080000e-001 5.600000e-002 4.000000e-003 5.600000e-002 0.000000e+000 5.400000e-002 0.000000e+000 5.400000e-002 0.000000e+000 5.400000e-002 0.000000e+000 5.400000e-002 0.000000e+000 5.200000e-002 0.000000e+000 4.800000e-002 0.000000e+000 4.800000e-002 0.000000e+000 4.800000e-002 0.000000e+000 5.000000e-002 0.000000e+000 4.600000e-002 0.000000e+000 4.600000e-002 0.000000e+000 4.600000e-002 0.000000e+000 4.800000e-002 0.000000e+000 4.800000e-002 0.000000e+000 5.000000e-002 0.000000e+000 5.400000e-002 0.000000e+000 5.800000e-002 0.000000e+000 7.000000e-002 0.000000e+000 7.400000e-002 9.880000e-001 7.400000e-002 0.000000e+000 7.200000e-002 0.000000e+000 7.400000e-002 0.000000e+000 7.600000e-002 9.920000e-001 7.400000e-002 0.000000e+000 7.200000e-002 0.000000e+000 7.000000e-002 0.000000e+000 6.200000e-002 0.000000e+000 5.800000e-002 0.000000e+000 5.800000e-002 0.000000e+000 5.600000e-002 0.000000e+000 5.600000e-002 0.000000e+000 5.600000e-002 0.000000e+000 5.400000e-002 0.000000e+000 5.400000e-002 0.000000e+000 5.400000e-002 0.000000e+000 5.800000e-002 0.000000e+000 
0.000000e+000 0.000000e+000 0.000000e+000 0.000000e+000 0.000000e+000 0.000000e+000 0.000000e+000 0.000000e+000 0.000000e+000 0.000000e+000 0.000000e+000 0.000000e+000 0.000000e+000 0.000000e+000 0.000000e+000 0.000000e+000 0.000000e+000 0.000000e+000 0.000000e+000 0.000000e+000 0.000000e+000 0.000000e+000 0.000000e+000 0.000000e+000 0.000000e+000 0.000000e+000 0.000000e+000 0.000000e+000 0.000000e+000 0.000000e+000 0.000000e+000 0.000000e+000 0.000000e+000 0.000000e+000 0.000000e+000 0.000000e+000 0.000000e+000 0.000000e+000 0.000000e+000 0.000000e+000 0.000000e+000 0.000000e+000 0.000000e+000 0.000000e+000 0.000000e+000 0.000000e+000 0.000000e+000 0.000000e+000 0.000000e+000 0.000000e+000 0.000000e+000 0.000000e+000 0.000000e+000 0.000000e+000 0.000000e+000 0.000000e+000 0.000000e+000 0.000000e+000 0.000000e+000 0.000000e+000 0.000000e+000 0.000000e+000 0.000000e+000 0.000000e+000 0.000000e+000 0.000000e+000 0.000000e+000 0.000000e+000 0.000000e+000 0.000000e+000 0.000000e+000 0.000000e+000 0.000000e+000 0.000000e+000 0.000000e+000 0.000000e+000 2.000000e-003 0.000000e+000 2.000000e-003 0.000000e+000 2.000000e-003 0.000000e+000 0.000000e+000 0.000000e+000 0.000000e+000 0.000000e+000 0.000000e+000 0.000000e+000 0.000000e+000 0.000000e+000 0.000000e+000 0.000000e+000 0.000000e+000 0.000000e+000 0.000000e+000 0.000000e+000 0.000000e+000 0.000000e+000 0.000000e+000 0.000000e+000 0.000000e+000 0.000000e+000 0.000000e+000 0.000000e+000 0.000000e+000 0.000000e+000 0.000000e+000 0.000000e+000 0.000000e+000 0.000000e+000 0.000000e+000 0.000000e+000 0.000000e+000 0.000000e+000 0.000000e+000 0.000000e+000 0.000000e+000 0.000000e+000 0.000000e+000 0.000000e+000 0.000000e+000 0.000000e+000 0.000000e+000 0.000000e+000 0.000000e+000 0.000000e+000 0.000000e+000 1.400000e-002 0.000000e+000 0.000000e+000 0.000000e+000 0.000000e+000 
1.193416e-001 0.000000e+000 1.213992e-001 0.000000e+000 1.152263e-001 0.000000e+000 1.152263e-001 4.341564e-001 1.131687e-001 4.115226e-003 1.131687e-001 4.074074e-001 1.111111e-001 0.000000e+000 1.028807e-001 0.000000e+000 1.049383e-001 0.000000e+000 1.172840e-001 0.000000e+000 1.213992e-001 2.057613e-003 1.378601e-001 0.000000e+000 1.604938e-001 6.193416e-001 1.625514e-001 0.000000e+000 1.625514e-001 6.460905e-001 1.625514e-001 2.057613e-003 1.625514e-001 0.000000e+000 1.625514e-001 0.000000e+000 1.625514e-001 0.000000e+000 1.646091e-001 0.000000e+000 1.646091e-001 0.000000e+000 1.646091e-001 0.000000e+000 1.646091e-001 0.000000e+000 1.646091e-001 0.000000e+000 1.646091e-001 0.000000e+000 1.687243e-001 6.049383e-001 1.646091e-001 0.000000e+000 1.646091e-001 6.172840e-003 1.646091e-001 6.316872e-001 1.646091e-001 0.000000e+000 1.666667e-001 0.000000e+000 1.707819e-001 6.419753e-001 1.707819e-001 0.000000e+000 1.707819e-001 6.213992e-001 1.604938e-001 2.057613e-003 1.111111e-001 0.000000e+000 1.028807e-001 2.057613e-003 1.008230e-001 0.000000e+000 8.436214e-002 0.000000e+000 8.024691e-002 6.728395e-001 7.201646e-002 0.000000e+000 4.732510e-002 0.000000e+000 3.292181e-002 0.000000e+000 2.674897e-002 0.000000e+000 2.469136e-002 0.000000e+000 2.469136e-002 0.000000e+000 1.646091e-002 0.000000e+000 1.440329e-002 0.000000e+000 1.234568e-002 0.000000e+000 1.234568e-002 0.000000e+000 1.028807e-002 0.000000e+000 1.028807e-002 0.000000e+000 1.234568e-002 2.057613e-003 1.234568e-002 0.000000e+000 1.440329e-002 0.000000e+000 1.440329e-002 0.000000e+000 1.440329e-002 0.000000e+000 1.234568e-002 0.000000e+000 1.234568e-002 0.000000e+000 1.028807e-002 0.000000e+000 1.028807e-002 0.000000e+000 8.230453e-003 0.000000e+000 1.028807e-002 0.000000e+000 1.234568e-002 0.000000e+000 1.234568e-002 0.000000e+000 1.234568e-002 0.000000e+000 
2.000000e-003 0.000000e+000 2.000000e-003 0.000000e+000 2.000000e-003 0.000000e+000 2.000000e-003 0.000000e+000 2.000000e-003 0.000000e+000 2.000000e-003 0.000000e+000 2.000000e-003 0.000000e+000 4.000000e-003 0.000000e+000 2.000000e-003 0.000000e+000 2.000000e-003 0.000000e+000 2.000000e-003 0.000000e+000 2.000000e-003 0.000000e+000 2.000000e-003 0.000000e+000 2.000000e-003 0.000000e+000 4.000000e-003 0.000000e+000 6.000000e-003 0.000000e+000 6.000000e-003 9.340000e-001 4.000000e-003 0.000000e+000 4.000000e-003 0.000000e+000 4.000000e-003 0.000000e+000 4.000000e-003 0.000000e+000 2.000000e-003 0.000000e+000 2.000000e-003 0.000000e+000 2.000000e-003 0.000000e+000 2.000000e-003 0.000000e+000 2.000000e-003 0.000000e+000 2.000000e-003 0.000000e+000 2.000000e-003 0.000000e+000 2.000000e-003 0.000000e+000 2.000000e-003 0.000000e+000 2.000000e-003 0.000000e+000 6.000000e-003 0.000000e+000 6.000000e-003 0.000000e+000 6.000000e-003 0.000000e+000 6.000000e-003 0.000000e+000 6.000000e-003 0.000000e+000 6.000000e-003 0.000000e+000 8.000000e-003 0.000000e+000 1.600000e-002 0.000000e+000 1.800000e-002 0.000000e+000 2.200000e-002 0.000000e+000 3.400000e-002 0.000000e+000 6.200000e-002 0.000000e+000 8.200000e-002 0.000000e+000 9.600000e-002 2.000000e-003 1.080000e-001 0.000000e+000 3.980000e-001 0.000000e+000 9.900000e-001 1.000000e+000 1.000000e+000 9.980000e-001 1.000000e+000 1.000000e+000 1.000000e+000 1.000000e+000 1.000000e+000 1.000000e+000 1.000000e+000 1.000000e+000 1.000000e+000 9.980000e-001 1.000000e+000 1.000000e+000 9.940000e-001 0.000000e+000 9.780000e-001 0.000000e+000 9.720000e-001 1.000000e+000 8.840000e-001 4.000000e-003 7.420000e-001 0.000000e+000 6.960000e-001 0.000000e+000 6.400000e-001 2.000000e-003 5.780000e-001 0.000000e+000 5.620000e-001 1.400000e-002 5.600000e-001 0.000000e+000 5.580000e-001 0.000000e+000 
9.458918e-001 0.000000e+000 9.519038e-001 9.278557e-001 9.519038e-001 9.198397e-001 9.519038e-001 8.837675e-001 9.519038e-001 8.476954e-001 9.519038e-001 8.897796e-001 9.519038e-001 9.378758e-001 9.418838e-001 0.000000e+000 9.418838e-001 8.797595e-001 9.519038e-001 0.000000e+000 9.539078e-001 8.737475e-001 9.539078e-001 9.138277e-001 9.539078e-001 3.206413e-002 9.559118e-001 9.318637e-001 9.539078e-001 2.204409e-002 9.539078e-001 9.158317e-001 9.539078e-001 6.012024e-002 9.539078e-001 9.218437e-001 9.559118e-001 9.178357e-001 9.559118e-001 9.138277e-001 9.559118e-001 0.000000e+000 9.559118e-001 9.098196e-001 9.559118e-001 9.238477e-001 9.559118e-001 9.318637e-001 9.559118e-001 9.138277e-001 9.559118e-001 1.603206e-002 9.559118e-001 9.298597e-001 9.559118e-001 8.456914e-001 9.559118e-001 1.402806e-002 9.559118e-001 0.000000e+000 9.539078e-001 9.178357e-001 9.559118e-001 1.603206e-002 9.559118e-001 9.178357e-001 9.559118e-001 2.204409e-002 9.559118e-001 9.178357e-001 9.519038e-001 9.318637e-001 9.498998e-001 9.158317e-001 9.498998e-001 0.000000e+000 9.418838e-001 9.138277e-001 9.398798e-001 2.004008e-002 9.398798e-001 9.218437e-001 9.438878e-001 9.238477e-001 9.438878e-001 9.218437e-001 9.418838e-001 9.318637e-001 9.418838e-001 9.238477e-001 9.418838e-001 9.198397e-001 8.737475e-001 0.000000e+000 8.597194e-001 0.000000e+000 8.597194e-001 2.004008e-003 8.577154e-001 0.000000e+000 8.557114e-001 0.000000e+000 8.557114e-001 0.000000e+000 8.717435e-001 0.000000e+000 8.717435e-001 2.004008e-003 8.797595e-001 0.000000e+000 8.937876e-001 0.000000e+000 9.398798e-001 9.298597e-001 9.398798e-001 0.000000e+000 9.398798e-001 9.118236e-001 9.398798e-001 9.258517e-001 9.398798e-001 9.178357e-001 9.398798e-001 9.178357e-001 9.338677e-001 9.278557e-001 8.917836e-001 0.000000e+000 8.877756e-001 0.000000e+000 8.697395e-001 0.000000e+000 
3.412073e-002 0.000000e+000 3.412073e-002 0.000000e+000 3.412073e-002 0.000000e+000 3.412073e-002 3.359580e-001 3.412073e-002 7.874016e-003 2.887139e-002 3.438320e-001 2.624672e-002 0.000000e+000 2.099738e-002 0.000000e+000 2.099738e-002 5.249344e-003 2.887139e-002 0.000000e+000 3.674541e-002 2.624672e-003 4.724409e-002 0.000000e+000 5.511811e-002 4.855643e-001 5.249344e-002 0.000000e+000 5.249344e-002 4.566929e-001 4.986877e-002 0.000000e+000 4.986877e-002 0.000000e+000 4.986877e-002 0.000000e+000 4.986877e-002 0.000000e+000 4.986877e-002 0.000000e+000 4.986877e-002 0.000000e+000 4.986877e-002 0.000000e+000 5.249344e-002 0.000000e+000 5.249344e-002 0.000000e+000 5.249344e-002 0.000000e+000 5.511811e-002 5.196850e-001 5.511811e-002 0.000000e+000 5.511811e-002 0.000000e+000 5.774278e-002 4.829396e-001 5.774278e-002 0.000000e+000 5.511811e-002 0.000000e+000 6.036745e-002 4.724409e-001 5.774278e-002 0.000000e+000 5.774278e-002 4.908136e-001 4.724409e-002 0.000000e+000 7.874016e-003 0.000000e+000 7.874016e-003 0.000000e+000 7.874016e-003 0.000000e+000 1.049869e-002 0.000000e+000 1.312336e-002 4.251969e-001 1.049869e-002 0.000000e+000 2.624672e-003 2.624672e-003 0.000000e+000 0.000000e+000 0.000000e+000 0.000000e+000 0.000000e+000 0.000000e+000 0.000000e+000 0.000000e+000 0.000000e+000 0.000000e+000 0.000000e+000 0.000000e+000 0.000000e+000 1.049869e-002 0.000000e+000 0.000000e+000 0.000000e+000 0.000000e+000 0.000000e+000 0.000000e+000 2.624672e-003 2.624672e-003 2.624672e-003 0.000000e+000 2.624672e-003 0.000000e+000 2.624672e-003 0.000000e+000 5.249344e-003 0.000000e+000 5.249344e-003 0.000000e+000 5.249344e-003 2.624672e-003 5.249344e-003 0.000000e+000 5.249344e-003 0.000000e+000 5.249344e-003 0.000000e+000 5.249344e-003 0.000000e+000 5.249344e-003 0.000000e+000 5.249344e-003 0.000000e+000 5.249344e-003 0.000000e+000 
0.000000e+000 0.000000e+000 0.000000e+000 0.000000e+000 0.000000e+000 0.000000e+000 0.000000e+000 0.000000e+000 0.000000e+000 0.000000e+000 0.000000e+000 0.000000e+000 0.000000e+000 0.000000e+000 0.000000e+000 0.000000e+000 0.000000e+000 0.000000e+000 0.000000e+000 0.000000e+000 0.000000e+000 0.000000e+000 0.000000e+000 0.000000e+000 0.000000e+000 0.000000e+000 0.000000e+000 0.000000e+000 0.000000e+000 0.000000e+000 0.000000e+000 0.000000e+000 0.000000e+000 0.000000e+000 0.000000e+000 0.000000e+000 0.000000e+000 0.000000e+000 0.000000e+000 0.000000e+000 0.000000e+000 0.000000e+000 0.000000e+000 0.000000e+000 0.000000e+000 0.000000e+000 0.000000e+000 0.000000e+000 0.000000e+000 0.000000e+000 0.000000e+000 0.000000e+000 0.000000e+000 0.000000e+000 0.000000e+000 0.000000e+000 0.000000e+000 0.000000e+000 0.000000e+000 0.000000e+000 0.000000e+000 0.000000e+000 0.000000e+000 0.000000e+000 0.000000e+000 0.000000e+000 0.000000e+000 0.000000e+000 0.000000e+000 0.000000e+000 0.000000e+000 0.000000e+000 0.000000e+000 0.000000e+000 0.000000e+000 0.000000e+000 0.000000e+000 0.000000e+000 0.000000e+000 0.000000e+000 0.000000e+000 0.000000e+000 0.000000e+000 0.000000e+000 0.000000e+000 0.000000e+000 0.000000e+000 0.000000e+000 0.000000e+000 0.000000e+000 0.000000e+000 0.000000e+000 0.000000e+000 0.000000e+000 0.000000e+000 0.000000e+000 0.000000e+000 0.000000e+000 0.000000e+000 0.000000e+000 0.000000e+000 0.000000e+000 0.000000e+000 0.000000e+000 0.000000e+000 0.000000e+000 0.000000e+000 0.000000e+000 0.000000e+000 0.000000e+000 0.000000e+000 0.000000e+000 0.000000e+000 0.000000e+000 0.000000e+000 0.000000e+000 0.000000e+000 0.000000e+000 0.000000e+000 0.000000e+000 0.000000e+000 0.000000e+000 0.000000e+000 0.000000e+000 0.000000e+000 0.000000e+000 0.000000e+000 0.000000e+000 0.000000e+000 0.000000e+000 0.000000e+000 0.000000e+000 
#consinfo
1 1 0.000000 0.239796
2 2 0.000000 0.662480
3 3 0.000000 0.495737
4 4 0.000000 0.070209
5 5 0.000000 0.499725
6 6 0.000000 0.070209
7 0 0.494918 1.246723
8 0 0.070209 0.239743
9 0 0.239469 0.742745
10 0 0.697345 1.441508
11 0 1.318093 0.000000
#mcmc
100000
50000
100
1.000000
1.000000
2.718282
2.718282
2.718282
#phy
((1:0.000000,(5:0.000000,6:0.000000):0.306845):0.454872,((2:0.000000,3:0.000000):0.129370,4:0.000000):0.453060):0.949610
((1:0.000000,(4:0.000000,6:0.000000):0.027825):0.462830,((2:0.000000,3:0.000000):0.053423,5:0.000000):0.435440):1.141083
((1:0.000000,(4:0.000000,6:0.000000):0.121309):0.370783,((2:0.000000,3:0.000000):0.049212,5:0.000000):0.145024):1.179724
((1:0.000000,(4:0.000000,6:0.000000):0.040155):0.207167,((2:0.000000,3:0.000000):0.104499,5:0.000000):0.488300):1.070907
((1:0.000000,(4:0.000000,6:0.000000):0.023597):0.373576,(2:0.000000,(3:0.000000,5:0.000000):0.165460):0.428130):1.240495
((1:0.000000,(4:0.000000,6:0.000000):0.077793):0.274818,(2:0.000000,(3:0.000000,5:0.000000):0.232827):0.392974):0.854620
((1:0.000000,(4:0.000000,6:0.000000):0.047024):0.193941,(2:0.000000,(3:0.000000,5:0.000000):0.413465):0.740131):0.856634
((1:0.000000,(4:0.000000,6:0.000000):0.013111):0.132270,(2:0.000000,(3:0.000000,5:0.000000):0.153854):0.452901):0.930034
((1:0.000000,(4:0.000000,6:0.000000):0.058063):0.179007,(2:0.000000,(3:0.000000,5:0.000000):0.117065):0.587621):0.820336
((1:0.000000,(4:0.000000,6:0.000000):0.163534):0.369574,(2:0.000000,(3:0.000000,5:0.000000):0.106999):0.146982):0.532928
((1:0.000000,(4:0.000000,6:0.000000):0.122523):0.241547,(2:0.000000,(3:0.000000,5:0.000000):0.240887):0.342602):1.212201
((1:0.000000,(4:0.000000,6:0.000000):0.031905):0.262978,(2:0.000000,(3:0.000000,5:0.000000):0.321396):0.594250):1.501428
((1:0.000000,(4:0.000000,6:0.000000):0.063062):0.172918,(2:0.000000,(3:0.000000,5:0.000000):0.214407):0.798074):1.147931
((1:0.000000,(4:0.000000,6:0.000000):0.039704):0.613124,(2:0.000000,(3:0.000000,5:0.000000):0.133474):0.329574):1.194810
((1:0.000000,(4:0.000000,6:0.000000):0.028119):0.440170,(2:0.000000,(3:0.000000,5:0.000000):0.243637):0.372268):1.267054
((1:0.000000,(4:0.000000,6:0.000000):0.030443):0.407684,(2:0.000000,(3:0.000000,5:0.000000):0.023728):0.270480):0.879825
((1:0.000000,(4:0.000000,6:0.000000):0.079945):0.163180,(2:0.000000,(3:0.000000,5:0.000000):0.042928):0.090128):1.158069
((1:0.000000,(4:0.000000,6:0.000000):0.083332):0.285248,(2:0.000000,(3:0.000000,5:0.000000):0.134679):0.183862):1.555275
((1:0.000000,(4:0.000000,6:0.000000):0.122779):0.557971,(2:0.000000,(3:0.000000,5:0.000000):0.116432):0.228880):1.720953
((1:0.000000,(4:0.000000,6:0.000000):0.231066):0.334546,(2:0.000000,(3:0.000000,5:0.000000):0.028957):0.181947):1.536970
((1:0.000000,(4:0.000000,6:0.000000):0.371723):0.561059,(2:0.000000,(3:0.000000,5:0.000000):0.005428):0.057414):1.373138
((1:0.000000,(4:0.000000,6:0.000000):0.349822):1.030623,(2:0.000000,(3:0.000000,5:0.000000):0.036829):0.301319):1.481730
((1:0.000000,(4:0.000000,6:0.000000):0.086448):0.399546,(2:0.000000,(3:0.000000,5:0.000000):0.138306):0.318165):1.203661
((1:0.000000,(4:0.000000,6:0.000000):0.007393):0.560753,(2:0.000000,(3:0.000000,5:0.000000):0.069705):0.111081):1.190356
((1:0.000000,(4:0.000000,6:0.000000):0.055146):0.332432,(2:0.000000,(3:0.000000,5:0.000000):0.091878):0.347437):1.302884
((1:0.000000,(4:0.000000,6:0.000000):0.119415):0.349299,(2:0.000000,(3:0.000000,5:0.000000):0.051850):0.247962):1.003301
((1:0.000000,(4:0.000000,6:0.000000):0.082415):0.373559,(2:0.000000,(3:0.000000,5:0.000000):0.049117):0.275018):0.841130
((1:0.000000,(4:0.000000,6:0.000000):0.085639):0.489514,(2:0.000000,(3:0.000000,5:0.000000):0.162182):0.206687):0.544250
((1:0.000000,(4:0.000000,6:0.000000):0.153181):0.638872,(2:0.000000,(3:0.000000,5:0.000000):0.034866):0.160209):0.845415
((1:0.000000,(4:0.000000,6:0.000000):0.048682):0.095756,(2:0.000000,(3:0.000000,5:0.000000):0.070781):0.189857):0.240902
((1:0.000000,(4:0.000000,6:0.000000):0.039707):0.236220,(2:0.000000,(3:0.000000,5:0.000000):0.172230):0.293017):0.616307
((1:0.000000,(4:0.000000,6:0.000000):0.119688):0.271449,(2:0.000000,(3:0.000000,5:0.000000):0.166364):0.285774):0.794060
((1:0.000000,(4:0.000000,6:0.000000):0.009385):0.316503,(2:0.000000,(3:0.000000,5:0.000000):0.025137):0.564019):1.109922
((1:0.000000,(4:0.000000,6:0.000000):0.111129):0.317637,(2:0.000000,(3:0.000000,5:0.000000):0.097806):0.165376):1.250411
((1:0.000000,(4:0.000000,6:0.000000):0.030497):0.175334,(2:0.000000,(3:0.000000,5:0.000000):0.059238):0.089219):0.623271
((1:0.000000,(4:0.000000,6:0.000000):0.023013):0.272146,(2:0.000000,(3:0.000000,5:0.000000):0.110882):0.294578):1.597064
((1:0.000000,(4:0.000000,6:0.000000):0.145012):0.834809,(2:0.000000,(3:0.000000,5:0.000000):0.203886):0.301084):1.181699
((1:0.000000,(4:0.000000,6:0.000000):0.082168):0.484007,(2:0.000000,(3:0.000000,5:0.000000):0.179252):0.275939):0.669648
((1:0.000000,(4:0.000000,6:0.000000):0.128703):0.343360,(2:0.000000,(3:0.000000,5:0.000000):0.214200):0.834285):1.116943
((((1:0.000000,(4:0.000000,6:0.000000):0.111803):0.353885,2:0.000000):0.441010,3:0.000000):0.446440,5:0.000000):0.591467
((1:0.000000,(4:0.000000,6:0.000000):0.065753):0.401581,(2:0.000000,(3:0.000000,5:0.000000):0.053443):0.224825):0.572164
((1:0.000000,(2:0.000000,(3:0.000000,5:0.000000):0.210260):0.237359):0.409860,(4:0.000000,6:0.000000):0.053658):0.418691
((1:0.000000,(4:0.000000,6:0.000000):0.076004):0.152145,(2:0.000000,(3:0.000000,5:0.000000):0.030006):0.042723):0.257872
((1:0.000000,(4:0.000000,6:0.000000):0.026597):0.154446,(2:0.000000,(3:0.000000,5:0.000000):0.057748):0.114389):0.232901
((1:0.000000,(4:0.000000,6:0.000000):0.011655):0.160036,(2:0.000000,(3:0.000000,5:0.000000):0.152920):0.262464):0.331796
((1:0.000000,(4:0.000000,6:0.000000):0.059978):0.112203,(2:0.000000,(3:0.000000,5:0.000000):0.021757):0.206999):0.328557
((1:0.000000,(4:0.000000,6:0.000000):0.006043):0.045475,(2:0.000000,(3:0.000000,5:0.000000):0.077367):0.105801):0.324114
((1:0.000000,(4:0.000000,6:0.000000):0.035125):0.250461,(2:0.000000,(3:0.000000,5:0.000000):0.047596):0.089397):0.455477
((1:0.000000,(4:0.000000,6:0.000000):0.015421):0.035013,(2:0.000000,(3:0.000000,5:0.000000):0.043497):0.263506):0.438347
(1:0.000000,((2:0.000000,(3:0.000000,5:0.000000):0.098597):0.222940,(4:0.000000,6:0.000000):0.036500):0.265178):0.393579
((1:0.000000,(2:0.000000,(3:0.000000,5:0.000000):0.002919):0.061494):0.232678,(4:0.000000,6:0.000000):0.133563):0.426882
((1:0.000000,(4:0.000000,6:0.000000):0.027308):0.188316,(2:0.000000,(3:0.000000,5:0.000000):0.084509):0.118496):0.509803
((1:0.000000,(4:0.000000,6:0.000000):0.068110):0.110102,(2:0.000000,(3:0.000000,5:0.000000):0.075870):0.138893):0.257509
((1:0.000000,(4:0.000000,6:0.000000):0.059303):0.156576,(2:0.000000,(3:0.000000,5:0.000000):0.026557):0.156451):0.261796
((1:0.000000,(4:0.000000,6:0.000000):0.056796):0.139818,(2:0.000000,(3:0.000000,5:0.000000):0.039801):0.166892):0.414386
((1:0.000000,(4:0.000000,6:0.000000):0.002241):0.057037,(2:0.000000,(3:0.000000,5:0.000000):0.141205):0.219519):0.635918
((1:0.000000,(4:0.000000,6:0.000000):0.061383):0.173482,(2:0.000000,(3:0.000000,5:0.000000):0.031789):0.115271):0.423597
((1:0.000000,(4:0.000000,6:0.000000):0.064964):0.172130,(2:0.000000,(3:0.000000,5:0.000000):0.046819):0.404519):0.916003
((1:0.000000,(4:0.000000,6:0.000000):0.056249):0.407337,(2:0.000000,(3:0.000000,5:0.000000):0.035552):0.261898):0.764424
((1:0.000000,(4:0.000000,6:0.000000):0.043644):0.136656,(2:0.000000,(3:0.000000,5:0.000000):0.263408):0.744857):0.969676
((1:0.000000,(4:0.000000,6:0.000000):0.033444):0.312673,(2:0.000000,(3:0.000000,5:0.000000):0.031891):0.150656):0.423588
((1:0.000000,(4:0.000000,6:0.000000):0.110080):0.355257,(2:0.000000,(3:0.000000,5:0.000000):0.094698):0.133627):1.142670
((1:0.000000,(4:0.000000,6:0.000000):0.047378):0.542814,(2:0.000000,(3:0.000000,5:0.000000):0.031552):0.213134):0.902727
((1:0.000000,(4:0.000000,6:0.000000):0.136133):0.367624,(2:0.000000,(3:0.000000,5:0.000000):0.034776):0.195825):1.255845
((1:0.000000,(4:0.000000,6:0.000000):0.079067):0.134080,(2:0.000000,(3:0.000000,5:0.000000):0.059763):0.087214):0.263974
((1:0.000000,(4:0.000000,6:0.000000):0.021443):0.093101,(2:0.000000,(3:0.000000,5:0.000000):0.018380):0.139700):0.232692
((1:0.000000,(4:0.000000,6:0.000000):0.102401):0.221162,(2:0.000000,(3:0.000000,5:0.000000):0.030337):0.129665):0.424238
((1:0.000000,(4:0.000000,6:0.000000):0.182551):0.417069,(2:0.000000,(3:0.000000,5:0.000000):0.112539):0.170850):0.682840
((1:0.000000,(4:0.000000,6:0.000000):0.158294):0.347629,(2:0.000000,(3:0.000000,5:0.000000):0.113373):0.417188):0.766375
((1:0.000000,(4:0.000000,6:0.000000):0.071887):0.376863,(2:0.000000,(3:0.000000,5:0.000000):0.004119):0.221318):0.612868
((1:0.000000,(4:0.000000,6:0.000000):0.026181):0.179703,(2:0.000000,(3:0.000000,5:0.000000):0.081758):0.222010):0.423112
(((1:0.000000,(4:0.000000,6:0.000000):0.064032):0.269580,2:0.000000):0.383593,(3:0.000000,5:0.000000):0.404052):0.477197
((1:0.000000,(4:0.000000,6:0.000000):0.052998):0.243006,(2:0.000000,(3:0.000000,5:0.000000):0.122325):0.465079):0.707656
((1:0.000000,(4:0.000000,6:0.000000):0.051375):0.301763,(2:0.000000,(3:0.000000,5:0.000000):0.035463):0.269709):0.756554
((1:0.000000,(4:0.000000,6:0.000000):0.104157):0.173704,(2:0.000000,(3:0.000000,5:0.000000):0.094589):0.216393):0.722926
((1:0.000000,(4:0.000000,6:0.000000):0.026415):0.145658,(2:0.000000,(3:0.000000,5:0.000000):0.006009):0.088480):0.511791
((1:0.000000,(4:0.000000,6:0.000000):0.069222):0.137017,(2:0.000000,(3:0.000000,5:0.000000):0.136444):0.182059):0.648638
((1:0.000000,(4:0.000000,6:0.000000):0.008478):0.092745,(2:0.000000,(3:0.000000,5:0.000000):0.075330):0.193763):0.903860
(((1:0.000000,(4:0.000000,6:0.000000):0.047172):0.145810,2:0.000000):0.260725,(3:0.000000,5:0.000000):0.178635):0.882171
(((1:0.000000,(4:0.000000,6:0.000000):0.041218):0.065388,2:0.000000):0.160372,(3:0.000000,5:0.000000):0.109741):0.670884
(((1:0.000000,(4:0.000000,6:0.000000):0.014920):0.070022,2:0.000000):0.114647,(3:0.000000,5:0.000000):0.135156):0.438930
(((1:0.000000,(4:0.000000,6:0.000000):0.019637):0.071057,2:0.000000):0.461770,(3:0.000000,5:0.000000):0.261963):0.679099
(((1:0.000000,(4:0.000000,6:0.000000):0.031394):0.096718,2:0.000000):0.328459,(3:0.000000,5:0.000000):0.214903):0.530216
((1:0.000000,(4:0.000000,6:0.000000):0.038016):0.095755,(2:0.000000,(3:0.000000,5:0.000000):0.193788):0.849399):1.436269
(((1:0.000000,(4:0.000000,6:0.000000):0.040095):0.143559,2:0.000000):0.294846,(3:0.000000,5:0.000000):0.373171):0.883494
(((1:0.000000,(4:0.000000,6:0.000000):0.048465):0.229910,2:0.000000):0.394997,(3:0.000000,5:0.000000):0.408809):1.017694
(((1:0.000000,(4:0.000000,6:0.000000):0.055317):0.144159,2:0.000000):0.253957,(3:0.000000,5:0.000000):0.463893):0.763986
(((1:0.000000,(4:0.000000,6:0.000000):0.020339):0.232387,2:0.000000):0.572174,(3:0.000000,5:0.000000):0.657153):0.828011
(((1:0.000000,(4:0.000000,6:0.000000):0.013447):0.167449,2:0.000000):0.210928,(3:0.000000,5:0.000000):0.554407):1.055712
(((1:0.000000,(4:0.000000,6:0.000000):0.052839):0.220066,2:0.000000):0.328193,(3:0.000000,5:0.000000):0.156396):0.474460
(((1:0.000000,(4:0.000000,6:0.000000):0.044640):0.162599,2:0.000000):0.207090,(3:0.000000,5:0.000000):0.215180):0.796575
(((1:0.000000,(4:0.000000,6:0.000000):0.010885):0.066421,2:0.000000):0.589899,(3:0.000000,5:0.000000):0.245561):0.739968
(((1:0.000000,(4:0.000000,6:0.000000):0.026440):0.326701,2:0.000000):0.540666,(3:0.000000,5:0.000000):0.270680):1.073662
(((1:0.000000,(4:0.000000,6:0.000000):0.077016):0.308385,(3:0.000000,5:0.000000):0.224046):0.802691,2:0.000000):1.027019
(((1:0.000000,(4:0.000000,6:0.000000):0.050346):0.153070,2:0.000000):0.703191,(3:0.000000,5:0.000000):0.665024):1.178997
(((1:0.000000,(4:0.000000,6:0.000000):0.094668):0.415213,2:0.000000):0.522689,(3:0.000000,5:0.000000):0.356046):1.236371
(((1:0.000000,(4:0.000000,6:0.000000):0.096501):0.410654,2:0.000000):1.088099,(3:0.000000,5:0.000000):0.261978):1.301100
(((1:0.000000,(4:0.000000,6:0.000000):0.067563):0.145557,(3:0.000000,5:0.000000):0.259067):0.665328,2:0.000000):0.864502
((1:0.000000,(4:0.000000,6:0.000000):0.078766):0.288456,(2:0.000000,(3:0.000000,5:0.000000):0.236533):0.605842):0.741477
(((1:0.000000,(4:0.000000,6:0.000000):0.006941):0.034827,2:0.000000):0.396490,(3:0.000000,5:0.000000):0.301966):0.865704
(((1:0.000000,(4:0.000000,6:0.000000):0.014511):0.036802,2:0.000000):0.181746,(3:0.000000,5:0.000000):0.449338):0.972818
(((1:0.000000,(4:0.000000,6:0.000000):0.035489):0.104974,2:0.000000):0.161398,(3:0.000000,5:0.000000):0.158219):0.544773
(((1:0.000000,(4:0.000000,6:0.000000):0.007336):0.173766,2:0.000000):0.294527,(3:0.000000,5:0.000000):0.128217):0.710051
(((1:0.000000,(4:0.000000,6:0.000000):0.034558):0.091619,2:0.000000):0.264236,(3:0.000000,5:0.000000):0.247553):0.588824
(((1:0.000000,(4:0.000000,6:0.000000):0.022988):0.192650,(3:0.000000,5:0.000000):0.150957):0.403890,2:0.000000):0.712721
(((1:0.000000,(4:0.000000,6:0.000000):0.037225):0.087062,2:0.000000):0.227007,(3:0.000000,5:0.000000):0.249613):0.554382
(((1:0.000000,(4:0.000000,6:0.000000):0.013365):0.044925,2:0.000000):0.098227,(3:0.000000,5:0.000000):0.190451):0.567036
(((1:0.000000,(4:0.000000,6:0.000000):0.015584):0.079429,2:0.000000):0.138842,(3:0.000000,5:0.000000):0.136189):0.346443
(((1:0.000000,(4:0.000000,6:0.000000):0.016670):0.081658,2:0.000000):0.148731,(3:0.000000,5:0.000000):0.159042):0.563208
(((1:0.000000,(4:0.000000,6:0.000000):0.038319):0.089377,2:0.000000):0.152212,(3:0.000000,5:0.000000):0.196115):0.397284
(((1:0.000000,(4:0.000000,6:0.000000):0.037289):0.090966,2:0.000000):0.125253,(3:0.000000,5:0.000000):0.110300):0.425501
(((1:0.000000,(4:0.000000,6:0.000000):0.036565):0.071203,2:0.000000):0.262759,(3:0.000000,5:0.000000):0.310495):0.558035
(((1:0.000000,(4:0.000000,6:0.000000):0.042949):0.106418,2:0.000000):0.122118,(3:0.000000,5:0.000000):0.160620):0.575942
(((1:0.000000,(4:0.000000,6:0.000000):0.048400):0.077249,2:0.000000):0.283290,(3:0.000000,5:0.000000):0.315082):0.512058
(((1:0.000000,(4:0.000000,6:0.000000):0.007823):0.083178,2:0.000000):0.293449,(3:0.000000,5:0.000000):0.201417):0.809125
(((1:0.000000,(4:0.000000,6:0.000000):0.045864):0.147263,2:0.000000):0.439197,(3:0.000000,5:0.000000):0.253355):0.522226
(((1:0.000000,(4:0.000000,6:0.000000):0.072569):0.161959,2:0.000000):0.332667,(3:0.000000,5:0.000000):0.335109):0.673595
(((1:0.000000,(4:0.000000,6:0.000000):0.013163):0.091134,2:0.000000):0.117704,(3:0.000000,5:0.000000):0.181874):0.639994
(((1:0.000000,(4:0.000000,6:0.000000):0.023715):0.098120,2:0.000000):0.326214,(3:0.000000,5:0.000000):0.272071):0.367706
(((1:0.000000,(4:0.000000,6:0.000000):0.005130):0.150649,2:0.000000):0.218501,(3:0.000000,5:0.000000):0.128434):0.538032
(((1:0.000000,(4:0.000000,6:0.000000):0.052283):0.098865,2:0.000000):0.496391,(3:0.000000,5:0.000000):0.195059):0.658680
(((1:0.000000,(4:0.000000,6:0.000000):0.056065):0.131066,2:0.000000):0.301338,(3:0.000000,5:0.000000):0.361114):0.767811
((1:0.000000,(4:0.000000,6:0.000000):0.025213):0.087720,(2:0.000000,(3:0.000000,5:0.000000):0.103960):0.624316):0.962893
(((1:0.000000,(4:0.000000,6:0.000000):0.006416):0.302716,2:0.000000):0.512535,(3:0.000000,5:0.000000):0.218432):1.029573
(((1:0.000000,(4:0.000000,6:0.000000):0.058381):0.241481,2:0.000000):0.900763,(3:0.000000,5:0.000000):0.340024):1.114877
(((1:0.000000,(4:0.000000,6:0.000000):0.075472):0.169137,2:0.000000):0.604443,(3:0.000000,5:0.000000):0.233500):1.931639
(((1:0.000000,(4:0.000000,6:0.000000):0.263296):0.450572,2:0.000000):0.903615,(3:0.000000,5:0.000000):0.209480):1.533054
(((1:0.000000,(4:0.000000,6:0.000000):0.118749):0.344270,2:0.000000):0.689987,(3:0.000000,5:0.000000):0.851114):1.382907
(((1:0.000000,(4:0.000000,6:0.000000):0.049442):0.163683,2:0.000000):1.148661,(3:0.000000,5:0.000000):0.906428):2.020356
(((1:0.000000,(4:0.000000,6:0.000000):0.041324):0.415193,2:0.000000):0.925747,(3:0.000000,5:0.000000):1.925268):3.630360
(((1:0.000000,(4:0.000000,6:0.000000):0.131301):0.215751,2:0.000000):0.930427,(3:0.000000,5:0.000000):1.930885):3.524598
(((1:0.000000,(4:0.000000,6:0.000000):0.026716):0.300240,2:0.000000):0.544296,(3:0.000000,5:0.000000):1.830678):3.428578
(((1:0.000000,(4:0.000000,6:0.000000):0.013693):0.182113,2:0.000000):0.774324,(3:0.000000,5:0.000000):1.655815):3.188574
(((1:0.000000,(4:0.000000,6:0.000000):0.114867):0.218499,2:0.000000):0.481205,(3:0.000000,5:0.000000):1.247194):2.918665
(((1:0.000000,(4:0.000000,6:0.000000):0.081484):0.186150,2:0.000000):0.357048,(3:0.000000,5:0.000000):1.614668):2.843925
(((1:0.000000,(4:0.000000,6:0.000000):0.056327):0.315669,2:0.000000):0.541448,(3:0.000000,5:0.000000):1.491420):2.774396
(((1:0.000000,(4:0.000000,6:0.000000):0.103502):0.167229,2:0.000000):0.900063,(3:0.000000,5:0.000000):1.207863):2.526765
(((1:0.000000,(4:0.000000,6:0.000000):0.121930):0.421596,2:0.000000):0.891544,(3:0.000000,5:0.000000):1.293050):2.636289
(((1:0.000000,(4:0.000000,6:0.000000):0.065180):0.260541,2:0.000000):0.621828,(3:0.000000,5:0.000000):1.319766):2.610539
(((1:0.000000,(4:0.000000,6:0.000000):0.011272):0.088719,2:0.000000):0.175016,(3:0.000000,5:0.000000):1.399924):1.890114
(((1:0.000000,(4:0.000000,6:0.000000):0.095613):0.105838,2:0.000000):0.187244,(3:0.000000,5:0.000000):1.096546):1.617859
(((1:0.000000,(4:0.000000,6:0.000000):0.041757):0.370966,2:0.000000):0.626606,(3:0.000000,5:0.000000):0.912253):2.305091
(((1:0.000000,(4:0.000000,6:0.000000):0.044648):0.357221,2:0.000000):0.846399,(3:0.000000,5:0.000000):0.596884):2.312736
(((1:0.000000,(4:0.000000,6:0.000000):0.009465):0.052091,2:0.000000):0.460109,(3:0.000000,5:0.000000):0.758287):1.929426
(((1:0.000000,(4:0.000000,6:0.000000):0.061599):0.168754,2:0.000000):0.636246,(3:0.000000,5:0.000000):0.689307):1.933121
(((1:0.000000,(4:0.000000,6:0.000000):0.012637):0.077864,2:0.000000):0.169169,(3:0.000000,5:0.000000):0.970728):1.917977
(((1:0.000000,(4:0.000000,6:0.000000):0.036378):0.100881,2:0.000000):0.210236,(3:0.000000,5:0.000000):0.552792):2.027591
(((1:0.000000,(4:0.000000,6:0.000000):0.099193):0.175364,2:0.000000):0.391695,(3:0.000000,5:0.000000):0.737123):1.927116
(((1:0.000000,(4:0.000000,6:0.000000):0.014985):0.103566,2:0.000000):0.377485,(3:0.000000,5:0.000000):0.890494):2.230717
(((1:0.000000,(4:0.000000,6:0.000000):0.097812):0.430906,2:0.000000):0.702364,(3:0.000000,5:0.000000):1.026986):2.186965
(((1:0.000000,(4:0.000000,6:0.000000):0.170641):0.342319,2:0.000000):0.594726,(3:0.000000,5:0.000000):0.853209):1.957835
(((1:0.000000,(4:0.000000,6:0.000000):0.047782):0.332392,2:0.000000):0.408144,(3:0.000000,5:0.000000):0.234588):2.177073
(((1:0.000000,(4:0.000000,6:0.000000):0.101499):0.180802,2:0.000000):0.619145,(3:0.000000,5:0.000000):0.527711):2.761833
(((1:0.000000,(4:0.000000,6:0.000000):0.075822):0.376232,2:0.000000):0.557470,(3:0.000000,5:0.000000):0.321824):2.461337
(((1:0.000000,(4:0.000000,6:0.000000):0.142896):0.302710,2:0.000000):0.905528,(3:0.000000,5:0.000000):0.493434):1.476564
(((1:0.000000,(4:0.000000,6:0.000000):0.036012):0.160131,2:0.000000):0.819377,(3:0.000000,5:0.000000):0.532073):1.630064
(((1:0.000000,(4:0.000000,6:0.000000):0.025402):0.276690,2:0.000000):0.539674,(3:0.000000,5:0.000000):0.815597):2.342738
(((1:0.000000,(4:0.000000,6:0.000000):0.141744):0.153499,2:0.000000):0.365031,(3:0.000000,5:0.000000):0.614202):2.213149
(((1:0.000000,(4:0.000000,6:0.000000):0.108180):0.502900,2:0.000000):0.650678,(3:0.000000,5:0.000000):0.564485):1.951991
(((1:0.000000,(4:0.000000,6:0.000000):0.082471):0.230534,2:0.000000):0.398540,(3:0.000000,5:0.000000):0.433526):1.917903
(((1:0.000000,(4:0.000000,6:0.000000):0.029440):0.238508,2:0.000000):0.447399,(3:0.000000,5:0.000000):0.788720):1.816042
(((1:0.000000,(4:0.000000,6:0.000000):0.123942):0.250379,2:0.000000):0.768937,(3:0.000000,5:0.000000):0.901674):1.881694
(((1:0.000000,(4:0.000000,6:0.000000):0.068273):0.172455,2:0.000000):0.428372,(3:0.000000,5:0.000000):0.778392):1.943908
(((1:0.000000,(4:0.000000,6:0.000000):0.137048):0.400560,2:0.000000):0.804774,(3:0.000000,5:0.000000):0.566105):1.689378
(((1:0.000000,(4:0.000000,6:0.000000):0.041309):0.132647,2:0.000000):0.853967,(3:0.000000,5:0.000000):0.547078):1.187235
(((1:0.000000,(4:0.000000,6:0.000000):0.077754):0.228318,2:0.000000):0.866084,(3:0.000000,5:0.000000):0.557479):1.261408
(((1:0.000000,(4:0.000000,6:0.000000):0.092078):0.336411,2:0.000000):0.721882,(3:0.000000,5:0.000000):0.360509):1.465664
(((1:0.000000,(4:0.000000,6:0.000000):0.104125):0.598913,2:0.000000):0.631082,(3:0.000000,5:0.000000):0.680034):1.582817
(((1:0.000000,(4:0.000000,6:0.000000):0.054632):0.386337,2:0.000000):1.620146,(3:0.000000,5:0.000000):0.541862):2.428953
(((1:0.000000,(4:0.000000,6:0.000000):0.022008):0.192058,2:0.000000):1.468278,(3:0.000000,5:0.000000):0.964937):2.209046
(((1:0.000000,(4:0.000000,6:0.000000):0.064046):0.262931,2:0.000000):1.319370,(3:0.000000,5:0.000000):0.716429):2.464701
(((1:0.000000,(4:0.000000,6:0.000000):0.208696):0.254793,2:0.000000):0.277616,(3:0.000000,5:0.000000):0.518690):2.571803
(((1:0.000000,(4:0.000000,6:0.000000):0.012143):0.113197,2:0.000000):0.468526,(3:0.000000,5:0.000000):0.823007):2.829850
(((1:0.000000,(4:0.000000,6:0.000000):0.134579):0.309761,2:0.000000):0.786820,(3:0.000000,5:0.000000):0.387583):2.682961
(((1:0.000000,(4:0.000000,6:0.000000):0.091302):0.160307,2:0.000000):0.711336,(3:0.000000,5:0.000000):0.293482):2.640433
(((1:0.000000,(4:0.000000,6:0.000000):0.063584):0.271185,2:0.000000):0.875987,(3:0.000000,5:0.000000):0.679626):3.318654
(((1:0.000000,(4:0.000000,6:0.000000):0.084651):0.147270,2:0.000000):1.244748,(3:0.000000,5:0.000000):1.053787):3.274519
(((1:0.000000,(4:0.000000,6:0.000000):0.060775):0.263732,2:0.000000):1.198508,(3:0.000000,5:0.000000):1.108172):3.226770
(((1:0.000000,(4:0.000000,6:0.000000):0.044811):0.281289,2:0.000000):1.518419,(3:0.000000,5:0.000000):0.851685):3.087649
(((1:0.000000,(4:0.000000,6:0.000000):0.155267):0.373449,2:0.000000):1.053121,(3:0.000000,5:0.000000):0.923407):2.927235
((1:0.000000,(4:0.000000,6:0.000000):0.270873):0.576557,(2:0.000000,(3:0.000000,5:0.000000):0.574906):3.004120):4.373066
((1:0.000000,(4:0.000000,6:0.000000):0.105672):0.668944,(2:0.000000,(3:0.000000,5:0.000000):0.584488):2.667393):3.355042
(((1:0.000000,(4:0.000000,6:0.000000):0.157693):0.738291,2:0.000000):1.341059,(3:0.000000,5:0.000000):0.478419):2.575449
(((1:0.000000,(4:0.000000,6:0.000000):0.256295):0.476232,2:0.000000):2.055713,(3:0.000000,5:0.000000):0.723467):3.346185
(((1:0.000000,(4:0.000000,6:0.000000):0.184272):0.255080,2:0.000000):1.725866,(3:0.000000,5:0.000000):0.577751):3.630156
(((1:0.000000,(4:0.000000,6:0.000000):0.062464):0.461853,2:0.000000):1.803936,(3:0.000000,5:0.000000):0.440211):3.247386
(((1:0.000000,(4:0.000000,6:0.000000):0.114544):1.028569,2:0.000000):1.596091,(3:0.000000,5:0.000000):0.658826):3.400716
(((1:0.000000,(4:0.000000,6:0.000000):0.103488):0.660501,2:0.000000):1.831724,(3:0.000000,5:0.000000):0.960512):2.030527
(((1:0.000000,(4:0.000000,6:0.000000):0.202237):0.649026,2:0.000000):1.903410,(3:0.000000,5:0.000000):0.911647):2.910769
(((1:0.000000,(4:0.000000,6:0.000000):0.191749):0.466118,2:0.000000):1.072877,(3:0.000000,5:0.000000):0.298965):2.684399
(((1:0.000000,(4:0.000000,6:0.000000):0.071730):0.268558,2:0.000000):1.147217,(3:0.000000,5:0.000000):0.713614):2.636520
(((1:0.000000,(4:0.000000,6:0.000000):0.061853):0.330821,2:0.000000):1.402772,(3:0.000000,5:0.000000):1.404714):2.415407
(((1:0.000000,(4:0.000000,6:0.000000):0.047200):0.394435,2:0.000000):1.239356,(3:0.000000,5:0.000000):1.086202):2.801078
(((1:0.000000,(4:0.000000,6:0.000000):0.118843):0.316992,2:0.000000):1.442698,(3:0.000000,5:0.000000):1.413823):2.521808
(((1:0.000000,(4:0.000000,6:0.000000):0.054793):0.253184,2:0.000000):1.212161,(3:0.000000,5:0.000000):1.445019):2.967235
(((1:0.000000,(4:0.000000,6:0.000000):0.008430):0.139676,2:0.000000):1.159013,(3:0.000000,5:0.000000):1.270807):1.721646
(((1:0.000000,(4:0.000000,6:0.000000):0.283657):0.436263,2:0.000000):0.682341,(3:0.000000,5:0.000000):0.987540):1.934861
(((1:0.000000,(4:0.000000,6:0.000000):0.081645):0.315340,2:0.000000):0.641508,(3:0.000000,5:0.000000):0.729003):2.004423
(((1:0.000000,(4:0.000000,6:0.000000):0.039895):0.099762,2:0.000000):0.494784,(3:0.000000,5:0.000000):0.778369):2.331734
(((1:0.000000,(4:0.000000,6:0.000000):0.038891):0.296438,2:0.000000):0.839368,(3:0.000000,5:0.000000):0.834542):2.404131
(((1:0.000000,(4:0.000000,6:0.000000):0.091186):0.238339,2:0.000000):0.599913,(3:0.000000,5:0.000000):0.460375):2.479989
(((1:0.000000,(4:0.000000,6:0.000000):0.099648):0.280152,2:0.000000):0.660593,(3:0.000000,5:0.000000):0.410175):1.981488
(((1:0.000000,(4:0.000000,6:0.000000):0.003446):0.241974,2:0.000000):0.445784,(3:0.000000,5:0.000000):0.353181):1.743081
(((1:0.000000,(4:0.000000,6:0.000000):0.011081):0.347147,2:0.000000):0.844981,(3:0.000000,5:0.000000):0.429032):1.531841
(((1:0.000000,(4:0.000000,6:0.000000):0.045358):0.302999,2:0.000000):0.420312,(3:0.000000,5:0.000000):0.541362):1.379887
(((1:0.000000,(4:0.000000,6:0.000000):0.125104):0.250165,2:0.000000):0.340836,(3:0.000000,5:0.000000):0.700845):1.444106
(((1:0.000000,(4:0.000000,6:0.000000):0.102269):0.276357,2:0.000000):0.590182,(3:0.000000,5:0.000000):0.567653):1.633386
(((1:0.000000,(4:0.000000,6:0.000000):0.185791):0.397541,2:0.000000):1.421201,(3:0.000000,5:0.000000):0.317760):2.492123
(((1:0.000000,(4:0.000000,6:0.000000):0.138258):0.382485,2:0.000000):1.141380,(3:0.000000,5:0.000000):0.584469):2.008204
(((1:0.000000,(4:0.000000,6:0.000000):0.082228):0.188589,2:0.000000):1.251585,(3:0.000000,5:0.000000):0.557802):2.006925
(((1:0.000000,(4:0.000000,6:0.000000):0.170839):0.581051,2:0.000000):0.974348,(3:0.000000,5:0.000000):0.356243):1.864181
(((1:0.000000,(4:0.000000,6:0.000000):0.027164):0.160987,2:0.000000):1.089774,(3:0.000000,5:0.000000):0.436725):2.319996
(((1:0.000000,(4:0.000000,6:0.000000):0.111488):0.518393,2:0.000000):0.851856,(3:0.000000,5:0.000000):0.747887):2.491542
(((1:0.000000,(4:0.000000,6:0.000000):0.052530):0.170341,2:0.000000):0.369502,(3:0.000000,5:0.000000):0.882514):2.614206
(((1:0.000000,(4:0.000000,6:0.000000):0.024891):0.300973,2:0.000000):0.588104,(3:0.000000,5:0.000000):1.137519):2.303671
(((1:0.000000,(4:0.000000,6:0.000000):0.088617):0.408802,2:0.000000):0.500981,(3:0.000000,5:0.000000):0.839596):2.232001
(((1:0.000000,(4:0.000000,6:0.000000):0.056078):0.089154,2:0.000000):0.330721,(3:0.000000,5:0.000000):1.011717):1.785406
(((1:0.000000,(4:0.000000,6:0.000000):0.089421):0.237235,2:0.000000):0.547877,(3:0.000000,5:0.000000):0.689829):1.723924
(((1:0.000000,(4:0.000000,6:0.000000):0.047966):0.143468,2:0.000000):0.347224,(3:0.000000,5:0.000000):0.478216):1.620105
(((1:0.000000,(4:0.000000,6:0.000000):0.033577):0.094768,2:0.000000):0.509329,(3:0.000000,5:0.000000):0.809300):1.685378
(((1:0.000000,(4:0.000000,6:0.000000):0.032743):0.250428,2:0.000000):0.517278,(3:0.000000,5:0.000000):1.142236):2.128054
(((1:0.000000,(4:0.000000,6:0.000000):0.059819):0.130362,2:0.000000):0.287658,(3:0.000000,5:0.000000):0.668343):1.706418
(((1:0.000000,(4:0.000000,6:0.000000):0.025801):0.091700,2:0.000000):0.213914,(3:0.000000,5:0.000000):0.814497):1.898489
(((1:0.000000,(4:0.000000,6:0.000000):0.102552):0.317522,2:0.000000):0.520896,(3:0.000000,5:0.000000):0.782692):1.610274
(((1:0.000000,(4:0.000000,6:0.000000):0.262130):0.356863,2:0.000000):1.587966,(3:0.000000,5:0.000000):0.662636):2.806896
(((1:0.000000,(4:0.000000,6:0.000000):0.074972):0.322833,2:0.000000):1.595085,(3:0.000000,5:0.000000):0.840695):3.013479
(((1:0.000000,(4:0.000000,6:0.000000):0.193235):0.223464,2:0.000000):0.325451,(3:0.000000,5:0.000000):0.512214):1.397799
(((1:0.000000,(4:0.000000,6:0.000000):0.203160):0.499006,2:0.000000):2.051388,(3:0.000000,5:0.000000):0.432014):2.350105
(((1:0.000000,(4:0.000000,6:0.000000):0.148701):0.475793,2:0.000000):1.220771,(3:0.000000,5:0.000000):0.506043):2.044338
(((1:0.000000,(4:0.000000,6:0.000000):0.038895):0.571113,2:0.000000):1.420770,(3:0.000000,5:0.000000):0.391082):2.023856
((1:0.000000,(4:0.000000,6:0.000000):0.193485):0.491162,(2:0.000000,(3:0.000000,5:0.000000):0.108836):1.900887):2.467266
(((1:0.000000,(4:0.000000,6:0.000000):0.046338):0.528120,2:0.000000):2.877182,(3:0.000000,5:0.000000):0.611073):5.353635
(((1:0.000000,(4:0.000000,6:0.000000):0.050895):0.195050,2:0.000000):0.557742,(3:0.000000,5:0.000000):0.509974):3.674366
(((1:0.000000,(4:0.000000,6:0.000000):0.020494):0.149654,2:0.000000):0.616751,(3:0.000000,5:0.000000):0.459138):3.794870
(((1:0.000000,(4:0.000000,6:0.000000):0.039479):0.411567,2:0.000000):0.843286,(3:0.000000,5:0.000000):0.848077):3.618320
(((1:0.000000,(4:0.000000,6:0.000000):0.164963):0.255642,2:0.000000):0.809528,(3:0.000000,5:0.000000):1.175160):3.545424
(((1:0.000000,(4:0.000000,6:0.000000):0.136569):0.359043,2:0.000000):0.811936,(3:0.000000,5:0.000000):1.047548):3.444225
(((1:0.000000,(4:0.000000,6:0.000000):0.082202):0.348325,2:0.000000):0.824020,(3:0.000000,5:0.000000):0.915659):3.054392
(((1:0.000000,(4:0.000000,6:0.000000):0.062453):0.292288,2:0.000000):1.048137,(3:0.000000,5:0.000000):0.879188):2.865165
(((1:0.000000,(4:0.000000,6:0.000000):0.217249):0.486552,2:0.000000):1.138784,(3:0.000000,5:0.000000):0.713188):2.612357
(((1:0.000000,(4:0.000000,6:0.000000):0.052331):0.575071,2:0.000000):0.708631,(3:0.000000,5:0.000000):0.576743):2.381927
(((1:0.000000,(4:0.000000,6:0.000000):0.168799):0.524793,2:0.000000):0.614772,(3:0.000000,5:0.000000):0.526251):2.158131
(((1:0.000000,(4:0.000000,6:0.000000):0.070324):0.413838,2:0.000000):1.591444,(3:0.000000,5:0.000000):0.659789):2.206442
(((1:0.000000,(4:0.000000,6:0.000000):0.018423):0.449180,2:0.000000):0.671799,(3:0.000000,5:0.000000):0.214748):1.565557
(((1:0.000000,(4:0.000000,6:0.000000):0.078977):0.275812,2:0.000000):1.017564,(3:0.000000,5:0.000000):0.801179):1.926263
(((1:0.000000,(4:0.000000,6:0.000000):0.111190):0.293364,2:0.000000):1.508740,(3:0.000000,5:0.000000):0.948806):2.246891
(((1:0.000000,(4:0.000000,6:0.000000):0.041237):0.181586,2:0.000000):0.555822,(3:0.000000,5:0.000000):0.984613):2.258244
(((1:0.000000,(4:0.000000,6:0.000000):0.102932):0.305871,2:0.000000):0.509212,(3:0.000000,5:0.000000):1.081876):2.017695
(((1:0.000000,(4:0.000000,6:0.000000):0.099701):0.219706,2:0.000000):0.370955,(3:0.000000,5:0.000000):1.259591):2.152237
(((1:0.000000,(4:0.000000,6:0.000000):0.136729):0.181301,2:0.000000):0.362310,(3:0.000000,5:0.000000):1.268135):2.736641
(((1:0.000000,(4:0.000000,6:0.000000):0.134321):0.314709,2:0.000000):0.431578,(3:0.000000,5:0.000000):1.004993):2.715991
(((1:0.000000,(4:0.000000,6:0.000000):0.037539):0.294958,2:0.000000):0.721676,(3:0.000000,5:0.000000):0.801750):2.602033
(((1:0.000000,(4:0.000000,6:0.000000):0.066291):0.148607,2:0.000000):0.411088,(3:0.000000,5:0.000000):0.551937):2.857772
(((1:0.000000,(4:0.000000,6:0.000000):0.194290):0.257209,2:0.000000):0.438816,(3:0.000000,5:0.000000):0.283637):2.772880
(((1:0.000000,(4:0.000000,6:0.000000):0.027127):0.284191,2:0.000000):0.892341,(3:0.000000,5:0.000000):0.905261):2.634439
(((1:0.000000,(4:0.000000,6:0.000000):0.031426):0.269732,2:0.000000):0.962467,(3:0.000000,5:0.000000):0.968562):2.556063
(((1:0.000000,(4:0.000000,6:0.000000):0.096359):0.355802,2:0.000000):0.592059,(3:0.000000,5:0.000000):1.382153):2.346799
(((1:0.000000,(4:0.000000,6:0.000000):0.024354):0.102300,2:0.000000):0.622066,(3:0.000000,5:0.000000):1.000363):2.257098
(((1:0.000000,(4:0.000000,6:0.000000):0.077704):0.147220,2:0.000000):0.371710,(3:0.000000,5:0.000000):0.964045):1.920535
(((1:0.000000,(4:0.000000,6:0.000000):0.080246):0.209266,2:0.000000):0.316151,(3:0.000000,5:0.000000):1.043107):2.001176
(((1:0.000000,(4:0.000000,6:0.000000):0.028983):0.259899,2:0.000000):0.316739,(3:0.000000,5:0.000000):1.533643):2.597940
(((1:0.000000,(4:0.000000,6:0.000000):0.093354):0.310050,2:0.000000):0.693871,(3:0.000000,5:0.000000):1.067892):2.545146
(((1:0.000000,(4:0.000000,6:0.000000):0.037432):0.274567,2:0.000000):0.621979,(3:0.000000,5:0.000000):0.948673):2.698654
(((1:0.000000,(4:0.000000,6:0.000000):0.116205):0.181127,2:0.000000):0.329623,(3:0.000000,5:0.000000):0.668523):2.575651
(((1:0.000000,(4:0.000000,6:0.000000):0.055549):0.297324,2:0.000000):0.725004,(3:0.000000,5:0.000000):0.993019):2.916080
(((1:0.000000,(4:0.000000,6:0.000000):0.096650):0.282285,2:0.000000):0.532848,(3:0.000000,5:0.000000):1.325476):3.102768
(((1:0.000000,(4:0.000000,6:0.000000):0.049425):0.378685,2:0.000000):0.715089,(3:0.000000,5:0.000000):1.013583):1.841378
(((1:0.000000,(4:0.000000,6:0.000000):0.034812):0.116056,2:0.000000):0.726861,(3:0.000000,5:0.000000):0.802283):1.762152
(((1:0.000000,(4:0.000000,6:0.000000):0.059168):0.268454,2:0.000000):0.614326,(3:0.000000,5:0.000000):0.666451):1.892948
((1:0.000000,(4:0.000000,6:0.000000):0.104941):0.468059,(2:0.000000,(3:0.000000,5:0.000000):0.249538):2.043447):3.239152
(((1:0.000000,(4:0.000000,6:0.000000):0.129199):0.300431,2:0.000000):0.678360,(3:0.000000,5:0.000000):0.871445):2.110404
(((1:0.000000,(4:0.000000,6:0.000000):0.058652):0.135488,2:0.000000):0.554473,(3:0.000000,5:0.000000):0.997139):1.781339
(((1:0.000000,(4:0.000000,6:0.000000):0.177741):0.237815,2:0.000000):0.301067,(3:0.000000,5:0.000000):2.467705):2.982917
(((1:0.000000,(4:0.000000,6:0.000000):0.017165):0.049408,2:0.000000):0.358845,(3:0.000000,5:0.000000):0.781886):1.861914
(((1:0.000000,(4:0.000000,6:0.000000):0.090985):0.327694,2:0.000000):0.480431,(3:0.000000,5:0.000000):0.740998):2.007607
(((1:0.000000,(4:0.000000,6:0.000000):0.032741):0.172151,2:0.000000):0.465806,(3:0.000000,5:0.000000):1.235931):2.484663
(((1:0.000000,(4:0.000000,6:0.000000):0.143268):0.306946,2:0.000000):0.465557,(3:0.000000,5:0.000000):1.248739):2.208627
(((1:0.000000,(4:0.000000,6:0.000000):0.152725):0.320787,2:0.000000):0.379378,(3:0.000000,5:0.000000):1.434381):2.629249
(((1:0.000000,(4:0.000000,6:0.000000):0.021463):0.339583,2:0.000000):0.508809,(3:0.000000,5:0.000000):1.361231):2.306339
(((1:0.000000,(4:0.000000,6:0.000000):0.102628):0.247474,2:0.000000):0.658956,(3:0.000000,5:0.000000):1.630827):2.365950
(((1:0.000000,(4:0.000000,6:0.000000):0.100245):0.323880,2:0.000000):0.999247,(3:0.000000,5:0.000000):1.643494):3.307865
(((1:0.000000,(4:0.000000,6:0.000000):0.049745):0.634514,2:0.000000):1.000401,(3:0.000000,5:0.000000):0.724611):1.961658
(((1:0.000000,(4:0.000000,6:0.000000):0.081883):0.446035,2:0.000000):1.027233,(3:0.000000,5:0.000000):0.880230):1.863304
(((1:0.000000,(4:0.000000,6:0.000000):0.055422):0.186308,2:0.000000):0.740641,(3:0.000000,5:0.000000):0.942183):2.436136
(((1:0.000000,(4:0.000000,6:0.000000):0.048442):0.364333,2:0.000000):0.395581,(3:0.000000,5:0.000000):1.089433):2.352517
(((1:0.000000,(4:0.000000,6:0.000000):0.137429):0.310526,2:0.000000):0.599987,(3:0.000000,5:0.000000):1.301949):2.048040
(((1:0.000000,(4:0.000000,6:0.000000):0.029978):0.135016,2:0.000000):0.412758,(3:0.000000,5:0.000000):1.061330):2.001871
(((1:0.000000,(4:0.000000,6:0.000000):0.165472):0.231640,2:0.000000):0.404180,(3:0.000000,5:0.000000):1.170219):2.046630
(((1:0.000000,(4:0.000000,6:0.000000):0.092847):0.125264,2:0.000000):0.230034,(3:0.000000,5:0.000000):1.110264):2.057307
(((1:0.000000,(4:0.000000,6:0.000000):0.016037):0.113428,2:0.000000):0.296858,(3:0.000000,5:0.000000):1.025035):2.258337
(((1:0.000000,(4:0.000000,6:0.000000):0.047608):0.199622,2:0.000000):0.346384,(3:0.000000,5:0.000000):1.071815):1.947276
(((1:0.000000,(4:0.000000,6:0.000000):0.088214):0.160335,2:0.000000):0.357133,(3:0.000000,5:0.000000):0.846143):2.269890
(((1:0.000000,(4:0.000000,6:0.000000):0.092044):0.156141,2:0.000000):0.557309,(3:0.000000,5:0.000000):0.350454):1.032172
(((1:0.000000,(4:0.000000,6:0.000000):0.065142):0.199953,2:0.000000):0.592888,(3:0.000000,5:0.000000):0.253744):0.742998
(((1:0.000000,(4:0.000000,6:0.000000):0.031267):0.098527,2:0.000000):0.411797,(3:0.000000,5:0.000000):0.608981):0.976096
(((1:0.000000,(4:0.000000,6:0.000000):0.030975):0.221722,2:0.000000):0.385976,(3:0.000000,5:0.000000):0.519638):0.901972
(((1:0.000000,(4:0.000000,6:0.000000):0.067502):0.134261,2:0.000000):0.344928,(3:0.000000,5:0.000000):0.410178):1.055941
(((1:0.000000,(4:0.000000,6:0.000000):0.095273):0.153650,2:0.000000):0.276098,(3:0.000000,5:0.000000):0.484887):1.059437
(((1:0.000000,(4:0.000000,6:0.000000):0.040209):0.057362,2:0.000000):0.165159,(3:0.000000,5:0.000000):0.296949):1.143884
(((1:0.000000,(4:0.000000,6:0.000000):0.073972):0.235649,2:0.000000):0.283701,(3:0.000000,5:0.000000):0.414195):1.041557
(((1:0.000000,(4:0.000000,6:0.000000):0.060969):0.156371,2:0.000000):0.506798,(3:0.000000,5:0.000000):0.512730):0.955136
(((1:0.000000,(4:0.000000,6:0.000000):0.067067):0.157304,2:0.000000):0.345621,(3:0.000000,5:0.000000):0.849826):0.983339
(((1:0.000000,(4:0.000000,6:0.000000):0.170544):0.256389,2:0.000000):0.374353,(3:0.000000,5:0.000000):0.234387):0.977667
(((1:0.000000,(4:0.000000,6:0.000000):0.028455):0.304918,2:0.000000):0.613587,(3:0.000000,5:0.000000):0.494645):1.133414
(((1:0.000000,(4:0.000000,6:0.000000):0.005386):0.136719,2:0.000000):0.624302,(3:0.000000,5:0.000000):0.298926):1.278529
(((1:0.000000,(4:0.000000,6:0.000000):0.102354):0.292374,2:0.000000):0.851137,(3:0.000000,5:0.000000):0.664799):1.140697
(((1:0.000000,(4:0.000000,6:0.000000):0.082857):0.190508,2:0.000000):0.657034,(3:0.000000,5:0.000000):0.941394):1.207142
(((1:0.000000,(4:0.000000,6:0.000000):0.042622):0.171198,2:0.000000):0.610728,(3:0.000000,5:0.000000):0.901679):1.294355
(((1:0.000000,(4:0.000000,6:0.000000):0.019427):0.110775,2:0.000000):0.408396,(3:0.000000,5:0.000000):0.615888):1.740545
(((1:0.000000,(4:0.000000,6:0.000000):0.089846):0.343702,2:0.000000):0.552917,(3:0.000000,5:0.000000):0.622158):1.969531
(((1:0.000000,(4:0.000000,6:0.000000):0.042570):0.237236,2:0.000000):0.550162,(3:0.000000,5:0.000000):0.766454):2.330014
(((1:0.000000,(4:0.000000,6:0.000000):0.013853):0.119478,2:0.000000):0.478429,(3:0.000000,5:0.000000):0.597921):1.876185
(((1:0.000000,(4:0.000000,6:0.000000):0.036606):0.201164,2:0.000000):0.355129,(3:0.000000,5:0.000000):0.450471):1.781884
(((1:0.000000,(4:0.000000,6:0.000000):0.010253):0.263424,2:0.000000):1.001984,(3:0.000000,5:0.000000):0.309286):2.021394
(((1:0.000000,(4:0.000000,6:0.000000):0.144455):0.260024,2:0.000000):0.562959,(3:0.000000,5:0.000000):0.607336):2.484082
(((1:0.000000,(4:0.000000,6:0.000000):0.013904):0.144576,2:0.000000):0.324723,(3:0.000000,5:0.000000):0.869533):1.586998
(((1:0.000000,(4:0.000000,6:0.000000):0.008696):0.148817,2:0.000000):0.187657,(3:0.000000,5:0.000000):0.874743):1.868887
(((1:0.000000,(4:0.000000,6:0.000000):0.053941):0.213662,2:0.000000):0.355854,(3:0.000000,5:0.000000):1.965889):3.332820
(((1:0.000000,(4:0.000000,6:0.000000):0.023095):0.187340,2:0.000000):0.307267,(3:0.000000,5:0.000000):0.529040):1.785420
(((1:0.000000,(4:0.000000,6:0.000000):0.067712):0.241555,2:0.000000):0.429918,(3:0.000000,5:0.000000):0.553200):1.799461
(((1:0.000000,(4:0.000000,6:0.000000):0.098359):0.141579,2:0.000000):0.479980,(3:0.000000,5:0.000000):0.386511):1.884790
(((1:0.000000,(4:0.000000,6:0.000000):0.053488):0.133938,2:0.000000):0.646603,(3:0.000000,5:0.000000):0.339229):2.346750
(((1:0.000000,(4:0.000000,6:0.000000):0.052010):0.288945,2:0.000000):1.023487,(3:0.000000,5:0.000000):0.607723):1.935870
(((1:0.000000,(4:0.000000,6:0.000000):0.083294):0.235972,2:0.000000):1.192012,(3:0.000000,5:0.000000):0.585182):1.777021
(((1:0.000000,(4:0.000000,6:0.000000):0.026517):0.069371,2:0.000000):0.547533,(3:0.000000,5:0.000000):1.505545):1.950968
(((1:0.000000,(4:0.000000,6:0.000000):0.026853):0.103756,2:0.000000):0.795848,(3:0.000000,5:0.000000):1.644253):1.847404
(((1:0.000000,(4:0.000000,6:0.000000):0.059062):0.239063,2:0.000000):0.378919,(3:0.000000,5:0.000000):1.152235):1.602666
(((1:0.000000,(4:0.000000,6:0.000000):0.004225):0.280344,2:0.000000):0.401540,(3:0.000000,5:0.000000):1.048245):1.912512
(((1:0.000000,(4:0.000000,6:0.000000):0.026591):0.308649,2:0.000000):0.639803,(3:0.000000,5:0.000000):1.181649):2.215695
(((1:0.000000,(4:0.000000,6:0.000000):0.016768):0.076975,2:0.000000):0.708913,(3:0.000000,5:0.000000):1.147635):1.781352
(((1:0.000000,(4:0.000000,6:0.000000):0.132104):0.354296,2:0.000000):0.909532,(3:0.000000,5:0.000000):0.915440):1.751165
(((1:0.000000,(4:0.000000,6:0.000000):0.099471):0.188018,2:0.000000):0.676071,(3:0.000000,5:0.000000):1.191966):2.163985
(((1:0.000000,(4:0.000000,6:0.000000):0.044663):0.367217,2:0.000000):0.424915,(3:0.000000,5:0.000000):0.988242):2.079390
(((1:0.000000,(4:0.000000,6:0.000000):0.115431):0.435241,2:0.000000):0.563629,(3:0.000000,5:0.000000):1.068821):2.011399
(((1:0.000000,(4:0.000000,6:0.000000):0.015538):0.080425,2:0.000000):0.360814,(3:0.000000,5:0.000000):0.967948):2.498844
(((1:0.000000,(4:0.000000,6:0.000000):0.151693):0.213608,2:0.000000):0.266193,(3:0.000000,5:0.000000):1.073100):2.173862
(((1:0.000000,(4:0.000000,6:0.000000):0.090457):0.104000,2:0.000000):0.114164,(3:0.000000,5:0.000000):0.438465):2.331940
(((1:0.000000,(4:0.000000,6:0.000000):0.049130):0.457856,2:0.000000):0.519668,(3:0.000000,5:0.000000):0.494357):1.876439
(((1:0.000000,(4:0.000000,6:0.000000):0.077465):0.335772,2:0.000000):0.516612,(3:0.000000,5:0.000000):1.082349):1.437316
(((1:0.000000,(4:0.000000,6:0.000000):0.062520):0.332893,2:0.000000):0.363085,(3:0.000000,5:0.000000):0.607948):1.628869
(((1:0.000000,(4:0.000000,6:0.000000):0.015616):0.276078,2:0.000000):0.707325,(3:0.000000,5:0.000000):0.354073):1.593520
((1:0.000000,(4:0.000000,6:0.000000):0.070569):0.325833,(2:0.000000,(3:0.000000,5:0.000000):0.231285):1.442433):1.662522
(((1:0.000000,(4:0.000000,6:0.000000):0.050527):0.313384,2:0.000000):0.576810,(3:0.000000,5:0.000000):0.298011):1.398682
(((1:0.000000,(4:0.000000,6:0.000000):0.037948):0.099844,2:0.000000):0.733781,(3:0.000000,5:0.000000):0.419595):1.763437
(((1:0.000000,(4:0.000000,6:0.000000):0.055703):0.230876,2:0.000000):0.934110,(3:0.000000,5:0.000000):0.469491):1.454396
(((1:0.000000,(4:0.000000,6:0.000000):0.142793):0.578097,2:0.000000):1.635934,(3:0.000000,5:0.000000):0.266349):2.350473
(((1:0.000000,(4:0.000000,6:0.000000):0.168594):0.223176,2:0.000000):0.589073,(3:0.000000,5:0.000000):0.398013):1.975372
(((1:0.000000,(4:0.000000,6:0.000000):0.073111):0.148294,2:0.000000):0.243731,(3:0.000000,5:0.000000):0.289626):1.403118
(((1:0.000000,(4:0.000000,6:0.000000):0.052382):0.126519,2:0.000000):0.479013,(3:0.000000,5:0.000000):0.465528):1.304207
(((1:0.000000,(4:0.000000,6:0.000000):0.057328):0.173459,2:0.000000):0.360067,(3:0.000000,5:0.000000):0.511668):1.181685
(((1:0.000000,(4:0.000000,6:0.000000):0.187008):0.305381,2:0.000000):0.669200,(3:0.000000,5:0.000000):0.473661):1.398799
(((1:0.000000,(4:0.000000,6:0.000000):0.066467):0.134097,2:0.000000):0.468232,(3:0.000000,5:0.000000):0.266687):1.420431
(((1:0.000000,(4:0.000000,6:0.000000):0.024904):0.111135,2:0.000000):1.041240,(3:0.000000,5:0.000000):0.240203):1.103755
(((1:0.000000,(4:0.000000,6:0.000000):0.200993):0.332004,2:0.000000):1.621110,(3:0.000000,5:0.000000):0.607703):2.188405
(((1:0.000000,(4:0.000000,6:0.000000):0.122434):0.169495,2:0.000000):1.120727,(3:0.000000,5:0.000000):0.583009):1.816103
(((1:0.000000,(4:0.000000,6:0.000000):0.255704):0.631252,2:0.000000):1.300547,(3:0.000000,5:0.000000):0.387798):2.193638
((1:0.000000,(4:0.000000,6:0.000000):0.130837):0.429763,(2:0.000000,(3:0.000000,5:0.000000):0.632091):2.004995):3.490265
(((1:0.000000,(4:0.000000,6:0.000000):0.162745):0.399272,2:0.000000):1.003013,(3:0.000000,5:0.000000):0.686976):1.796521
(((1:0.000000,(4:0.000000,6:0.000000):0.156539):0.469796,2:0.000000):1.489496,(3:0.000000,5:0.000000):0.723263):2.822657
(((1:0.000000,(4:0.000000,6:0.000000):0.181502):0.300901,2:0.000000):1.380839,(3:0.000000,5:0.000000):0.618281):2.802685
(((1:0.000000,(4:0.000000,6:0.000000):0.081196):0.340649,2:0.000000):1.086832,(3:0.000000,5:0.000000):0.838871):2.587651
(((1:0.000000,(4:0.000000,6:0.000000):0.398601):0.534072,2:0.000000):1.034873,(3:0.000000,5:0.000000):0.762744):2.222403
(((1:0.000000,(4:0.000000,6:0.000000):0.132763):0.173151,2:0.000000):0.647609,(3:0.000000,5:0.000000):0.407850):2.249635
(((1:0.000000,(4:0.000000,6:0.000000):0.039401):0.136813,2:0.000000):0.174399,(3:0.000000,5:0.000000):0.443009):2.170931
(((1:0.000000,(4:0.000000,6:0.000000):0.083613):0.213393,2:0.000000):0.474426,(3:0.000000,5:0.000000):0.385205):2.007159
(((1:0.000000,(4:0.000000,6:0.000000):0.212228):0.229648,2:0.000000):0.448716,(3:0.000000,5:0.000000):0.955306):2.382817
(((1:0.000000,(4:0.000000,6:0.000000):0.102562):0.333383,2:0.000000):0.406413,(3:0.000000,5:0.000000):1.343863):2.252150
(((1:0.000000,(4:0.000000,6:0.000000):0.048721):0.200519,2:0.000000):0.352953,(3:0.000000,5:0.000000):1.077720):1.811322
(((1:0.000000,(4:0.000000,6:0.000000):0.101052):0.343125,2:0.000000):0.619185,(3:0.000000,5:0.000000):0.976729):2.361161
((1:0.000000,(4:0.000000,6:0.000000):0.013851):0.395762,(2:0.000000,(3:0.000000,5:0.000000):0.654034):1.926946):4.102509
(((1:0.000000,(4:0.000000,6:0.000000):0.171907):0.347710,2:0.000000):0.801313,(3:0.000000,5:0.000000):0.388494):1.368419
(((1:0.000000,(4:0.000000,6:0.000000):0.057049):0.149132,2:0.000000):0.403797,(3:0.000000,5:0.000000):0.716822):0.945407
(((1:0.000000,(4:0.000000,6:0.000000):0.075329):0.181182,2:0.000000):0.794823,(3:0.000000,5:0.000000):0.610320):1.229662
(((1:0.000000,(4:0.000000,6:0.000000):0.029546):0.155008,2:0.000000):0.564384,(3:0.000000,5:0.000000):0.208409):0.848067
(((1:0.000000,(4:0.000000,6:0.000000):0.053773):0.132589,2:0.000000):0.623398,(3:0.000000,5:0.000000):0.402513):0.939097
(((1:0.000000,(4:0.000000,6:0.000000):0.061635):0.099203,2:0.000000):0.435393,(3:0.000000,5:0.000000):0.554105):1.264640
(((1:0.000000,(4:0.000000,6:0.000000):0.059049):0.140352,2:0.000000):0.293912,(3:0.000000,5:0.000000):0.509683):1.406100
(((1:0.000000,(4:0.000000,6:0.000000):0.018497):0.174127,2:0.000000):0.893336,(3:0.000000,5:0.000000):0.328804):1.652981
((1:0.000000,(4:0.000000,6:0.000000):0.126153):0.394362,(2:0.000000,(3:0.000000,5:0.000000):0.250080):1.167134):1.755139
(((1:0.000000,(4:0.000000,6:0.000000):0.063958):0.448827,2:0.000000):0.693954,(3:0.000000,5:0.000000):0.545217):1.005603
(((1:0.000000,(4:0.000000,6:0.000000):0.027978):0.283514,2:0.000000):0.691320,(3:0.000000,5:0.000000):0.241945):0.936530
(((1:0.000000,(4:0.000000,6:0.000000):0.080733):0.119641,2:0.000000):0.751030,(3:0.000000,5:0.000000):0.363457):1.224556
(((1:0.000000,(4:0.000000,6:0.000000):0.064026):0.269859,2:0.000000):0.455628,(3:0.000000,5:0.000000):0.319235):1.787046
(((1:0.000000,(4:0.000000,6:0.000000):0.092786):0.408025,2:0.000000):1.795717,(3:0.000000,5:0.000000):0.465216):2.252849
(((1:0.000000,(4:0.000000,6:0.000000):0.246638):0.394615,2:0.000000):0.882158,(3:0.000000,5:0.000000):0.338807):1.432428
(((1:0.000000,(4:0.000000,6:0.000000):0.058271):0.459750,2:0.000000):0.575321,(3:0.000000,5:0.000000):0.603402):1.590455
(((1:0.000000,(4:0.000000,6:0.000000):0.138314):0.184532,2:0.000000):0.334328,(3:0.000000,5:0.000000):1.603964):2.179804
(((1:0.000000,(4:0.000000,6:0.000000):0.006924):0.272973,2:0.000000):0.704299,(3:0.000000,5:0.000000):0.437663):1.387685
((1:0.000000,(4:0.000000,6:0.000000):0.056556):0.208545,(2:0.000000,(3:0.000000,5:0.000000):0.351214):1.382287):1.480087
(((1:0.000000,(4:0.000000,6:0.000000):0.104390):0.195408,2:0.000000):0.804557,(3:0.000000,5:0.000000):0.750057):2.195231
(((1:0.000000,(4:0.000000,6:0.000000):0.105342):0.215382,2:0.000000):0.864245,(3:0.000000,5:0.000000):0.785994):2.100768
(((1:0.000000,(4:0.000000,6:0.000000):0.064581):0.134332,2:0.000000):0.536586,(3:0.000000,5:0.000000):0.980777):1.854025
(((1:0.000000,(4:0.000000,6:0.000000):0.200707):0.238631,2:0.000000):0.534093,(3:0.000000,5:0.000000):0.897478):1.887755
(((1:0.000000,(4:0.000000,6:0.000000):0.062803):0.162193,2:0.000000):0.387882,(3:0.000000,5:0.000000):0.776045):1.609941
(((1:0.000000,(4:0.000000,6:0.000000):0.026045):0.137991,2:0.000000):0.409664,(3:0.000000,5:0.000000):0.648080):1.378270
(((1:0.000000,(4:0.000000,6:0.000000):0.070225):0.164872,2:0.000000):0.220427,(3:0.000000,5:0.000000):0.725044):1.669533
(((1:0.000000,(4:0.000000,6:0.000000):0.025125):0.119544,2:0.000000):0.362527,(3:0.000000,5:0.000000):0.769253):1.582997
(((1:0.000000,(4:0.000000,6:0.000000):0.031692):0.045104,2:0.000000):0.513458,(3:0.000000,5:0.000000):0.903627):1.764107
(((1:0.000000,(4:0.000000,6:0.000000):0.122022):0.304454,2:0.000000):0.552958,(3:0.000000,5:0.000000):0.997518):2.075654
(((1:0.000000,(4:0.000000,6:0.000000):0.027365):0.198298,2:0.000000):0.604278,(3:0.000000,5:0.000000):1.114125):1.690789
(((1:0.000000,(4:0.000000,6:0.000000):0.080967):0.177925,2:0.000000):0.564318,(3:0.000000,5:0.000000):0.772145):1.372614
(((1:0.000000,(4:0.000000,6:0.000000):0.042257):0.155118,2:0.000000):0.310008,(3:0.000000,5:0.000000):0.559654):1.268734
(((1:0.000000,(4:0.000000,6:0.000000):0.063056):0.243691,2:0.000000):0.456408,(3:0.000000,5:0.000000):0.280425):1.656134
(((1:0.000000,(4:0.000000,6:0.000000):0.031572):0.289050,2:0.000000):1.288825,(3:0.000000,5:0.000000):0.284322):1.930152
(((1:0.000000,(4:0.000000,6:0.000000):0.067260):0.378097,2:0.000000):1.294084,(3:0.000000,5:0.000000):0.620905):2.023770
(((1:0.000000,(4:0.000000,6:0.000000):0.037080):0.258352,2:0.000000):0.643998,(3:0.000000,5:0.000000):0.817430):1.850505
(((1:0.000000,(4:0.000000,6:0.000000):0.005780):0.176590,2:0.000000):0.335018,(3:0.000000,5:0.000000):0.552045):1.630089
(((1:0.000000,(4:0.000000,6:0.000000):0.059937):0.268389,2:0.000000):0.339928,(3:0.000000,5:0.000000):0.472349):1.219934
(((1:0.000000,(4:0.000000,6:0.000000):0.084874):0.149226,2:0.000000):0.616799,(3:0.000000,5:0.000000):0.586063):1.299491
(((1:0.000000,(4:0.000000,6:0.000000):0.021531):0.123652,2:0.000000):0.404591,(3:0.000000,5:0.000000):0.426369):0.880060
(((1:0.000000,(4:0.000000,6:0.000000):0.104018):0.211791,2:0.000000):0.383769,(3:0.000000,5:0.000000):0.641554):1.379074
(((1:0.000000,(4:0.000000,6:0.000000):0.071439):0.261679,2:0.000000):0.383753,(3:0.000000,5:0.000000):0.770273):1.632101
(((1:0.000000,(4:0.000000,6:0.000000):0.118133):0.315864,2:0.000000):0.468503,(3:0.000000,5:0.000000):0.380027):1.933759
(((1:0.000000,(4:0.000000,6:0.000000):0.034793):0.066071,2:0.000000):0.690731,(3:0.000000,5:0.000000):0.355190):2.146511
(((1:0.000000,(4:0.000000,6:0.000000):0.067984):0.659841,2:0.000000):0.835510,(3:0.000000,5:0.000000):0.441122):2.315317
(((1:0.000000,(4:0.000000,6:0.000000):0.076011):0.267404,2:0.000000):0.894803,(3:0.000000,5:0.000000):0.375839):2.343748
(((1:0.000000,(4:0.000000,6:0.000000):0.083860):0.189827,2:0.000000):0.347325,(3:0.000000,5:0.000000):0.458073):2.321845
(((1:0.000000,(4:0.000000,6:0.000000):0.077123):0.172125,2:0.000000):0.465719,(3:0.000000,5:0.000000):0.795423):2.239784
(((1:0.000000,(4:0.000000,6:0.000000):0.095033):0.421651,2:0.000000):0.519557,(3:0.000000,5:0.000000):0.861783):2.293483
(((1:0.000000,(4:0.000000,6:0.000000):0.022736):0.267595,2:0.000000):0.330704,(3:0.000000,5:0.000000):1.125336):2.168709
(((1:0.000000,(4:0.000000,6:0.000000):0.121584):0.453652,2:0.000000):0.632854,(3:0.000000,5:0.000000):0.802341):2.015008
(((1:0.000000,(4:0.000000,6:0.000000):0.159327):0.360328,2:0.000000):0.868421,(3:0.000000,5:0.000000):1.047812):2.098393
(((1:0.000000,(4:0.000000,6:0.000000):0.189120):0.310952,2:0.000000):0.891851,(3:0.000000,5:0.000000):1.140682):2.107477
(((1:0.000000,(4:0.000000,6:0.000000):0.037861):0.174191,2:0.000000):0.525556,(3:0.000000,5:0.000000):0.568492):2.006500
(((1:0.000000,(4:0.000000,6:0.000000):0.130681):0.282165,2:0.000000):0.406707,(3:0.000000,5:0.000000):0.782828):1.405764
(((1:0.000000,(4:0.000000,6:0.000000):0.026419):0.111703,2:0.000000):0.153431,(3:0.000000,5:0.000000):0.978339):1.661454
(((1:0.000000,(4:0.000000,6:0.000000):0.064526):0.177728,2:0.000000):0.425688,(3:0.000000,5:0.000000):0.444526):1.672283
(((1:0.000000,(4:0.000000,6:0.000000):0.039640):0.212959,2:0.000000):0.425136,(3:0.000000,5:0.000000):0.771277):1.732389
(((1:0.000000,(4:0.000000,6:0.000000):0.208642):0.340266,2:0.000000):2.180539,(3:0.000000,5:0.000000):0.822251):2.579943
(((1:0.000000,(4:0.000000,6:0.000000):0.093044):0.348453,2:0.000000):1.261599,(3:0.000000,5:0.000000):0.768143):2.156376
(((1:0.000000,(4:0.000000,6:0.000000):0.210528):0.577581,2:0.000000):1.367989,(3:0.000000,5:0.000000):1.052218):2.000348
(((1:0.000000,(4:0.000000,6:0.000000):0.331014):0.409045,2:0.000000):0.720221,(3:0.000000,5:0.000000):0.955645):1.959784
(((1:0.000000,(4:0.000000,6:0.000000):0.092363):0.342153,2:0.000000):1.363753,(3:0.000000,5:0.000000):0.667687):2.298082
(((1:0.000000,(4:0.000000,6:0.000000):0.041286):0.120014,2:0.000000):0.795964,(3:0.000000,5:0.000000):0.562479):2.083879
(((1:0.000000,(4:0.000000,6:0.000000):0.061898):0.367033,2:0.000000):0.759500,(3:0.000000,5:0.000000):0.478579):1.916419
(((1:0.000000,(4:0.000000,6:0.000000):0.095438):0.247085,2:0.000000):0.843139,(3:0.000000,5:0.000000):0.403417):2.514244
(((1:0.000000,(4:0.000000,6:0.000000):0.025217):0.493683,2:0.000000):0.564474,(3:0.000000,5:0.000000):0.466873):2.567472
(((1:0.000000,(4:0.000000,6:0.000000):0.068769):0.261849,2:0.000000):0.654940,(3:0.000000,5:0.000000):0.636182):2.356368
(((1:0.000000,(4:0.000000,6:0.000000):0.174652):0.352592,2:0.000000):0.413361,(3:0.000000,5:0.000000):0.939057):2.426979
(((1:0.000000,(4:0.000000,6:0.000000):0.064363):0.159432,2:0.000000):0.269318,(3:0.000000,5:0.000000):0.790561):1.394130
(((1:0.000000,(4:0.000000,6:0.000000):0.026484):0.322589,2:0.000000):0.442741,(3:0.000000,5:0.000000):0.687503):1.589657
(((1:0.000000,(4:0.000000,6:0.000000):0.059871):0.147368,2:0.000000):0.314724,(3:0.000000,5:0.000000):0.482131):2.036357
(((1:0.000000,(4:0.000000,6:0.000000):0.038951):0.173933,2:0.000000):0.448992,(3:0.000000,5:0.000000):0.475473):2.013638
(((1:0.000000,(4:0.000000,6:0.000000):0.127129):0.131019,2:0.000000):0.330258,(3:0.000000,5:0.000000):0.432842):1.874339
(((1:0.000000,(4:0.000000,6:0.000000):0.034099):0.195328,2:0.000000):0.477815,(3:0.000000,5:0.000000):0.450175):1.954057
(((1:0.000000,(4:0.000000,6:0.000000):0.022993):0.215132,2:0.000000):0.700968,(3:0.000000,5:0.000000):0.341712):1.704026
(((1:0.000000,(4:0.000000,6:0.000000):0.208118):0.458178,2:0.000000):0.576984,(3:0.000000,5:0.000000):0.987904):1.499046
(((1:0.000000,(4:0.000000,6:0.000000):0.026730):0.309811,2:0.000000):0.383658,(3:0.000000,5:0.000000):0.671557):1.590348
(((1:0.000000,(4:0.000000,6:0.000000):0.056682):0.397974,2:0.000000):0.765002,(3:0.000000,5:0.000000):0.748432):1.408787
(((1:0.000000,(4:0.000000,6:0.000000):0.171388):0.552035,2:0.000000):0.836137,(3:0.000000,5:0.000000):0.915515):1.761006
(((1:0.000000,(4:0.000000,6:0.000000):0.090971):0.337187,2:0.000000):0.776394,(3:0.000000,5:0.000000):0.612238):1.807426
(((1:0.000000,(4:0.000000,6:0.000000):0.063402):0.533792,2:0.000000):2.503693,(3:0.000000,5:0.000000):0.433471):3.257308
(((1:0.000000,(4:0.000000,6:0.000000):0.147913):0.440789,2:0.000000):1.240480,(3:0.000000,5:0.000000):0.542448):2.478305
(((1:0.000000,(4:0.000000,6:0.000000):0.103952):0.560241,2:0.000000):1.421395,(3:0.000000,5:0.000000):0.903817):2.304271
(((1:0.000000,(4:0.000000,6:0.000000):0.122896):0.292099,2:0.000000):1.085621,(3:0.000000,5:0.000000):1.038507):1.929947
(((1:0.000000,(4:0.000000,6:0.000000):0.104434):0.313833,2:0.000000):0.574737,(3:0.000000,5:0.000000):0.536558):1.747999
(((1:0.000000,(4:0.000000,6:0.000000):0.010756):0.185609,2:0.000000):0.821986,(3:0.000000,5:0.000000):0.349490):1.946312
(((1:0.000000,(4:0.000000,6:0.000000):0.104816):0.230974,2:0.000000):0.615405,(3:0.000000,5:0.000000):0.318757):1.746638
((1:0.000000,(4:0.000000,6:0.000000):0.036810):0.189866,(2:0.000000,(3:0.000000,5:0.000000):0.361633):1.751231):3.195236
(((1:0.000000,(4:0.000000,6:0.000000):0.053322):0.197545,2:0.000000):0.664297,(3:0.000000,5:0.000000):0.724574):1.887957
(((1:0.000000,(4:0.000000,6:0.000000):0.162343):0.382941,2:0.000000):0.525710,(3:0.000000,5:0.000000):0.753797):1.652960
(((1:0.000000,(4:0.000000,6:0.000000):0.066432):0.195674,2:0.000000):0.564526,(3:0.000000,5:0.000000):0.601026):1.767312
(((1:0.000000,(4:0.000000,6:0.000000):0.022388):0.190135,2:0.000000):0.508458,(3:0.000000,5:0.000000):0.757449):2.311801
(((1:0.000000,(4:0.000000,6:0.000000):0.021692):0.252007,2:0.000000):0.541163,(3:0.000000,5:0.000000):0.729507):2.297864
(((1:0.000000,(4:0.000000,6:0.000000):0.085582):0.382763,2:0.000000):0.660678,(3:0.000000,5:0.000000):0.723267):2.040202
(((1:0.000000,(4:0.000000,6:0.000000):0.153314):0.246454,2:0.000000):0.598492,(3:0.000000,5:0.000000):0.515174):1.872044
(((1:0.000000,(4:0.000000,6:0.000000):0.050104):0.270370,2:0.000000):0.447788,(3:0.000000,5:0.000000):0.461264):1.653080
(((1:0.000000,(4:0.000000,6:0.000000):0.063095):0.259544,2:0.000000):0.649574,(3:0.000000,5:0.000000):0.358891):1.548429
(((1:0.000000,(4:0.000000,6:0.000000):0.109311):0.283506,2:0.000000):0.358364,(3:0.000000,5:0.000000):0.413973):1.166648
(((1:0.000000,(4:0.000000,6:0.000000):0.001368):0.039061,2:0.000000):0.397245,(3:0.000000,5:0.000000):0.361904):1.281742
(((1:0.000000,(4:0.000000,6:0.000000):0.096700):0.170685,2:0.000000):0.480700,(3:0.000000,5:0.000000):0.080427):0.805534
((1:0.000000,(4:0.000000,6:0.000000):0.024517):0.053583,(2:0.000000,(3:0.000000,5:0.000000):0.238152):0.717161):1.572839
((1:0.000000,(4:0.000000,6:0.000000):0.013871):0.106965,(2:0.000000,(3:0.000000,5:0.000000):0.169501):0.490878):1.203869
(((1:0.000000,(4:0.000000,6:0.000000):0.035673):0.193427,(3:0.000000,5:0.000000):0.252874):0.816661,2:0.000000):0.827124
(((1:0.000000,(4:0.000000,6:0.000000):0.070598):0.188312,2:0.000000):1.103606,(3:0.000000,5:0.000000):0.358946):1.410111
(((1:0.000000,(4:0.000000,6:0.000000):0.055773):0.214996,2:0.000000):0.891844,(3:0.000000,5:0.000000):0.535694):1.375631
(((1:0.000000,(4:0.000000,6:0.000000):0.091002):0.263232,2:0.000000):0.606573,(3:0.000000,5:0.000000):0.162561):1.363305
(((1:0.000000,(4:0.000000,6:0.000000):0.019177):0.106920,2:0.000000):0.403262,(3:0.000000,5:0.000000):0.318670):1.012422
(((1:0.000000,(4:0.000000,6:0.000000):0.027884):0.105886,2:0.000000):0.912993,(3:0.000000,5:0.000000):0.314938):1.029656
(((1:0.000000,(4:0.000000,6:0.000000):0.002328):0.209799,2:0.000000):0.589407,(3:0.000000,5:0.000000):0.576044):1.294415
(((1:0.000000,(4:0.000000,6:0.000000):0.042526):0.169790,2:0.000000):0.303507,(3:0.000000,5:0.000000):0.465444):1.079695
(((1:0.000000,(4:0.000000,6:0.000000):0.024945):0.055407,2:0.000000):0.319694,(3:0.000000,5:0.000000):0.255453):1.255286
(((1:0.000000,(4:0.000000,6:0.000000):0.072816):0.162045,2:0.000000):0.487530,(3:0.000000,5:0.000000):0.228767):0.969397
(((1:0.000000,(4:0.000000,6:0.000000):0.045169):0.093291,2:0.000000):0.237881,(3:0.000000,5:0.000000):0.392311):0.879593
(((1:0.000000,(4:0.000000,6:0.000000):0.052570):0.177741,2:0.000000):0.405181,(3:0.000000,5:0.000000):0.190209):0.634624
(((1:0.000000,(4:0.000000,6:0.000000):0.069382):0.253990,2:0.000000):0.450767,(3:0.000000,5:0.000000):0.740995):1.214408
(((1:0.000000,(4:0.000000,6:0.000000):0.027204):0.066410,2:0.000000):0.473163,(3:0.000000,5:0.000000):0.330055):0.951015
(((1:0.000000,(4:0.000000,6:0.000000):0.067769):0.358164,2:0.000000):0.528047,(3:0.000000,5:0.000000):0.475469):1.333505
(((1:0.000000,(4:0.000000,6:0.000000):0.050081):0.255611,2:0.000000):0.849684,(3:0.000000,5:0.000000):0.387995):1.119949
(((1:0.000000,(4:0.000000,6:0.000000):0.041301):0.236678,2:0.000000):0.320018,(3:0.000000,5:0.000000):0.630832):1.554483
(((1:0.000000,(4:0.000000,6:0.000000):0.029900):0.147046,2:0.000000):0.388269,(3:0.000000,5:0.000000):0.597708):1.647330
(((1:0.000000,(4:0.000000,6:0.000000):0.022254):0.196046,2:0.000000):0.362853,(3:0.000000,5:0.000000):0.819232):1.663472
(((1:0.000000,(4:0.000000,6:0.000000):0.057353):0.180080,2:0.000000):0.468157,(3:0.000000,5:0.000000):0.309777):1.764457
(((1:0.000000,(4:0.000000,6:0.000000):0.053088):0.171087,2:0.000000):0.261457,(3:0.000000,5:0.000000):0.187181):2.047978
(((1:0.000000,(4:0.000000,6:0.000000):0.042934):0.138631,2:0.000000):0.214165,(3:0.000000,5:0.000000):0.389184):1.998241
(((1:0.000000,(4:0.000000,6:0.000000):0.044831):0.168780,2:0.000000):0.388936,(3:0.000000,5:0.000000):0.684395):1.976405
(((1:0.000000,(4:0.000000,6:0.000000):0.055910):0.290974,2:0.000000):0.560912,(3:0.000000,5:0.000000):0.550911):1.494395
(((1:0.000000,(4:0.000000,6:0.000000):0.082676):0.184371,2:0.000000):0.207858,(3:0.000000,5:0.000000):0.635187):1.846565
(((1:0.000000,(4:0.000000,6:0.000000):0.057653):0.123459,2:0.000000):0.433266,(3:0.000000,5:0.000000):0.438419):1.799916
(((1:0.000000,(4:0.000000,6:0.000000):0.266456):0.338809,2:0.000000):0.494878,(3:0.000000,5:0.000000):0.872151):2.013137
(((1:0.000000,(4:0.000000,6:0.000000):0.039823):0.168616,2:0.000000):0.639267,(3:0.000000,5:0.000000):0.868200):2.147594
(((1:0.000000,(4:0.000000,6:0.000000):0.124919):0.611367,2:0.000000):1.235295,(3:0.000000,5:0.000000):0.674049):2.574034
(((1:0.000000,(4:0.000000,6:0.000000):0.141144):0.584665,2:0.000000):2.478535,(3:0.000000,5:0.000000):1.116601):2.608953
(((1:0.000000,(4:0.000000,6:0.000000):0.139614):0.627128,2:0.000000):1.810885,(3:0.000000,5:0.000000):1.326909):2.759961
(((1:0.000000,(4:0.000000,6:0.000000):0.087130):0.340957,2:0.000000):1.729693,(3:0.000000,5:0.000000):1.426265):3.031579
(((1:0.000000,(4:0.000000,6:0.000000):0.081496):0.567765,2:0.000000):1.863336,(3:0.000000,5:0.000000):1.315962):3.493838
(((1:0.000000,(4:0.000000,6:0.000000):0.080695):0.738307,2:0.000000):2.023685,(3:0.000000,5:0.000000):1.167177):3.141396
(((1:0.000000,(4:0.000000,6:0.000000):0.206338):0.569219,2:0.000000):2.164771,(3:0.000000,5:0.000000):1.539179):3.219170
(((1:0.000000,(4:0.000000,6:0.000000):0.086082):0.447643,2:0.000000):1.617733,(3:0.000000,5:0.000000):0.893745):4.168293
(((1:0.000000,(4:0.000000,6:0.000000):0.070950):0.583859,2:0.000000):1.476283,(3:0.000000,5:0.000000):1.263882):4.326565
(((1:0.000000,(4:0.000000,6:0.000000):0.169096):0.328038,2:0.000000):0.936289,(3:0.000000,5:0.000000):2.011755):2.700629
(((1:0.000000,(4:0.000000,6:0.000000):0.106130):0.275257,2:0.000000):1.109035,(3:0.000000,5:0.000000):0.539432):2.554688
((1:0.000000,(4:0.000000,6:0.000000):0.102975):0.702771,(2:0.000000,(3:0.000000,5:0.000000):0.436654):0.897865):1.780317
(((1:0.000000,(4:0.000000,6:0.000000):0.088550):0.189743,2:0.000000):0.247415,(3:0.000000,5:0.000000):0.322189):1.035484
(((1:0.000000,(4:0.000000,6:0.000000):0.110773):0.193846,2:0.000000):0.939404,(3:0.000000,5:0.000000):0.230976):1.449415
(((1:0.000000,(4:0.000000,6:0.000000):0.136424):0.239314,2:0.000000):0.810247,(3:0.000000,5:0.000000):0.800251):1.659589
(((1:0.000000,(4:0.000000,6:0.000000):0.149809):0.401939,2:0.000000):0.632390,(3:0.000000,5:0.000000):0.454563):1.544196
(((1:0.000000,(4:0.000000,6:0.000000):0.111867):0.277456,2:0.000000):0.738387,(3:0.000000,5:0.000000):0.662469):1.551544
((1:0.000000,(4:0.000000,6:0.000000):0.110234):0.231131,(2:0.000000,(3:0.000000,5:0.000000):0.210783):0.473682):0.846519
(((1:0.000000,(4:0.000000,6:0.000000):0.035337):0.151898,2:0.000000):0.284254,(3:0.000000,5:0.000000):0.403697):0.783069
(((1:0.000000,(4:0.000000,6:0.000000):0.030211):0.280926,2:0.000000):0.571909,(3:0.000000,5:0.000000):0.337926):0.936894
((1:0.000000,(4:0.000000,6:0.000000):0.028930):0.327494,(2:0.000000,(3:0.000000,5:0.000000):0.084043):0.211172):0.476932
((1:0.000000,(4:0.000000,6:0.000000):0.109746):0.417320,(2:0.000000,(3:0.000000,5:0.000000):0.097668):0.299419):0.933517
((1:0.000000,(4:0.000000,6:0.000000):0.147924):0.243753,(2:0.000000,(3:0.000000,5:0.000000):0.116084):0.218829):0.490854
((1:0.000000,(4:0.000000,6:0.000000):0.187992):0.387613,(2:0.000000,(3:0.000000,5:0.000000):0.232571):0.455055):0.923162
(((1:0.000000,(4:0.000000,6:0.000000):0.033399):0.335752,2:0.000000):0.388274,(3:0.000000,5:0.000000):0.168029):0.924617
(((1:0.000000,(4:0.000000,6:0.000000):0.088693):0.225491,2:0.000000):0.305999,(3:0.000000,5:0.000000):0.040602):0.636190
(((1:0.000000,(4:0.000000,6:0.000000):0.032782):0.168404,2:0.000000):0.657278,(3:0.000000,5:0.000000):0.206300):0.915888
(((1:0.000000,(4:0.000000,6:0.000000):0.007812):0.028511,2:0.000000):0.155244,(3:0.000000,5:0.000000):0.216602):0.587691
((((1:0.000000,(4:0.000000,6:0.000000):0.021906):0.102258,2:0.000000):0.113368,3:0.000000):0.267579,5:0.000000):0.465109
(((1:0.000000,(4:0.000000,6:0.000000):0.006842):0.064879,2:0.000000):0.536213,(3:0.000000,5:0.000000):0.133821):0.893627
(((1:0.000000,(4:0.000000,6:0.000000):0.022479):0.083240,2:0.000000):0.575921,(3:0.000000,5:0.000000):0.185080):0.739890
(((1:0.000000,(4:0.000000,6:0.000000):0.038613):0.215171,2:0.000000):0.311131,(3:0.000000,5:0.000000):0.277049):0.938451
(((1:0.000000,(4:0.000000,6:0.000000):0.082807):0.129615,2:0.000000):0.540350,(3:0.000000,5:0.000000):0.287931):0.991625
((1:0.000000,(4:0.000000,6:0.000000):0.039701):0.095217,(2:0.000000,(3:0.000000,5:0.000000):0.102513):0.660749):1.821284
((1:0.000000,(4:0.000000,6:0.000000):0.046527):0.189027,(2:0.000000,(3:0.000000,5:0.000000):0.204678):0.563339):1.667104
((1:0.000000,(4:0.000000,6:0.000000):0.045492):0.075976,(2:0.000000,(3:0.000000,5:0.000000):0.132885):0.512518):1.518225
((1:0.000000,(4:0.000000,6:0.000000):0.041060):0.133426,(2:0.000000,(3:0.000000,5:0.000000):0.198032):0.384402):0.512749
((1:0.000000,(4:0.000000,6:0.000000):0.004107):0.030064,(2:0.000000,(3:0.000000,5:0.000000):0.110570):0.414278):0.577605
(((1:0.000000,(4:0.000000,6:0.000000):0.002987):0.015937,2:0.000000):0.256901,(3:0.000000,5:0.000000):0.108727):0.390001
(((1:0.000000,(4:0.000000,6:0.000000):0.024989):0.056807,2:0.000000):0.131094,(3:0.000000,5:0.000000):0.068989):0.243608
(((1:0.000000,(4:0.000000,6:0.000000):0.003485):0.019149,2:0.000000):0.068803,(3:0.000000,5:0.000000):0.042368):0.227573
(((1:0.000000,(4:0.000000,6:0.000000):0.001607):0.026910,2:0.000000):0.096612,(3:0.000000,5:0.000000):0.060756):0.167782
(((1:0.000000,(4:0.000000,6:0.000000):0.031035):0.035870,2:0.000000):0.098990,(3:0.000000,5:0.000000):0.080772):0.170304
(((1:0.000000,(4:0.000000,6:0.000000):0.004466):0.044377,2:0.000000):0.118342,(3:0.000000,5:0.000000):0.219740):0.331091
(((1:0.000000,(4:0.000000,6:0.000000):0.024834):0.053212,2:0.000000):0.099467,(3:0.000000,5:0.000000):0.242437):0.345771
(((1:0.000000,(4:0.000000,6:0.000000):0.065414):0.132118,2:0.000000):0.210528,(3:0.000000,5:0.000000):0.206387):0.516843
(((1:0.000000,(4:0.000000,6:0.000000):0.029306):0.062922,2:0.000000):0.155876,(3:0.000000,5:0.000000):0.111429):0.298420
(((1:0.000000,(4:0.000000,6:0.000000):0.032338):0.083898,2:0.000000):0.231520,(3:0.000000,5:0.000000):0.170597):0.329810
((1:0.000000,(4:0.000000,6:0.000000):0.008271):0.087750,(2:0.000000,(3:0.000000,5:0.000000):0.043905):0.185279):0.631277
(((1:0.000000,(4:0.000000,6:0.000000):0.008497):0.041756,2:0.000000):0.064173,(3:0.000000,5:0.000000):0.099148):0.173827
((1:0.000000,(4:0.000000,6:0.000000):0.030484):0.129271,(2:0.000000,(3:0.000000,5:0.000000):0.055665):0.153271):0.181260
(((1:0.000000,(4:0.000000,6:0.000000):0.030465):0.052805,2:0.000000):0.097867,(3:0.000000,5:0.000000):0.152987):0.201072
(((1:0.000000,(4:0.000000,6:0.000000):0.007078):0.021911,2:0.000000):0.079879,(3:0.000000,5:0.000000):0.125197):0.299592
((1:0.000000,(4:0.000000,6:0.000000):0.026668):0.127001,(2:0.000000,(3:0.000000,5:0.000000):0.049383):0.191807):0.684142
((1:0.000000,(4:0.000000,6:0.000000):0.031958):0.056545,(2:0.000000,(3:0.000000,5:0.000000):0.077970):0.237154):0.834605
((1:0.000000,(4:0.000000,6:0.000000):0.011464):0.055613,(2:0.000000,(3:0.000000,5:0.000000):0.046992):0.174046):0.733909
((1:0.000000,(4:0.000000,6:0.000000):0.006816):0.056754,(2:0.000000,(3:0.000000,5:0.000000):0.110770):0.296003):0.791696
(((1:0.000000,(4:0.000000,6:0.000000):0.011424):0.055679,2:0.000000):0.072656,(3:0.000000,5:0.000000):0.122001):0.284719
(((1:0.000000,(4:0.000000,6:0.000000):0.017392):0.028714,2:0.000000):0.084225,(3:0.000000,5:0.000000):0.077174):0.236515
(((1:0.000000,(4:0.000000,6:0.000000):0.036239):0.044225,2:0.000000):0.137231,(3:0.000000,5:0.000000):0.126837):0.353532
((1:0.000000,(4:0.000000,6:0.000000):0.079224):0.181557,(2:0.000000,(3:0.000000,5:0.000000):0.077621):0.360834):0.608300
((1:0.000000,(4:0.000000,6:0.000000):0.004450):0.022134,(2:0.000000,(3:0.000000,5:0.000000):0.045733):0.573592):0.833118
(((1:0.000000,(4:0.000000,6:0.000000):0.016882):0.046678,2:0.000000):0.073425,(3:0.000000,5:0.000000):0.173624):0.407014
(((1:0.000000,(4:0.000000,6:0.000000):0.026771):0.145691,2:0.000000):0.218045,(3:0.000000,5:0.000000):0.062066):0.615861
(((1:0.000000,(4:0.000000,6:0.000000):0.021611):0.081028,2:0.000000):0.543029,(3:0.000000,5:0.000000):0.299258):1.134309
((1:0.000000,(4:0.000000,6:0.000000):0.090474):0.092556,(2:0.000000,(3:0.000000,5:0.000000):0.295599):0.557262):0.607260
(((1:0.000000,(4:0.000000,6:0.000000):0.040675):0.085855,2:0.000000):0.268310,(3:0.000000,5:0.000000):0.246600):0.601529
(((1:0.000000,(4:0.000000,6:0.000000):0.073243):0.176072,2:0.000000):0.259205,(3:0.000000,5:0.000000):0.174724):0.648962
(((1:0.000000,(4:0.000000,6:0.000000):0.017875):0.170482,2:0.000000):0.830633,(3:0.000000,5:0.000000):0.262564):1.567296
(((1:0.000000,(4:0.000000,6:0.000000):0.104210):0.328530,(3:0.000000,5:0.000000):0.451840):0.826098,2:0.000000):0.858159
((1:0.000000,(4:0.000000,6:0.000000):0.159119):0.544327,(2:0.000000,(3:0.000000,5:0.000000):0.576503):1.223036):2.057306
(((1:0.000000,(4:0.000000,6:0.000000):0.089024):0.191142,2:0.000000):0.719059,(3:0.000000,5:0.000000):0.414550):1.176037
((((1:0.000000,(4:0.000000,6:0.000000):0.107764):0.192097,2:0.000000):0.449170,3:0.000000):1.099051,5:0.000000):1.353371
(((1:0.000000,(4:0.000000,6:0.000000):0.155189):0.257673,2:0.000000):0.386250,(3:0.000000,5:0.000000):0.697500):1.689813
((1:0.000000,(4:0.000000,6:0.000000):0.069747):0.311516,(2:0.000000,(3:0.000000,5:0.000000):0.226997):1.197358):2.030485
((1:0.000000,(4:0.000000,6:0.000000):0.046756):0.177564,(2:0.000000,(3:0.000000,5:0.000000):0.318574):0.940465):0.955183
(((1:0.000000,(4:0.000000,6:0.000000):0.045061):0.314798,2:0.000000):0.827522,(3:0.000000,5:0.000000):0.287109):1.144760
((1:0.000000,(4:0.000000,6:0.000000):0.094374):0.185959,(2:0.000000,(3:0.000000,5:0.000000):0.337715):1.150853):1.336492
(((1:0.000000,(4:0.000000,6:0.000000):0.218489):0.248755,2:0.000000):0.651772,(3:0.000000,5:0.000000):0.380795):1.045577
(((1:0.000000,(4:0.000000,6:0.000000):0.072068):0.117374,2:0.000000):0.651573,(3:0.000000,5:0.000000):0.301245):1.062587
(((1:0.000000,(4:0.000000,6:0.000000):0.023702):0.124369,2:0.000000):0.615761,(3:0.000000,5:0.000000):0.272394):0.846259
(((1:0.000000,(4:0.000000,6:0.000000):0.104612):0.222760,2:0.000000):0.447485,(3:0.000000,5:0.000000):0.524120):0.867958
(((1:0.000000,(4:0.000000,6:0.000000):0.093589):0.129759,2:0.000000):0.700498,(3:0.000000,5:0.000000):0.192719):1.009440
(((1:0.000000,(4:0.000000,6:0.000000):0.064519):0.163272,2:0.000000):0.567938,(3:0.000000,5:0.000000):0.422550):1.222130
(((1:0.000000,(4:0.000000,6:0.000000):0.161228):0.279117,2:0.000000):0.354885,(3:0.000000,5:0.000000):0.212207):0.951706
(((1:0.000000,(4:0.000000,6:0.000000):0.036602):0.098120,2:0.000000):0.566297,(3:0.000000,5:0.000000):0.150505):1.293355
(((1:0.000000,(4:0.000000,6:0.000000):0.036842):0.148179,2:0.000000):0.921382,(3:0.000000,5:0.000000):0.495010):1.279866
(((1:0.000000,(4:0.000000,6:0.000000):0.099427):0.168621,2:0.000000):0.489668,(3:0.000000,5:0.000000):0.450411):0.842531
((1:0.000000,(4:0.000000,6:0.000000):0.067004):0.135614,(2:0.000000,(3:0.000000,5:0.000000):0.266586):0.299044):0.452929
(((1:0.000000,(4:0.000000,6:0.000000):0.014435):0.082381,2:0.000000):0.211446,(3:0.000000,5:0.000000):0.322106):0.546385
((1:0.000000,(4:0.000000,6:0.000000):0.014581):0.191104,(2:0.000000,(3:0.000000,5:0.000000):0.184960):0.229002):0.416700
(((1:0.000000,(4:0.000000,6:0.000000):0.024501):0.140377,2:0.000000):0.215091,(3:0.000000,5:0.000000):0.498599):1.148593
((((1:0.000000,(4:0.000000,6:0.000000):0.052508):0.144167,2:0.000000):0.283585,3:0.000000):0.423436,5:0.000000):0.588714
(((1:0.000000,(4:0.000000,6:0.000000):0.021970):0.140030,2:0.000000):0.718292,(3:0.000000,5:0.000000):0.398075):1.441689
((1:0.000000,(4:0.000000,6:0.000000):0.184528):0.442529,(2:0.000000,(3:0.000000,5:0.000000):0.376142):0.894995):1.076980
(((1:0.000000,(4:0.000000,6:0.000000):0.041404):0.330648,2:0.000000):0.637724,(3:0.000000,5:0.000000):0.662169):1.405942
((((1:0.000000,(4:0.000000,6:0.000000):0.041784):0.129462,2:0.000000):0.266137,3:0.000000):0.542369,5:0.000000):1.054714
(((1:0.000000,(4:0.000000,6:0.000000):0.101761):0.207019,2:0.000000):0.428904,(3:0.000000,5:0.000000):0.834406):1.656953
(((1:0.000000,(4:0.000000,6:0.000000):0.061769):0.187789,2:0.000000):0.632002,(3:0.000000,5:0.000000):0.811007):1.249618
(((1:0.000000,(4:0.000000,6:0.000000):0.040111):0.229231,2:0.000000):0.343903,(3:0.000000,5:0.000000):0.678146):1.034205
(((1:0.000000,(4:0.000000,6:0.000000):0.040186):0.134273,2:0.000000):0.242581,(3:0.000000,5:0.000000):0.867667):1.135051
(((1:0.000000,(4:0.000000,6:0.000000):0.150653):0.267086,2:0.000000):1.233059,(3:0.000000,5:0.000000):0.589500):1.870366
(((1:0.000000,(4:0.000000,6:0.000000):0.228138):0.336097,2:0.000000):0.939756,(3:0.000000,5:0.000000):0.214328):1.720891
(((1:0.000000,(4:0.000000,6:0.000000):0.054608):0.188772,2:0.000000):0.702478,(3:0.000000,5:0.000000):0.732388):1.231201
(((1:0.000000,(4:0.000000,6:0.000000):0.102190):0.244893,2:0.000000):1.175956,(3:0.000000,5:0.000000):0.910725):1.887307
(((1:0.000000,(4:0.000000,6:0.000000):0.021994):0.133677,2:0.000000):1.119335,(3:0.000000,5:0.000000):0.852136):1.434573
((1:0.000000,(4:0.000000,6:0.000000):0.031004):0.455224,(2:0.000000,(3:0.000000,5:0.000000):0.333632):0.983327):1.990721
(((1:0.000000,(4:0.000000,6:0.000000):0.150099):0.357359,2:0.000000):0.751102,(3:0.000000,5:0.000000):0.276883):1.422531
(((1:0.000000,(4:0.000000,6:0.000000):0.066896):0.385590,2:0.000000):0.683334,(3:0.000000,5:0.000000):0.451459):1.157685
(((1:0.000000,(4:0.000000,6:0.000000):0.094300):0.177633,2:0.000000):0.899340,(3:0.000000,5:0.000000):0.554457):1.544334
((((1:0.000000,(4:0.000000,6:0.000000):0.054070):0.125685,2:0.000000):0.270916,5:0.000000):0.579840,3:0.000000):0.597123
(((1:0.000000,(4:0.000000,6:0.000000):0.034147):0.175062,2:0.000000):0.460047,(3:0.000000,5:0.000000):0.566649):1.200151
(((1:0.000000,(4:0.000000,6:0.000000):0.020407):0.303867,2:0.000000):0.572957,(3:0.000000,5:0.000000):0.402398):1.086298
(((1:0.000000,(4:0.000000,6:0.000000):0.085225):0.313747,2:0.000000):0.501190,(3:0.000000,5:0.000000):0.522773):1.115925
(((1:0.000000,(4:0.000000,6:0.000000):0.039793):0.103222,2:0.000000):0.202649,(3:0.000000,5:0.000000):0.416179):0.646285
(((1:0.000000,(4:0.000000,6:0.000000):0.011838):0.155348,2:0.000000):0.295675,(3:0.000000,5:0.000000):0.186528):0.559150
(((1:0.000000,(4:0.000000,6:0.000000):0.086887):0.300038,2:0.000000):0.483775,(3:0.000000,5:0.000000):0.221121):1.046791
(((1:0.000000,(4:0.000000,6:0.000000):0.089450):0.154303,2:0.000000):0.174136,(3:0.000000,5:0.000000):0.844069):1.505414
(((1:0.000000,(4:0.000000,6:0.000000):0.022345):0.087874,2:0.000000):0.330336,(3:0.000000,5:0.000000):0.346325):0.727499
(((1:0.000000,(4:0.000000,6:0.000000):0.086711):0.164229,2:0.000000):1.440137,(3:0.000000,5:0.000000):0.430298):1.811211
(((1:0.000000,(4:0.000000,6:0.000000):0.125706):0.324338,2:0.000000):1.415512,(3:0.000000,5:0.000000):0.380049):1.913663
(((1:0.000000,(4:0.000000,6:0.000000):0.016720):0.447777,2:0.000000):0.899031,(3:0.000000,5:0.000000):0.371442):1.738491
(((1:0.000000,(4:0.000000,6:0.000000):0.017859):0.175159,2:0.000000):0.950631,(3:0.000000,5:0.000000):0.396406):2.015536
(((1:0.000000,(4:0.000000,6:0.000000):0.085688):0.220840,2:0.000000):0.830027,(3:0.000000,5:0.000000):0.391005):2.075321
(((1:0.000000,(4:0.000000,6:0.000000):0.064265):0.479002,2:0.000000):0.711656,(3:0.000000,5:0.000000):0.433330):1.012121
(((1:0.000000,(4:0.000000,6:0.000000):0.154920):0.302878,2:0.000000):0.367969,(3:0.000000,5:0.000000):0.403756):1.018908
(((1:0.000000,(4:0.000000,6:0.000000):0.099965):0.225888,2:0.000000):0.383121,(3:0.000000,5:0.000000):0.467260):1.084318
(((1:0.000000,(4:0.000000,6:0.000000):0.056320):0.334488,2:0.000000):0.927221,(3:0.000000,5:0.000000):0.517139):1.569434
((1:0.000000,(4:0.000000,6:0.000000):0.008998):0.054342,(2:0.000000,(3:0.000000,5:0.000000):0.237864):1.223007):1.253384
(((1:0.000000,(4:0.000000,6:0.000000):0.063635):0.158911,2:0.000000):0.974225,(3:0.000000,5:0.000000):0.245404):1.276525
(((1:0.000000,(4:0.000000,6:0.000000):0.146946):0.785702,2:0.000000):1.041102,(3:0.000000,5:0.000000):0.347576):1.364382
(((1:0.000000,(4:0.000000,6:0.000000):0.036054):0.456487,2:0.000000):0.467515,(3:0.000000,5:0.000000):0.684619):1.137687
(((1:0.000000,(4:0.000000,6:0.000000):0.058426):0.285312,(3:0.000000,5:0.000000):0.299012):1.386307,2:0.000000):1.590315
(((1:0.000000,(4:0.000000,6:0.000000):0.039052):0.191313,2:0.000000):1.294937,(3:0.000000,5:0.000000):0.822070):2.571649
(((1:0.000000,(4:0.000000,6:0.000000):0.137752):0.526675,2:0.000000):1.494796,(3:0.000000,5:0.000000):0.736593):2.414755
(((1:0.000000,(4:0.000000,6:0.000000):0.083063):0.512164,2:0.000000):1.105617,(3:0.000000,5:0.000000):0.857193):2.948418
(((1:0.000000,(4:0.000000,6:0.000000):0.092558):0.395700,2:0.000000):0.870136,(3:0.000000,5:0.000000):0.548298):3.538889
(((1:0.000000,(4:0.000000,6:0.000000):0.177496):0.539735,2:0.000000):0.806834,(3:0.000000,5:0.000000):0.791017):3.858842
(((1:0.000000,(4:0.000000,6:0.000000):0.116178):0.467030,2:0.000000):1.990290,(3:0.000000,5:0.000000):0.733236):3.550192
(((1:0.000000,(4:0.000000,6:0.000000):0.020101):0.216907,2:0.000000):0.412875,(3:0.000000,5:0.000000):0.546929):2.084127
(((1:0.000000,(4:0.000000,6:0.000000):0.027266):0.500976,2:0.000000):0.713428,(3:0.000000,5:0.000000):0.762803):2.388660
(((1:0.000000,(4:0.000000,6:0.000000):0.052293):0.198983,2:0.000000):0.494927,(3:0.000000,5:0.000000):0.666799):1.801567
(((1:0.000000,(4:0.000000,6:0.000000):0.091778):0.419412,2:0.000000):0.646087,(3:0.000000,5:0.000000):0.793651):0.835912
(((1:0.000000,(4:0.000000,6:0.000000):0.243575):0.383806,2:0.000000):1.033114,(3:0.000000,5:0.000000):1.360693):2.501631
(((1:0.000000,(4:0.000000,6:0.000000):0.124886):0.539696,2:0.000000):0.823747,(3:0.000000,5:0.000000):0.708993):1.540706
(((1:0.000000,(4:0.000000,6:0.000000):0.154621):0.363086,(3:0.000000,5:0.000000):0.699638):1.849885,2:0.000000):1.891100
(((1:0.000000,(4:0.000000,6:0.000000):0.092308):0.299064,2:0.000000):0.764800,(3:0.000000,5:0.000000):0.518378):1.030071
(((1:0.000000,(4:0.000000,6:0.000000):0.046126):0.340878,2:0.000000):0.808919,(3:0.000000,5:0.000000):0.350901):1.247105
(((1:0.000000,(4:0.000000,6:0.000000):0.092989):0.249237,(3:0.000000,5:0.000000):0.371085):0.664608,2:0.000000):0.674399
(((1:0.000000,(4:0.000000,6:0.000000):0.109495):0.371186,2:0.000000):0.642124,(3:0.000000,5:0.000000):0.664885):1.451317
(((1:0.000000,(4:0.000000,6:0.000000):0.049473):0.068512,2:0.000000):0.566259,(3:0.000000,5:0.000000):0.932773):1.670687
(((1:0.000000,(4:0.000000,6:0.000000):0.107984):0.201764,2:0.000000):1.048513,(3:0.000000,5:0.000000):0.364517):1.824169
(((1:0.000000,(4:0.000000,6:0.000000):0.049641):0.229061,2:0.000000):0.652226,(3:0.000000,5:0.000000):1.325137):2.056589
(((1:0.000000,(4:0.000000,6:0.000000):0.027014):0.401804,2:0.000000):0.688004,(3:0.000000,5:0.000000):1.221286):2.052076
(((1:0.000000,(4:0.000000,6:0.000000):0.155444):0.518605,2:0.000000):0.726453,(3:0.000000,5:0.000000):1.687399):2.201886
(((1:0.000000,(4:0.000000,6:0.000000):0.041366):0.363587,2:0.000000):1.780775,(3:0.000000,5:0.000000):1.500525):3.548452
(((1:0.000000,(4:0.000000,6:0.000000):0.159510):0.555959,2:0.000000):1.464212,(3:0.000000,5:0.000000):1.418894):2.942133
(((1:0.000000,(4:0.000000,6:0.000000):0.198591):0.365426,2:0.000000):0.497067,(3:0.000000,5:0.000000):1.271123):2.417854
(((1:0.000000,(4:0.000000,6:0.000000):0.144738):0.625359,2:0.000000):1.159862,(3:0.000000,5:0.000000):1.449149):2.604371
(((1:0.000000,(4:0.000000,6:0.000000):0.071219):0.526406,2:0.000000):1.498450,(3:0.000000,5:0.000000):0.880063):1.784580
(((1:0.000000,(4:0.000000,6:0.000000):0.282233):0.598088,2:0.000000):1.576123,(3:0.000000,5:0.000000):0.867578):3.100104
(((1:0.000000,(4:0.000000,6:0.000000):0.104443):0.697153,2:0.000000):1.339336,(3:0.000000,5:0.000000):0.668582):1.934906
(((1:0.000000,(4:0.000000,6:0.000000):0.340321):0.720724,2:0.000000):1.448901,(3:0.000000,5:0.000000):1.105218):3.162352
(((1:0.000000,(4:0.000000,6:0.000000):0.061991):0.769942,2:0.000000):3.176483,(3:0.000000,5:0.000000):0.800776):3.421669
(((1:0.000000,(4:0.000000,6:0.000000):0.089092):0.693950,2:0.000000):1.713830,(3:0.000000,5:0.000000):0.896561):3.458269
(((1:0.000000,(4:0.000000,6:0.000000):0.020874):0.466215,2:0.000000):1.216524,(3:0.000000,5:0.000000):0.658886):1.969835
(((1:0.000000,(4:0.000000,6:0.000000):0.326630):0.657979,2:0.000000):1.160952,(3:0.000000,5:0.000000):0.845899):1.918212
(((1:0.000000,(4:0.000000,6:0.000000):0.067926):0.431943,2:0.000000):0.841951,(3:0.000000,5:0.000000):0.750143):1.246691
((1:0.000000,(4:0.000000,6:0.000000):0.184818):0.438479,(2:0.000000,(3:0.000000,5:0.000000):0.687117):0.902425):2.110844
(((1:0.000000,(4:0.000000,6:0.000000):0.065493):0.178820,2:0.000000):1.884153,(3:0.000000,5:0.000000):0.797508):3.398051
(((1:0.000000,(4:0.000000,6:0.000000):0.092852):0.291695,2:0.000000):0.406979,(3:0.000000,5:0.000000):1.137463):1.221988
(((1:0.000000,(4:0.000000,6:0.000000):0.351859):0.561374,2:0.000000):1.042976,(3:0.000000,5:0.000000):1.727638):3.125778
(((1:0.000000,(4:0.000000,6:0.000000):0.122599):0.200383,2:0.000000):2.066838,(3:0.000000,5:0.000000):1.303305):3.202199
(((1:0.000000,(4:0.000000,6:0.000000):0.016192):0.272037,2:0.000000):0.888403,(3:0.000000,5:0.000000):0.719565):2.066096
(((1:0.000000,(4:0.000000,6:0.000000):0.149008):0.612728,2:0.000000):1.127905,(3:0.000000,5:0.000000):0.778992):2.036284
((1:0.000000,(4:0.000000,6:0.000000):0.042022):0.688641,(2:0.000000,(3:0.000000,5:0.000000):0.306493):1.635157):2.708047
(((1:0.000000,(4:0.000000,6:0.000000):0.172079):0.398793,2:0.000000):0.573503,(3:0.000000,5:0.000000):0.214368):1.348646
(((1:0.000000,(4:0.000000,6:0.000000):0.017278):0.057278,2:0.000000):0.468728,(3:0.000000,5:0.000000):0.496654):0.796964
(((1:0.000000,(4:0.000000,6:0.000000):0.004764):0.114753,2:0.000000):0.282116,(3:0.000000,5:0.000000):0.575458):0.670223
(((1:0.000000,(4:0.000000,6:0.000000):0.055542):0.082794,2:0.000000):0.226993,(3:0.000000,5:0.000000):0.477340):0.823115
(((1:0.000000,(4:0.000000,6:0.000000):0.023202):0.264616,2:0.000000):0.668030,(3:0.000000,5:0.000000):0.441797):0.697526
((1:0.000000,(4:0.000000,6:0.000000):0.005543):0.132559,(2:0.000000,(3:0.000000,5:0.000000):0.189932):0.777430):1.749419
(((1:0.000000,(4:0.000000,6:0.000000):0.087560):0.198550,2:0.000000):0.466668,(3:0.000000,5:0.000000):0.177846):0.658302
(((1:0.000000,(4:0.000000,6:0.000000):0.043230):0.103631,2:0.000000):0.517309,(3:0.000000,5:0.000000):0.261173):0.773388
((1:0.000000,(4:0.000000,6:0.000000):0.055779):0.258172,(2:0.000000,(3:0.000000,5:0.000000):0.114844):0.624955):0.677382
(((1:0.000000,(4:0.000000,6:0.000000):0.013954):0.205948,2:0.000000):0.502945,(3:0.000000,5:0.000000):0.421044):0.960731
(((1:0.000000,(4:0.000000,6:0.000000):0.092611):0.165097,2:0.000000):1.444430,(3:0.000000,5:0.000000):0.602767):1.759509
((1:0.000000,(4:0.000000,6:0.000000):0.097391):0.255948,(2:0.000000,(3:0.000000,5:0.000000):0.684525):1.708896):2.305936
(((1:0.000000,(4:0.000000,6:0.000000):0.010847):0.162538,2:0.000000):0.987895,(3:0.000000,5:0.000000):0.815623):1.594888
(((1:0.000000,(4:0.000000,6:0.000000):0.055302):0.145726,2:0.000000):0.625195,(3:0.000000,5:0.000000):0.610779):1.378077
(((1:0.000000,(4:0.000000,6:0.000000):0.112471):0.279219,2:0.000000):0.416257,(3:0.000000,5:0.000000):0.935783):1.570325
(((1:0.000000,(4:0.000000,6:0.000000):0.043656):0.070604,(3:0.000000,5:0.000000):0.701466):1.181744,2:0.000000):1.311821
(((1:0.000000,(4:0.000000,6:0.000000):0.085707):0.296847,2:0.000000):2.111850,(3:0.000000,5:0.000000):0.527629):3.424878
(((1:0.000000,(4:0.000000,6:0.000000):0.023243):0.333802,2:0.000000):1.789129,(3:0.000000,5:0.000000):0.583216):2.699557
(((1:0.000000,(4:0.000000,6:0.000000):0.036722):0.118296,2:0.000000):0.758498,(3:0.000000,5:0.000000):0.635615):1.535861
((1:0.000000,(4:0.000000,6:0.000000):0.031394):0.288584,(2:0.000000,(3:0.000000,5:0.000000):0.238242):1.152463):1.615109
(((1:0.000000,(4:0.000000,6:0.000000):0.077599):0.255617,2:0.000000):0.504447,(3:0.000000,5:0.000000):0.459443):1.096984
(((1:0.000000,(4:0.000000,6:0.000000):0.081679):0.194069,2:0.000000):1.083162,(3:0.000000,5:0.000000):0.524661):1.261240
(((1:0.000000,(4:0.000000,6:0.000000):0.062857):0.346617,2:0.000000):1.134013,(3:0.000000,5:0.000000):0.553395):1.877174
(((1:0.000000,(4:0.000000,6:0.000000):0.037183):0.186567,2:0.000000):0.289637,(3:0.000000,5:0.000000):0.707981):1.031984
(((1:0.000000,(4:0.000000,6:0.000000):0.072468):0.187827,2:0.000000):0.520335,(3:0.000000,5:0.000000):0.511477):1.147724
(((1:0.000000,(4:0.000000,6:0.000000):0.074317):0.188426,2:0.000000):0.692506,(3:0.000000,5:0.000000):0.615610):1.212322
(((1:0.000000,(4:0.000000,6:0.000000):0.032541):0.115735,2:0.000000):0.216967,(3:0.000000,5:0.000000):0.955894):0.968913
(((1:0.000000,(4:0.000000,6:0.000000):0.052936):0.352734,2:0.000000):0.500286,(3:0.000000,5:0.000000):0.622970):0.874745
(((1:0.000000,(4:0.000000,6:0.000000):0.005867):0.236786,2:0.000000):0.426630,(3:0.000000,5:0.000000):0.199194):1.135286
(((1:0.000000,(4:0.000000,6:0.000000):0.026015):0.125252,2:0.000000):0.385162,(3:0.000000,5:0.000000):0.321545):0.941568
(((1:0.000000,(4:0.000000,6:0.000000):0.024930):0.167019,2:0.000000):0.185068,(3:0.000000,5:0.000000):0.850889):1.420768
(((1:0.000000,(4:0.000000,6:0.000000):0.042559):0.315819,2:0.000000):0.464845,(3:0.000000,5:0.000000):0.361094):1.088438
(((1:0.000000,(4:0.000000,6:0.000000):0.008303):0.111180,2:0.000000):0.431376,(3:0.000000,5:0.000000):0.473965):1.197838
(((1:0.000000,(4:0.000000,6:0.000000):0.025806):0.159623,2:0.000000):0.394500,(3:0.000000,5:0.000000):0.972811):1.164794
(((1:0.000000,(4:0.000000,6:0.000000):0.070013):0.335475,2:0.000000):1.159941,(3:0.000000,5:0.000000):0.873260):1.652012
(((1:0.000000,(4:0.000000,6:0.000000):0.294335):0.409574,2:0.000000):1.426150,(3:0.000000,5:0.000000):0.926729):2.912918
(((1:0.000000,(4:0.000000,6:0.000000):0.115030):0.380274,2:0.000000):1.951079,(3:0.000000,5:0.000000):0.813114):3.077185
(((1:0.000000,(4:0.000000,6:0.000000):0.137132):0.419756,2:0.000000):0.429573,(3:0.000000,5:0.000000):0.815028):2.186796
(((1:0.000000,(4:0.000000,6:0.000000):0.086418):0.304546,2:0.000000):0.447772,(3:0.000000,5:0.000000):0.765534):2.459774
(((1:0.000000,(4:0.000000,6:0.000000):0.012819):0.267536,2:0.000000):1.177192,(3:0.000000,5:0.000000):0.660281):1.800925
(((1:0.000000,(4:0.000000,6:0.000000):0.072748):0.388162,2:0.000000):1.446863,(3:0.000000,5:0.000000):0.924289):1.485380
((1:0.000000,(4:0.000000,6:0.000000):0.096615):0.352120,(2:0.000000,(3:0.000000,5:0.000000):0.269952):0.693060):1.760709
(((1:0.000000,(4:0.000000,6:0.000000):0.106622):0.392311,2:0.000000):0.487960,(3:0.000000,5:0.000000):0.626840):1.287871
(((1:0.000000,(4:0.000000,6:0.000000):0.078513):0.308338,2:0.000000):0.454531,(3:0.000000,5:0.000000):0.295297):2.001964
(((1:0.000000,(4:0.000000,6:0.000000):0.054260):0.166942,2:0.000000):0.504684,(3:0.000000,5:0.000000):1.691858):2.549527
(((1:0.000000,(4:0.000000,6:0.000000):0.049425):0.157487,2:0.000000):0.359499,(3:0.000000,5:0.000000):0.622682):1.141453
(((1:0.000000,(4:0.000000,6:0.000000):0.054624):0.106016,2:0.000000):0.853711,(3:0.000000,5:0.000000):0.431927):1.498991
(((1:0.000000,(4:0.000000,6:0.000000):0.118707):0.217565,2:0.000000):0.637167,(3:0.000000,5:0.000000):0.250540):0.883566
(((1:0.000000,(4:0.000000,6:0.000000):0.037381):0.225366,2:0.000000):0.428321,(3:0.000000,5:0.000000):0.421373):1.183479
(((1:0.000000,(4:0.000000,6:0.000000):0.178303):0.209948,2:0.000000):0.603704,(3:0.000000,5:0.000000):1.061157):1.504207
(((1:0.000000,(4:0.000000,6:0.000000):0.113556):0.217313,2:0.000000):0.277753,(3:0.000000,5:0.000000):0.235329):1.386396
(((1:0.000000,(4:0.000000,6:0.000000):0.007952):0.304026,2:0.000000):0.599660,(3:0.000000,5:0.000000):0.212374):1.205950
(((1:0.000000,(4:0.000000,6:0.000000):0.045660):0.118175,2:0.000000):0.552116,(3:0.000000,5:0.000000):0.161035):1.060932
(((1:0.000000,(4:0.000000,6:0.000000):0.017342):0.113521,2:0.000000):0.795627,(3:0.000000,5:0.000000):0.559574):1.523512
(((1:0.000000,(4:0.000000,6:0.000000):0.039949):0.116244,2:0.000000):0.235793,(3:0.000000,5:0.000000):0.377510):0.481667
((((1:0.000000,(4:0.000000,6:0.000000):0.055302):0.256793,2:0.000000):0.301689,3:0.000000):0.990882,5:0.000000):1.728690
(((1:0.000000,(4:0.000000,6:0.000000):0.134972):0.239571,2:0.000000):0.446227,(3:0.000000,5:0.000000):1.453570):2.474064
(((1:0.000000,(4:0.000000,6:0.000000):0.218288):0.583311,2:0.000000):3.075282,(3:0.000000,5:0.000000):2.103607):4.209215
((1:0.000000,(4:0.000000,6:0.000000):0.369796):0.631535,(2:0.000000,(3:0.000000,5:0.000000):0.442936):2.101203):3.481804
(((1:0.000000,(4:0.000000,6:0.000000):0.093333):0.333654,2:0.000000):1.494000,(3:0.000000,5:0.000000):0.298040):2.625963
(((1:0.000000,(4:0.000000,6:0.000000):0.029147):0.167921,2:0.000000):0.572749,(3:0.000000,5:0.000000):0.782417):1.816893
(((1:0.000000,(4:0.000000,6:0.000000):0.047631):0.240839,2:0.000000):1.001262,(3:0.000000,5:0.000000):0.845790):1.680502
(((1:0.000000,(4:0.000000,6:0.000000):0.073416):0.118208,2:0.000000):0.250609,(3:0.000000,5:0.000000):1.071843):1.400113
(((1:0.000000,(4:0.000000,6:0.000000):0.090713):0.109027,2:0.000000):0.490030,(3:0.000000,5:0.000000):0.403340):1.571171
((1:0.000000,(4:0.000000,6:0.000000):0.043545):0.151044,(2:0.000000,(3:0.000000,5:0.000000):0.323819):0.394095):0.600145
(((1:0.000000,(4:0.000000,6:0.000000):0.016600):0.142916,2:0.000000):0.497976,(3:0.000000,5:0.000000):0.055561):0.861810
(((1:0.000000,(4:0.000000,6:0.000000):0.024260):0.122150,2:0.000000):0.169355,(3:0.000000,5:0.000000):0.345913):0.522388
(((1:0.000000,(4:0.000000,6:0.000000):0.032147):0.126423,2:0.000000):0.489775,(3:0.000000,5:0.000000):0.411403):1.202761
((1:0.000000,(4:0.000000,6:0.000000):0.007916):0.238524,(2:0.000000,(3:0.000000,5:0.000000):0.343797):0.985170):1.104153
(((1:0.000000,(4:0.000000,6:0.000000):0.036842):0.190028,2:0.000000):0.819383,(3:0.000000,5:0.000000):0.429554):1.218624
((1:0.000000,(4:0.000000,6:0.000000):0.142256):0.684226,(2:0.000000,(3:0.000000,5:0.000000):0.293818):0.490138):0.777479
(((1:0.000000,(4:0.000000,6:0.000000):0.056299):0.144888,2:0.000000):0.285057,(3:0.000000,5:0.000000):0.517136):0.837037
(((1:0.000000,(4:0.000000,6:0.000000):0.017157):0.059010,2:0.000000):0.176610,(3:0.000000,5:0.000000):0.220076):0.570101
(((1:0.000000,(4:0.000000,6:0.000000):0.016259):0.140141,(3:0.000000,5:0.000000):0.153245):0.184716,2:0.000000):0.244941
(((1:0.000000,(4:0.000000,6:0.000000):0.038675):0.093621,2:0.000000):0.275365,(3:0.000000,5:0.000000):0.287177):0.391930
((1:0.000000,(4:0.000000,6:0.000000):0.014352):0.212351,(2:0.000000,(3:0.000000,5:0.000000):0.146254):0.406668):0.642803
(((1:0.000000,(4:0.000000,6:0.000000):0.032891):0.078397,2:0.000000):0.809564,(3:0.000000,5:0.000000):0.445344):0.947959
(((1:0.000000,(4:0.000000,6:0.000000):0.033748):0.099579,2:0.000000):0.202751,(3:0.000000,5:0.000000):0.554213):0.975939
(((1:0.000000,(4:0.000000,6:0.000000):0.067813):0.213392,(3:0.000000,5:0.000000):0.083692):0.262899,2:0.000000):0.383390
((1:0.000000,(4:0.000000,6:0.000000):0.034888):0.287761,(2:0.000000,(3:0.000000,5:0.000000):0.215831):0.338977):0.553313
((1:0.000000,(4:0.000000,6:0.000000):0.102552):0.275920,(2:0.000000,(3:0.000000,5:0.000000):0.236200):0.414969):0.596694
(((1:0.000000,(4:0.000000,6:0.000000):0.039224):0.290504,2:0.000000):0.306208,(3:0.000000,5:0.000000):0.440592):1.067605
((((1:0.000000,(4:0.000000,6:0.000000):0.019744):0.127071,2:0.000000):0.330655,5:0.000000):0.387534,3:0.000000):0.400315
(((1:0.000000,(4:0.000000,6:0.000000):0.086897):0.320815,2:0.000000):0.953397,(3:0.000000,5:0.000000):1.180864):1.318010
(((1:0.000000,(4:0.000000,6:0.000000):0.097005):0.402134,2:0.000000):0.623210,(3:0.000000,5:0.000000):0.284820):0.948531
((1:0.000000,(4:0.000000,6:0.000000):0.052407):0.192748,(2:0.000000,(3:0.000000,5:0.000000):0.180359):0.276896):0.476913
((1:0.000000,(4:0.000000,6:0.000000):0.052760):0.140811,(2:0.000000,(3:0.000000,5:0.000000):0.087928):0.177965):0.249835
(((1:0.000000,(4:0.000000,6:0.000000):0.008664):0.098590,2:0.000000):0.173410,(3:0.000000,5:0.000000):0.192901):0.388499
((1:0.000000,(4:0.000000,6:0.000000):0.009544):0.121156,(2:0.000000,(3:0.000000,5:0.000000):0.167099):0.264259):0.794542
((1:0.000000,(4:0.000000,6:0.000000):0.021772):0.208872,(2:0.000000,(3:0.000000,5:0.000000):0.106557):0.112042):0.458959
((1:0.000000,(4:0.000000,6:0.000000):0.029007):0.095631,(2:0.000000,(3:0.000000,5:0.000000):0.211927):0.246547):0.379360
((1:0.000000,(4:0.000000,6:0.000000):0.046825):0.119318,(2:0.000000,(3:0.000000,5:0.000000):0.025944):0.079734):0.320019
((((1:0.000000,(4:0.000000,6:0.000000):0.012887):0.051332,2:0.000000):0.107379,5:0.000000):0.216486,3:0.000000):0.272232
((1:0.000000,(4:0.000000,6:0.000000):0.028087):0.044107,(2:0.000000,(3:0.000000,5:0.000000):0.128928):0.276355):0.294057
((1:0.000000,(4:0.000000,6:0.000000):0.062229):0.110028,(2:0.000000,(3:0.000000,5:0.000000):0.135415):0.202707):0.293556
((1:0.000000,(4:0.000000,6:0.000000):0.050956):0.218703,(2:0.000000,(3:0.000000,5:0.000000):0.065609):0.292979):0.521922
((1:0.000000,(4:0.000000,6:0.000000):0.017434):0.249201,(2:0.000000,(3:0.000000,5:0.000000):0.016348):0.112950):0.657969
((1:0.000000,(4:0.000000,6:0.000000):0.111320):0.199917,(2:0.000000,(3:0.000000,5:0.000000):0.040238):0.106042):0.289299
((1:0.000000,(4:0.000000,6:0.000000):0.057769):0.149080,(2:0.000000,(3:0.000000,5:0.000000):0.049310):0.056719):0.823353
((1:0.000000,(4:0.000000,6:0.000000):0.090956):0.172667,(2:0.000000,(3:0.000000,5:0.000000):0.088595):0.172664):0.285143
((1:0.000000,(4:0.000000,6:0.000000):0.032006):0.338598,(2:0.000000,(3:0.000000,5:0.000000):0.124164):0.278076):0.621513
((1:0.000000,(4:0.000000,6:0.000000):0.046702):0.062701,(2:0.000000,(3:0.000000,5:0.000000):0.120557):0.166879):0.408752
(((1:0.000000,(4:0.000000,6:0.000000):0.134846):0.330210,2:0.000000):0.372107,(3:0.000000,5:0.000000):0.145449):0.380314
((1:0.000000,(4:0.000000,6:0.000000):0.040295):0.221431,(2:0.000000,(3:0.000000,5:0.000000):0.240474):0.290460):0.343311
((1:0.000000,(4:0.000000,6:0.000000):0.097132):0.150727,(2:0.000000,(3:0.000000,5:0.000000):0.073822):0.178363):0.451746
((1:0.000000,(4:0.000000,6:0.000000):0.029335):0.180885,(2:0.000000,(3:0.000000,5:0.000000):0.044487):0.083746):0.813736
((1:0.000000,(4:0.000000,6:0.000000):0.049969):0.152571,(2:0.000000,(3:0.000000,5:0.000000):0.025877):0.111641):0.824637
((1:0.000000,(4:0.000000,6:0.000000):0.039052):0.139836,(2:0.000000,(3:0.000000,5:0.000000):0.203928):0.315793):0.430879
((1:0.000000,(4:0.000000,6:0.000000):0.060228):0.176286,(2:0.000000,(3:0.000000,5:0.000000):0.043280):0.233133):0.595528
((1:0.000000,(4:0.000000,6:0.000000):0.042192):0.297621,(2:0.000000,(3:0.000000,5:0.000000):0.001258):0.112636):0.520547
((1:0.000000,(4:0.000000,6:0.000000):0.010548):0.062391,(2:0.000000,(3:0.000000,5:0.000000):0.111555):0.634659):1.211986
((1:0.000000,(4:0.000000,6:0.000000):0.074868):0.284546,(2:0.000000,(3:0.000000,5:0.000000):0.075926):0.194610):0.431525
((1:0.000000,(4:0.000000,6:0.000000):0.039916):0.082790,(2:0.000000,(3:0.000000,5:0.000000):0.053596):0.169655):0.370027
((1:0.000000,(4:0.000000,6:0.000000):0.043381):0.145556,(2:0.000000,(3:0.000000,5:0.000000):0.045517):0.104186):0.437934
((1:0.000000,(4:0.000000,6:0.000000):0.043946):0.235119,(2:0.000000,(3:0.000000,5:0.000000):0.135033):0.213297):0.284302
((1:0.000000,(4:0.000000,6:0.000000):0.056875):0.097804,(2:0.000000,(3:0.000000,5:0.000000):0.022943):0.134154):0.341223
((1:0.000000,(4:0.000000,6:0.000000):0.134169):0.199557,(2:0.000000,(3:0.000000,5:0.000000):0.020946):0.219485):0.523967
(((1:0.000000,(4:0.000000,6:0.000000):0.011370):0.047723,2:0.000000):0.086881,(3:0.000000,5:0.000000):0.067035):0.110732
((1:0.000000,(4:0.000000,6:0.000000):0.025754):0.119596,(2:0.000000,(3:0.000000,5:0.000000):0.088162):0.138478):0.242327
((1:0.000000,(4:0.000000,6:0.000000):0.012866):0.133323,(2:0.000000,(3:0.000000,5:0.000000):0.022557):0.284318):0.625605
((1:0.000000,(4:0.000000,6:0.000000):0.101645):0.143073,(2:0.000000,(3:0.000000,5:0.000000):0.121032):0.188732):0.589618
((1:0.000000,(4:0.000000,6:0.000000):0.086971):0.169448,(2:0.000000,(3:0.000000,5:0.000000):0.325058):0.424334):0.460963
(((1:0.000000,(4:0.000000,6:0.000000):0.015825):0.076893,2:0.000000):0.426657,(3:0.000000,5:0.000000):0.535790):0.700300
(((1:0.000000,(4:0.000000,6:0.000000):0.064775):0.145070,2:0.000000):0.319240,(3:0.000000,5:0.000000):0.471986):0.781620
((1:0.000000,(4:0.000000,6:0.000000):0.126963):0.259358,(2:0.000000,(3:0.000000,5:0.000000):0.240458):0.484801):0.547902
(((1:0.000000,(4:0.000000,6:0.000000):0.002577):0.194562,2:0.000000):0.431959,(3:0.000000,5:0.000000):0.197609):0.620796
(((1:0.000000,(4:0.000000,6:0.000000):0.043445):0.152030,2:0.000000):0.165544,(3:0.000000,5:0.000000):0.528740):1.206276
((1:0.000000,(4:0.000000,6:0.000000):0.126377):0.227865,(2:0.000000,(3:0.000000,5:0.000000):0.198271):0.725038):1.319255
(((1:0.000000,(4:0.000000,6:0.000000):0.142805):0.287976,2:0.000000):0.778674,(3:0.000000,5:0.000000):0.337640):0.890936
(((1:0.000000,(4:0.000000,6:0.000000):0.025647):0.191400,(3:0.000000,5:0.000000):0.183702):0.212284,2:0.000000):0.551965
(((1:0.000000,(4:0.000000,6:0.000000):0.118077):0.196199,2:0.000000):0.235614,(3:0.000000,5:0.000000):0.148974):0.729766
(((1:0.000000,(4:0.000000,6:0.000000):0.076758):0.107922,2:0.000000):0.611685,(3:0.000000,5:0.000000):0.337851):1.230367
((1:0.000000,(4:0.000000,6:0.000000):0.026572):0.136795,(2:0.000000,(3:0.000000,5:0.000000):0.358615):0.721642):0.863662
(((1:0.000000,(4:0.000000,6:0.000000):0.028210):0.101044,(3:0.000000,5:0.000000):0.194090):0.612750,2:0.000000):0.676160
(((1:0.000000,(4:0.000000,6:0.000000):0.000288):0.090548,2:0.000000):0.526407,(3:0.000000,5:0.000000):0.427968):0.676419
(((1:0.000000,(4:0.000000,6:0.000000):0.040213):0.215211,2:0.000000):0.366232,(3:0.000000,5:0.000000):0.296757):0.722978
(((1:0.000000,(4:0.000000,6:0.000000):0.017775):0.076204,2:0.000000):0.124477,(3:0.000000,5:0.000000):0.656660):0.962185
(((1:0.000000,(4:0.000000,6:0.000000):0.027986):0.071135,2:0.000000):0.332853,(3:0.000000,5:0.000000):0.374605):0.988079
(((1:0.000000,(4:0.000000,6:0.000000):0.031783):0.129839,2:0.000000):0.185152,(3:0.000000,5:0.000000):0.221223):0.643078
(((1:0.000000,(4:0.000000,6:0.000000):0.019993):0.084675,2:0.000000):0.401779,(3:0.000000,5:0.000000):0.374234):0.750234
(((1:0.000000,(4:0.000000,6:0.000000):0.101276):0.200877,2:0.000000):0.227240,(3:0.000000,5:0.000000):0.379812):0.548595
(((1:0.000000,(4:0.000000,6:0.000000):0.051205):0.210737,(3:0.000000,5:0.000000):0.178069):0.428349,2:0.000000):0.481396
(((1:0.000000,(4:0.000000,6:0.000000):0.035113):0.076769,2:0.000000):0.338110,(3:0.000000,5:0.000000):0.605361):0.763699
(((1:0.000000,(4:0.000000,6:0.000000):0.077624):0.184814,2:0.000000):0.589560,(3:0.000000,5:0.000000):0.188665):0.887199
(((1:0.000000,(4:0.000000,6:0.000000):0.109798):0.164648,2:0.000000):0.555262,(3:0.000000,5:0.000000):0.579662):0.995164
((1:0.000000,(4:0.000000,6:0.000000):0.055488):0.114361,(2:0.000000,(3:0.000000,5:0.000000):0.189267):0.480350):0.970996
((1:0.000000,(4:0.000000,6:0.000000):0.111216):0.166065,(2:0.000000,(3:0.000000,5:0.000000):0.232044):0.777933):0.901644
(((1:0.000000,(4:0.000000,6:0.000000):0.055585):0.238214,2:0.000000):0.435033,(3:0.000000,5:0.000000):0.325175):0.769791
(((1:0.000000,(4:0.000000,6:0.000000):0.106883):0.295411,2:0.000000):0.760532,(3:0.000000,5:0.000000):0.355192):1.782837
(((1:0.000000,(4:0.000000,6:0.000000):0.054884):0.198922,2:0.000000):0.389103,(3:0.000000,5:0.000000):0.195120):0.844594
((1:0.000000,(4:0.000000,6:0.000000):0.006036):0.119848,(2:0.000000,(3:0.000000,5:0.000000):0.232525):0.430505):0.557725
(((1:0.000000,(4:0.000000,6:0.000000):0.008096):0.038332,2:0.000000):0.257283,(3:0.000000,5:0.000000):0.492438):0.814319
(((1:0.000000,(4:0.000000,6:0.000000):0.041889):0.129632,2:0.000000):0.276971,(3:0.000000,5:0.000000):0.872230):1.199721
(((1:0.000000,(4:0.000000,6:0.000000):0.053138):0.221537,2:0.000000):0.266345,(3:0.000000,5:0.000000):0.625033):0.948490
(((1:0.000000,(4:0.000000,6:0.000000):0.008906):0.176842,2:0.000000):0.417850,(3:0.000000,5:0.000000):0.345130):0.978110
(((1:0.000000,(4:0.000000,6:0.000000):0.087121):0.215619,2:0.000000):1.080887,(3:0.000000,5:0.000000):0.502078):2.066998
(((1:0.000000,(4:0.000000,6:0.000000):0.038597):0.092458,2:0.000000):0.794978,(3:0.000000,5:0.000000):0.641478):1.526442
(((1:0.000000,(4:0.000000,6:0.000000):0.058051):0.134102,2:0.000000):0.484664,(3:0.000000,5:0.000000):0.650579):1.546719
(((1:0.000000,(4:0.000000,6:0.000000):0.081290):0.146222,2:0.000000):0.579881,(3:0.000000,5:0.000000):0.404034):1.280448
(((1:0.000000,(4:0.000000,6:0.000000):0.103315):0.370816,2:0.000000):1.151610,(3:0.000000,5:0.000000):0.796404):1.810723
(((1:0.000000,(4:0.000000,6:0.000000):0.113346):0.575133,2:0.000000):1.184279,(3:0.000000,5:0.000000):0.483004):1.889773
((1:0.000000,(4:0.000000,6:0.000000):0.133505):0.447861,(2:0.000000,(3:0.000000,5:0.000000):0.390114):0.926322):0.949913
(((1:0.000000,(4:0.000000,6:0.000000):0.027494):0.170481,2:0.000000):0.231384,(3:0.000000,5:0.000000):0.312732):0.680847
((((1:0.000000,(4:0.000000,6:0.000000):0.012460):0.035901,2:0.000000):0.115002,3:0.000000):0.587567,5:0.000000):0.804433
(((1:0.000000,(4:0.000000,6:0.000000):0.040629):0.118120,2:0.000000):0.171063,(3:0.000000,5:0.000000):0.698034):1.254290
(((1:0.000000,(4:0.000000,6:0.000000):0.019825):0.074832,2:0.000000):0.133701,(3:0.000000,5:0.000000):0.349059):0.666550
(((1:0.000000,(4:0.000000,6:0.000000):0.058760):0.098901,2:0.000000):0.643901,(3:0.000000,5:0.000000):0.269185):0.729188
((1:0.000000,(4:0.000000,6:0.000000):0.056354):0.371883,(2:0.000000,(3:0.000000,5:0.000000):0.176694):0.655547):1.053876
(((1:0.000000,(4:0.000000,6:0.000000):0.042413):0.219219,2:0.000000):0.323644,(3:0.000000,5:0.000000):0.461620):1.053205
((1:0.000000,(4:0.000000,6:0.000000):0.012182):0.124271,(2:0.000000,(3:0.000000,5:0.000000):0.261843):0.563033):0.728383
((1:0.000000,(4:0.000000,6:0.000000):0.027772):0.244629,(2:0.000000,(3:0.000000,5:0.000000):0.235220):0.641519):0.791302
(((1:0.000000,(4:0.000000,6:0.000000):0.099979):0.121227,2:0.000000):0.606717,(3:0.000000,5:0.000000):0.418004):0.862600
(((1:0.000000,(4:0.000000,6:0.000000):0.026622):0.126918,2:0.000000):0.209385,(3:0.000000,5:0.000000):0.313128):0.483594
((((1:0.000000,(4:0.000000,6:0.000000):0.022035):0.094893,5:0.000000):0.353251,3:0.000000):0.441954,2:0.000000):0.756286
(((1:0.000000,(4:0.000000,6:0.000000):0.103226):0.174003,2:0.000000):0.567164,(3:0.000000,5:0.000000):0.414864):0.829229
(((1:0.000000,(4:0.000000,6:0.000000):0.161648):0.289584,2:0.000000):0.598766,(3:0.000000,5:0.000000):0.288495):0.934200
(((1:0.000000,(4:0.000000,6:0.000000):0.067697):0.160728,2:0.000000):0.832528,(3:0.000000,5:0.000000):0.378441):1.748574
(((1:0.000000,(4:0.000000,6:0.000000):0.133246):0.388376,2:0.000000):0.688811,(3:0.000000,5:0.000000):0.549807):1.354304
(((1:0.000000,(4:0.000000,6:0.000000):0.045585):0.146400,2:0.000000):0.490805,(3:0.000000,5:0.000000):0.802100):1.568839
(((1:0.000000,(4:0.000000,6:0.000000):0.012434):0.074136,2:0.000000):1.329129,(3:0.000000,5:0.000000):0.576227):2.065495
(((1:0.000000,(4:0.000000,6:0.000000):0.064108):0.311525,2:0.000000):0.621652,(3:0.000000,5:0.000000):0.873033):1.588451
(((1:0.000000,(4:0.000000,6:0.000000):0.138213):0.306549,2:0.000000):1.589350,(3:0.000000,5:0.000000):0.345012):1.817139
(((1:0.000000,(4:0.000000,6:0.000000):0.076452):0.625692,2:0.000000):0.723962,(3:0.000000,5:0.000000):0.553543):1.432209
(((1:0.000000,(4:0.000000,6:0.000000):0.064846):0.225777,2:0.000000):0.919354,(3:0.000000,5:0.000000):0.253936):1.546800
(((1:0.000000,(4:0.000000,6:0.000000):0.041578):0.197127,2:0.000000):0.344916,(3:0.000000,5:0.000000):0.286835):0.854339
(((1:0.000000,(4:0.000000,6:0.000000):0.036189):0.099702,2:0.000000):0.351790,(3:0.000000,5:0.000000):0.156097):0.959448
(((1:0.000000,(4:0.000000,6:0.000000):0.066370):0.122778,2:0.000000):0.582608,(3:0.000000,5:0.000000):0.165726):0.813839
(((1:0.000000,(4:0.000000,6:0.000000):0.046399):0.134667,2:0.000000):0.269914,(3:0.000000,5:0.000000):0.237996):0.634769
(((1:0.000000,(4:0.000000,6:0.000000):0.074317):0.092342,2:0.000000):0.469827,(3:0.000000,5:0.000000):0.275288):0.650741
(((1:0.000000,(4:0.000000,6:0.000000):0.144514):0.211859,2:0.000000):0.357831,(3:0.000000,5:0.000000):0.199086):0.663475
(((1:0.000000,(4:0.000000,6:0.000000):0.064290):0.172529,2:0.000000):0.653378,(3:0.000000,5:0.000000):0.152244):1.034616
(((1:0.000000,(4:0.000000,6:0.000000):0.048055):0.160076,2:0.000000):0.638628,(3:0.000000,5:0.000000):0.298924):1.224882
(((1:0.000000,(4:0.000000,6:0.000000):0.019350):0.098138,2:0.000000):0.467889,(3:0.000000,5:0.000000):0.436127):1.162462
(((1:0.000000,(4:0.000000,6:0.000000):0.015417):0.126249,2:0.000000):0.260275,(3:0.000000,5:0.000000):0.610483):1.180130
(((1:0.000000,(4:0.000000,6:0.000000):0.045677):0.235678,2:0.000000):0.624645,(3:0.000000,5:0.000000):1.279782):1.752433
(((1:0.000000,(4:0.000000,6:0.000000):0.018065):0.186677,2:0.000000):0.387737,(3:0.000000,5:0.000000):0.944131):2.040401
(((1:0.000000,(4:0.000000,6:0.000000):0.019286):0.162422,2:0.000000):0.276819,(3:0.000000,5:0.000000):0.516972):1.290350
(((1:0.000000,(4:0.000000,6:0.000000):0.156185):0.523700,2:0.000000):1.059152,(3:0.000000,5:0.000000):0.627586):1.091515
(((1:0.000000,(4:0.000000,6:0.000000):0.227584):0.418092,2:0.000000):0.730776,(3:0.000000,5:0.000000):0.665235):1.840031
(((1:0.000000,(4:0.000000,6:0.000000):0.104745):0.508774,2:0.000000):1.480225,(3:0.000000,5:0.000000):0.415297):1.942697
(((1:0.000000,(4:0.000000,6:0.000000):0.152343):0.341987,2:0.000000):1.155752,(3:0.000000,5:0.000000):1.035009):1.842646
(((1:0.000000,(4:0.000000,6:0.000000):0.015341):0.073471,2:0.000000):0.717636,(3:0.000000,5:0.000000):1.246333):1.491518
(((1:0.000000,(4:0.000000,6:0.000000):0.023340):0.147393,2:0.000000):0.336338,(3:0.000000,5:0.000000):0.899527):1.351330
(((1:0.000000,(4:0.000000,6:0.000000):0.079211):0.308742,2:0.000000):0.433918,(3:0.000000,5:0.000000):0.879434):1.656395
(((1:0.000000,(4:0.000000,6:0.000000):0.033332):0.474189,2:0.000000):0.752080,(3:0.000000,5:0.000000):0.631975):1.022217
(((1:0.000000,(4:0.000000,6:0.000000):0.119492):0.675193,2:0.000000):1.345470,(3:0.000000,5:0.000000):1.597320):2.034009
(((1:0.000000,(4:0.000000,6:0.000000):0.410147):0.707016,2:0.000000):2.283076,(3:0.000000,5:0.000000):1.463908):2.556418
(((1:0.000000,(4:0.000000,6:0.000000):0.098407):0.795012,2:0.000000):2.206322,(3:0.000000,5:0.000000):1.193026):3.383953
(((1:0.000000,(4:0.000000,6:0.000000):0.068629):0.526240,2:0.000000):2.670103,(3:0.000000,5:0.000000):1.103857):3.926600
(((1:0.000000,(4:0.000000,6:0.000000):0.057700):0.096659,2:0.000000):1.272167,(3:0.000000,5:0.000000):0.787802):1.707437
(((1:0.000000,(4:0.000000,6:0.000000):0.171024):0.301010,2:0.000000):0.426192,(3:0.000000,5:0.000000):1.436539):2.338919
(((1:0.000000,(4:0.000000,6:0.000000):0.127479):0.233980,2:0.000000):1.386206,(3:0.000000,5:0.000000):0.277934):2.075748
(((1:0.000000,(4:0.000000,6:0.000000):0.042084):0.209403,2:0.000000):0.929726,(3:0.000000,5:0.000000):0.451183):1.986972
(((1:0.000000,(4:0.000000,6:0.000000):0.064518):0.202126,2:0.000000):0.705186,(3:0.000000,5:0.000000):0.601465):1.890652
(((1:0.000000,(4:0.000000,6:0.000000):0.069835):0.256228,2:0.000000):0.605529,(3:0.000000,5:0.000000):1.451811):1.852007
(((1:0.000000,(4:0.000000,6:0.000000):0.090999):0.318744,2:0.000000):0.661784,(3:0.000000,5:0.000000):0.907248):1.537948
(((1:0.000000,(4:0.000000,6:0.000000):0.091888):0.582859,2:0.000000):1.453023,(3:0.000000,5:0.000000):0.518898):1.877261
(((1:0.000000,(4:0.000000,6:0.000000):0.022251):0.333588,2:0.000000):1.362321,(3:0.000000,5:0.000000):0.435189):1.505545
(((1:0.000000,(4:0.000000,6:0.000000):0.079177):0.152925,2:0.000000):0.999064,(3:0.000000,5:0.000000):0.482643):1.634944
(((1:0.000000,(4:0.000000,6:0.000000):0.032783):0.163646,2:0.000000):0.516059,(3:0.000000,5:0.000000):0.477026):1.544432
(((1:0.000000,(4:0.000000,6:0.000000):0.114466):0.152919,2:0.000000):0.274705,(3:0.000000,5:0.000000):0.286561):1.186835
(((1:0.000000,(4:0.000000,6:0.000000):0.169946):0.281924,2:0.000000):0.439835,(3:0.000000,5:0.000000):0.208014):1.560010
(((1:0.000000,(4:0.000000,6:0.000000):0.029741):0.145735,2:0.000000):0.709843,(3:0.000000,5:0.000000):0.262767):0.831558
(((1:0.000000,(4:0.000000,6:0.000000):0.033462):0.175932,2:0.000000):0.705119,(3:0.000000,5:0.000000):0.477324):1.488848
(((1:0.000000,(4:0.000000,6:0.000000):0.110896):0.509891,2:0.000000):0.680006,(3:0.000000,5:0.000000):0.460672):1.972288
(((1:0.000000,(4:0.000000,6:0.000000):0.141239):0.175131,2:0.000000):0.784151,(3:0.000000,5:0.000000):0.722843):2.254378
(((1:0.000000,(4:0.000000,6:0.000000):0.043739):0.372715,2:0.000000):1.163479,(3:0.000000,5:0.000000):0.636416):1.953776
(((1:0.000000,(4:0.000000,6:0.000000):0.135059):0.720892,2:0.000000):1.094874,(3:0.000000,5:0.000000):0.336184):2.116270
(((1:0.000000,(4:0.000000,6:0.000000):0.324991):0.487305,2:0.000000):1.106294,(3:0.000000,5:0.000000):0.602956):1.695740
(((1:0.000000,(4:0.000000,6:0.000000):0.006793):0.563688,2:0.000000):1.024328,(3:0.000000,5:0.000000):2.097343):3.240990
(((1:0.000000,(4:0.000000,6:0.000000):0.078068):0.386713,2:0.000000):1.239733,(3:0.000000,5:0.000000):1.873203):2.741771
(((1:0.000000,(4:0.000000,6:0.000000):0.025099):0.120430,2:0.000000):2.917355,(3:0.000000,5:0.000000):1.379355):5.050192
(((1:0.000000,(4:0.000000,6:0.000000):0.227659):0.431453,2:0.000000):2.655439,(3:0.000000,5:0.000000):1.054826):4.113604
((1:0.000000,(4:0.000000,6:0.000000):0.172792):0.575720,(2:0.000000,(3:0.000000,5:0.000000):0.451601):1.890921):2.686268
(((1:0.000000,(4:0.000000,6:0.000000):0.132927):0.666840,2:0.000000):0.846369,(3:0.000000,5:0.000000):0.684049):1.907846
(((1:0.000000,(4:0.000000,6:0.000000):0.017328):0.332922,2:0.000000):1.029573,(3:0.000000,5:0.000000):0.647417):1.895695
(((1:0.000000,(4:0.000000,6:0.000000):0.044394):0.152452,2:0.000000):0.769905,(3:0.000000,5:0.000000):0.765112):1.952417
(((1:0.000000,(4:0.000000,6:0.000000):0.041741):0.314642,2:0.000000):0.548106,(3:0.000000,5:0.000000):0.962278):2.313661
(((1:0.000000,(4:0.000000,6:0.000000):0.056773):0.264853,2:0.000000):0.652092,(3:0.000000,5:0.000000):0.807857):2.842238
(((1:0.000000,(4:0.000000,6:0.000000):0.069485):0.164251,2:0.000000):0.323131,(3:0.000000,5:0.000000):1.376617):1.995229
(((1:0.000000,(4:0.000000,6:0.000000):0.018743):0.223404,2:0.000000):0.396608,(3:0.000000,5:0.000000):1.012823):1.837917
(((1:0.000000,(4:0.000000,6:0.000000):0.082594):0.264670,2:0.000000):0.567295,(3:0.000000,5:0.000000):0.757406):1.882745
(((1:0.000000,(4:0.000000,6:0.000000):0.037216):0.141554,2:0.000000):0.342024,(3:0.000000,5:0.000000):0.979787):2.090573
(((1:0.000000,(4:0.000000,6:0.000000):0.157311):0.283646,2:0.000000):0.598273,(3:0.000000,5:0.000000):1.081369):1.843766
(((1:0.000000,(4:0.000000,6:0.000000):0.111721):0.482807,2:0.000000):0.607054,(3:0.000000,5:0.000000):0.990656):2.057558
(((1:0.000000,(4:0.000000,6:0.000000):0.049308):0.332179,2:0.000000):0.493253,(3:0.000000,5:0.000000):1.102797):2.070731
(((1:0.000000,(4:0.000000,6:0.000000):0.126682):0.316024,2:0.000000):0.940447,(3:0.000000,5:0.000000):2.028336):3.021447
(((1:0.000000,(4:0.000000,6:0.000000):0.069396):0.462906,2:0.000000):0.911550,(3:0.000000,5:0.000000):0.673038):1.411018
(((1:0.000000,(4:0.000000,6:0.000000):0.087188):0.318500,2:0.000000):1.404398,(3:0.000000,5:0.000000):0.765471):2.358106
(((1:0.000000,(4:0.000000,6:0.000000):0.120291):0.600740,2:0.000000):0.770929,(3:0.000000,5:0.000000):0.596941):3.306176
(((1:0.000000,(4:0.000000,6:0.000000):0.201216):0.495567,2:0.000000):0.840945,(3:0.000000,5:0.000000):0.645486):3.316470
(((1:0.000000,(4:0.000000,6:0.000000):0.039821):0.276659,2:0.000000):0.464167,(3:0.000000,5:0.000000):0.992620):2.896414
(((1:0.000000,(4:0.000000,6:0.000000):0.058949):0.149603,2:0.000000):1.272359,(3:0.000000,5:0.000000):0.396683):1.572172
(((1:0.000000,(4:0.000000,6:0.000000):0.066632):0.327872,2:0.000000):0.351554,(3:0.000000,5:0.000000):0.427886):1.119708
((1:0.000000,(4:0.000000,6:0.000000):0.043191):0.222321,(2:0.000000,(3:0.000000,5:0.000000):0.442384):1.783107):2.358213
(((1:0.000000,(4:0.000000,6:0.000000):0.122446):0.439127,2:0.000000):1.172869,(3:0.000000,5:0.000000):0.762266):2.764711
(((1:0.000000,(4:0.000000,6:0.000000):0.108778):0.271286,2:0.000000):1.155721,(3:0.000000,5:0.000000):1.017450):2.550420
(((1:0.000000,(4:0.000000,6:0.000000):0.104234):0.211493,2:0.000000):2.325523,(3:0.000000,5:0.000000):1.157110):2.544782
(((1:0.000000,(4:0.000000,6:0.000000):0.081825):0.285355,2:0.000000):1.149542,(3:0.000000,5:0.000000):1.116367):2.618545
(((1:0.000000,(4:0.000000,6:0.000000):0.061418):0.132686,2:0.000000):1.067918,(3:0.000000,5:0.000000):1.118460):2.713964
((1:0.000000,(4:0.000000,6:0.000000):0.096156):0.620581,(2:0.000000,(3:0.000000,5:0.000000):0.783018):0.925510):1.479443
(((1:0.000000,(4:0.000000,6:0.000000):0.167092):0.384771,2:0.000000):1.064249,(3:0.000000,5:0.000000):0.972028):2.571915
((1:0.000000,(4:0.000000,6:0.000000):0.109088):0.359265,(2:0.000000,(3:0.000000,5:0.000000):0.379183):0.479085):1.232737
(((1:0.000000,(4:0.000000,6:0.000000):0.050715):0.237977,2:0.000000):0.374862,(3:0.000000,5:0.000000):0.263398):0.745251
(((1:0.000000,(4:0.000000,6:0.000000):0.047605):0.196482,2:0.000000):0.464810,(3:0.000000,5:0.000000):0.668915):1.204926
(((1:0.000000,(4:0.000000,6:0.000000):0.171036):0.285015,2:0.000000):0.489366,(3:0.000000,5:0.000000):0.223121):1.317939
(((1:0.000000,(4:0.000000,6:0.000000):0.054479):0.204967,2:0.000000):0.409051,(3:0.000000,5:0.000000):0.453991):0.796893
(((1:0.000000,(4:0.000000,6:0.000000):0.016100):0.114407,2:0.000000):0.267802,(3:0.000000,5:0.000000):0.428452):0.648017
(((1:0.000000,(4:0.000000,6:0.000000):0.107797):0.195262,2:0.000000):0.259421,(3:0.000000,5:0.000000):0.562062):0.753058
(((1:0.000000,(4:0.000000,6:0.000000):0.016369):0.083887,2:0.000000):0.182724,(3:0.000000,5:0.000000):0.538225):0.839893
(((1:0.000000,(4:0.000000,6:0.000000):0.089123):0.212499,2:0.000000):0.741763,(3:0.000000,5:0.000000):0.445195):1.263414
((1:0.000000,(4:0.000000,6:0.000000):0.023504):0.075152,(2:0.000000,(3:0.000000,5:0.000000):0.189015):0.816833):1.088848
(((1:0.000000,(4:0.000000,6:0.000000):0.050778):0.112054,2:0.000000):0.334510,(3:0.000000,5:0.000000):0.439389):0.585221
((1:0.000000,(4:0.000000,6:0.000000):0.004361):0.086805,(2:0.000000,(3:0.000000,5:0.000000):0.187828):0.715469):1.172979
(((1:0.000000,(4:0.000000,6:0.000000):0.036447):0.092655,2:0.000000):0.385674,(3:0.000000,5:0.000000):0.153660):0.457684
(((1:0.000000,(4:0.000000,6:0.000000):0.012761):0.025058,2:0.000000):0.177708,(3:0.000000,5:0.000000):0.195605):0.379152
(((1:0.000000,(4:0.000000,6:0.000000):0.012030):0.120523,2:0.000000):0.218115,(3:0.000000,5:0.000000):0.246741):0.528148
((1:0.000000,(4:0.000000,6:0.000000):0.037312):0.070334,(2:0.000000,(3:0.000000,5:0.000000):0.175579):0.761172):1.501270
(((1:0.000000,(4:0.000000,6:0.000000):0.010473):0.134296,2:0.000000):0.248865,(3:0.000000,5:0.000000):0.160360):0.418038
((1:0.000000,(4:0.000000,6:0.000000):0.056604):0.166179,(2:0.000000,(3:0.000000,5:0.000000):0.242390):0.750325):1.419729
(((1:0.000000,(4:0.000000,6:0.000000):0.026250):0.156978,2:0.000000):0.241773,(3:0.000000,5:0.000000):0.186854):0.529908
((1:0.000000,(4:0.000000,6:0.000000):0.029515):0.107485,(2:0.000000,(3:0.000000,5:0.000000):0.242077):0.535158):0.843924
(((1:0.000000,(4:0.000000,6:0.000000):0.044912):0.161517,2:0.000000):0.709542,(3:0.000000,5:0.000000):0.330233):1.074915
(((1:0.000000,(4:0.000000,6:0.000000):0.064817):0.185531,2:0.000000):0.538700,(3:0.000000,5:0.000000):0.258846):0.872761
((1:0.000000,(4:0.000000,6:0.000000):0.076272):0.266406,(2:0.000000,(3:0.000000,5:0.000000):0.283699):1.015874):1.953504
(((1:0.000000,(4:0.000000,6:0.000000):0.021460):0.191561,2:0.000000):0.553447,(3:0.000000,5:0.000000):0.309565):0.708299
((((1:0.000000,(4:0.000000,6:0.000000):0.044965):0.111136,2:0.000000):0.213698,5:0.000000):0.510655,3:0.000000):0.689960
(((1:0.000000,(4:0.000000,6:0.000000):0.117315):0.291342,(3:0.000000,5:0.000000):0.344699):0.623003,2:0.000000):0.888837
(((1:0.000000,(4:0.000000,6:0.000000):0.062403):0.259337,2:0.000000):0.691153,(3:0.000000,5:0.000000):1.275847):1.351863
(((1:0.000000,(4:0.000000,6:0.000000):0.028530):0.181598,2:0.000000):0.300762,(3:0.000000,5:0.000000):0.346550):0.936316
(((1:0.000000,(4:0.000000,6:0.000000):0.095611):0.288343,2:0.000000):0.632412,(3:0.000000,5:0.000000):0.349639):1.157243
(((1:0.000000,(4:0.000000,6:0.000000):0.048479):0.107483,2:0.000000):0.566709,(3:0.000000,5:0.000000):0.179992):0.802421
(((1:0.000000,(4:0.000000,6:0.000000):0.074248):0.078079,2:0.000000):0.276070,(3:0.000000,5:0.000000):0.208320):0.311229
(((1:0.000000,(4:0.000000,6:0.000000):0.031150):0.186031,2:0.000000):0.356048,(3:0.000000,5:0.000000):0.217706):0.621170
(((1:0.000000,(4:0.000000,6:0.000000):0.075526):0.120625,2:0.000000):0.214075,(3:0.000000,5:0.000000):0.264817):0.534664
(((1:0.000000,(4:0.000000,6:0.000000):0.024169):0.048987,2:0.000000):0.127177,(3:0.000000,5:0.000000):0.131015):0.462305
(((1:0.000000,(4:0.000000,6:0.000000):0.054911):0.131547,2:0.000000):0.343156,(3:0.000000,5:0.000000):0.180548):0.608375
(((1:0.000000,(4:0.000000,6:0.000000):0.033547):0.175317,2:0.000000):0.255612,(3:0.000000,5:0.000000):0.087207):0.439136
(((1:0.000000,(4:0.000000,6:0.000000):0.069284):0.123463,2:0.000000):0.415975,(3:0.000000,5:0.000000):0.166377):0.510933
(((1:0.000000,(4:0.000000,6:0.000000):0.028171):0.140929,2:0.000000):0.417109,(3:0.000000,5:0.000000):0.711354):1.097175
((1:0.000000,(4:0.000000,6:0.000000):0.034421):0.145025,(2:0.000000,(3:0.000000,5:0.000000):0.554809):1.269684):1.292379
((1:0.000000,(4:0.000000,6:0.000000):0.011539):0.175024,(2:0.000000,(3:0.000000,5:0.000000):0.293425):0.430747):0.482624
(((1:0.000000,(4:0.000000,6:0.000000):0.032174):0.226360,2:0.000000):0.564693,(3:0.000000,5:0.000000):0.293685):0.726379
(((1:0.000000,(4:0.000000,6:0.000000):0.019150):0.067848,2:0.000000):0.643501,(3:0.000000,5:0.000000):0.140142):0.823078
(((1:0.000000,(4:0.000000,6:0.000000):0.028901):0.080101,2:0.000000):0.122171,(3:0.000000,5:0.000000):0.401327):0.679483
(((1:0.000000,(4:0.000000,6:0.000000):0.052442):0.105123,2:0.000000):0.231114,(3:0.000000,5:0.000000):0.443600):0.881535
(((1:0.000000,(4:0.000000,6:0.000000):0.035438):0.238219,2:0.000000):0.417149,(3:0.000000,5:0.000000):0.472001):1.099369
(((1:0.000000,(4:0.000000,6:0.000000):0.073553):0.162820,2:0.000000):0.747103,(3:0.000000,5:0.000000):0.375891):1.110073
((((1:0.000000,(4:0.000000,6:0.000000):0.031026):0.136339,2:0.000000):0.222554,3:0.000000):0.365063,5:0.000000):0.400656
((((1:0.000000,(4:0.000000,6:0.000000):0.015055):0.117706,2:0.000000):0.244167,3:0.000000):0.325618,5:0.000000):0.405094
(((1:0.000000,(4:0.000000,6:0.000000):0.091304):0.177443,(3:0.000000,5:0.000000):0.151982):0.288206,2:0.000000):0.439671
((1:0.000000,(4:0.000000,6:0.000000):0.080555):0.137693,(2:0.000000,(3:0.000000,5:0.000000):0.222524):0.400793):0.413913
(((1:0.000000,(4:0.000000,6:0.000000):0.028422):0.134783,2:0.000000):0.153937,(3:0.000000,5:0.000000):0.201912):0.398429
(((1:0.000000,(4:0.000000,6:0.000000):0.017861):0.082800,2:0.000000):0.124825,(3:0.000000,5:0.000000):0.150317):0.271258
((((1:0.000000,(4:0.000000,6:0.000000):0.020146):0.058390,2:0.000000):0.275038,3:0.000000):0.335295,5:0.000000):0.483975
((1:0.000000,(4:0.000000,6:0.000000):0.124321):0.375760,(2:0.000000,(3:0.000000,5:0.000000):0.329214):0.346843):0.546792
(1:0.000000,((2:0.000000,(3:0.000000,5:0.000000):0.215632):0.234537,(4:0.000000,6:0.000000):0.050812):0.376504):0.403115
(((1:0.000000,(4:0.000000,6:0.000000):0.096971):0.190807,2:0.000000):0.299548,(3:0.000000,5:0.000000):0.170083):0.319143
((1:0.000000,(4:0.000000,6:0.000000):0.029823):0.099503,(2:0.000000,(3:0.000000,5:0.000000):0.090977):0.109466):0.246147
((1:0.000000,(4:0.000000,6:0.000000):0.016518):0.047377,(2:0.000000,(3:0.000000,5:0.000000):0.017026):0.045229):0.362488
((1:0.000000,(4:0.000000,6:0.000000):0.097269):0.245453,(2:0.000000,(3:0.000000,5:0.000000):0.179085):0.257547):0.903109
((1:0.000000,(4:0.000000,6:0.000000):0.104846):0.147670,(2:0.000000,(3:0.000000,5:0.000000):0.102761):0.147683):0.516952
((1:0.000000,(4:0.000000,6:0.000000):0.028797):0.395365,(2:0.000000,(3:0.000000,5:0.000000):0.032447):0.038896):0.798457
#poly
1
2
5
20
24
29
32
51
81
101
103
110
116
128
129
130
131
134
143
150
151
158
164
165
170
176
185
188
198
201
209
220
223
226
229
245
250
251
280
299
301
310
322
328
331
334
351
362
367
372
377
379
393
395
397
401
411
415
418
424
427
431
439
449
451
457
#ll
-7.974602e+002
-4.059693e+002
-4.173414e+002
-4.193230e+002
-3.903009e+002
-3.985783e+002
-3.867494e+002
-3.895010e+002
-3.881948e+002
-3.945375e+002
-3.846476e+002
-3.870071e+002
-3.859252e+002
-3.945084e+002
-4.089310e+002
-3.973591e+002
-3.886825e+002
-3.974773e+002
-3.879611e+002
-3.959756e+002
-3.884108e+002
-4.031401e+002
-4.004342e+002
-3.875775e+002
-3.829611e+002
-3.922539e+002
-4.032299e+002
-3.929682e+002
-4.048246e+002
-3.954322e+002
-3.953546e+002
-3.979551e+002
-3.916246e+002
-4.203658e+002
-3.919772e+002
-4.146858e+002
-3.932482e+002
-3.973113e+002
-4.220345e+002
-3.822618e+002
-4.121098e+002
-3.826392e+002
-4.067681e+002
-4.014942e+002
-4.195539e+002
-4.127748e+002
-3.938154e+002
-3.978924e+002
-4.082123e+002
-4.141012e+002
-3.937772e+002
-3.959673e+002
-3.860453e+002
-3.934981e+002
-3.941584e+002
-4.056161e+002
-3.892931e+002
-4.082727e+002
-3.993277e+002
-4.065627e+002
-3.881327e+002
-3.950996e+002
-3.824637e+002
-3.956966e+002
-3.976510e+002
-3.908809e+002
-3.801852e+002
-4.108148e+002
-3.909192e+002
-3.821402e+002
-3.838021e+002
-3.793008e+002
-4.193575e+002
-3.965678e+002
-3.859675e+002
-4.215967e+002
-3.979168e+002
-4.039919e+002
-3.598332e+002
-3.684426e+002
-3.607693e+002
-3.661771e+002
-3.716625e+002
-4.127250e+002
-3.600154e+002
-3.585890e+002
-3.614070e+002
-3.662454e+002
-3.623815e+002
-3.573994e+002
-3.618098e+002
-3.596563e+002
-3.730619e+002
-3.736697e+002
-3.602282e+002
-3.727900e+002
-3.778812e+002
-3.821551e+002
-3.574862e+002
-3.574976e+002
-3.713554e+002
-3.568948e+002
-3.699568e+002
-3.674902e+002
-3.717790e+002
-3.664860e+002
-3.623230e+002
-3.646690e+002
-3.593516e+002
-3.658797e+002
-3.614759e+002
-3.609883e+002
-3.686948e+002
-3.597859e+002
-3.640209e+002
-3.587901e+002
-3.631717e+002
-3.597503e+002
-3.754232e+002
-3.640678e+002
-3.595310e+002
-3.564842e+002
-3.585167e+002
-3.668280e+002
-3.590796e+002
-3.718127e+002
-3.670122e+002
-3.596878e+002
-3.716713e+002
-3.646727e+002
-3.646560e+002
-3.669060e+002
-3.620275e+002
-3.610521e+002
-3.691078e+002
-3.694636e+002
-3.675088e+002
-3.645508e+002
-3.735065e+002
-3.671801e+002
-3.616437e+002
-3.665788e+002
-3.619179e+002
-3.633385e+002
-3.643201e+002
-3.621560e+002
-3.674625e+002
-3.770672e+002
-3.638748e+002
-3.640776e+002
-3.687531e+002
-3.646933e+002
-3.654661e+002
-3.679079e+002
-3.674884e+002
-3.673824e+002
-3.630849e+002
-3.682864e+002
-3.646654e+002
-3.663008e+002
-3.655298e+002
-3.635022e+002
-3.615856e+002
-3.679715e+002
-3.709060e+002
-3.619277e+002
-3.642039e+002
-3.672309e+002
-3.800116e+002
-3.769864e+002
-3.635298e+002
-3.644897e+002
-3.724601e+002
-3.654969e+002
-3.678074e+002
-3.641374e+002
-3.690528e+002
-3.647046e+002
-3.652669e+002
-3.647226e+002
-4.065584e+002
-3.837181e+002
-3.693019e+002
-3.676342e+002
-3.786742e+002
-3.692357e+002
-3.686380e+002
-3.686144e+002
-3.772833e+002
-3.783127e+002
-3.705727e+002
-3.681731e+002
-3.663141e+002
-3.663975e+002
-3.729398e+002
-3.696547e+002
-3.669328e+002
-3.611809e+002
-3.643177e+002
-3.636691e+002
-3.621869e+002
-3.714903e+002
-3.616329e+002
-3.608933e+002
-3.608555e+002
-3.613188e+002
-3.594880e+002
-3.740765e+002
-3.648898e+002
-3.647741e+002
-3.646942e+002
-3.648486e+002
-3.633001e+002
-3.608783e+002
-3.643560e+002
-3.635314e+002
-3.701311e+002
-3.741383e+002
-3.609619e+002
-3.652252e+002
-3.645103e+002
-3.647407e+002
-3.606404e+002
-3.630350e+002
-3.811908e+002
-3.681423e+002
-3.654024e+002
-3.702982e+002
-3.662185e+002
-3.682107e+002
-3.910768e+002
-3.784989e+002
-3.654629e+002
-3.697834e+002
-3.651509e+002
-3.784124e+002
-3.676773e+002
-3.654403e+002
-3.679007e+002
-3.687812e+002
-3.660809e+002
-3.699725e+002
-3.730836e+002
-3.693075e+002
-3.673965e+002
-3.666719e+002
-3.648173e+002
-3.665325e+002
-3.661278e+002
-3.689838e+002
-3.733054e+002
-3.644627e+002
-3.667319e+002
-3.692047e+002
-3.670925e+002
-3.736095e+002
-3.664205e+002
-3.639807e+002
-3.620475e+002
-3.626691e+002
-3.674455e+002
-3.730334e+002
-3.658658e+002
-3.686276e+002
-3.639637e+002
-3.674177e+002
-3.668609e+002
-3.666113e+002
-3.648139e+002
-3.780245e+002
-3.645385e+002
-3.632050e+002
-3.668564e+002
-3.649396e+002
-3.625175e+002
-3.732258e+002
-3.625850e+002
-3.677970e+002
-3.635648e+002
-3.700043e+002
-3.684353e+002
-3.669651e+002
-3.753422e+002
-3.622965e+002
-3.622353e+002
-3.629891e+002
-3.643476e+002
-3.637436e+002
-3.610779e+002
-3.589487e+002
-3.629319e+002
-3.679840e+002
-3.699312e+002
-3.663714e+002
-3.688692e+002
-3.601445e+002
-3.609344e+002
-3.586155e+002
-3.595071e+002
-3.579468e+002
-3.608600e+002
-3.573732e+002
-3.599749e+002
-3.597639e+002
-3.628635e+002
-3.690478e+002
-3.666851e+002
-3.615985e+002
-3.602802e+002
-3.611275e+002
-3.698742e+002
-3.692453e+002
-3.621415e+002
-3.689302e+002
-3.631732e+002
-3.622356e+002
-3.614239e+002
-3.694748e+002
-3.702983e+002
-3.610742e+002
-3.627894e+002
-3.676085e+002
-3.694823e+002
-3.661824e+002
-3.674185e+002
-3.628386e+002
-3.615697e+002
-3.634624e+002
-3.665613e+002
-3.637929e+002
-3.679138e+002
-3.626794e+002
-3.667364e+002
-3.638203e+002
-3.655435e+002
-3.705023e+002
-3.657422e+002
-3.639449e+002
-3.601106e+002
-3.608536e+002
-3.706808e+002
-3.744802e+002
-3.600371e+002
-3.612715e+002
-3.682711e+002
-3.707921e+002
-3.638474e+002
-3.594812e+002
-3.691269e+002
-3.585387e+002
-3.631722e+002
-3.604408e+002
-3.658067e+002
-3.771828e+002
-3.731262e+002
-3.676999e+002
-3.781019e+002
-3.670104e+002
-3.645057e+002
-3.649377e+002
-3.655508e+002
-3.691064e+002
-3.693191e+002
-3.637501e+002
-3.607182e+002
-3.744258e+002
-3.626748e+002
-3.610129e+002
-3.642299e+002
-4.044642e+002
-3.733748e+002
-3.631443e+002
-3.664453e+002
-3.635143e+002
-3.608762e+002
-3.607335e+002
-3.612850e+002
-3.613115e+002
-3.880142e+002
-3.711378e+002
-3.668255e+002
-3.630748e+002
-3.642411e+002
-3.699693e+002
-3.675572e+002
-3.665209e+002
-3.721409e+002
-3.712158e+002
-3.679075e+002
-3.715051e+002
-3.644703e+002
-3.719855e+002
-3.710546e+002
-3.742085e+002
-3.598185e+002
-3.584016e+002
-3.611931e+002
-3.651507e+002
-3.696566e+002
-3.610213e+002
-3.647469e+002
-3.610460e+002
-3.652346e+002
-3.689560e+002
-3.643563e+002
-3.626839e+002
-3.679820e+002
-3.604985e+002
-3.613062e+002
-3.604331e+002
-3.646597e+002
-3.595256e+002
-3.653776e+002
-3.700800e+002
-3.691943e+002
-3.672669e+002
-3.623460e+002
-3.777419e+002
-3.639979e+002
-3.660556e+002
-3.636363e+002
-3.632581e+002
-3.678675e+002
-3.616434e+002
-3.613833e+002
-3.609856e+002
-3.617887e+002
-3.618161e+002
-3.679429e+002
-3.644689e+002
-3.714003e+002
-3.730462e+002
-3.658270e+002
-3.638116e+002
-3.650054e+002
-3.698971e+002
-3.643709e+002
-3.675655e+002
-3.633138e+002
-3.605204e+002
-3.604186e+002
-3.597960e+002
-3.620410e+002
-3.724611e+002
-3.675595e+002
-3.643997e+002
-3.644463e+002
-3.648589e+002
-3.669774e+002
-3.650281e+002
-3.602550e+002
-3.717965e+002
-3.637060e+002
-3.645226e+002
-3.729776e+002
-3.606467e+002
-3.632833e+002
-3.611041e+002
-3.842029e+002
-3.603818e+002
-3.630468e+002
-3.666957e+002
-3.643647e+002
-3.609307e+002
-3.678967e+002
-3.664074e+002
-3.590247e+002
-3.587957e+002
-3.591064e+002
-3.615887e+002
-3.661221e+002
-3.839347e+002
-3.818131e+002
-3.558739e+002
-3.668566e+002
-3.622614e+002
-3.597457e+002
-3.601894e+002
-3.603674e+002
-3.640323e+002
-3.617182e+002
-3.619587e+002
-3.603743e+002
-3.567099e+002
-3.608009e+002
-3.655143e+002
-3.585969e+002
-3.666064e+002
-3.595006e+002
-3.594199e+002
-3.603238e+002
-3.650936e+002
-3.597414e+002
-3.670297e+002
-3.663755e+002
-3.576589e+002
-3.627692e+002
-3.646573e+002
-3.659580e+002
-3.646919e+002
-3.761538e+002
-3.700034e+002
-3.732162e+002
-3.700653e+002
-3.670260e+002
-3.689099e+002
-3.673695e+002
-3.723644e+002
-3.674467e+002
-3.698327e+002
-3.659657e+002
-3.684127e+002
-3.732318e+002
-3.596962e+002
-3.621911e+002
-3.620635e+002
-3.612751e+002
-3.604658e+002
-3.770969e+002
-3.582314e+002
-3.712219e+002
-3.714057e+002
-3.985551e+002
-3.921362e+002
-3.847968e+002
-3.625061e+002
-3.684064e+002
-3.648263e+002
-3.567778e+002
-3.647312e+002
-3.636764e+002
-3.565215e+002
-3.567866e+002
-3.743978e+002
-3.923455e+002
-3.906812e+002
-3.878075e+002
-3.621541e+002
-3.745140e+002
-3.629342e+002
-3.601547e+002
-3.552703e+002
-3.595481e+002
-3.595211e+002
-3.549565e+002
-3.560043e+002
-3.714779e+002
-3.597186e+002
-3.641913e+002
-4.050996e+002
-3.568002e+002
-3.701136e+002
-3.593626e+002
-3.575442e+002
-3.988431e+002
-3.961195e+002
-3.921327e+002
-3.991680e+002
-3.652467e+002
-3.576519e+002
-3.588582e+002
-3.951481e+002
-3.899822e+002
-3.567216e+002
-3.856404e+002
-3.649101e+002
-3.747830e+002
-3.603817e+002
-3.679728e+002
-3.758003e+002
-3.699600e+002
-4.334242e+002
-3.673317e+002
-3.627183e+002
-3.621519e+002
-3.926986e+002
-3.643342e+002
-3.687485e+002
-3.683220e+002
-3.646975e+002
-3.648903e+002
-3.562081e+002
-3.613231e+002
-3.694625e+002
-3.642252e+002
-3.751373e+002
-3.612153e+002
-3.785675e+002
-3.703916e+002
-3.757790e+002
-3.599643e+002
-3.793929e+002
-3.640790e+002
-3.704065e+002
-3.700437e+002
-3.622467e+002
-3.677442e+002
-3.693047e+002
-3.672429e+002
-3.903083e+002
-3.590694e+002
-3.595297e+002
-3.632168e+002
-3.732111e+002
-3.771454e+002
-3.630077e+002
-3.753205e+002
-3.872348e+002
-3.602528e+002
-3.702327e+002
-3.672235e+002
-3.696302e+002
-3.631248e+002
-3.866306e+002
-3.822940e+002
-3.731460e+002
-3.776487e+002
-3.796794e+002
-3.725192e+002
-3.586035e+002
-3.707891e+002
-3.639127e+002
-3.739678e+002
-3.672527e+002
-3.614560e+002
-3.631958e+002
-3.592843e+002
-3.638882e+002
-3.720652e+002
-3.641917e+002
-3.753011e+002
-3.635119e+002
-3.674079e+002
-3.736386e+002
-3.749628e+002
-3.692595e+002
-3.693597e+002
-3.663760e+002
-3.908387e+002
-3.853232e+002
-3.651515e+002
-3.656387e+002
-3.652929e+002
-3.847889e+002
-3.746624e+002
-3.726893e+002
-3.636556e+002
-3.612503e+002
-3.733453e+002
-3.627564e+002
-3.728400e+002
-3.697133e+002
-3.669631e+002
-3.633868e+002
-3.829364e+002
-3.802094e+002
-3.948881e+002
-3.666051e+002
-3.676198e+002
-3.788222e+002
-3.780994e+002
-3.742847e+002
-3.823363e+002
-3.791341e+002
-3.816714e+002
-3.701520e+002
-3.653171e+002
-3.733507e+002
-3.690452e+002
-4.026176e+002
-3.713248e+002
-3.738559e+002
-3.726245e+002
-4.017636e+002
-3.758704e+002
-3.737776e+002
-3.954225e+002
-3.841479e+002
-3.621885e+002
-3.595353e+002
-3.613411e+002
-3.678442e+002
-3.934543e+002
-3.662131e+002
-3.655147e+002
-3.620090e+002
-3.706665e+002
-3.776761e+002
-3.776487e+002
-3.673472e+002
-3.762440e+002
-3.691690e+002
-3.737670e+002
-3.687593e+002
-3.867869e+002
-3.764577e+002
-3.808103e+002
-3.713547e+002
-3.636558e+002
-3.609648e+002
-3.603507e+002
-3.638280e+002
-3.607682e+002
-3.573651e+002
-3.596102e+002
-3.623418e+002
-3.639645e+002
-3.602506e+002
-3.647119e+002
-3.622195e+002
-3.619433e+002
-3.693663e+002
-3.661286e+002
-3.677095e+002
-3.640185e+002
-3.700038e+002
-3.683170e+002
-3.734928e+002
-3.869377e+002
-3.760584e+002
-3.659172e+002
-3.870988e+002
-3.867077e+002
-4.078369e+002
-3.771510e+002
-3.604420e+002
-3.772076e+002
-3.720236e+002
-3.787830e+002
-3.695250e+002
-3.681969e+002
-3.685962e+002
-3.728835e+002
-3.640541e+002
-3.784551e+002
-4.224381e+002
-3.684675e+002
-3.698393e+002
-3.681960e+002
-3.625963e+002
-3.698065e+002
-4.071428e+002
-3.698724e+002
-3.563958e+002
-3.621238e+002
-3.687950e+002
-3.687528e+002
-4.121317e+002
-3.635329e+002
-3.590061e+002
-3.775138e+002
-3.714595e+002
-3.633586e+002
-3.682073e+002
-3.605897e+002
-3.821704e+002
-4.063888e+002
-4.053248e+002
-3.694392e+002
-3.867556e+002
-3.945821e+002
-3.909421e+002
-4.145843e+002
-4.093560e+002
-3.716759e+002
-4.117318e+002
-4.085543e+002
-4.331184e+002
-3.851752e+002
-3.931183e+002
-3.948501e+002
-4.028989e+002
-3.955390e+002
-4.143100e+002
-3.965077e+002
-3.979664e+002
-4.012701e+002
-4.029705e+002
-4.125816e+002
-3.959036e+002
-4.218665e+002
-4.009339e+002
-4.104934e+002
-3.921978e+002
-4.026720e+002
-3.904786e+002
-3.973973e+002
-4.183705e+002
-3.936202e+002
-3.978999e+002
-3.991109e+002
-4.016018e+002
-3.898818e+002
-4.181757e+002
-3.716107e+002
-3.852975e+002
-3.848566e+002
-3.982447e+002
-3.973359e+002
-3.590852e+002
-3.695206e+002
-3.759309e+002
-3.705642e+002
-3.693592e+002
-3.903748e+002
-3.613331e+002
-3.790514e+002
-3.656871e+002
-3.898508e+002
-3.770723e+002
-3.907868e+002
-3.805113e+002
-3.679882e+002
-3.563011e+002
-3.719479e+002
-3.582757e+002
-3.669219e+002
-3.650396e+002
-3.793670e+002
-3.736688e+002
-3.627066e+002
-3.887143e+002
-3.713578e+002
-3.679019e+002
-3.623640e+002
-3.959898e+002
-3.758495e+002
-3.844822e+002
-3.612366e+002
-3.665988e+002
-3.637717e+002
-3.561960e+002
-3.668761e+002
-3.638296e+002
-3.632002e+002
-3.573961e+002
-3.625485e+002
-3.958481e+002
-3.685770e+002
-3.636304e+002
-3.692705e+002
-3.635838e+002
-3.694991e+002
-3.701423e+002
-3.910442e+002
-3.677842e+002
-3.650364e+002
-3.797114e+002
-3.764162e+002
-3.693183e+002
-3.793375e+002
-3.620252e+002
-3.744836e+002
-3.717600e+002
-3.640525e+002
-3.742326e+002
-3.715931e+002
-3.692080e+002
-3.728414e+002
-3.688812e+002
-3.773245e+002
-3.570169e+002
-3.719734e+002
-3.680202e+002
-3.638377e+002
-3.665588e+002
-3.601137e+002
-3.716901e+002
-3.653827e+002
-3.577172e+002
-3.618243e+002
-3.678552e+002
-3.585263e+002
-3.737225e+002
-3.737435e+002
-3.681018e+002
-3.643348e+002
-3.682955e+002
-3.683340e+002
-3.612997e+002
-3.677879e+002
-3.759704e+002
-3.685627e+002
-3.769200e+002
-3.738591e+002
-3.694722e+002
-3.741777e+002
-3.655010e+002
-3.658490e+002
-3.681091e+002
-3.681327e+002
-3.615372e+002
-3.731676e+002
-3.645387e+002
-3.773487e+002
-3.658456e+002
-3.611870e+002
-3.602873e+002
-3.604616e+002
-3.583080e+002
-3.603013e+002
-3.713337e+002
-3.701071e+002
-3.610966e+002
-3.704459e+002
-3.670023e+002
-3.808648e+002
-3.688569e+002
-3.731857e+002
-3.689075e+002
-3.727715e+002
-3.630624e+002
-3.759685e+002
-3.642681e+002
-3.635435e+002
-3.667074e+002
-3.644773e+002
-3.583423e+002
-3.665663e+002
-3.591136e+002
-3.656906e+002
-3.611717e+002
-3.606498e+002
-3.695337e+002
-3.844461e+002
-3.694925e+002
-3.677372e+002
-3.679665e+002
-3.605854e+002
-3.610170e+002
-3.903408e+002
-3.715852e+002
-3.646220e+002
-3.732870e+002
-3.729823e+002
-3.837702e+002
-3.797852e+002
-3.906577e+002
-3.691137e+002
-3.929136e+002
-3.673958e+002
-3.648151e+002
-3.706723e+002
-3.657755e+002
-3.578073e+002
-3.597840e+002
-3.638152e+002
-3.648504e+002
-3.715268e+002
-3.632587e+002
-3.830684e+002
-3.600031e+002
-3.610764e+002
-3.590006e+002
-4.010592e+002
-3.630901e+002
-4.002241e+002
-3.702367e+002
-4.210623e+002
-3.661139e+002
-3.642370e+002
-4.110384e+002
-3.668638e+002
-3.776431e+002
-3.690670e+002
-3.610095e+002
-3.583445e+002
-3.666853e+002
-3.576861e+002
-3.852053e+002
-3.715656e+002
-3.624894e+002
-3.651242e+002
-3.724120e+002
-3.661266e+002
-3.714767e+002
-3.759030e+002
-3.909794e+002
-3.740421e+002
-3.923923e+002
-3.988095e+002
-3.688990e+002
-3.618216e+002
-3.721882e+002
-3.732875e+002
-3.927797e+002
-3.704554e+002
-3.979988e+002
-3.903075e+002
-3.901511e+002
-3.633045e+002
-3.753165e+002
-3.883678e+002
-3.747400e+002
-3.714427e+002
-3.889575e+002
-4.032868e+002
-4.151976e+002
-4.118929e+002
-3.867863e+002
#blocks
66
#theta
9.956460e-001
7.670937e-001
5.305137e-001
4.863787e-001
2.989056e-001
2.703503e-001
3.110740e-001
2.865979e-001
2.274689e-001
2.520673e-001
2.485259e-001
2.448519e-001
1.822872e-001
1.885893e-001
2.081341e-001
1.695613e-001
1.705848e-001
2.038036e-001
2.463948e-001
2.166525e-001
2.154113e-001
3.610889e-001
5.036345e-001
5.570100e-001
7.140386e-001
7.751316e-001
9.476424e-001
5.742444e-001
5.225349e-001
4.509574e-001
4.859204e-001
4.237754e-001
6.885957e-001
6.681945e-001
5.779319e-001
5.580474e-001
5.490888e-001
7.344635e-001
5.509595e-001
4.886058e-001
4.445271e-001
7.961550e-001
9.831659e-001
1.080301e+000
9.491417e-001
6.783565e-001
1.016629e+000
1.602643e+000
1.688297e+000
2.176411e+000
2.634360e+000
2.459444e+000
2.750947e+000
2.472895e+000
2.692741e+000
2.261904e+000
1.871947e+000
1.654125e+000
1.356085e+000
1.381784e+000
1.046020e+000
1.457846e+000
2.290094e+000
3.059705e+000
4.311546e+000
5.375741e+000
7.243046e+000
6.187284e+000
5.786225e+000
7.556432e+000
7.912232e+000
7.882615e+000
8.383638e+000
5.414973e+000
6.672335e+000
7.028498e+000
7.809629e+000
9.576006e+000
1.105968e+001
1.582863e+001
2.369053e+001
1.994565e+001
1.853821e+001
1.672028e+001
1.124481e+001
8.645541e+000
1.628132e+001
1.295604e+001
1.176009e+001
1.647340e+001
1.585847e+001
1.648696e+001
8.722306e+000
7.767448e+000
8.456743e+000
9.094289e+000
1.104907e+001
1.114100e+001
1.341041e+001
1.375651e+001
1.641954e+001
2.043853e+001
2.367147e+001
2.675422e+001
1.928589e+001
2.562842e+001
3.592846e+001
2.873118e+001
2.760259e+001
2.873554e+001
3.285458e+001
2.243765e+001
2.004448e+001
1.923020e+001
1.816022e+001
2.408480e+001
1.353350e+001
2.231517e+001
2.513428e+001
2.490653e+001
1.875463e+001
1.483518e+001
1.410246e+001
1.221523e+001
1.204176e+001
1.059362e+001
9.589299e+000
8.132705e+000
5.541814e+000
4.681027e+000
4.953685e+000
3.441181e+000
3.655128e+000
4.343203e+000
3.865240e+000
4.165484e+000
4.583727e+000
4.570205e+000
4.427709e+000
6.547297e+000
6.271020e+000
6.953434e+000
6.603084e+000
5.828121e+000
6.881166e+000
8.244296e+000
6.361397e+000
1.139309e+001
6.623359e+000
6.561280e+000
3.955378e+000
5.686280e+000
5.274442e+000
5.876764e+000
6.737882e+000
5.118698e+000
4.663849e+000
5.926336e+000
6.755058e+000
7.050961e+000
7.225634e+000
7.548421e+000
6.553411e+000
8.764696e+000
7.782928e+000
7.075540e+000
4.211605e+000
4.130238e+000
3.957723e+000
4.586318e+000
4.723438e+000
4.889510e+000
5.270134e+000
5.707078e+000
6.169143e+000
5.311749e+000
4.761774e+000
3.392174e+000
5.363154e+000
4.129787e+000
5.433144e+000
6.031581e+000
6.007898e+000
4.469365e+000
3.590649e+000
3.724559e+000
4.685175e+000
4.338870e+000
5.308479e+000
4.827455e+000
6.330884e+000
5.850974e+000
5.992727e+000
5.435742e+000
4.009244e+000
4.798524e+000
6.827631e+000
4.956450e+000
5.224182e+000
5.298552e+000
6.813643e+000
5.815351e+000
7.451946e+000
7.200334e+000
6.900092e+000
6.766223e+000
7.745664e+000
6.057413e+000
7.504592e+000
5.896723e+000
5.024728e+000
5.510223e+000
4.768360e+000
4.689482e+000
3.794303e+000
4.547018e+000
6.081917e+000
6.897249e+000
7.842863e+000
6.605091e+000
7.015309e+000
6.310044e+000
6.795385e+000
5.095134e+000
6.770281e+000
6.154393e+000
5.907599e+000
4.751743e+000
6.888552e+000
4.434558e+000
2.286768e+000
2.482779e+000
3.566271e+000
3.523634e+000
3.076420e+000
2.655682e+000
4.423360e+000
4.952855e+000
4.137416e+000
5.011119e+000
4.131452e+000
5.450196e+000
7.942545e+000
8.071556e+000
5.704150e+000
4.751146e+000
6.115350e+000
5.597207e+000
6.921176e+000
7.414097e+000
6.972487e+000
6.207006e+000
5.581972e+000
4.422835e+000
5.882937e+000
6.750762e+000
5.977175e+000
6.061717e+000
5.762780e+000
7.018393e+000
6.415883e+000
7.415959e+000
4.495053e+000
5.701297e+000
4.946921e+000
6.595196e+000
5.896782e+000
4.737954e+000
5.799742e+000
7.308102e+000
5.973692e+000
5.607376e+000
5.251900e+000
7.631788e+000
5.292744e+000
5.897895e+000
5.326629e+000
4.980817e+000
6.008991e+000
6.241932e+000
4.262616e+000
3.716291e+000
5.494409e+000
5.270396e+000
6.895735e+000
6.636557e+000
5.858887e+000
7.154923e+000
6.667134e+000
6.010102e+000
4.964460e+000
9.043470e+000
1.238532e+001
1.201538e+001
1.653000e+001
1.221485e+001
1.215554e+001
1.080345e+001
1.218862e+001
1.124840e+001
1.251747e+001
1.223244e+001
1.390488e+001
1.082065e+001
1.356038e+001
1.320027e+001
1.258880e+001
7.019901e+000
6.796753e+000
6.868280e+000
6.416686e+000
7.603249e+000
8.497315e+000
6.532741e+000
5.685456e+000
4.731775e+000
5.699993e+000
6.220182e+000
4.721080e+000
5.750107e+000
7.643839e+000
9.094705e+000
7.809626e+000
6.103196e+000
7.757188e+000
5.960069e+000
7.696625e+000
6.831475e+000
5.892132e+000
7.018712e+000
4.644572e+000
6.997786e+000
5.420419e+000
4.281157e+000
5.259586e+000
5.251088e+000
4.685946e+000
6.108096e+000
7.085771e+000
9.182037e+000
1.130761e+001
1.099288e+001
8.326695e+000
7.013175e+000
6.524779e+000
6.550513e+000
7.777591e+000
1.233130e+001
1.410834e+001
1.095530e+001
1.110829e+001
1.066120e+001
8.216085e+000
7.647955e+000
7.408913e+000
7.030140e+000
5.646079e+000
6.377323e+000
4.525606e+000
5.307402e+000
4.759738e+000
4.141721e+000
3.807957e+000
3.826472e+000
6.150823e+000
7.231146e+000
5.482958e+000
7.676755e+000
7.968472e+000
9.909936e+000
8.873108e+000
9.559499e+000
1.584093e+001
2.214364e+001
1.600814e+001
1.400071e+001
1.259309e+001
6.511214e+000
1.126801e+001
9.682667e+000
9.039978e+000
8.837964e+000
1.054836e+001
8.623896e+000
7.182875e+000
8.861242e+000
1.005332e+001
7.728772e+000
9.485384e+000
5.999379e+000
5.091341e+000
7.008952e+000
6.096184e+000
5.689243e+000
7.629967e+000
6.840068e+000
8.398018e+000
7.301244e+000
4.804747e+000
5.855693e+000
5.170040e+000
5.727958e+000
6.895783e+000
6.891796e+000
7.357247e+000
5.837833e+000
5.270796e+000
5.724690e+000
7.623346e+000
8.890183e+000
7.021530e+000
6.974409e+000
7.718371e+000
6.588878e+000
6.939178e+000
7.268279e+000
7.564064e+000
8.229609e+000
7.956833e+000
5.494101e+000
6.768608e+000
5.221712e+000
3.975821e+000
5.836984e+000
6.381263e+000
5.317838e+000
6.011751e+000
7.729681e+000
5.167962e+000
4.332783e+000
4.561628e+000
3.327887e+000
4.464185e+000
4.984667e+000
7.704358e+000
5.986169e+000
6.816508e+000
5.014306e+000
6.392480e+000
7.559660e+000
7.037731e+000
7.555233e+000
1.121071e+001
9.048777e+000
8.284616e+000
6.971895e+000
7.354846e+000
6.174820e+000
6.871391e+000
6.254840e+000
6.335887e+000
4.405526e+000
5.420089e+000
6.365827e+000
7.711261e+000
7.662988e+000
7.310109e+000
6.680302e+000
1.002400e+001
7.777007e+000
7.004462e+000
9.531252e+000
7.149302e+000
7.836077e+000
5.600724e+000
8.070670e+000
5.440002e+000
1.019743e+001
7.976765e+000
1.229609e+001
1.346855e+001
1.467043e+001
2.516397e+001
1.645985e+001
8.415281e+000
7.118690e+000
1.361452e+001
1.078829e+001
1.327345e+001
1.613171e+001
1.419962e+001
1.529596e+001
1.216602e+001
1.233235e+001
1.882706e+001
1.767017e+001
1.296935e+001
1.389518e+001
1.332600e+001
8.629428e+000
7.512708e+000
9.927106e+000
6.591774e+000
5.564155e+000
7.053854e+000
7.629430e+000
7.982320e+000
7.624259e+000
6.515414e+000
8.158466e+000
6.684635e+000
6.827451e+000
3.805818e+000
3.454837e+000
3.129616e+000
2.359710e+000
4.362477e+000
4.257557e+000
2.927393e+000
3.714309e+000
2.533413e+000
3.695199e+000
4.675806e+000
9.201750e+000
9.256911e+000
1.003433e+001
8.798867e+000
1.148056e+001
7.895688e+000
7.066060e+000
6.000998e+000
5.454364e+000
9.077606e+000
7.549949e+000
8.263653e+000
1.023070e+001
7.059161e+000
1.482755e+001
1.569375e+001
1.762305e+001
2.421232e+001
1.643044e+001
1.510329e+001
1.942970e+001
2.432195e+001
2.897314e+001
2.919256e+001
3.060267e+001
3.558649e+001
4.319987e+001
6.578484e+001
7.254375e+001
7.974042e+001
7.038197e+001
3.750198e+001
2.368669e+001
3.151683e+001
3.838494e+001
4.098048e+001
6.159858e+001
7.279403e+001
6.808847e+001
6.615347e+001
5.436405e+001
6.335815e+001
6.250133e+001
7.244475e+001
4.981799e+001
5.696631e+001
5.331483e+001
4.265670e+001
3.770943e+001
3.778686e+001
3.584175e+001
2.063106e+001
1.909918e+001
1.981085e+001
2.493152e+001
1.454932e+001
1.030823e+001
1.098739e+001
8.904081e+000
7.250082e+000
6.217957e+000
7.332624e+000
1.189611e+001
1.721901e+001
1.240925e+001
9.117446e+000
9.893228e+000
1.150065e+001
1.161069e+001
1.015623e+001
1.548794e+001
1.446145e+001
1.426041e+001
1.055836e+001
8.158894e+000
1.140680e+001
1.554250e+001
1.645940e+001
1.342363e+001
9.034244e+000
1.326507e+001
1.063032e+001
1.083912e+001
7.418939e+000
6.634203e+000
6.225197e+000
8.115602e+000
9.004576e+000
7.630598e+000
7.570776e+000
6.016579e+000
5.355594e+000
6.446968e+000
8.809520e+000
9.636668e+000
9.828988e+000
1.010116e+001
7.936892e+000
8.681688e+000
9.162296e+000
9.999285e+000
6.768443e+000
6.328516e+000
5.512839e+000
7.549466e+000
6.643499e+000
8.927615e+000
8.524614e+000
8.314546e+000
1.103797e+001
7.073823e+000
5.336069e+000
8.525079e+000
1.192637e+001
1.295618e+001
1.322225e+001
1.253333e+001
1.039259e+001
7.210270e+000
5.901304e+000
5.917821e+000
5.878936e+000
6.087339e+000
4.760840e+000
4.348167e+000
3.666283e+000
3.958647e+000
5.428519e+000
5.090452e+000
5.991147e+000
6.676704e+000
4.319629e+000
5.242449e+000
5.710358e+000
6.996765e+000
6.705578e+000
1.029821e+001
9.324218e+000
8.389030e+000
7.976574e+000
5.358108e+000
5.291925e+000
3.633392e+000
3.905736e+000
4.099029e+000
5.131560e+000
3.259198e+000
2.441712e+000
2.805965e+000
4.735058e+000
3.523264e+000
3.864756e+000
4.598715e+000
5.157465e+000
5.898429e+000
7.576963e+000
5.520848e+000
4.362870e+000
3.670772e+000
3.500544e+000
2.968227e+000
3.396666e+000
5.826837e+000
8.883486e+000
9.721068e+000
1.465338e+001
1.396101e+001
1.427741e+001
1.460912e+001
2.033224e+001
2.180268e+001
2.009950e+001
1.921651e+001
1.057088e+001
8.395539e+000
8.729750e+000
6.896753e+000
8.347010e+000
8.547283e+000
8.111528e+000
4.902014e+000
5.014233e+000
1.046765e+001
8.645588e+000
1.153659e+001
1.089993e+001
9.106023e+000
8.242159e+000
1.198947e+001
1.360788e+001
1.362352e+001
1.089046e+001
1.271308e+001
1.662144e+001
1.054160e+001
1.102980e+001
1.523108e+001
9.589170e+000
8.404629e+000
4.574188e+000
4.994570e+000
5.841250e+000
5.397519e+000
5.041939e+000
5.751454e+000
5.651133e+000
8.192439e+000
3.752746e+000
4.368597e+000
5.403654e+000
6.922639e+000
1.286466e+001
1.174110e+001
7.868881e+000
9.376261e+000
9.487983e+000
1.516813e+001
7.228558e+000
5.554301e+000
5.496610e+000
5.709236e+000
3.361202e+000
3.095711e+000
6.029379e+000
4.843386e+000
4.670189e+000
6.509343e+000
6.439689e+000
7.710684e+000
1.244782e+001
1.436966e+001
1.123183e+001
8.019450e+000
7.301185e+000
8.622077e+000
1.456999e+001
1.830763e+001
2.957068e+001
2.078555e+001
2.554324e+001
1.925712e+001
1.666935e+001
2.004339e+001
1.540700e+001
1.266786e+001
1.180957e+001
8.582811e+000
1.208724e+001
1.137957e+001
7.621227e+000
8.774918e+000
8.902402e+000
9.855331e+000
1.184490e+001
1.362615e+001
1.252345e+001
1.453398e+001
1.593886e+001
1.406544e+001
9.318160e+000
6.573504e+000
6.032114e+000
5.107695e+000
5.862009e+000
6.694111e+000
5.944459e+000
7.342915e+000
7.723501e+000
7.629553e+000
9.442223e+000
9.545713e+000
9.055272e+000
1.190904e+001
1.076546e+001
8.455006e+000
7.605767e+000
7.773725e+000
8.340665e+000
7.366132e+000
9.187321e+000
6.843251e+000
9.787643e+000
8.153607e+000
9.213768e+000
6.742546e+000
9.907461e+000
1.640347e+001
1.532086e+001
1.294064e+001
1.653991e+001
1.008670e+001
1.142631e+001
1.064709e+001
1.317353e+001
1.386005e+001
1.503367e+001
1.800351e+001
2.130475e+001
1.965013e+001
1.795827e+001
1.274775e+001
1.774158e+001
1.963584e+001
1.888975e+001
1.719953e+001
1.553575e+001
1.146338e+001
1.057909e+001
1.046044e+001
1.567317e+001
1.636714e+001
1.607870e+001
1.067723e+001
1.520896e+001
1.628476e+001
1.709697e+001
1.118995e+001
1.117172e+001
1.306161e+001
9.373703e+000
9.623285e+000
1.231889e+001
1.085631e+001
8.857211e+000
8.317033e+000
1.135631e+001
1.448958e+001
1.494868e+001
8.865610e+000
1.567409e+001
2.044156e+001
1.524216e+001
1.719594e+001
1.993452e+001
2.025048e+001
1.759848e+001
1.062290e+001
1.144070e+001
1.291147e+001
1.014184e+001
9.974915e+000
6.645887e+000
6.152195e+000
4.386478e+000
5.671086e+000
7.111224e+000
8.363003e+000
9.120241e+000
1.259223e+001
1.529523e+001
2.187348e+001
2.363305e+001
1.891398e+001
1.530324e+001
1.206363e+001
1.187778e+001
1.309137e+001
1.364411e+001
8.134071e+000
8.916348e+000
6.276115e+000
6.193140e+000
7.769246e+000
5.245963e+000
9.054688e+000
8.762213e+000
4.498535e+000
4.302935e+000
4.727255e+000
5.085659e+000
3.394305e+000
3.282538e+000
3.402435e+000
4.241002e+000
3.952777e+000
5.645945e+000
6.762226e+000
6.328022e+000
7.157718e+000
8.711237e+000
7.676538e+000
7.808367e+000
9.126182e+000
1.138792e+001
6.993504e+000
1.032018e+001
1.144140e+001
9.236755e+000
6.878157e+000
3.678286e+000
4.267863e+000
3.642109e+000
5.753073e+000
3.429913e+000
3.984989e+000
3.094897e+000
3.329137e+000
4.490348e+000
5.161534e+000
5.654877e+000
4.947875e+000
6.237095e+000
6.134471e+000
4.562647e+000
5.607372e+000
6.203970e+000
6.856627e+000
5.797035e+000
4.843444e+000
4.394785e+000
4.097333e+000
4.104914e+000
3.524283e+000
3.990493e+000
3.372137e+000
3.320988e+000
5.567958e+000
7.840641e+000
7.637839e+000
5.504953e+000
7.084979e+000
5.664107e+000
5.335624e+000
6.167796e+000
5.838941e+000
7.195982e+000
9.199371e+000
1.164513e+001
1.217431e+001
1.221259e+001
1.053180e+001
1.301159e+001
1.512392e+001
1.545422e+001
1.176288e+001
1.512364e+001
2.088440e+001
2.335181e+001
2.569142e+001
3.396379e+001
2.766720e+001
2.349360e+001
2.944979e+001
2.823928e+001
2.636328e+001
2.240725e+001
2.174257e+001
2.032625e+001
1.696969e+001
1.682079e+001
1.394926e+001
1.120013e+001
9.816623e+000
1.187899e+001
1.182054e+001
1.599516e+001
1.909609e+001
1.969502e+001
2.962034e+001
3.610715e+001
2.621006e+001
1.584098e+001
2.012322e+001
1.262591e+001
1.018285e+001
8.821904e+000
1.423655e+001
1.438775e+001
1.293013e+001
1.029388e+001
1.285894e+001
1.560967e+001
1.559034e+001
1.226599e+001
8.953135e+000
8.854588e+000
1.378591e+001
1.209172e+001
1.377049e+001
1.499752e+001
1.299132e+001
1.188599e+001
2.094949e+001
1.485476e+001
1.158015e+001
9.338803e+000
8.437671e+000
#nu
2.972274e-002
4.441125e-002
3.427834e-002
4.372925e-002
2.661854e-002
3.318551e-002
2.863101e-002
2.915228e-002
2.869709e-002
3.357522e-002
3.682415e-002
2.928941e-002
2.704054e-002
3.884089e-002
2.951939e-002
2.739857e-002
3.279138e-002
3.358359e-002
3.291537e-002
2.306630e-002
2.466300e-002
2.653612e-002
3.446211e-002
3.021163e-002
3.148507e-002
3.518474e-002
3.119237e-002
3.993329e-002
2.732662e-002
3.299545e-002
2.754065e-002
2.672439e-002
3.889465e-002
3.837819e-002
3.437807e-002
3.309541e-002
3.066020e-002
3.013741e-002
4.477179e-002
4.877433e-002
3.974555e-002
5.399651e-002
3.200552e-002
3.401145e-002
3.381148e-002
3.879720e-002
4.029218e-002
3.780385e-002
3.881412e-002
4.489588e-002
4.638740e-002
3.616063e-002
3.723693e-002
3.912175e-002
3.676490e-002
3.109764e-002
3.226133e-002
3.111865e-002
3.623261e-002
3.675750e-002
3.012730e-002
3.477423e-002
4.078104e-002
3.847484e-002
3.406506e-002
3.223069e-002
3.351635e-002
4.812167e-002
3.566421e-002
3.190691e-002
3.560182e-002
6.102438e-002
5.151149e-002
3.449135e-002
3.433806e-002
3.107568e-002
3.774525e-002
4.037257e-002
7.653922e-002
8.969779e-002
9.564327e-002
8.831222e-002
9.278219e-002
5.102303e-002
7.756244e-002
7.399213e-002
9.122319e-002
8.982603e-002
7.971786e-002
9.328669e-002
9.205600e-002
8.990438e-002
9.330496e-002
7.981920e-002
7.687001e-002
8.557135e-002
6.308181e-002
7.954141e-002
7.670599e-002
9.252460e-002
9.313521e-002
8.538358e-002
8.076802e-002
8.133430e-002
1.047006e-001
8.669274e-002
9.130777e-002
8.092016e-002
7.548571e-002
6.467581e-002
8.205364e-002
7.821887e-002
1.002062e-001
7.762210e-002
8.625867e-002
1.080334e-001
7.357993e-002
7.722559e-002
1.110828e-001
9.875943e-002
9.630927e-002
1.020107e-001
7.606416e-002
8.502243e-002
6.752288e-002
9.717905e-002
8.804362e-002
8.825294e-002
1.014369e-001
8.671253e-002
8.453507e-002
1.029861e-001
9.322262e-002
8.831905e-002
6.346359e-002
9.214894e-002
9.150767e-002
8.070669e-002
1.015557e-001
8.047648e-002
7.438219e-002
8.741673e-002
8.549586e-002
9.357809e-002
7.883915e-002
6.376023e-002
8.559216e-002
7.359382e-002
8.534709e-002
1.096551e-001
9.388918e-002
1.022904e-001
6.753747e-002
1.095019e-001
8.795538e-002
1.085274e-001
8.409918e-002
1.067260e-001
8.953013e-002
9.008525e-002
8.877704e-002
1.115129e-001
8.787402e-002
6.619418e-002
8.311648e-002
8.135658e-002
1.004545e-001
9.060612e-002
1.048486e-001
9.024354e-002
9.639206e-002
7.772124e-002
8.653875e-002
7.994792e-002
1.053936e-001
8.440130e-002
8.421126e-002
7.834557e-002
8.500653e-002
9.215213e-002
7.342156e-002
1.074479e-001
8.719023e-002
8.304947e-002
7.847641e-002
9.447677e-002
7.778555e-002
9.203168e-002
1.103589e-001
8.441381e-002
7.434019e-002
8.026158e-002
9.459624e-002
9.695618e-002
6.813345e-002
7.944884e-002
9.276368e-002
7.900700e-002
8.784440e-002
6.737267e-002
1.013298e-001
8.001641e-002
7.600191e-002
7.899907e-002
9.018870e-002
7.066574e-002
8.182156e-002
8.518219e-002
8.711683e-002
8.959656e-002
7.604399e-002
8.558380e-002
7.442692e-002
9.501225e-002
9.348684e-002
9.374907e-002
6.439295e-002
8.793884e-002
9.878968e-002
8.648368e-002
7.035977e-002
8.987993e-002
1.016583e-001
9.539700e-002
8.220653e-002
7.842106e-002
9.956457e-002
9.487272e-002
7.007118e-002
8.959233e-002
3.012101e-002
6.610174e-002
8.521678e-002
7.570970e-002
8.537677e-002
7.038005e-002
9.835045e-002
9.508052e-002
8.361271e-002
7.628875e-002
7.021050e-002
9.660096e-002
7.910338e-002
6.959946e-002
7.502615e-002
8.053385e-002
8.174140e-002
1.110998e-001
9.899723e-002
8.412046e-002
6.991459e-002
8.806768e-002
8.891503e-002
8.676339e-002
1.001049e-001
8.044776e-002
6.463603e-002
1.043269e-001
6.891582e-002
8.773936e-002
8.079706e-002
9.643033e-002
6.650388e-002
8.332009e-002
8.925515e-002
7.213861e-002
8.467596e-002
8.219869e-002
6.036894e-002
7.725681e-002
6.683645e-002
8.423351e-002
1.011427e-001
9.386902e-002
1.004618e-001
8.129004e-002
7.923002e-002
7.042412e-002
7.976000e-002
8.456524e-002
5.790377e-002
8.268083e-002
9.026226e-002
9.767805e-002
8.002925e-002
7.609583e-002
9.997143e-002
8.080966e-002
7.622829e-002
8.589846e-002
9.490820e-002
7.359228e-002
1.017171e-001
8.501944e-002
7.385894e-002
1.074921e-001
7.579490e-002
1.021199e-001
9.880869e-002
9.171425e-002
1.101587e-001
7.826523e-002
9.052501e-002
9.980782e-002
7.619497e-002
8.481134e-002
9.349271e-002
8.382276e-002
7.066656e-002
8.103009e-002
1.044461e-001
6.824331e-002
8.789614e-002
8.143872e-002
7.676166e-002
8.402392e-002
7.635263e-002
6.799292e-002
8.360903e-002
8.564934e-002
8.029699e-002
7.662714e-002
7.919693e-002
7.322163e-002
6.674060e-002
9.869814e-002
6.477570e-002
6.724749e-002
8.121457e-002
7.284588e-002
7.401697e-002
7.969204e-002
8.085070e-002
8.916164e-002
9.065344e-002
7.324548e-002
7.739839e-002
1.125656e-001
8.768236e-002
1.008423e-001
9.717034e-002
8.619930e-002
8.718648e-002
7.598713e-002
5.470246e-002
1.006317e-001
7.650402e-002
9.351348e-002
6.493765e-002
7.343621e-002
8.964632e-002
9.186152e-002
9.152927e-002
8.873228e-002
7.176356e-002
8.333206e-002
8.354608e-002
9.918215e-002
9.120251e-002
7.781218e-002
9.185370e-002
6.297900e-002
8.839512e-002
7.903540e-002
8.430987e-002
5.730299e-002
7.484579e-002
7.007215e-002
8.640459e-002
6.562125e-002
6.758178e-002
8.290109e-002
9.365180e-002
7.415762e-002
8.051379e-002
8.074446e-002
7.166655e-002
9.194806e-002
7.124097e-002
8.080873e-002
8.651424e-002
7.846417e-002
9.038396e-002
7.608507e-002
8.103387e-002
6.860764e-002
7.158755e-002
9.846987e-002
6.217747e-002
7.541287e-002
6.848563e-002
7.427270e-002
7.771561e-002
1.019866e-001
7.584229e-002
8.602650e-002
8.512628e-002
7.173849e-002
8.190538e-002
8.245372e-002
6.529311e-002
6.987085e-002
1.008335e-001
6.881280e-002
9.903749e-002
8.756661e-002
1.083372e-001
8.610304e-002
7.967712e-002
9.766228e-002
9.013142e-002
7.265516e-002
9.510982e-002
7.232337e-002
8.901061e-002
5.964521e-002
8.960404e-002
6.954604e-002
1.022954e-001
1.045217e-001
8.524043e-002
8.370210e-002
7.740763e-002
9.434937e-002
8.641645e-002
1.033650e-001
9.619215e-002
1.145874e-001
8.609804e-002
8.263566e-002
8.838016e-002
8.412861e-002
6.133011e-002
9.109673e-002
7.789187e-002
9.669265e-002
8.520513e-002
8.657778e-002
9.113130e-002
8.304884e-002
7.702699e-002
8.393806e-002
9.558303e-002
9.402088e-002
6.886876e-002
8.492112e-002
9.581844e-002
7.054301e-002
1.081622e-001
8.545927e-002
7.816022e-002
9.329529e-002
7.150382e-002
9.096548e-002
7.106824e-002
8.861418e-002
7.240517e-002
7.972454e-002
7.658062e-002
8.868081e-002
8.461176e-002
8.671036e-002
7.208346e-002
8.559883e-002
7.172693e-002
8.892126e-002
9.456793e-002
8.043111e-002
7.002682e-002
9.854813e-002
1.149071e-001
6.167405e-002
6.274298e-002
7.613228e-002
7.883339e-002
8.454900e-002
8.190544e-002
9.857561e-002
7.538826e-002
8.623454e-002
1.036327e-001
6.004815e-002
8.414720e-002
8.093925e-002
9.001467e-002
8.549178e-002
8.266815e-002
8.004418e-002
8.506142e-002
9.125747e-002
1.056992e-001
8.620641e-002
8.692708e-002
8.267209e-002
8.957694e-002
8.898888e-002
5.342675e-002
9.207865e-002
9.745940e-002
6.696580e-002
6.286854e-002
8.828627e-002
8.979055e-002
7.021264e-002
7.972708e-002
8.673013e-002
8.128764e-002
9.658421e-002
7.000084e-002
6.860316e-002
1.042457e-001
8.077564e-002
6.299114e-002
7.049333e-002
6.625976e-002
8.915727e-002
6.951953e-002
9.411520e-002
6.427172e-002
9.163911e-002
5.942691e-002
6.217186e-002
2.623335e-002
3.154408e-002
5.694529e-002
7.585573e-002
4.324626e-002
9.049343e-002
8.757585e-002
8.289140e-002
8.998291e-002
8.209733e-002
7.311646e-002
7.354993e-002
1.545359e-001
1.483634e-001
8.724643e-002
7.898289e-002
9.932798e-002
7.729134e-002
8.745724e-002
8.938363e-002
1.025695e-001
8.118714e-002
8.284839e-002
7.056306e-002
1.400614e-001
6.890788e-002
9.009320e-002
6.124376e-002
1.006856e-001
8.992573e-002
7.891080e-002
9.878816e-002
1.316453e-001
1.040698e-001
7.244913e-002
1.371998e-001
1.046862e-001
8.522548e-002
9.015377e-002
1.024410e-001
6.230562e-002
9.914496e-002
7.193335e-002
7.710126e-002
8.196680e-002
8.635439e-002
8.393743e-002
1.201257e-001
7.130449e-002
6.063092e-002
1.078026e-001
8.058085e-002
7.920721e-002
8.272868e-002
7.745715e-002
8.761940e-002
8.732294e-002
9.054274e-002
9.110699e-002
9.484894e-002
8.898405e-002
7.701915e-002
1.055383e-001
9.680672e-002
7.143634e-002
7.633726e-002
8.201280e-002
7.373307e-002
9.209739e-002
7.882126e-002
9.507937e-002
8.088209e-002
8.731254e-002
7.726867e-002
8.756826e-002
8.171509e-002
9.457509e-002
9.225290e-002
7.180511e-002
8.220304e-002
8.804333e-002
8.233019e-002
8.060539e-002
8.813387e-002
8.754722e-002
7.217537e-002
7.370932e-002
8.827209e-002
8.804457e-002
7.715045e-002
6.364526e-002
9.575659e-002
6.562100e-002
7.773080e-002
5.624972e-002
8.795797e-002
7.407781e-002
7.939663e-002
8.741572e-002
1.157752e-001
7.146001e-002
1.015623e-001
9.673505e-002
9.017191e-002
9.090319e-002
7.916823e-002
7.959944e-002
9.271907e-002
6.702965e-002
8.310516e-002
9.012364e-002
9.074636e-002
8.073047e-002
7.536569e-002
1.067303e-001
9.163712e-002
8.483153e-002
6.798444e-002
8.845024e-002
8.165450e-002
9.134827e-002
8.125880e-002
1.278533e-001
8.704762e-002
8.785378e-002
7.470832e-002
1.080894e-001
7.688408e-002
1.035263e-001
9.861496e-002
8.993081e-002
1.074040e-001
9.739148e-002
1.142511e-001
9.030880e-002
9.080824e-002
9.221234e-002
1.124702e-001
7.892002e-002
9.821081e-002
8.957692e-002
8.544833e-002
8.333437e-002
9.110664e-002
7.703554e-002
8.703935e-002
8.976246e-002
8.993838e-002
6.395142e-002
7.246620e-002
7.950320e-002
1.067117e-001
9.642290e-002
8.776232e-002
7.209019e-002
9.901601e-002
9.310650e-002
8.271051e-002
8.385395e-002
9.787092e-002
8.064321e-002
9.266736e-002
8.141007e-002
6.865400e-002
9.859717e-002
1.017872e-001
9.408982e-002
7.430893e-002
8.917349e-002
9.150166e-002
8.482213e-002
7.342009e-002
7.396772e-002
9.845753e-002
8.835957e-002
5.818906e-002
8.990265e-002
7.446902e-002
8.225973e-002
8.383357e-002
9.638868e-002
8.282457e-002
7.524303e-002
9.932293e-002
9.343621e-002
8.035449e-002
7.234450e-002
8.594716e-002
7.575565e-002
1.014495e-001
8.872186e-002
8.422015e-002
9.089311e-002
9.758285e-002
9.319475e-002
8.010261e-002
5.085690e-002
9.750319e-002
1.024621e-001
1.273328e-001
9.409810e-002
9.527911e-002
7.879451e-002
1.041260e-001
1.080250e-001
1.143776e-001
7.204079e-002
8.437154e-002
8.635508e-002
7.452137e-002
7.874413e-002
7.909843e-002
9.506047e-002
5.218735e-002
7.756523e-002
9.432108e-002
6.649914e-002
9.979900e-002
8.859042e-002
8.395477e-002
7.021405e-002
9.307191e-002
8.788029e-002
8.369269e-002
8.021463e-002
1.005511e-001
9.837109e-002
9.662654e-002
5.962074e-002
8.748352e-002
7.503168e-002
8.899846e-002
8.770940e-002
7.937684e-002
9.188513e-002
6.550729e-002
8.809348e-002
7.945062e-002
9.791693e-002
8.814882e-002
5.963641e-002
6.247420e-002
6.521718e-002
4.589755e-002
3.600969e-002
5.397618e-002
3.495888e-002
8.345509e-002
6.547388e-002
4.362369e-002
3.611624e-002
3.393887e-002
3.439891e-002
4.091729e-002
3.790040e-002
2.666845e-002
3.740665e-002
7.888048e-002
4.208080e-002
4.851512e-002
4.946855e-002
3.680260e-002
4.695787e-002
3.358176e-002
3.483974e-002
4.105786e-002
4.136800e-002
2.657746e-002
3.633036e-002
2.979137e-002
3.620227e-002
4.153342e-002
7.694152e-002
3.212119e-002
3.723850e-002
3.194060e-002
4.936745e-002
8.768363e-002
6.767512e-002
7.873740e-002
7.341764e-002
8.549419e-002
6.456482e-002
8.211426e-002
6.620502e-002
1.218894e-001
6.924988e-002
7.385113e-002
8.898228e-002
1.117471e-001
8.183302e-002
9.184737e-002
1.048885e-001
8.129936e-002
9.917112e-002
9.114920e-002
7.359202e-002
7.575234e-002
7.566555e-002
8.937059e-002
8.934438e-002
9.637477e-002
1.177767e-001
1.106650e-001
7.532394e-002
7.365203e-002
8.586958e-002
9.163886e-002
9.200621e-002
7.657800e-002
6.827969e-002
7.759911e-002
7.903135e-002
8.726246e-002
8.401346e-002
8.904888e-002
9.387416e-002
8.272878e-002
6.268921e-002
7.790887e-002
9.496693e-002
8.697297e-002
1.029348e-001
8.953286e-002
7.715082e-002
7.343176e-002
9.425615e-002
5.649838e-002
7.904193e-002
8.399300e-002
1.034948e-001
7.770431e-002
8.148697e-002
7.442955e-002
6.078273e-002
8.637287e-002
9.059329e-002
8.147854e-002
8.611533e-002
8.701695e-002
7.786054e-002
9.021019e-002
1.115388e-001
9.687031e-002
8.135410e-002
1.028237e-001
8.407778e-002
1.042141e-001
1.031374e-001
8.632265e-002
8.059530e-002
8.990468e-002
1.113448e-001
7.349539e-002
7.073538e-002
1.055014e-001
7.734679e-002
7.946922e-002
1.200480e-001
9.773546e-002
9.828704e-002
1.047263e-001
9.020884e-002
7.776588e-002
1.037380e-001
9.657566e-002
7.559400e-002
9.650399e-002
8.999699e-002
1.126924e-001
1.175786e-001
7.668773e-002
8.226012e-002
9.561276e-002
8.971616e-002
8.321793e-002
8.985942e-002
7.420090e-002
8.768819e-002
8.108576e-002
9.054678e-002
8.672638e-002
9.761144e-002
9.579690e-002
7.250572e-002
7.128831e-002
9.715624e-002
8.470977e-002
9.075471e-002
9.848050e-002
8.447206e-002
8.318010e-002
9.945596e-002
1.003223e-001
6.040165e-002
8.083515e-002
9.604222e-002
8.033850e-002
8.534807e-002
8.615964e-002
9.697961e-002
9.350199e-002
8.324158e-002
8.379957e-002
7.330527e-002
1.058761e-001
9.105659e-002
8.834182e-002
7.210359e-002
9.296123e-002
8.658624e-002
8.804859e-002
9.139788e-002
9.645368e-002
1.006330e-001
6.810176e-002
8.690373e-002
5.104600e-002
8.231155e-002
8.264929e-002
9.818436e-002
8.287022e-002
8.940700e-002
7.711423e-002
9.349007e-002
7.532834e-002
8.201854e-002
7.229032e-002
1.109458e-001
8.111306e-002
9.455257e-002
7.100274e-002
6.817790e-002
7.806285e-002
1.273181e-001
7.531309e-002
6.417440e-002
8.817313e-002
7.995637e-002
9.516910e-002
9.585156e-002
8.802202e-002
6.837972e-002
8.742142e-002
1.032309e-001
9.533920e-002
9.496100e-002
8.591953e-002
8.052862e-002
9.088871e-002
9.580603e-002
1.456498e-001
8.901976e-002
1.067021e-001
1.036300e-001
8.507040e-002
9.388403e-002
9.448060e-002
7.687979e-002
6.335873e-002
8.084243e-002
1.199622e-001
7.841006e-002
6.508573e-002
7.898111e-002
1.021765e-001
9.202819e-002
9.347539e-002
6.009630e-002
8.745726e-002
6.995970e-002
6.421030e-002
8.015059e-002
3.813936e-002
3.853361e-002
4.365117e-002
3.041727e-002
2.776956e-002
#delta
1.033822e-004
1.416734e-004
1.902823e-004
1.693344e-004
1.925090e-004
2.367904e-004
2.246286e-004
1.559083e-004
1.381722e-004
1.888219e-004
2.151762e-004
1.958658e-004
1.440834e-004
2.268160e-004
2.626697e-004
2.090663e-004
1.662541e-004
1.873417e-004
1.538471e-004
2.360405e-004
2.677303e-004
3.330285e-004
4.052488e-004
2.872069e-004
3.118979e-004
3.263538e-004
2.363868e-004
2.993079e-004
2.851837e-004
2.259185e-004
1.854815e-004
4.042259e-004
5.041276e-004
5.611008e-004
7.502900e-004
1.357022e-003
1.185218e-003
9.836733e-004
1.366913e-003
1.236744e-003
1.206609e-003
1.335612e-003
1.652199e-003
1.687029e-003
1.259067e-003
1.197785e-003
1.363970e-003
1.905839e-003
1.887456e-003
1.322100e-003
1.144009e-003
1.087101e-003
8.584984e-004
6.281345e-004
5.995705e-004
4.922858e-004
3.815643e-004
5.276292e-004
4.227820e-004
4.003164e-004
4.672575e-004
3.201742e-004
3.200883e-004
4.621427e-004
3.491308e-004
2.676182e-004
3.513287e-004
3.188801e-004
3.660320e-004
4.054866e-004
6.661223e-004
4.589879e-004
5.852154e-004
5.632270e-004
8.316981e-004
9.108415e-004
1.037462e-003
1.255450e-003
8.766157e-004
7.390974e-004
5.957703e-004
7.124364e-004
1.018733e-003
8.266179e-004
1.306917e-003
1.397708e-003
1.151138e-003
9.657516e-004
1.100498e-003
1.060331e-003
5.917183e-004
6.296977e-004
1.071874e-003
8.401672e-004
7.041113e-004
9.006156e-004
6.797407e-004
6.061806e-004
1.060618e-003
1.146597e-003
1.509892e-003
1.417520e-003
1.760467e-003
1.401328e-003
1.201648e-003
1.384283e-003
1.314244e-003
9.083252e-004
9.902560e-004
1.270304e-003
1.424591e-003
1.411426e-003
1.126851e-003
1.380343e-003
9.560037e-004
1.404419e-003
1.385942e-003
9.100486e-004
9.483643e-004
1.073620e-003
1.113059e-003
9.301646e-004
8.019213e-004
6.078405e-004
7.280119e-004
5.416509e-004
5.369138e-004
3.697340e-004
3.637974e-004
4.493349e-004
5.170533e-004
4.298522e-004
3.648434e-004
3.972047e-004
4.206115e-004
2.530239e-004
2.565697e-004
2.726748e-004
5.412043e-004
5.425623e-004
4.175910e-004
5.683586e-004
6.130018e-004
6.774568e-004
3.659813e-004
2.808036e-004
1.980639e-004
2.694816e-004
2.438952e-004
3.297452e-004
3.910463e-004
4.477920e-004
3.704278e-004
3.323836e-004
3.545734e-004
2.211828e-004
2.478126e-004
3.371995e-004
1.652737e-004
1.221520e-004
1.063323e-004
1.164783e-004
1.041589e-004
1.193806e-004
1.135767e-004
1.159150e-004
9.509415e-005
9.234610e-005
5.511904e-005
4.645357e-005
7.551554e-005
7.342839e-005
5.061767e-005
4.069391e-005
5.329586e-005
6.725506e-005
9.044517e-005
9.627049e-005
8.565538e-005
8.227438e-005
1.047047e-004
1.106150e-004
1.275088e-004
1.709813e-004
1.521772e-004
1.968528e-004
2.729118e-004
2.659172e-004
2.126274e-004
2.129622e-004
1.804639e-004
2.383144e-004
1.483349e-004
1.395914e-004
1.041473e-004
1.164983e-004
6.219723e-005
4.518461e-005
3.620108e-005
3.119360e-005
3.960748e-005
3.331610e-005
5.060498e-005
5.809791e-005
4.178928e-005
5.663812e-005
6.548171e-005
6.455113e-005
4.855057e-005
6.839582e-005
4.958216e-005
6.458512e-005
5.994427e-005
5.867488e-005
3.782062e-005
3.255777e-005
2.580736e-005
2.102681e-005
2.123490e-005
2.349754e-005
2.559692e-005
1.539719e-005
1.257901e-005
1.667679e-005
1.126135e-005
1.101484e-005
1.224693e-005
1.272312e-005
1.204207e-005
1.380673e-005
1.355733e-005
2.066649e-005
1.716509e-005
1.517519e-005
1.592916e-005
1.248911e-005
2.840716e-005
3.207292e-005
2.219365e-005
1.079452e-005
1.928953e-005
1.265935e-005
2.689588e-005
2.616508e-005
2.632760e-005
2.664977e-005
1.832859e-005
1.792352e-005
1.431790e-005
1.760680e-005
3.886570e-005
3.831762e-005
4.341687e-005
2.972762e-005
3.453027e-005
5.140933e-005
5.723053e-005
5.370891e-005
6.600101e-005
6.888069e-005
3.379701e-005
3.255835e-005
5.123815e-005
6.248672e-005
4.841399e-005
3.152318e-005
2.042400e-005
2.378892e-005
2.754639e-005
3.263798e-005
2.356281e-005
2.262973e-005
1.368847e-005
1.649966e-005
2.365153e-005
1.999910e-005
1.802633e-005
2.830659e-005
3.585467e-005
4.227543e-005
3.802217e-005
4.035036e-005
2.195745e-005
2.717661e-005
2.767216e-005
2.630021e-005
1.688728e-005
1.714043e-005
1.608741e-005
1.757201e-005
3.446197e-005
4.201060e-005
2.392505e-005
2.383510e-005
2.273536e-005
2.385477e-005
2.324255e-005
3.761122e-005
3.087721e-005
6.502070e-005
7.849911e-005
1.179050e-004
8.294260e-005
8.181089e-005
9.875133e-005
7.677639e-005
6.114471e-005
8.005724e-005
1.007218e-004
1.424787e-004
7.926882e-005
5.338191e-005
6.294021e-005
6.161727e-005
1.193941e-004
8.283673e-005
8.615273e-005
8.480153e-005
7.770106e-005
1.068044e-004
6.113506e-005
6.032713e-005
5.735278e-005
3.541317e-005
3.186065e-005
4.874557e-005
3.740648e-005
3.054119e-005
3.196365e-005
2.689429e-005
2.317663e-005
4.275559e-005
5.589662e-005
7.439452e-005
8.133626e-005
1.133076e-004
1.125271e-004
9.218252e-005
7.395412e-005
6.953941e-005
8.434732e-005
6.726452e-005
7.368103e-005
5.990576e-005
4.573443e-005
3.578950e-005
3.670559e-005
4.275326e-005
3.633227e-005
2.541013e-005
2.556218e-005
2.634837e-005
2.863586e-005
2.894373e-005
2.944185e-005
3.113723e-005
3.754038e-005
3.193614e-005
1.765033e-005
2.896194e-005
2.396503e-005
2.525728e-005
2.489934e-005
1.985150e-005
1.885180e-005
2.317425e-005
2.207372e-005
1.810713e-005
1.604746e-005
1.886486e-005
1.556668e-005
1.305044e-005
1.130333e-005
9.699940e-006
1.080135e-005
1.333152e-005
1.425892e-005
1.953823e-005
1.215872e-005
1.447404e-005
1.385415e-005
2.218209e-005
3.354187e-005
3.871052e-005
8.522370e-005
1.162390e-004
1.029081e-004
7.455729e-005
5.055930e-005
6.024925e-005
5.883419e-005
1.034419e-004
7.490166e-005
7.965064e-005
6.455122e-005
6.225215e-005
8.225055e-005
7.972774e-005
7.622841e-005
4.153854e-005
4.657837e-005
2.751853e-005
4.242976e-005
2.616203e-005
1.404605e-005
1.163759e-005
1.154671e-005
1.685218e-005
2.208037e-005
2.565694e-005
1.551423e-005
1.617558e-005
1.802204e-005
1.802802e-005
1.752905e-005
2.197259e-005
1.356621e-005
1.947397e-005
2.139414e-005
1.886116e-005
2.332213e-005
3.228935e-005
2.808853e-005
3.109321e-005
6.256552e-005
3.740634e-005
3.355633e-005
3.583643e-005
2.554823e-005
2.639590e-005
2.628124e-005
2.728589e-005
2.385275e-005
2.333295e-005
1.685111e-005
2.256574e-005
2.955129e-005
3.037273e-005
3.613181e-005
2.048253e-005
3.401096e-005
2.692349e-005
3.184152e-005
9.130134e-005
8.518331e-005
8.548058e-005
1.145675e-004
1.064272e-004
1.398443e-004
1.593563e-004
1.828566e-004
2.147791e-004
1.358631e-004
1.259171e-004
1.571103e-004
1.646179e-004
1.906165e-004
2.447354e-004
3.277815e-004
4.658392e-004
4.628241e-004
3.450109e-004
5.544258e-004
4.967697e-004
2.927004e-004
3.343884e-004
3.622677e-004
4.422364e-004
4.281152e-004
4.164218e-004
2.646667e-004
1.824804e-004
2.087915e-004
2.062454e-004
2.826041e-004
2.316304e-004
2.217862e-004
2.225107e-004
2.710413e-004
2.600855e-004
3.106971e-004
3.823266e-004
3.164345e-004
2.892088e-004
3.695783e-004
6.232105e-004
5.881266e-004
4.669893e-004
3.693258e-004
3.400328e-004
3.219751e-004
4.972385e-004
3.501943e-004
3.347190e-004
2.632071e-004
2.696835e-004
2.597813e-004
1.956415e-004
1.453154e-004
1.210656e-004
1.427229e-004
1.070146e-004
1.011084e-004
9.753151e-005
1.275876e-004
1.794504e-004
1.917649e-004
3.577771e-004
3.737818e-004
2.739198e-004
1.961181e-004
2.896410e-004
4.330898e-004
3.404083e-004
2.231480e-004
1.883382e-004
2.595013e-004
3.740399e-004
3.496734e-004
3.200715e-004
3.233949e-004
3.401531e-004
2.812906e-004
2.293159e-004
2.345359e-004
2.497384e-004
1.680040e-004
1.533043e-004
2.110769e-004
1.977015e-004
2.964770e-004
3.786775e-004
5.952956e-004
1.041903e-003
1.100284e-003
9.827280e-004
1.199482e-003
1.047999e-003
1.857691e-003
1.783519e-003
2.227908e-003
2.699592e-003
3.919897e-003
2.725807e-003
3.537445e-003
4.236677e-003
2.028045e-003
1.739173e-003
2.643935e-003
1.957955e-003
1.617222e-003
1.722835e-003
1.509645e-003
1.357006e-003
1.207959e-003
1.283652e-003
1.109982e-003
1.452301e-003
2.600799e-003
2.020661e-003
1.708291e-003
1.287918e-003
7.771993e-004
8.073079e-004
5.865445e-004
1.216829e-003
2.435071e-003
2.001853e-003
1.766015e-003
1.254262e-003
1.790815e-003
2.376002e-003
3.219556e-003
1.846771e-003
1.632776e-003
2.124795e-003
1.537197e-003
1.526822e-003
1.166443e-003
2.058591e-003
1.333762e-003
2.192457e-003
2.717267e-003
1.931264e-003
1.935137e-003
2.212587e-003
2.031717e-003
1.633386e-003
1.370771e-003
1.334365e-003
1.279991e-003
1.491478e-003
1.462403e-003
1.854948e-003
2.352824e-003
2.506134e-003
3.037752e-003
1.418053e-003
1.102929e-003
1.105029e-003
7.863680e-004
6.964572e-004
9.174832e-004
1.476708e-003
2.148552e-003
9.855388e-004
5.423614e-004
1.104896e-003
1.274839e-003
1.023286e-003
1.081471e-003
1.406220e-003
1.624623e-003
2.035996e-003
1.378341e-003
2.052660e-003
1.295895e-003
9.114111e-004
1.254068e-003
1.469908e-003
1.428862e-003
1.320117e-003
1.567452e-003
1.150406e-003
1.295220e-003
1.107010e-003
1.501016e-003
1.530425e-003
1.042035e-003
8.177438e-004
1.077073e-003
1.334934e-003
1.161117e-003
1.121305e-003
1.092319e-003
9.987170e-004
1.681472e-003
1.292892e-003
1.577941e-003
1.994077e-003
1.730506e-003
1.815654e-003
1.285963e-003
2.015695e-003
4.311346e-003
3.625411e-003
2.785333e-003
3.282380e-003
2.866791e-003
2.402600e-003
2.097640e-003
2.346647e-003
1.719894e-003
2.388604e-003
2.522197e-003
2.178329e-003
2.548777e-003
2.579598e-003
4.111091e-003
4.977429e-003
5.967353e-003
4.927433e-003
4.332584e-003
5.103302e-003
4.807729e-003
4.859719e-003
4.230311e-003
3.537173e-003
3.423360e-003
5.817769e-003
4.741542e-003
3.793433e-003
3.558835e-003
4.236061e-003
4.407117e-003
5.080707e-003
7.807375e-003
8.943603e-003
3.705912e-003
3.089945e-003
3.153664e-003
2.710413e-003
1.901103e-003
2.118751e-003
1.863872e-003
1.437271e-003
1.673257e-003
1.337915e-003
1.217174e-003
2.000301e-003
2.699186e-003
2.475821e-003
1.538763e-003
1.796820e-003
2.385456e-003
2.158669e-003
1.434159e-003
1.795351e-003
1.277668e-003
1.197509e-003
7.998709e-004
9.224839e-004
7.021121e-004
4.908192e-004
6.168571e-004
4.916440e-004
4.750635e-004
5.412851e-004
3.102890e-004
4.078093e-004
3.966590e-004
4.233928e-004
4.712396e-004
6.125003e-004
8.194308e-004
8.788659e-004
7.954809e-004
6.632754e-004
1.333722e-003
3.276860e-003
3.544923e-003
4.414449e-003
4.294179e-003
3.772313e-003
3.551609e-003
3.380183e-003
5.376538e-003
6.406718e-003
3.844502e-003
4.075041e-003
4.992282e-003
3.423877e-003
3.336145e-003
2.593960e-003
3.432111e-003
2.813384e-003
3.477899e-003
3.378229e-003
3.100017e-003
3.949602e-003
3.251019e-003
3.113446e-003
2.355467e-003
1.799821e-003
1.363079e-003
1.600280e-003
2.624223e-003
2.456409e-003
2.818035e-003
3.066848e-003
3.928836e-003
3.863418e-003
3.132008e-003
4.897466e-003
4.052558e-003
4.396392e-003
5.233553e-003
5.027016e-003
4.221653e-003
4.167433e-003
4.233475e-003
3.441594e-003
4.202872e-003
4.393204e-003
3.571931e-003
3.156039e-003
3.312345e-003
3.814679e-003
1.809766e-003
2.268179e-003
2.972576e-003
2.207903e-003
1.339631e-003
1.160864e-003
1.038406e-003
1.106518e-003
1.125077e-003
1.203013e-003
1.097547e-003
8.522844e-004
1.299629e-003
1.166590e-003
1.080892e-003
1.288271e-003
9.190138e-004
1.008955e-003
7.153098e-004
5.977083e-004
3.691894e-004
5.332125e-004
8.013333e-004
7.808859e-004
7.515698e-004
7.323272e-004
5.989605e-004
6.474948e-004
6.152158e-004
5.660809e-004
5.251287e-004
3.890506e-004
3.199852e-004
7.134983e-004
9.092634e-004
9.642562e-004
9.569474e-004
1.208828e-003
1.494772e-003
1.571035e-003
2.258814e-003
3.033334e-003
2.574523e-003
3.037964e-003
2.034872e-003
1.739992e-003
1.915639e-003
2.630802e-003
2.050293e-003
2.995191e-003
3.535006e-003
3.064240e-003
3.414917e-003
2.731569e-003
2.080650e-003
1.584851e-003
2.076690e-003
1.198498e-003
1.407276e-003
2.315689e-003
2.134501e-003
2.417693e-003
1.881920e-003
1.107830e-003
1.267835e-003
1.231679e-003
1.707836e-003
1.539958e-003
1.416778e-003
2.588292e-003
3.896154e-003
3.963768e-003
3.321074e-003
4.086841e-003
2.104905e-003
2.316261e-003
2.337972e-003
2.810342e-003
1.953840e-003
1.360868e-003
1.258921e-003
1.582183e-003
1.566979e-003
1.760202e-003
2.425669e-003
2.053802e-003
2.289379e-003
1.593345e-003
1.797104e-003
2.357776e-003
1.777957e-003
8.031296e-004
6.648788e-004
6.777676e-004
9.443629e-004
1.147207e-003
1.405132e-003
1.163583e-003
1.294673e-003
1.496890e-003
9.261416e-004
5.740869e-004
6.053113e-004
6.950794e-004
1.128034e-003
1.122618e-003
1.159494e-003
6.775408e-004
7.294247e-004
6.284835e-004
5.678614e-004
9.684855e-004
7.134341e-004
1.175433e-003
1.073918e-003
1.170520e-003
1.518151e-003
1.419597e-003
8.579044e-004
9.127892e-004
8.753421e-004
8.870221e-004
9.604891e-004
4.882552e-004
3.314697e-004
2.391804e-004
3.162336e-004
2.199329e-004
2.042826e-004
3.675617e-004
5.678497e-004
4.928764e-004
5.170726e-004
8.837312e-004
7.355392e-004
6.934426e-004
4.690306e-004
8.053870e-004
6.901893e-004
4.945579e-004
4.364282e-004
5.306792e-004
6.115376e-004
6.318288e-004
6.310500e-004
5.293934e-004
7.607115e-004
7.007306e-004
7.737644e-004
8.400714e-004
4.600164e-004
3.665948e-004
3.697086e-004
4.270018e-004
5.961376e-004
6.479590e-004
1.297668e-003
1.482586e-003
1.038583e-003
1.055737e-003
1.267128e-003
1.129664e-003
1.351861e-003
2.131141e-003
2.426459e-003
1.862079e-003
2.430082e-003
2.872642e-003
3.288970e-003
2.442368e-003
3.961439e-003
4.273972e-003
4.912109e-003
6.775669e-003
7.081960e-003
5.378822e-003
2.739119e-003
3.030648e-003
3.214726e-003
2.577332e-003
2.540830e-003
2.407795e-003
1.961534e-003
1.375798e-003
1.265929e-003
1.378574e-003
1.368314e-003
1.717520e-003
1.794409e-003
2.681555e-003
2.757426e-003
3.069991e-003
3.613097e-003
2.780228e-003
4.499254e-003
4.330332e-003
4.295069e-003
4.483455e-003
3.522489e-003
3.996718e-003
2.408181e-003
2.754556e-003
4.229846e-003
4.494115e-003
4.069167e-003
5.612191e-003
6.107566e-003
4.528680e-003
3.243847e-003
4.766850e-003
5.516323e-003
3.738233e-003
3.092201e-003
4.604159e-003
4.992730e-003
5.935991e-003
6.575189e-003
4.639390e-003
5.965954e-003
6.767263e-003
5.466233e-003
5.587358e-003
3.317555e-003
2.363925e-003
3.612909e-003
2.788673e-003
3.484898e-003
2.072183e-003
1.755072e-003
1.331957e-003
1.844454e-003
9.236102e-004
#R
1.022011e+000
8.805597e-001
5.399394e-001
6.113207e-001
4.228536e-001
4.651136e-001
3.944166e-001
4.159204e-001
5.295185e-001
4.348881e-001
2.971892e-001
2.833221e-001
4.945767e-001
7.330264e-001
9.813170e-001
1.066331e+000
7.982908e-001
8.707555e-001
9.470947e-001
1.129820e+000
1.199900e+000
1.155326e+000
1.251235e+000
1.688003e+000
1.780993e+000
1.725344e+000
1.848745e+000
1.947773e+000
1.809439e+000
2.263914e+000
2.121631e+000
2.878488e+000
3.155329e+000
2.383049e+000
2.913488e+000
2.827682e+000
3.231467e+000
3.845809e+000
8.469796e+000
5.830459e+000
5.125097e+000
4.641836e+000
6.489418e+000
9.562409e+000
1.048144e+001
1.823743e+001
1.750057e+001
1.285731e+001
1.042050e+001
7.503760e+000
6.424889e+000
5.906206e+000
7.596324e+000
8.196060e+000
6.676858e+000
1.172727e+001
5.202116e+000
6.344075e+000
4.422540e+000
2.868626e+000
2.692492e+000
1.906058e+000
1.461410e+000
2.026790e+000
2.632083e+000
2.950750e+000
2.308676e+000
1.890943e+000
2.534148e+000
1.748074e+000
2.287621e+000
2.578944e+000
3.341012e+000
3.679842e+000
3.636301e+000
4.175588e+000
5.500445e+000
3.099261e+000
2.102164e+000
3.328455e+000
2.460598e+000
2.283039e+000
2.021561e+000
1.809469e+000
1.319005e+000
1.698178e+000
1.159950e+000
8.066070e-001
1.302190e+000
1.334346e+000
1.027052e+000
9.091603e-001
1.001310e+000
1.046648e+000
7.988367e-001
6.826957e-001
6.839917e-001
6.356682e-001
6.529991e-001
9.821508e-001
1.100818e+000
9.125837e-001
6.371170e-001
5.755829e-001
4.745381e-001
5.427159e-001
4.468079e-001
7.119809e-001
3.880716e-001
3.468992e-001
2.957030e-001
3.532880e-001
6.007125e-001
8.461392e-001
5.295185e-001
2.758962e-001
3.188881e-001
2.077062e-001
2.110134e-001
2.661546e-001
3.527188e-001
2.967517e-001
2.066454e-001
2.092149e-001
1.293759e-001
8.159662e-002
6.462846e-002
7.869004e-002
9.441975e-002
8.458872e-002
5.532837e-002
5.076875e-002
8.035783e-002
9.645967e-002
4.814688e-002
3.302741e-002
3.077850e-002
2.956456e-002
4.837838e-002
5.334147e-002
5.690657e-002
3.665137e-002
2.604036e-002
1.719439e-002
9.396695e-003
1.244157e-002
9.569652e-003
1.081119e-002
1.063662e-002
1.709123e-002
1.896963e-002
1.679104e-002
1.457496e-002
2.039503e-002
1.276517e-002
1.270434e-002
1.445016e-002
2.132939e-002
1.215119e-002
1.516843e-002
1.398355e-002
1.215727e-002
1.381223e-002
2.206302e-002
1.707602e-002
2.305282e-002
1.793328e-002
1.099968e-002
1.763055e-002
1.999107e-002
2.291395e-002
2.707249e-002
2.621695e-002
3.604251e-002
4.974312e-002
3.283362e-002
2.585185e-002
1.713053e-002
2.223212e-002
1.695574e-002
1.946760e-002
1.983036e-002
1.616123e-002
1.965078e-002
2.373214e-002
3.253659e-002
2.444556e-002
3.066159e-002
2.107907e-002
1.842781e-002
1.656543e-002
2.478712e-002
2.827806e-002
2.407517e-002
3.166249e-002
2.130272e-002
1.933912e-002
1.787198e-002
1.862926e-002
1.631948e-002
1.268784e-002
2.500052e-002
1.639464e-002
1.595545e-002
5.318529e-003
7.230042e-003
1.529759e-002
1.219835e-002
1.091321e-002
6.487209e-003
7.468852e-003
5.681819e-003
6.189782e-003
6.403119e-003
4.940763e-003
4.333658e-003
4.689322e-003
2.246479e-003
1.379920e-003
8.234314e-004
1.232009e-003
1.831016e-003
2.481382e-003
3.309852e-003
4.998155e-003
3.902987e-003
5.551367e-003
3.427492e-003
3.281355e-003
4.419593e-003
4.209248e-003
2.956554e-003
2.098479e-003
2.928763e-003
2.767934e-003
2.256512e-003
2.468234e-003
2.446927e-003
1.434430e-003
1.758017e-003
1.797037e-003
1.084204e-003
1.191022e-003
1.165599e-003
1.531762e-003
1.603034e-003
1.412074e-003
1.545563e-003
1.948350e-003
2.141961e-003
2.786677e-003
2.311546e-003
2.581436e-003
5.794065e-003
3.607518e-003
2.360619e-003
2.132617e-003
2.898564e-003
2.322528e-003
1.510476e-003
1.625242e-003
1.638682e-003
1.303643e-003
1.359516e-003
2.440631e-003
2.306433e-003
3.281544e-003
5.593518e-003
4.460626e-003
5.207270e-003
4.354508e-003
2.773892e-003
1.832265e-003
3.110153e-003
3.479765e-003
2.978221e-003
3.067536e-003
2.282843e-003
2.011860e-003
2.900925e-003
2.826646e-003
3.230485e-003
4.376731e-003
5.356818e-003
8.026731e-003
1.001044e-002
7.553263e-003
6.598382e-003
9.632252e-003
1.283618e-002
1.229700e-002
1.212432e-002
1.135916e-002
1.801721e-002
3.073363e-002
3.336619e-002
3.409213e-002
4.441017e-002
4.540447e-002
3.916064e-002
3.095475e-002
3.476599e-002
3.135811e-002
2.355303e-002
3.637469e-002
3.689106e-002
2.227476e-002
1.661375e-002
1.054342e-002
9.156071e-003
4.865240e-003
4.733771e-003
7.441138e-003
7.423418e-003
5.064647e-003
5.779970e-003
5.828614e-003
3.569462e-003
4.681191e-003
4.152336e-003
3.680840e-003
4.155322e-003
3.526791e-003
3.421289e-003
3.228635e-003
6.126471e-003
7.533776e-003
8.641612e-003
9.693864e-003
1.142754e-002
1.123622e-002
1.175625e-002
1.015508e-002
8.134663e-003
7.983911e-003
7.706403e-003
1.422155e-002
1.767472e-002
2.368306e-002
2.054770e-002
2.212213e-002
2.008232e-002
1.618805e-002
1.333654e-002
9.767723e-003
1.627490e-002
1.640631e-002
1.344680e-002
1.281508e-002
1.067187e-002
7.106251e-003
8.269710e-003
6.176225e-003
6.182700e-003
5.985724e-003
8.465786e-003
6.802731e-003
9.554262e-003
7.317800e-003
7.084153e-003
6.304367e-003
8.103277e-003
9.332810e-003
9.262720e-003
6.627494e-003
5.248125e-003
3.131170e-003
4.028348e-003
1.138616e-002
1.094859e-002
9.114795e-003
1.173042e-002
7.883889e-003
8.140210e-003
6.713114e-003
6.653914e-003
4.902133e-003
5.836508e-003
5.170357e-003
3.714255e-003
3.561536e-003
2.078391e-003
2.203950e-003
1.898869e-003
1.546533e-003
1.532948e-003
2.510409e-003
1.753376e-003
2.742341e-003
3.712860e-003
2.636129e-003
2.929691e-003
3.578171e-003
6.609030e-003
6.739918e-003
7.138565e-003
7.590861e-003
4.570152e-003
5.969748e-003
5.538144e-003
4.333132e-003
5.360295e-003
5.464057e-003
1.114896e-002
1.202429e-002
1.450064e-002
1.052556e-002
9.894352e-003
1.394056e-002
9.485731e-003
1.277069e-002
7.919478e-003
5.587986e-003
4.670980e-003
3.619073e-003
3.150399e-003
4.474684e-003
5.230950e-003
5.140366e-003
5.726083e-003
7.756072e-003
9.101053e-003
9.781358e-003
1.411123e-002
1.111470e-002
1.201749e-002
1.303760e-002
1.469119e-002
2.055761e-002
1.615738e-002
1.796246e-002
1.645123e-002
1.496578e-002
1.332330e-002
7.396953e-003
7.970807e-003
5.973423e-003
9.192617e-003
1.185199e-002
1.796561e-002
1.496813e-002
1.031393e-002
9.607042e-003
1.090247e-002
6.876281e-003
6.345591e-003
6.865341e-003
8.911948e-003
9.854507e-003
1.021106e-002
1.831803e-002
1.643438e-002
1.441619e-002
1.263801e-002
8.596643e-003
1.106903e-002
1.027723e-002
1.172661e-002
1.280198e-002
1.579161e-002
1.833221e-002
1.905102e-002
2.539251e-002
3.104402e-002
3.754916e-002
4.123601e-002
4.878155e-002
6.890893e-002
9.534072e-002
1.781343e-001
2.152582e-001
1.937774e-001
1.305418e-001
9.658484e-002
8.415346e-002
1.447910e-001
1.709733e-001
1.227153e-001
9.412828e-002
7.964393e-002
7.857043e-002
8.179408e-002
5.782076e-002
5.534687e-002
4.683987e-002
3.268272e-002
3.480999e-002
3.455459e-002
3.175875e-002
1.629372e-002
1.994824e-002
1.701661e-002
2.056975e-002
2.088128e-002
2.718040e-002
3.965164e-002
4.456922e-002
4.086332e-002
7.667823e-002
8.586240e-002
8.475256e-002
7.140556e-002
7.349469e-002
7.106333e-002
7.593602e-002
5.271884e-002
6.803268e-002
9.362392e-002
9.759691e-002
1.212081e-001
1.059929e-001
1.755695e-001
2.454425e-001
2.609351e-001
2.808302e-001
1.857780e-001
1.779209e-001
2.537446e-001
2.057907e-001
2.753795e-001
5.770279e-001
5.684786e-001
5.433065e-001
3.371620e-001
2.576363e-001
3.568440e-001
4.874372e-001
5.432413e-001
4.449474e-001
3.137206e-001
2.584475e-001
3.828700e-001
2.883970e-001
1.882053e-001
2.273396e-001
2.537677e-001
3.241013e-001
5.312900e-001
8.182095e-001
1.411800e+000
1.513435e+000
3.015191e+000
2.571517e+000
2.171269e+000
1.826958e+000
1.741410e+000
1.568486e+000
1.341478e+000
1.253795e+000
9.810974e-001
9.520630e-001
1.315155e+000
1.016378e+000
7.627770e-001
7.438928e-001
9.698786e-001
4.876506e-001
5.056623e-001
4.968710e-001
6.585848e-001
1.153806e+000
1.167699e+000
1.228195e+000
1.925681e+000
2.201025e+000
1.706905e+000
1.717224e+000
1.534250e+000
1.727871e+000
1.427340e+000
2.094673e+000
2.295597e+000
1.505661e+000
8.642831e-001
6.670364e-001
4.771874e-001
3.583219e-001
4.354969e-001
3.952518e-001
5.461784e-001
5.686066e-001
8.090111e-001
8.584556e-001
9.374822e-001
8.277536e-001
6.818245e-001
8.506232e-001
1.133025e+000
1.277166e+000
1.277731e+000
1.424854e+000
1.163176e+000
9.646272e-001
9.828934e-001
8.062012e-001
6.709864e-001
7.417182e-001
8.081744e-001
8.242565e-001
1.094189e+000
1.276900e+000
1.174564e+000
7.089373e-001
6.381857e-001
5.590632e-001
5.132014e-001
3.904750e-001
5.632969e-001
5.836915e-001
7.793559e-001
9.932070e-001
2.202628e+000
1.414132e+000
1.491491e+000
1.610993e+000
1.067312e+000
1.412636e+000
1.272072e+000
1.579406e+000
1.208221e+000
7.152415e-001
3.946919e-001
2.100433e-001
1.831584e-001
1.421365e-001
2.536968e-001
2.070799e-001
2.124855e-001
2.279151e-001
2.470176e-001
2.656615e-001
2.742400e-001
2.010813e-001
1.863495e-001
1.780276e-001
1.717335e-001
2.597364e-001
2.474922e-001
3.803035e-001
2.667080e-001
1.733987e-001
3.723155e-001
6.087324e-001
7.982731e-001
5.341489e-001
5.805842e-001
4.606415e-001
6.662138e-001
5.902342e-001
4.583091e-001
4.594178e-001
4.504987e-001
5.216748e-001
4.017148e-001
3.200031e-001
2.886397e-001
2.604068e-001
2.421846e-001
2.114212e-001
2.243807e-001
1.688654e-001
2.379307e-001
1.920619e-001
1.351915e-001
1.056254e-001
1.187560e-001
1.612470e-001
2.851949e-001
2.005893e-001
2.693303e-001
4.138806e-001
3.778019e-001
3.427080e-001
4.095702e-001
4.005332e-001
3.306657e-001
2.766483e-001
2.249695e-001
4.529646e-001
3.251338e-001
4.116027e-001
4.666137e-001
5.775899e-001
4.406895e-001
6.595429e-001
6.508333e-001
1.274139e+000
8.275999e-001
8.133817e-001
1.014443e+000
1.260205e+000
1.135179e+000
1.046869e+000
7.993690e-001
7.106130e-001
7.249524e-001
9.676109e-001
6.477393e-001
5.381034e-001
5.453567e-001
5.102859e-001
5.601430e-001
7.275221e-001
6.556173e-001
3.761988e-001
3.285371e-001
2.058204e-001
2.978132e-001
1.573831e-001
1.234981e-001
1.272660e-001
1.145128e-001
1.131282e-001
1.638710e-001
2.148788e-001
2.249152e-001
3.534790e-001
3.632900e-001
4.603690e-001
3.882275e-001
2.677048e-001
2.851252e-001
5.799877e-001
1.413847e+000
9.613222e-001
9.939683e-001
7.608171e-001
1.143359e+000
1.325052e+000
1.090797e+000
7.994551e-001
6.947224e-001
5.058243e-001
3.990925e-001
3.255377e-001
7.296788e-001
3.612156e-001
5.894405e-001
8.078662e-001
4.875953e-001
6.058530e-001
8.560841e-001
9.363095e-001
7.482220e-001
8.843326e-001
6.739832e-001
6.689098e-001
6.070764e-001
6.245595e-001
1.034933e+000
1.038463e+000
1.139922e+000
1.161948e+000
1.102773e+000
1.190499e+000
2.902579e+000
2.155289e+000
2.160434e+000
2.168307e+000
2.287260e+000
2.597899e+000
3.207863e+000
4.337879e+000
4.881357e+000
4.985153e+000
4.131280e+000
4.617048e+000
7.024287e+000
6.377570e+000
6.254922e+000
8.725505e+000
5.830577e+000
4.147858e+000
5.381685e+000
5.220977e+000
4.869582e+000
7.053137e+000
6.336762e+000
8.235605e+000
9.173468e+000
9.329740e+000
9.473313e+000
6.987237e+000
7.597476e+000
5.531815e+000
7.018819e+000
6.963469e+000
9.239384e+000
4.947091e+000
5.102894e+000
4.193517e+000
2.605844e+000
3.137668e+000
4.453945e+000
4.472456e+000
3.817243e+000
3.892196e+000
3.030950e+000
2.405666e+000
9.978735e-001
8.093262e-001
1.235095e+000
2.474596e+000
2.038255e+000
1.813125e+000
2.070743e+000
2.006088e+000
1.546513e+000
1.922707e+000
1.275687e+000
1.049201e+000
6.267415e-001
5.253111e-001
5.697899e-001
6.407432e-001
1.027911e+000
7.523904e-001
7.329891e-001
1.308139e+000
1.099914e+000
1.317122e+000
1.667268e+000
1.522744e+000
1.343904e+000
1.969291e+000
2.418140e+000
3.243064e+000
2.097352e+000
1.447059e+000
1.083453e+000
7.027584e-001
7.862774e-001
5.810292e-001
6.588813e-001
5.116770e-001
4.500754e-001
4.953523e-001
6.651117e-001
8.861344e-001
7.826872e-001
7.073559e-001
7.173231e-001
1.017322e+000
1.345337e+000
1.236710e+000
1.409715e+000
1.131108e+000
7.932439e-001
7.995787e-001
1.087924e+000
9.294704e-001
1.022103e+000
7.929026e-001
5.962199e-001
4.268401e-001
3.531969e-001
4.388599e-001
4.307747e-001
4.476572e-001
6.310655e-001
7.111338e-001
7.098983e-001
1.132699e+000
1.263309e+000
1.235710e+000
1.169427e+000
8.320847e-001
7.375586e-001
5.993386e-001
4.286764e-001
2.094402e-001
1.903735e-001
2.681207e-001
3.914153e-001
2.900439e-001
2.549415e-001
2.482020e-001
2.212401e-001
1.920981e-001
2.950289e-001
3.053395e-001
3.154310e-001
2.705777e-001
2.320719e-001
2.674550e-001
3.033555e-001
4.026031e-001
2.587540e-001
2.323240e-001
2.452347e-001
2.080342e-001
1.712891e-001
2.652119e-001
2.992186e-001
3.292982e-001
3.027905e-001
2.297825e-001
1.722236e-001
1.890318e-001
2.008368e-001
1.301544e-001
1.461465e-001
1.873465e-001
2.102482e-001
2.481575e-001
2.638561e-001
1.746028e-001
1.257630e-001
1.258274e-001
1.116476e-001
1.181264e-001
1.490664e-001
9.488821e-002
6.967491e-002
9.671435e-002
8.097388e-002
7.466749e-002
9.576467e-002
7.331459e-002
5.333874e-002
4.522054e-002
8.698155e-002
7.294611e-002
6.469377e-002
9.125580e-002
1.349718e-001
1.629889e-001
1.902936e-001
2.006071e-001
1.575093e-001
1.690641e-001
1.487970e-001
1.497586e-001
1.913063e-001
1.068219e-001
1.938081e-001
3.101068e-001
5.201378e-001
4.477894e-001
4.685864e-001
5.959226e-001
4.856772e-001
3.473735e-001
3.410049e-001
4.455146e-001
5.259468e-001
3.989546e-001
2.806036e-001
2.733826e-001
3.811673e-001
3.198366e-001
3.519516e-001
3.354137e-001
3.342084e-001
4.105941e-001
4.159980e-001
5.902991e-001
5.255780e-001
5.245600e-001
7.033129e-001
6.822180e-001
1.027207e+000
8.348636e-001
7.932671e-001
7.315804e-001
8.574144e-001
9.326846e-001
9.452730e-001
6.248106e-001
5.906492e-001
9.278289e-001
9.236531e-001
1.157896e+000
1.273460e+000
1.472303e+000
1.938479e+000
1.889439e+000
1.595835e+000
2.072241e+000
3.455197e+000
1.871721e+000
2.220291e+000
2.093451e+000
2.458616e+000
2.299253e+000
2.513994e+000
1.858169e+000
1.846366e+000
2.270917e+000
2.788094e+000
3.817305e+000
3.465450e+000
3.824454e+000
3.108044e+000
2.707807e+000
3.674314e+000
3.325839e+000
2.070749e+000
2.472305e+000
2.498147e+000
#end
