# Supplementary material for: Using host species traits to understand the Wolbachia infection distribution across terrestrial beetles
Source: Sci Rep. 2019 Jan 29;9:847. doi: 10.1038/s41598-018-38155-5 (PMC6351630; doi:10.1038/s41598-018-38155-5)
Supplement: Supplementary file 6 — Supplementary Dataset 5 [file 41598_2018_38155_MOESM6_ESM.zip › ftsZ_tree-Figure 2.contree]

(Tanymecus_palliatus-Curculionidae-MG987966:0.0172258726,(((((((((((((((Sibinia_pellucens-Curculionidae-MG987967:0.0000000000,Cryptocephalus_hypochoeridis-Chrysomelidae-MG987970:0.0000000000):0.0000000000,Sibinia_pellucens-Curculionidae-MG987972:0.0000000000):0.0000000000,Monochamus_sartor_urussovii-MF405533:0.0000000000):0.0000000000,Hylobius_abietis-Curculionidae-MG987971:0.0000000000):0.0000000000,Staphylinus_erythropteruserus-Staphylinidae-MG987973:0.0000000000):0.0000020672,Catapion_jaffense-Apionidae-MG988002:0.0000020672)31:0.0000020672,Dacne_rufifrons-Erotylidae-MG987969:0.0000020672)52:0.0000020672,(Crioceris_quatuordecimpunctata-Chrysomelidae-KY317379:0.0000020672,Crioceris_quinquepunctata-Chrysomelidae-KY317681:0.0000020672)71:0.0000020672)81:0.0021559849,Cyanapion_gyllenhalii-Apionidae-KY618058:0.0000020672)31:0.0000025477,(Cyanapion_afer-Apionidae-KY618051:0.0000000000,Cyanapion_spencii-Apionidae-KY618066:0.0000000000):0.0000020672)19:0.0000020672,Ceutorhynchus_typhae-Curculionidae-MG987988:0.0021639936)11:0.0000020672,(((Pedostrangalia_pubescens-Cerambycidae-MG988007:0.0043639107,(((((Pseudoperapion_ergenense-Apionidae-MG988009:0.0000000000,Triplax_aenea-Erotylidae-MG988012:0.0000000000):0.0000000000,Strophosoma_capitatum-Curculionidae-MF170881:0.0000000000):0.0000020672,Dacne_rufifrons-Erotylidae-MG988010:0.0000020672)61:0.0000020672,(((Polydrusus_inustus-Curculionidae-JF304464:0.0000020672,Anthonomus_rubi-Curculionidae-MG988013:0.0021498864)56:0.0000027160,Parafoucartia_squamulata-Curculionidae-GQ167647:0.0000020672)59:0.0000020672,Aphodius_granarius-Scarabaeidae-MG988014:0.0043378377)34:0.0000020672)92:0.0021544949,((Luperus_flavipes-Chrysomelidae-MG988015:0.0024702212,(((Bembidion_varicolor-Carabidae-MF170785:0.0000020672,Bembidion_punctulatum-Carabidae-MF170792:0.0000020672)88:0.0010571109,((((((Neocoenorhinus_germanicus-Rhynchitidae-MG988029:0.0045518156,((((Combocerus_glaber-Erotylidae-MG988037:0.0000000000,Strophosoma_capitatum-Curculionidae-MF170880:0.0000000000):0.0000020672,Paederus_riparius-Staphylinidae-MG988038:0.0000020672)51:0.0000020672,Mecinus_pascuorum-Curculionidae-MG988039:0.0022651921)26:0.0000020672,Strophosoma_melanogrammum-Curculionidae-MF170878:0.0022680080)45:0.0000020672)57:0.0022631152,((((Aphodius_haemorrhoidalis-Scarabaeidae-MG988034:0.0000020672,Aphodius_granarius-Scarabaeidae-MG988040:0.0022813016)46:0.0000020672,Notoxus_monoceros-Anthicidae-MG988048:0.0069592741)60:0.0000794665,(Crioceris_quatuordecimpunctata-Chrysomelidae-KY317378:0.0000020672,Crioceris_quinquepunctata-Chrysomelidae-KY317680:0.0000020672)97:0.0082638930)36:0.0021840424,Aphthona_venustula-Chrysomelidae-MG988042:0.0022683159)7:0.0000020672)4:0.0000020672,(Strophosoma_melanogrammum-Curculionidae-MF170879:0.0022585827,Monochamus_sartor_sartor-MF405539:0.0068702819)27:0.0000020672)8:0.0000020672,(((Pseudoperapion_ergenense-Apionidae-MG988030:0.0000000000,Monochamus_sartor_urussovii-MF405534:0.0000000000):0.0000000000,Aphodius_sticticus-Scarabaeidae-MG988032:0.0000000000):0.0000020672,Aphthona_venustula-Chrysomelidae-MG988031:0.0000020672)44:0.0000020672)43:0.0003654510,Sciaphobus_rubi-Curculionidae-GQ167639:0.0181353440)58:0.0022168804,(Aphodius_ater-Chrysomelidae-MG988043:0.0000020672,Bembidion_varium-Carabidae-MG988045:0.0022457511)75:0.0019599560)100:0.0600080396)96:0.0144017328,Bembidion_varicolor-Carabidae-MF170789:0.0054262374)100:0.0551064954)44:0.0018535580,((Crepidodera_aurata-Chrysomelidae-MG988016:0.0021651895,((Batophila_rubi-Chrysomelidae-MG988017:0.0000020672,Luperus_flavipes-Chrysomelidae-MG988020:0.0000020672)60:0.0000020672,Luperus_luperus-Chrysomelidae-MG988018:0.0000020672)68:0.0000020672)92:0.0021632472,(Batophila_rubi-Chrysomelidae-MG988022:0.0000020672,(Onthophagus_similis-Scarabaeidae-MG988023:0.0000020672,Onthophagus_fracticornis-Scarabaeidae-MG988024:0.0022482431)65:0.0000020672)52:0.0000020672)96:0.0087683333)36:0.0000020672)57:0.0043531189)48:0.0000020672,(Phyllobius_maculicornis-Curculionidae-MG988004:0.0000020672,Phyllobius_glaucus-Curculionidae-MG988005:0.0000020672)99:0.0087746450)35:0.0021476518,Psyllobora_vigintiduopunctata-Coccinellidae-MG988003:0.0043851932)51:0.0044065553)8:0.0000020672,((Onthophagus_taurus-Scarabaeidae-MG987994:0.0000020672,Onthophagus_ruficapillus-Scarabaeidae-MG988025:0.0000020672)92:0.0043575204,(((Anthonomus_rubi-Curculionidae-MG987983:0.0000000000,Chrysolina_herbacea-Chrysomelidae-MG987986:0.0000000000):0.0000000000,Nebria_picicornis-Carabidae-MG987987:0.0000000000):0.0000020672,Cassida_viridis-Chrysomelidae-MG987984:0.0000020672)97:0.0021686503)15:0.0000020672)8:0.0000020672,((((((((Trachys_minuta-Buprestidae-MG987974:0.0000000000,Abax_parallelus-Carabidae-_MG987977:0.0000000000):0.0000000000,Arhopalus_rusticus-Cerambycidae-MG987982:0.0000000000):0.0000000000,Strophosoma_capitatum-Curculionidae-MF170882:0.0000000000):0.0000000000,Paederus_litoralis-Staphylinidae-MG987980:0.0000000000):0.0000000000,Amara_similata-Carabidae-MG987979:0.0000000000):0.0000000000,Ceutorhynchus_typhae-Curculionidae-MG987976:0.0000000000):0.0000000000,Oiceoptoma_thoracica-Silphidae-MG988001:0.0000000000):0.0000020672,Dromius_agilis-Carabidae-MG987975:0.0000020672)18:0.0000020672)7:0.0000020672,(Neodynus_quadrimaculatus-Curculionidae-MG987989:0.0021618175,((Paederus_riparius-Staphylinidae-MG987992:0.0000000000,Paederidus_ruficollis-Staphylinidae-MF170796:0.0000000000):0.0000020672,Paederus_limnophilus-Staphylinidae-MF170794:0.0000020672)83:0.0021660136)23:0.0000020672)37:0.0000021686,Staphylinus_erythropterus-Staphylinidae-MG987993:0.0021638944);
