# Supplementary material for: Using host species traits to understand the Wolbachia infection distribution across terrestrial beetles
Source: Sci Rep. 2019 Jan 29;9:847. doi: 10.1038/s41598-018-38155-5 (PMC6351630; doi:10.1038/s41598-018-38155-5)
Supplement: Supplementary file 6 — Supplementary Dataset 5 [file 41598_2018_38155_MOESM6_ESM.zip › ftsZ_seq-Figure 2.fas]

>Tanymecus_palliatus-Curculionidae-MG987966
ggtggtactggaaccggtgcagcaccggtaattgcaaaagcagccagagaagcaaaagct
tcagttaaggatagagcgccaaaagaaaaaaagatattgactgttggagttgtaactaaa
ccgttcggttttgaaggtgtgcgccgcatgcgcattgcagagcttggacttgaagaactg
caaaaatacgtggatacacttattgtcattccaaatcagaatttatttagaattgcaaat
gaaaaaattacattttctgatgcatttaaacttactgataatgttctgcatattggcatc
agaggagtaactgacttgatggtcatgacggggcttattaatcttgacttcgctgatata
gaaannnnnnnnnnnnnnnnnnnnnnnnnnnnnnnnnnnnnnnnnnnnnnnnnnnnnnnn
nnnnnnnnnnnnnnnnnnnnnnnnnnnnnnnnnnnnnn
>Sibinia pellucens-Curculionidae-MG987967
ggtggtaccggaaccggtgcagcaccggtaattgcaaaagcagccagagaagcaagagct
gcagttaaggatagagcgccaaaagaaaaaaagatattgactgttggagttgtaactaaa
ccgttcggttttgaaggtgtgcgccgcatgcgcattgcagagcttggacttgaagaactg
caaaaatacgtggatacacttattgtcattccaaatcagaatttatttagaattgcaaat
gaaaaaactacattttctgatgcatttaaacttgctgataatgttctgcatattggcatc
agaggagtaactgacttgatggtcatgccagggcttattaatcttgacttcgctgatata
gaaacagtaatgagcgagatgggcaaagcgatgatcggcaccggagaggcagaaggagaa
gatagagcaattagtgctgcggaagctgcaatatccaa
>Dacne rufifrons-Erotylidae-MG987969 
ggtggtaccggaaccggtgcagcaccggtaattgcaaaagcagccagagaagcaagagct
gcagttaaggatagagcgccaaaagaaaaaaagatattgactgttggagttgtaactaaa
ccgttcggttttgaaggtgtgcgccgcatgcgcattgcagagcttggacttgaagaactg
caaaaatacgtggatacacttattgtcattccaaatcagaatttatttagaattgcaaat
gaaaaaactacattttctgatgcatttaaacttgctgataatgttctgcatattggcatc
agaggagtaactgacttgatggtcatgccagggcttattaatcttgacttcgctgatata
gaaacagtaatgagcgagatgggcaaagcgatgatcggcaccggagaggcagaaggagaa
gatagagcaattagtgctgcggaagctgcaatatccaa
>Cryptocephalus hypochoeridis-Chrysomelidae-MG987970 
ggtggtaccggaaccggtgcagcaccggtaattgcaaaagcagccagagaagcaagagct
gcagttaaggatagagcgccaaaagaaaaaaagatattgactgttggagttgtaactaaa
ccgttcggttttgaaggtgtgcgccgcatgcgcattgcagagcttggacttgaagaactg
caaaaatacgtggatacacttattgtcattccaaatcagaatttatttagaattgcaaat
gaaaaaactacattttctgatgcatttaaacttgctgataatgttctgcatattggcatc
agaggagtaactgacttgatggtcatgccagggcttattaatcttgacttcgctgatata
gaaacagtaatgagcgagatgggcaaagcgatgatcggcaccggagaggcagaaggagaa
gatagagcaattagtgctgcggaagctgcaatatccaa
>Hylobius abietis-Curculionidae-MG987971 
ggtggtaccggaaccggtgcagcaccggtaattgcaaaagcagccagagaagcaagagct
gcagttaaggatagagcgccaaaagaaaaaaagatattgactgttggagttgtaactaaa
ccgttcggttttgaaggtgtgcgccgcatgcgcattgcagagcttggacttgaagaactg
caaaaatacgtggatacacttattgtcattccaaatcagaatttatttagaattgcaaat
gaaaaaactacattttctgatgcatttaaacttgctgataatgttctgcatattggcatc
agaggagtaactgacttgatggtcatgccagggcttattaatcttgacttcgctgatata
gaaacagtaatgagcgagatgggcaaagcgatgatcggcaccggagaggcagaaggagaa
gatagagcaattagtgctgcggaagctgcaatatccaa
>Sibinia pellucens-Curculionidae-MG987972 
ggtggtaccggaaccggtgcagcaccggtaattgcaaaagcagccagagaagcaagagct
gcagttaaggatagagcgccaaaagaaaaaaagatattgactgttggagttgtaactaaa
ccgttcggttttgaaggtgtgcgccgcatgcgcattgcagagcttggacttgaagaactg
caaaaatacgtggatacacttattgtcattccaaatcagaatttatttagaattgcaaat
gaaaaaactacattttctgatgcatttaaacttgctgataatgttctgcatattggcatc
agaggagtaactgacttgatggtcatgccagggcttattaatcttgacttcgctgatata
gaaacagtaatgagcgagatgggcaaagcgatgatcggcaccggagaggcagaaggagaa
gatagagcaattagtgctgcggaagctgcaatatccaa
>Staphylinus erythropteruserus-Staphylinidae-MG987973
ggtggtaccggaaccggtgcagcaccggtaattgcaaaagcagccagagaagcaagagct
gcagttaaggatagagcgccaaaagaaaaaaagatattgactgttggagttgtaactaaa
ccgttcggttttgaaggtgtgcgccgcatgcgcattgcagagcttggacttgaagaactg
caaaaatacgtggatacacttattgtcattccaaatcagaatttatttagaattgcaaat
gaaaaaactacattttctgatgcatttaaacttgctgataatgttctgcatattggcatc
agaggagtaactgacttgatggtcatgccagggcttattaatcttgacttcgctgatata
gaaacagtaatgagcgagatgggcaaagcgatgatcggcaccggagaggcagaaggagaa
gatagagcaattagtgctgcggaagctgcaatatccaa
>Catapion jaffense-Apionidae-MG988002
nntggtaccggaaccggtgcagcaccggtaattgcaaaagcagccagagaagcaagagct
gcagttaaggatagagcgccaaaagaaaaaaagatattgactgttggagttgtaactaaa
ccgttcggttttgaaggtgtgcgccgcatgcgcattgcagagcttggacttgaagaactg
caaaaatacgtggatacacttattgtcattccaaatcagaatttatttagaattgcaaat
gaaaaaactacattttctgatgcatttaaacttgctgataatgttctgcatattggcatc
agaggagtaactgacttgatggtcatgccagggcttattaatcttgacttcgctgatata
gaaacagtaatgagcgagatgggcaaagcgatgatcggcaccggagaggcagaaggagaa
gatagagcaattagtgctgcggaagctgcaatatccaa
>Cyanapion afer-Apionidae-KY618051
nnnnnnnnnnnnnnnnnnnnnnnnnnnnnnnnnnnnnnnnnnnnnnnnnnnnnnnnnnnn
nnnnnnnnnnnnnnnnnnnnnnnnnnnnnnnnnnnnnnnnnnnnnnnnnnnnnnnnnnnn
nnnnnnnnnnnnnnnnnnnnnnnnnnnnnnnnnnttgcagagcttggacttgaagaactg
caaaaatacgtggatacacttattgtcattccaaatcagaatttatttagaattgcaaat
gaaaaaactacattttctgatgcatttaaacttgctgataatgttctgcatattggcatc
agaggagtaactgacttgatggtcatgccagggcttattaatcttgacttcgctgatata
gaaacagtaatgagcgagatgggcaaagcgatgatnnnnnnnnnnnnnnnnnnnnnnnnn
nnnnnnnnnnnnnnnnnnnnnnnnnnnnnnnnnnnnnn
>Cyanapion gyllenhalii-Apionidae-KY618058
nnnnnnnnnnnnnnnnnnnnnnnnnnnnnnnnnnnnnnnnnnnnnnnnnnnnnnnnnnnn
nnnnnnnnnnnnnnnnnnnnnnnnnnnnnnnnnnnnnnnnnnnnnnnnnnnnnnnnnnnn
nnnnnnnnnnnnnnnnnnnnnnnnnnnnnnnnnnttgcagagcttggacttgaagaactg
caaaaatacgtggatacacttattgtcattccaaatcagaatttatttagaattgcaaat
gaaaaaactacattttctgatgcatttaaacttgctgataatgttctgcatattggcatc
agaggagtaactgacttgatggtcatgccagggcttattaatcttgacttcgctgatata
gaaacagtaatgagcgagatgggcaaagcgatgatnnnnnnnnnnnnnnnnnnnnnnnnn
nnnnnnnnnnnnnnnnnnnnnnnnnnnnnnnnnnnnnn
>Cyanapion spencii-Apionidae-KY618066
nnnnnnnnnnnnnnnnnnnnnnnnnnnnnnnnnnnnnnnnnnnnnnnnnnnnnnnnnnnn
nnnnnnnnnnnnnnnnnnnnnnnnnnnnnnnnnnnnnnnnnnnnnnnnnnnnnnnnnnnn
nnnnnnnnnnnnnnnnnnnnnnnnnnnnnnnnnnttgcagagcttggacttgaagaactg
caaaaatacgtggatacacttattgtcattccaaatcagaatttatttagaattgcaaat
gaaaaaactacattttctgatgcatttaaacttgctgataatgttctgcatattggcatc
agaggagtaactgacttgatggtcatgccagggcttattaatcttgacttcgctgatata
gaaacagtaatgagcgagatgggcaaagcgatgatnnnnnnnnnnnnnnnnnnnnnnnnn
nnnnnnnnnnnnnnnnnnnnnnnnnnnnnnnnnnnnnn
>Monochamus sartor urussovii-MF405533
ggtggtaccggaaccggtgcagcaccggtaattgcaaaagcagccagagaagcaagagct
gcagttaaggatagagcgccaaaagaaaaaaagatattgactgttggagttgtaactaaa
ccgttcggttttgaaggtgtgcgccgcatgcgcattgcagagcttggacttgaagaactg
caaaaatacgtggatacacttattgtcattccaaatcagaatttatttagaattgcaaat
gaaaaaactacattttctgatgcatttaaacttgctgataatgttctgcatattggcatc
agaggagtaactgacttgatggtcatgccagggcttattaatcttgacttcgctgatata
gaaacagtaatgagcgagatgggcaaagcgatgatcggcaccggagaggcagaaggagaa
gatagagcaattagtgctgcggaagctgcaatatccaa
>Trachys minuta-Buprestidae-MG987974
ggtggtactggaaccggtgcagcaccggtaattgcaaaagcagccagagaagcaagagct
gcagttaaggatagagcgccaaaagaaaaaaagatattgactgttggagttgtaactaaa
ccgttcggttttgaaggtgtgcgccgcatgcgcattgcagagcttggacttgaagaactg
caaaaatacgtggatacacttattgtcattccaaatcagaatttatttagaattgcaaat
gaaaaaactacattttctgatgcatttaaacttgctgataatgttctgcatattggcatc
agaggagtaactgacttgatggtcatgccagggcttattaatcttgacttcgctgatata
gaaacagtaatgagcgagatgggcaaagcgatgatcggcaccggagaggcagaaggagaa
gatagagcaattagtgctgcggaagctgcaatatccaa
>Dromius agilis-Carabidae-MG987975
ggtggtactggaaccggtgcagcaccggtaattgcaaaagcagccagagaagcaagagct
gcagttaaggatagagcgccaaaagaaaaaaagatattgactgttggagttgtaactaaa
ccgttcggttttgaaggtgtgcgccgcatgcgcattgcagagcttggacttgaagaactg
caaaaatacgtggatacacttattgtcattccaaatcagaatttatttagaattgcaaat
gaaaaaactacattttctgatgcatttaaacttgctgataatgttctgcatattggcatc
agaggagtaactgacttgatggtcatgccagggcttattaatcttgacttcgctgatata
gaaacagtaatgagcgagatgggcaaagcgatgatcggcaccggagaggcagaaggagaa
gatagagcaattagtgctgcggaagctgcaatatccaa
>Ceutorhynchus typhae-Curculionidae-MG987976 
ggtggtactggaaccggtgcagcaccggtaattgcaaaagcagccagagaagcaagagct
gcagttaaggatagagcgccaaaagaaaaaaagatattgactgttggagttgtaactaaa
ccgttcggttttgaaggtgtgcgccgcatgcgcattgcagagcttggacttgaagaactg
caaaaatacgtggatacacttattgtcattccaaatcagaatttatttagaattgcaaat
gaaaaaactacattttctgatgcatttaaacttgctgataatgttctgcatattggcatc
agaggagtaactgacttgatggtcatgccagggcttattaatcttgacttcgctgatata
gaaacagtaatgagcgagatgggcaaagcgatgatcggcaccggagaggcagaaggagaa
gatagagcaattagtgctgcggaagctgcaatatccaa
>Abax parallelus-Carabidae- MG987977
ggtggtactggaaccggtgcagcaccggtaattgcaaaagcagccagagaagcaagagct
gcagttaaggatagagcgccaaaagaaaaaaagatattgactgttggagttgtaactaaa
ccgttcggttttgaaggtgtgcgccgcatgcgcattgcagagcttggacttgaagaactg
caaaaatacgtggatacacttattgtcattccaaatcagaatttatttagaattgcaaat
gaaaaaactacattttctgatgcatttaaacttgctgataatgttctgcatattggcatc
agaggagtaactgacttgatggtcatgccagggcttattaatcttgacttcgctgatata
gaaacagtaatgagcgagatgggcaaagcgatgatcggcaccggagaggcagaaggagaa
gatagagcaattagtgctgcggaagctgcaatatccaa
>Amara similata-Carabidae-MG987979
ggtggtactggaaccggtgcagcaccggtaattgcaaaagcagccagagaagcaagagct
gcagttaaggatagagcgccaaaagaaaaaaagatattgactgttggagttgtaactaaa
ccgttcggttttgaaggtgtgcgccgcatgcgcattgcagagcttggacttgaagaactg
caaaaatacgtggatacacttattgtcattccaaatcagaatttatttagaattgcaaat
gaaaaaactacattttctgatgcatttaaacttgctgataatgttctgcatattggcatc
agaggagtaactgacttgatggtcatgccagggcttattaatcttgacttcgctgatata
gaaacagtaatgagcgagatgggcaaagcgatgatcggcaccggagaggcagaaggagaa
gatagagcaattagtgctgcggaagctgcaatatccaa
>Paederus litoralis-Staphylinidae-MG987980
ggtggtactggaaccggtgcagcaccggtaattgcaaaagcagccagagaagcaagagct
gcagttaaggatagagcgccaaaagaaaaaaagatattgactgttggagttgtaactaaa
ccgttcggttttgaaggtgtgcgccgcatgcgcattgcagagcttggacttgaagaactg
caaaaatacgtggatacacttattgtcattccaaatcagaatttatttagaattgcaaat
gaaaaaactacattttctgatgcatttaaacttgctgataatgttctgcatattggcatc
agaggagtaactgacttgatggtcatgccagggcttattaatcttgacttcgctgatata
gaaacagtaatgagcgagatgggcaaagcgatgatcggcaccggagaggcagaaggagaa
gatagagcaattagtgctgcggaagctgcaatatccaa
>Arhopalus rusticus-Cerambycidae-MG987982
ggtggtactggaaccggtgcagcaccggtaattgcaaaagcagccagagaagcaagagct
gcagttaaggatagagcgccaaaagaaaaaaagatattgactgttggagttgtaactaaa
ccgttcggttttgaaggtgtgcgccgcatgcgcattgcagagcttggacttgaagaactg
caaaaatacgtggatacacttattgtcattccaaatcagaatttatttagaattgcaaat
gaaaaaactacattttctgatgcatttaaacttgctgataatgttctgcatattggcatc
agaggagtaactgacttgatggtcatgccagggcttattaatcttgacttcgctgatata
gaaacagtaatgagcgagatgggcaaagcgatgatcggcaccggagaggcagaaggagaa
gatagagcaattagtgctgcggaagctgcaatatccaa
>Strophosoma capitatum-Curculionidae-MF170882
ggtggtactggaaccggtgcagcaccggtaattgcaaaagcagccagagaagcaagagct
gcagttaaggatagagcgccaaaagaaaaaaagatattgactgttggagttgtaactaaa
ccgttcggttttgaaggtgtgcgccgcatgcgcattgcagagcttggacttgaagaactg
caaaaatacgtggatacacttattgtcattccaaatcagaatttatttagaattgcaaat
gaaaaaactacattttctgatgcatttaaacttgctgataatgttctgcatattggcatc
agaggagtaactgacttgatggtcatgccagggcttattaatcttgacttcgctgatata
gaaacagtaatgagcgagatgggcaaagcgatgatcggcaccggagaggcagaaggagaa
gatagagcaattagtgctgcggaagctgcaatatccaa
>Oiceoptoma thoracica-Silphidae-MG988001
ggtggtactggaaccggtgcagcaccggtaattgcaaaagcagccagagaagcaagagct
gcagttaaggatagagcgccaaaagaaaaaaagatattgactgttggagttgtaactaaa
ccgttcggttttgaaggtgtgcgccgcatgcgcattgcagagcttggacttgaagaactg
caaaaatacgtggatacacttattgtcattccaaatcagaatttatttagaattgcaaat
gaaaaaactacattttctgatgcatttaaacttgctgataatgttctgcatattggcatc
agaggagtaactgacttgatggtcatgccagggcttattaatcttgacttcgctgatata
gaaacagtaatgagcgagatgggcaaagcgatgatcggcaccggagaggcagaaggagaa
gatagagcaattagtgctgcggaagctgcaatatccaa
>Ceutorhynchus typhae-Curculionidae-MG987988
ggtggtactggaaccggtgcagcaccggtaattgcaaaagcagccagagaagcaagagct
gcagttaaggatagagcgccaaaagaaaaaaagatattgactgttggagttgtaactaaa
ccgttcggttttgaaggtgtgcgccgcatgcgcattgcagagcttggacttgaagaactg
caaaaatacgtggatacacttattgtcattccaaatcagaatttatttagaattgcaaat
gaaaaaactacattttctgatgcatttaaacttgctgataatgttctgcatattggcatc
agaggagtaactgacttgatggtcatgccagggcttattaatcttgacttcgctgatata
gaaacagtaatgagcgagatgggcaaagcgatgatcggcaccggagaggcagaaggagag
gatagagcaattagtgctgcggaagctgcaatatccaa
>Onthophagus taurus-Scarabaeidae-MG987994
ggtggtactggaaccggtgcagcaccggtaattgcaaaagcagccagagaagcaagagct
gcagttaaggatagagcgccaaaagaaaaaaagatattgactgttggagttgtaactaaa
ccgttcggttttgaaggtgtgcgccgcatgcgcattgcagagcttggacttgaagaactg
caaaaatacgtggatacacttattgtcattccaaatcagaatttatttagaattgcaaat
gaaaaaactacattttctgatgcatttaaacttgctgataatgttctgcatattggcatc
agaggagtaactgacttgatggtcatgccagggcttattaatcttgacttcgctgatata
gaaacagtaatgagcgagatgggcaaagcgatgatcggcactggagaggcagaaggagaa
gatagagcaattggtgctgcggaagctgcaatatccaa
>Onthophagus ruficapillus-Scarabaeidae-MG988025
nnnnnnnnnnnnnnnnntgcagcaccggtaattgcaaaagcagccagagaagcaagagct
gcagttaaggatagagcgccaaaagaaaaaaagatattgactgttggagttgtaactaaa
ccgttcggttttgaaggtgtgcgccgcatgcgcattgcagagcttggacttgaagaactg
caaaaatacgtggatacacttattgtcattccaaatcagaatttatttagaattgcaaat
gaaaaaactacattttctgatgcatttaaacttgctgataatgttctgcatattggcatc
agaggagtaactgacttgatggtcatgccagggcttattaatcttgacttcgctgatata
gaaacagtaatgagcgagatgggcaaagcgatgatcggcactggagaggcagaaggagaa
gatagagcaattggtgctgcggaagctgcaatatccaa
>Anthonomus rubi-Curculionidae-MG987983
ggtggtactggaaccggtgcagcaccggtaattgcaaaagcagccagagaagcaagagct
gcagttaaggatagagcgccaaaagaaaaaaagatattgactgttggagttgtaactaaa
ccgttcggttttgaaggtgtgcgccgcatgcgcattgcagagcttggacttgaagaactg
caaaaatacgtggatacacttattgtcattccaaatcagaatttatttagaattgcaaat
gaaaaaactacattttctgatgcatttaaacttgctgataatgttctgcatattggcatt
agaggagtaactgacttgatggtcatgccagggcttattaatcttgacttcgctgatata
gaaacagtaatgagcgagatgggcaaagcgatgatcggcaccggagaggcagaaggagaa
gatagagcaattagtgctgcggaagctgcaatatccaa
>Cassida viridis-Chrysomelidae-MG987984
ggtggtactggaaccggtgcagcaccggtaattgcaaaagcagccagagaagcaagagct
gcagttaaggatagagcgccaaaagaaaaaaagatattgactgttggagttgtaactaaa
ccgttcggttttgaaggtgtgcgccgcatgcgcattgcagagcttggacttgaagaactg
caaaaatacgtggatacacttattgtcattccaaatcagaatttatttagaattgcaaat
gaaaaaactacattttctgatgcatttaaacttgctgataatgttctgcatattggcatt
agaggagtaactgacttgatggtcatgccagggcttattaatcttgacttcgctgatata
gaaacagtaatgagcgagatgggcaaagcgatgatcggcaccggagaggcagaaggagaa
gatagagcaattagtgctgcggaagctgcaatatccaa
>Chrysolina herbacea-Chrysomelidae-MG987986
ggtggtactggaaccggtgcagcaccggtaattgcaaaagcagccagagaagcaagagct
gcagttaaggatagagcgccaaaagaaaaaaagatattgactgttggagttgtaactaaa
ccgttcggttttgaaggtgtgcgccgcatgcgcattgcagagcttggacttgaagaactg
caaaaatacgtggatacacttattgtcattccaaatcagaatttatttagaattgcaaat
gaaaaaactacattttctgatgcatttaaacttgctgataatgttctgcatattggcatt
agaggagtaactgacttgatggtcatgccagggcttattaatcttgacttcgctgatata
gaaacagtaatgagcgagatgggcaaagcgatgatcggcaccggagaggcagaaggagaa
gatagagcaattagtgctgcggaagctgcaatatccaa
>Nebria picicornis-Carabidae-MG987987
ggtggtactggaaccggtgcagcaccggtaattgcaaaagcagccagagaagcaagagct
gcagttaaggatagagcgccaaaagaaaaaaagatattgactgttggagttgtaactaaa
ccgttcggttttgaaggtgtgcgccgcatgcgcattgcagagcttggacttgaagaactg
caaaaatacgtggatacacttattgtcattccaaatcagaatttatttagaattgcaaat
gaaaaaactacattttctgatgcatttaaacttgctgataatgttctgcatattggcatt
agaggagtaactgacttgatggtcatgccagggcttattaatcttgacttcgctgatata
gaaacagtaatgagcgagatgggcaaagcgatgatcggcaccggagaggcagaaggagaa
gatagagcaattagtgctgcggaagctgcaatatccaa
>Neodynus quadrimaculatus-Curculionidae-MG987989
ggtggtactggaaccggtgcagcaccggtaattgcaaaagcagccagagaagcaagagct
gcagttaaggatagagcgccaaaagaaaaaaagatattgactgttggagttgtaactaaa
ccgttcggttttgaaggtgtgcgccgcatgcgcattgcagagcttggacttgaagaactg
caaaaatacgtggatacacttattgtcattccaaatcagaatttatttagaatcgcaaat
gaaaaaactacattttctgatgcatttaaacttgctgataatgttctgcatattggcatc
agaggagtaactgacttgatggtcatgccagggcttattaatcttgacttcgctgatata
gaaacagtaatgagcgagatgggcaaagcgatgatcggcaccggagaggcagaaggagaa
gatagagcaattagtgctgcggaagctgcaatatccaa
>Staphylinus erythropterus-Staphylinidae-MG987993
ggtggtactggaaccggtgcagcaccggtaattgcaaaagcagccagagaagcaagagct
gcagttaaggatagagcgccaaaagaaaaaaagatattgactgttggagttgtaactaaa
ccgttcggttttgaaggtgtgcgccgcatgcgcattgcagagcttggacttgaagaactg
caaaaatacgtggatacacttattgtcattccaaatcagaatttatttagaattgcaaat
gaaaaaactacattttctgatgcatttaaacttgctgataatgttctgcatattggcatc
agaggagtaactgacttgatggtcatgccagggcttattaatcttgacttcgctgatata
gaaacaataatgagcgagatgggcaaagcgatgatcggcaccggagaggcagaaggagaa
gatagagcaattagtgctgcggaagctgcaatatccaa
>Paederus riparius-Staphylinidae-MG987992
ggtggtactggaaccggtgcagcaccggtaattgcaaaagcagccagagaagcaagagct
gcagttaaggatagagcgccaaaagaaaaaaagatattgactgttggagttgtaactaaa
ccgttcggttttgaaggtgtgcgccgcatgcgcattgcagagcttggacttgaagaactg
caaaaatacgtggatacacttattgtcattccaaatcagaatttatttagaattgcaaat
gaaaaaactacattttctgatgcatttaaacttgctgataatgttctgcatattggcatc
agaggagtaactgacttgatgatcatgccagggcttattaatcttgacttcgctgatata
gaaacagtaatgagcgagatgggcaaagcgatgatcggcaccggagaggcagaaggagaa
gatagagcaattagtgctgcggaagctgcaatatccaa
>Paederus limnophilus-Staphylinidae-MF170794
ggtggtactggaaccggtgcagcaccggtaattgcaaaagcagccagagaagcaagagct
gcagttaaggatagagcgccaaaagaaaaaaagatattgactgttggagttgtaactaaa
ccgttcggttttgaaggtgtgcgccgcatgcgcattgcagagcttggacttgaagaactg
caaaaatacgtggatacacttattgtcattccaaatcagaatttatttagaattgcaaat
gaaaaaactacattttctgatgcatttaaacttgctgataatgttctgcatattggcatc
agaggagtaactgacttgatgatcatgccagggcttattaatcttgacttcgctgatata
gaaacagtaatgagcgagatgggcaaagcgatgatcggcaccggagaggcagaaggagaa
gatagagcaattagtgctgcggaagctgcaatatccaa
>Paederidus ruficollis-Staphylinidae-MF170796
ggtggtactggaaccggtgcagcaccggtaattgcaaaagcagccagagaagcaagagct
gcagttaaggatagagcgccaaaagaaaaaaagatattgactgttggagttgtaactaaa
ccgttcggttttgaaggtgtgcgccgcatgcgcattgcagagcttggacttgaagaactg
caaaaatacgtggatacacttattgtcattccaaatcagaatttatttagaattgcaaat
gaaaaaactacattttctgatgcatttaaacttgctgataatgttctgcatattggcatc
agaggagtaactgacttgatgatcatgccagggcttattaatcttgacttcgctgatata
gaaacagtaatgagcgagatgggcaaagcgatgatcggcaccggagaggcagaaggagaa
gatagagcaattagtgctgcggaagctgcaatatccaa
>Pedostrangalia pubescens-Cerambycidae-MG988007
ggtggtactggaaccggtgcagccccggtaattgcaaaagcagccagagaagcaagagcc
gcagttaaggatagagcaccaaaagaaaaaaagatattgactgttggagttgtaactaaa
ccgttcggttttgaaggtgtgcgccgtatgcgcattgcagagcttggacttgaagaactg
caaaaatacgtggatacacttattgtcattccaaatcagaatttatttagaattgcaaat
gaaaaaactacattttctgatgcatttaaacttgctgataatgttctgcacattggcatc
agaggagtaactgacttgatggtcatgccagggcttattaatcttgacttcgctgatata
gaaacagtaatgagcgagatgggcaaagcgatgatcggcaccggagaggcagaaggagaa
gatagagcaattagtgctgcggaagctgcaatatccaa
>Pseudoperapion ergenense-Apionidae-MG988009
ggtggtactggaaccggtgcagcaccggtaattgcaaaagcagccagagaagcaagagcc
gcagttaaggatagagcgccaaaagaaaaaaagatattgactgttggagttgtaactaaa
ccgttcggttttgaaggtgtgcgccgtatgcgcattgcagagcttggacttgaagaactg
caaaaatacgtggatacacttattgtcattccaaatcagaatttatttagaattgcaaat
gaaaaaactacattttctgatgcatttaaacttgctgataatgttctgcacattggcatc
agaggagtaactgacttgatggtcatgccagggcttatcaatcttgacttcgctgatata
gaaacagtaatgagcgagatgggcaaagcgatgatcggcaccggagaggcagaaggagaa
gatagagcaattagtgctgcagaggctgcaatatccaa
>Dacne rufifrons-Erotylidae-MG988010
ggtggtactggaaccggtgcagcaccggtaattgcaaaagcagccagagaagcaagagcc
gcagttaaggatagagcgccaaaagaaaaaaagatattgactgttggagttgtaactaaa
ccgttcggttttgaaggtgtgcgccgtatgcgcattgcagagcttggacttgaagaactg
caaaaatacgtggatacacttattgtcattccaaatcagaatttatttagaattgcaaat
gaaaaaactacattttctgatgcatttaaacttgctgataatgttctgcacattggcatc
agaggagtaactgacttgatggtcatgccagggcttatcaatcttgacttcgctgatata
gaaacagtaatgagcgagatgggcaaagcgatgatcggcaccggagaggcagaaggagaa
gatagagcaattagtgctgcagaggctgcaatatccaa
>Triplax aenea-Erotylidae-MG988012
ggtggtactggaaccggtgcagcaccggtaattgcaaaagcagccagagaagcaagagcc
gcagttaaggatagagcgccaaaagaaaaaaagatattgactgttggagttgtaactaaa
ccgttcggttttgaaggtgtgcgccgtatgcgcattgcagagcttggacttgaagaactg
caaaaatacgtggatacacttattgtcattccaaatcagaatttatttagaattgcaaat
gaaaaaactacattttctgatgcatttaaacttgctgataatgttctgcacattggcatc
agaggagtaactgacttgatggtcatgccagggcttatcaatcttgacttcgctgatata
gaaacagtaatgagcgagatgggcaaagcgatgatcggcaccggagaggcagaaggagaa
gatagagcaattagtgctgcagaggctgcaatatccaa
>Strophosoma capitatum-Curculionidae-MF170881
ggtggtactggaaccggtgcagcaccggtaattgcaaaagcagccagagaagcaagagcc
gcagttaaggatagagcgccaaaagaaaaaaagatattgactgttggagttgtaactaaa
ccgttcggttttgaaggtgtgcgccgtatgcgcattgcagagcttggacttgaagaactg
caaaaatacgtggatacacttattgtcattccaaatcagaatttatttagaattgcaaat
gaaaaaactacattttctgatgcatttaaacttgctgataatgttctgcacattggcatc
agaggagtaactgacttgatggtcatgccagggcttatcaatcttgacttcgctgatata
gaaacagtaatgagcgagatgggcaaagcgatgatcggcaccggagaggcagaaggagaa
gatagagcaattagtgctgcagaggctgcaatatccaa
>Polydrusus inustus-Curculionidae-JF304464 
nnnnnnnnnnnnnnnnnnnnnnnnnnnnnnnnnnnnnnnnnnnnnnnnnnnnnnnnnnnn
nnnnnnnnnnnnnnnnnnnnnnnnnnnnnnnnnnnnnnnnnnnnnnnnnnnnnnnnnnnn
nnnnnnnnnnnnnnnnnnnnnnnnnnnnnnnnnnttgcagagcttggacttgaagaactg
caaaaatacgtggatacacttattgtcattccaaatcagaatttatttagaattgcaaat
gaaaaaactacattttctgatgcatttaaacttgctgataatgttctgcacattggcatc
agaggagtaactgacttgatggtcatgccagggcttatcaatcttgacttcgctgatata
gaaacagtaatgagcgagatgggcaaagcgatgatnnnnnnnnnnnnnnnnnnnnnnnnn
nnnnnnnnnnnnnnnnnnnnnnnnnnnnnnnnnnnnnn
>Parafoucartia squamulata-Curculionidae-GQ167647
nnnnnnnnnnnnnnnnnnnnnnnnnnnnnnnnnnnnnnnnnnnnnnnnnnnnnnnnnnnn
nnnnnnnnnnnnnnnnnnnnnnnnnnnnnnnnnnnnnnnnnnnnnnnnnnnnnnnnnnnn
nnnnnnnnnnnnnnnnnnnnnnnnnnnnnnnnnnttgcagagcttggacttgaagaactg
caaaaatacgtggatacacttattgtcattccaaatcagaatttatttagaattgcaaat
gaaaaaactacattttctgatgcatttaaacttgctgataatgttctgcacattggcatc
agaggagtaactgacttgatggtcatgccagggcttatcaatcttgacttcgctgatata
gaaacagtaatgagcgagatgggcaaagcgatgatnnnnnnnnnnnnnnnnnnnnnnnnn
nnnnnnnnnnnnnnnnnnnnnnnnnnnnnnnnnnnnnn
>Anthonomus rubi-Curculionidae-MG988013
ggtggtactggaaccggtgcagcaccggtaattgcaaaagcagccagagaagcaagagcc
gcagttaaggatagagcgccaaaagaaaaaaagatattgactgttggagttgtaactaaa
ccgttcggttttgaaggtgtgcgccgtatgcgcattgcagagcttggacttgaagaactg
caaaaatacgtggatacacttattgtcattccaaatcagaatttatttagaattgcaaat
gaaaaaactacattttctgatgcatttaaacttgctgataatgttctgcacattggcatc
agaggagtaactgacttgatggtcatgccagggcttatcaatcttgacttcgctgatata
gaaacagtaatgagcgagatgggcaaagcgatgatcggcaccggagaggcagaaggagaa
gatagagcaattagtgctgcagaggctgcaatatctaa
>Aphodius granarius-Scarabaeidae-MG988014
ggtggtactggaaccggtgcagcaccggtaattgcaaaagcagccagagaagcaagagcc
gcagttaaggatagagcgccaaaagaaaaaaagatattgactgttggagttgtaactaaa
ccgttcggttttgaaggtgtgcgccgtatgcgcattgcagagcttggacttgaagaactg
caaaaatacgtggatacacttattgtcattccaaatcagaatttatttagaattgcaaat
gaaaaaactacattttctgatgcatttaaacttgctgataatgttctgcacattggtatc
agaggagtaactgacttgatggtcatgccagggcttatcaatcttgacttcgctgatata
gaaacagtaatgagcgagatgggcaaagcgatgatcggtaccggagaggcagaaggagaa
gatagagcaattagtgctgcagaggctgcaatatccaa
>Luperus flavipes-Chrysomelidae-MG988015
ggtggtaccggaaccggtgcagcaccggtaattgcaaaagcagccagagaagcaagaacc
gcagttaaggatagagcgccaaaagaaaaaaagatattgactgttggagttgtaactaaa
ccgttcggttttgaaggtgtgcgccgtatgcgcattgcagagcttggacttgaagaactg
caaaaatacgtggatacacttattgtcattccaaatcagaatttatttagaattgcaaat
gaaaaaactacattttctgatgcatttaaacttgctgataatgttctgcacattggcatc
agaggagtaactgacttgatggtcatgccagggcttattaatcttgacttcgctgatata
gaaacagtaatgagcgagatgggcaaagcgatgatcggcaccggagaggcagaaggagaa
gatagagcaattagtgctgcagaggctgcaatatccaa
>Crepidodera aurata-Chrysomelidae-MG988016
ggtggtactggaaccggtgcagcaccggtaattgcaaaagcagccagagaagcaagagcc
gcagttaaggatagggcgccaaaagaaaaaaagatattgactgttggagttgtaactaaa
ccgttcggctttgaaggtgtacgccgtatgcgtattgcagagcttggacttgaagaactg
caaaaatacgtggatacacttattgtcattccaaatcagaatttatttagaattgcaaat
gaaaaaactacattttctgatgcatttaaacttgctgataatgttctgcacattggcatc
agaggagtaactgacttgatggtcatgccagggcttattaatcttgacttcgctgatata
gaaacagtaatgagcgagatgggcaaagcaatgatcggcactggagaggcagaaggagaa
gatagagcaattagtgctgcagaggctgcaatatccaa
>Batophila rubi-Chrysomelidae-MG988017
ggtggtactggaaccggtgcagcaccggtaattgcaaaagcagccagagaagcaagagcc
gcagttaaggatagggcgccaaaagaaaaaaagatattgactgttggagttgtaactaaa
ccgttcggctttgaaggtgtgcgccgtatgcgtattgcagagcttggacttgaagaactg
caaaaatacgtggatacacttattgtcattccaaatcagaatttatttagaattgcaaat
gaaaaaactacattttctgatgcatttaaacttgctgataatgttctgcacattggcatc
agaggagtaactgacttgatggtcatgccagggcttattaatcttgacttcgctgatata
gaaacagtaatgagcgagatgggcaaagcaatgatcggcactggagaggcagaaggagaa
gatagagcaattagtgctgcagaggctgcaatatccaa
>Luperus luperus-Chrysomelidae-MG988018
ggtggtactggaaccggtgcagcaccggtaattgcaaaagcagccagagaagcaagagcc
gcagttaaggatagggcgccaaaagaaaaaaagatattgactgttggagttgtaactaaa
ccgttcggctttgaaggtgtgcgccgtatgcgtattgcagagcttggacttgaagaactg
caaaaatacgtggatacacttattgtcattccaaatcagaatttatttagaattgcaaat
gaaaaaactacattttctgatgcatttaaacttgctgataatgttctgcacattggcatc
agaggagtaactgacttgatggtcatgccagggcttattaatcttgacttcgctgatata
gaaacagtaatgagcgagatgggcaaagcaatgatcggcactggagaggcagaaggagaa
gatagagcaattagtgctgcagaggctgcaatatcnnn
>Luperus flavipes-Chrysomelidae-MG988020
ggtggtactggaaccggtgcagcaccggtaattgcaaaagcagccagagaagcaagagcc
gcagttaaggatagggcgccaaaagaaaaaaagatattgactgttggagttgtaactaaa
ccgttcggctttgaaggtgtgcgccgtatgcgtattgcagagcttggacttgaagaactg
caaaaatacgtggatacacttattgtcattccaaatcagaatttatttagaattgcaaat
gaaaaaactacattttctgatgcatttaaacttgctgataatgttctgcacattggcatc
agaggagtaactgacttgatggtcatgccagggcttattaatcttgacttcgctgatata
gaaacagtaatgagcgagatgggcaaagcaatgatcggcactggagaggcagaaggagaa
gatagagcaattagtgctgcagaggctgcaatatccaa
>Batophila rubi-Chrysomelidae-MG988022
ggtggtactggaaccggtgcagcaccggtaattgcaaaagcagccagagaagcaagagcc
gcagttaaggatagggcgccaaaagaaaaaaagatattgactgttggagttgtaactaaa
ccgttcggctttgaaggtgtgcgccgtatgcgtattgcagagcttggacttgaagaactg
caaaaatacgtggatacacttattgtcattccaaatcagaatttatttagaattgcaaat
gaaaaaactacattttctgatgcatttaaacttgctgataatgttctgcacattggcatc
agaggagtaactgacttgatggtcatgccagggcttattaatcttgacttcgctgatata
gaaacagtaatgagcgagatgggcaaagcgatgatcggcactggagaggcagaaggagaa
gatagagcaattagtgctgcagaggctgcaatatccaa
>Onthophagus similis-Scarabaeidae-MG988023
nnnnnnnnnnnnnncggtgcagcaccggtaattgcaaaagcagccagagaagcaagagcc
gcagttaaggatagggcgccaaaagaaaaaaagatattgactgttggagttgtaactaaa
ccgttcggctttgaaggtgtgcgccgtatgcgtattgcagagcttggacttgaagaactg
caaaaatacgtggatacacttattgtcattccaaatcagaatttatttagaattgcaaat
gaaaaaactacattttctgatgcatttaaacttgctgataatgttctgcacattggcatc
agaggagtaactgacttgatggtcatgccagggcttattaatcttgacttcgctgatata
gaaacagtaatgagcgagatgggcaaagcgatgatcggcactggagaggcagaaggagaa
gatagagcaattagtgctgcagaggctgcaatatccaa
>Onthophagus fracticornis-Scarabaeidae-MG988024
nnnnnnnnnnnnnnnnntgcagcaccggtcattgcaaaagcagccagagaagcaagagcc
gcagttaaggatagggcgccaaaagaaaaaaagatattgactgttggagttgtaactaaa
ccgttcggctttgaaggtgtgcgccgtatgcgtattgcagagcttggacttgaagaactg
caaaaatacgtggatacacttattgtcattccaaatcagaatttatttagaattgcaaat
gaaaaaactacattttctgatgcatttaaacttgctgataatgttctgcacattggcatc
agaggagtaactgacttgatggtcatgccagggcttattaatcttgacttcgctgatata
gaaacagtaatgagcgagatgggcaaagcgatgatcggcactggagaggcagaaggagaa
gatagagcaattagtgctgcagaggctgcaatatccaa
>Psyllobora vigintiduopunctata-Coccinellidae-MG988003
ggtggtactggaaccggtgcagcaccggtaattgcaaaagcagccagagaagcaagagcc
gcagttaaggatagagtgccaaaagaaaaaaagatattgactgttggagttgtaactaaa
ccgttcggttttgaaggtgtgcgccgcatgcgcattgcagagcttggacttgaagaattg
caaaaatacgtggatacacttattgtcattccaaatcagaatttatttagaattgcaaat
gaaaaaactacattttctgatgcatttaaacttgctgataatgttctgcacattggcatc
agaggagtaactgacttgatggtcatgccagggcttattaatcttgacttcgctgatata
gaaacagtaatgagcgagatgggcaaagcgatgatcggcaccggagaggcagaaggagaa
gatagagcaattagtgctgcggaagctgcaatatccaa
>Phyllobius maculicornis-Curculionidae-MG988004
ggtggtactggaaccggtgcagcaccggtaattgcaaaagcagccagagaagcaagagcc
gcagttaaggatagagcgccaaaagaaaaaaagatattgactgttggagttgtaactaaa
ccgttcggttttgaaggtgtgcgccgtatgcgcactgcagagtttggacttgaagaattg
caaaaatacgtggatacacttattgtcattccaaatcagaatttatttagaattgcaaat
gaaaaaactacattttctgatgcatttaaacttgctgataatgttctgcacattggcatc
agaggagtaactgacttgatggtcatgccagggcttattaatcttgacttcgctgatata
gaaacaataatgagcgagatgggcaaagcgatgatcggcaccggagaggcagaaggagaa
gatagagcaattagtgctgcggaagctgcaatatccaa
>Phyllobius glaucus-Curculionidae-MG988005
ggtggtactggaaccggtgcagcaccggtaattgcaaaagcagccagagaagcaagagcc
gcagttaaggatagagcgccaaaagaaaaaaagatattgactgttggagttgtaactaaa
ccgttcggttttgaaggtgtgcgccgtatgcgcactgcagagtttggacttgaagaattg
caaaaatacgtggatacacttattgtcattccaaatcagaatttatttagaattgcaaat
gaaaaaactacattttctgatgcatttaaacttgctgataatgttctgcacattggcatc
agaggagtaactgacttgatggtcatgccagggcttattaatcttgacttcgctgatata
gaaacaataatgagcgagatgggcaaagcgatgatcggcaccggagaggcagaaggagaa
gatagagcaattagtgctgcggaagctgcaatatccaa
>Crioceris quatuordecimpunctata-Chrysomelidae-KY317379
ggtggtaccggaaccggtgcagcaccggtaattgcaaaagcagccagagaagcaagagct
gcagttaaggatagagcgccaaaagaaaaaaagatattgactgttggagttgtaactaaa
ccgttcggttttgaaggtgtgcgccgcatgcgcattgcagagcttggacttgaagaactg
caaaaatacgtggatacacttattgtcattccaaatcagaatttatttagaattgcaaat
gaaaaaactacattttctgatgcatttaaacttgctgataatgttctgcatattggcatc
agaggagtaactgacttgatggtcatgccagggcttattaatcttgacttcgctgatata
gaaacagtaatgagcgagatggnnnnnnnnnnnnnnnnnnnnnnnnnnnnnnnnnnnnnn
nnnnnnnnnnnnnnnnnnnnnnnnnnnnnnnnnnnnnn
>Crioceris quinquepunctata-Chrysomelidae-KY317681
ggtggtaccggaaccggtgcagcaccggtaattgcaaaagcagccagagaagcaagagct
gcagttaaggatagagcgccaaaagaaaaaaagatattgactgttggagttgtaactaaa
ccgttcggttttgaaggtgtgcgccgcatgcgcattgcagagcttggacttgaagaactg
caaaaatacgtggatacacttattgtcattccaaatcagaatttatttagaattgcaaat
gaaaaaactacattttctgatgcatttaaacttgctgataatgttctgcatattggcatc
agaggagtaactgacttgatggtcatgccagggcttattaatcttgacttcgctgatata
gaaacagtaatgagcgagatggnnnnnnnnnnnnnnnnnnnnnnnnnnnnnnnnnnnnnn
nnnnnnnnnnnnnnnnnnnnnnnnnnnnnnnnnnnnnn
>Bembidion varicolor-Carabidae-MF170785
ggtggtaccggaacaggtgctgcaccggtaattgcaaaggcagccagagaagcaagagct
gcagttaaagataaaggactaaaagaaaaaaagatactgaccgttggagttgtaactaaa
ccgttcggttttgaaggtgtgcgccgcatgcgcattgcagagcttggacttgaagaactg
caaaaatacgtggatacacttattgtcattccaaatcagaatttatttagaattgcaaat
gaaaaaactacattttctgatgcatttaaacttgctgataatgttctgcatattggcatc
agaggagtaactgatttgatgatcatgccaggactgattaatcttgattttgctgatata
gaaacagtaatgagtgagatgggtaaagcaatgattggtactggagaggcagaaggagaa
gatagggcaattagtgctgcagaggctgcgatatccaa
>Bembidion punctulatum-Carabidae-MF170792
ggtggtaccggaacaggtgctgcaccggtaattgcaaaggcagccagagaagcaagagct
gcagttaaagataaaggactaaaagaaaaaaagatactgaccgttggagttgtaactaaa
ccgttcggttttgaaggtgtgcgccgcatgcgcattgcagagcttggacttgaagaactg
caaaaatacgtggatacacttattgtcattccaaatcagaatttatttagaattgcaaat
gaaaaaactacattttctgatgcatttaaacttgctgataatgttctgcatattggcatc
agaggagtaactgatttgatgatcatgccaggactgattaatcttgattttgctgatata
gaaacagtaatgagtgagatgggtaaagcaatgattggtactggagaggcagaaggagaa
gatagggcaattagtgctgcagaggctgcgatatccaa
>Bembidion varicolor-Carabidae-MF170789
ggtggtaccggaaccggtgctgcaccggtaattgcaaaggcagccagagaagcaagagcc
gcagttaaggataaaggaccaaaagaaaaaaagatactgaccgttggagttgtaactaaa
ccgttcggttttgaaggtgtgcgccgcatgcgcattgcagagtttggacttgaagaattg
caaaaatacgtggatacacttattgtcattccaaatcagaatttatttagaattgcaaat
gaaaaaactacattttctgatgcatttaaacttgctgataatgttctgcatattggcatc
agaggagtaactgatttgatgatcatgccaggactgattaatcttgattttgctgatata
gaaacaataatgagtgagatgggtaaagcaatgattggtaccggagaggcagaaggagaa
gatagggcaattagtgctgcagaggctgcaatatccaa
>Neocoenorhinus germanicus-Rhynchitidae-MG988029
ggtggtactggaacaggtgctgcaccggtaattgcaaaagcagccagagaagcaagagcg
gtagttaaagataagggagcaaaagaaaaaaagatactgactgttggagttgtaactaag
ccgttcggttttgaaggtgtgcgacgtatgcgcattgcagagcttggacttgaagagttg
caaaaatacgtagatacacttattgtcattcccaatcaaaatttatttagaattgctaac
gagaaaactacatttgctgacgcatttcaactcgccgataatgttctacatattggcata
agaggagtaactgatttgatgatcatgccaggactgattaatcttgattttgctgatata
gaaacagtaatgagtgagatgggtaaagcaatgattggtactggagaggcagaaggagaa
gatagggcaattagtgctgcagaagctgcgatatccaa
>Pseudoperapion ergenense-Apionidae-MG988030
ggtggtactggaacaggtgctgcaccggtaattgcaaaagcagccagagaagcaagagcg
gtagttaaagataaaggagcaaaagaaaaaaagatactgactgttggagttgtaactaag
ccgttcggttttgaaggtgtgcgacgtatgcgcattgcagagcttggacttgaagagttg
caaaaatacgtagatacacttattgtcattcccaatcaaaatttatttagaattgctaac
gagaaaactacatttgctgacgcatttcaactcgccgataatgttctgcatattggcata
agaggagtaactgatttgatgatcatgccaggactgattaatcttgattttgctgatata
gaaacagtaatgagtgagatgggtaaagcaatgattggtactggagaggcagaaggagaa
gatagggcaattagtgctgcagaggctgcgatatccaa
>Aphthona venustula-Chrysomelidae-MG988031
ggtggtactggaacaggtgctgcaccggtaattgcaaaagcagccagagaagcaagagcg
gtagttaaagataaaggagcaaaagaaaaaaagatactgactgttggagttgtaactaag
ccgttcggttttgaaggtgtgcgacgtatgcgcattgcagagcttggacttgaagagttg
caaaaatacgtagatacacttattgtcattcccaatcaaaatttatttagaattgctaac
gagaaaactacatttgctgacgcatttcaactcgccgataatgttctgcatattggcata
agaggagtaactgatttgatgatcatgccaggactgattaatcttgattttgctgatata
gaaacagtaatgagtgagatgggtaaagcaatgattggtactggagaggcagaaggagaa
gatagggcaattagtgctgcagaggctgcgatatccaa
>Aphodius sticticus-Scarabaeidae-MG988032
ggtggtactggaacaggtgctgcaccggtaattgcaaaagcagccagagaagcaagagcg
gtagttaaagataaaggagcaaaagaaaaaaagatactgactgttggagttgtaactaag
ccgttcggttttgaaggtgtgcgacgtatgcgcattgcagagcttggacttgaagagttg
caaaaatacgtagatacacttattgtcattcccaatcaaaatttatttagaattgctaac
gagaaaactacatttgctgacgcatttcaactcgccgataatgttctgcatattggcata
agaggagtaactgatttgatgatcatgccaggactgattaatcttgattttgctgatata
gaaacagtaatgagtgagatgggtaaagcaatgattggtactggagaggcagaaggagaa
gatagggcaattagtgctgcagaggctgcgatatccaa
>Monochamus sartor urussovii-MF405534
ggtggtactggaacaggtgctgcaccggtaattgcaaaagcagccagagaagcaagagcg
gtagttaaagataaaggagcaaaagaaaaaaagatactgactgttggagttgtaactaag
ccgttcggttttgaaggtgtgcgacgtatgcgcattgcagagcttggacttgaagagttg
caaaaatacgtagatacacttattgtcattcccaatcaaaatttatttagaattgctaac
gagaaaactacatttgctgacgcatttcaactcgccgataatgttctgcatattggcata
agaggagtaactgatttgatgatcatgccaggactgattaatcttgattttgctgatata
gaaacagtaatgagtgagatgggtaaagcaatgattggtactggagaggcagaaggagaa
gatagggcaattagtgctgcagaggctgcgatatccaa
>Aphodius haemorrhoidalis-Scarabaeidae-MG988034
ggtggtactggaacaggtgctgcaccggtaattgcaaaagcagccagagaagcaagagcg
gtagttaaagataaaggagcaaaagaaaaaaagatactgactgttggagttgtaactaag
ccgttcggttttgaaggtgtgcgacgtatgcgcattgcagagcttggacttgaagagttg
caaaaatacgtagatacacttattgtcattcccaatcaaaatttatttagaattgctaac
gagaaaactacatttgctgacgcatttcaactcgccgataatgttctgcatattggcata
agaggagtaactgatttgatgatcatgccaggactgattaatcttgattttgctgatata
gaaacagtaatgagtgagatgggtaaagcaatgattggtactggagaggcagaaggagaa
gatagggcaattagtgctgcagaagctgcgatatccaa
>Strophosoma melanogrammum-Curculionidae-MF170879
ggtggtactggaacaggtgctgcaccggtaattgcaaaagcagccagagaagcaagagcg
gtagttaaagataaaggagcaaaagaaaaaaagatactgactgttggagttgtaactaag
ccgttcggttttgaaggtgtgcgacgtatgcgcattgcagagcttggacttgaagagttg
caaaaatacgtagatacacttatcgtcattcccaatcaaaatttatttagaattgctaac
gagaaaactacatttgctgacgcatttcaactcgccgataatgttctgcatattggcata
agaggagtaactgatttgatgatcatgccaggactgattaatcttgattttgctgatata
gaaacagtaatgagtgagatgggtaaagcaatgattggtactggagaggcagaaggagaa
gatagggcaattagtgctgcagaggctgcgatatccaa
>Combocerus glaber-Erotylidae-MG988037
ggtggtactggaacaggtgctgcaccggtaattgcaaaagcagccagagaagcaagagcg
gtagttaaagataaaggagcaaaagaaaaaaagatactgactgttggagttgtaactaag
ccgttcggttttgaaggtgtgcgacgtatgcgcattgcagagcttggacttgaagagttg
caaaaatacgtagatacacttattgtcattcccaatcaaaatttatttagaattgctaac
gagaaaactacatttgctgacgcatttcaactcgccgataatgttctacatattggcata
agaggagtaactgatttgatgatcatgccaggactgattaatcttgattttgctgatata
gaaacagtaatgagtgagatgggtaaagcaatgattggtactggagaggcagaaggagaa
gatagggcaattagtgctgcagaggctgcgatatccaa
>Paederus riparius-Staphylinidae-MG988038
ggtggtactggaacaggtgctgcaccggtaattgcaaaagcagccagagaagcaagagcg
gtagttaaagataaaggagcaaaagaaaaaaagatactgactgttggagttgtaactaag
ccgttcggttttgaaggtgtgcgacgtatgcgcattgcagagcttggacttgaagagttg
caaaaatacgtagatacacttattgtcattcccaatcaaaatttatttagaattgctaac
gagaaaactacatttgctgacgcatttcaactcgccgataatgttctacatattggcata
agaggagtaactgatttgatgatcatgccaggactgattaatcttgattttgctgatata
gaaacagtaatgagtgagatgggtaaagcaatgattggtactggagaggcagaaggagaa
gatagggcaattagtgctgcagaggctgcgatatccaa
>Strophosoma capitatum-Curculionidae-MF170880
ggtggtactggaacaggtgctgcaccggtaattgcaaaagcagccagagaagcaagagcg
gtagttaaagataaaggagcaaaagaaaaaaagatactgactgttggagttgtaactaag
ccgttcggttttgaaggtgtgcgacgtatgcgcattgcagagcttggacttgaagagttg
caaaaatacgtagatacacttattgtcattcccaatcaaaatttatttagaattgctaac
gagaaaactacatttgctgacgcatttcaactcgccgataatgttctacatattggcata
agaggagtaactgatttgatgatcatgccaggactgattaatcttgattttgctgatata
gaaacagtaatgagtgagatgggtaaagcaatgattggtactggagaggcagaaggagaa
gatagggcaattagtgctgcagaggctgcgatatccaa
>Mecinus pascuorum-Curculionidae-MG988039
ggtggtactggaacaggtgctgcaccggtaattgcaaaagcagccagagaagcaagagcg
gtagttaaagataaaggagcaaaagaaaaaaagatactgactgttggagttgtaactaag
ccgttcggttttgaaggtgtgcgacgtatgcgcattgcagagcttggacttgaagagttg
caaaaatacgtagatacacttattgtcattcccaatcaaaatttatttagaattgctaac
gagaaaactacatttgctgacgcatttcaactcgccgataatgttctacatattggcata
agaggagtaactgatttgatgatcatgccaggactgattaatcttgattttgctgatata
gaaacagtaatgagtgagatgggtaaagcaatgattggtactggagaggcagaaggagaa
gatagggcaattagtgctgcagaggctgcaatatccaa
>Strophosoma melanogrammum-Curculionidae-MF170878
ggtggtactggaacaggtgctgcaccggtaattgcaaaagcagccagagaagcaagagcg
gtagttaaagataaaggagcaaaagaaaaaaagatactgactgttggagttgtaactaag
ccgttcggttttgaaggtgtgcgacgtatgcgcattgcagagcttggacttgaagagttg
caaaaatacgtagatacacttattgtcattcccaatcaaaatttatttagaattgctaac
gagaaaactacatttgctgacgcatttcaactcgccgataatgttctacatattggcata
agaggagtaactgatttgatgatcatgccaggactgattaatcttgattttgctgatata
gaaacagtaatgagtgagatgggtaaagcaatgattggtactggagaggcagaaggagaa
gatagggcaattagtgctgcagaggctgcgatatctaa
>Aphthona venustula-Chrysomelidae-MG988042
ggtggtactggaacaggtgctgcaccggtaattgcaaaagcagccagagtagcaagagcg
gtagttaaagataaaggagcaaaagaaaaaaagatactgactgttggagttgtaactaag
ccgttcggttttgaaggtgtgcgacgtatgcgcattgcagagcttggacttgaagagttg
caaaaatacgtagatacacttattgtcattcccaatcaaaatttatttagaattgctaac
gagaaaactacatttgctgacgcatttcaactcgccgataatgttctgcatattggcata
agaggagtaactgatttgatgatcatgccaggactgattaatcttgattttgctgatata
gaaacagtaatgagtgagatgggtaaagcaatgattggtactggagaggcagaaggagaa
gatagggcaattagtgctgcagaggctgcgatatccaa
>Aphodius granarius-Scarabaeidae-MG988040
ggtggtactggaacaggtgctgcaccggtaattgcaaaagcagcaagagaagcaagagcg
gtagttaaagataaaggagcaaaagaaaaaaagatactgactgttggagttgtaactaag
ccgttcggttttgaaggtgtgcgacgtatgcgcattgcagagcttggacttgaagagttg
caaaaatacgtagatacacttattgtcattcccaatcaaaatttatttagaattgctaac
gagaaaactacatttgctgacgcatttcaactcgccgataatgttctgcatattggcata
agaggagtaactgatttgatgatcatgccaggactgattaatcttgattttgctgatata
gaaacagtaatgagtgagatgggtaaagcaatgattggtactggagaggcagaaggagaa
gatagggcaattagtgctgcagaagctgcgatatccaa
>Aphodius ater-Chrysomelidae-MG988043
ggtggtactggaacaggtgctgcaccggtaattgcaaaagcagccagagaagcaagagcg
gtagttaaagataagggagcaaaagaaaaaaagatactgactgttggagttgtaactaag
ccgttcggttttgaaggtgtgcgccgtatgcgcattgcagagcttggacttgaagagttg
caaaaatacgtagatacacttattgtcattcccaatcaaaatttatttagaattgctaac
gagaaaactacatttgctgacgcatttcaactcgccgataatgttctgcatattggcata
agaggagtaactgatttgatgatcatgccaggactgattaatcttgattttgctgatata
gaaacagtaatgagtgagatgggtaaagcaatgattggtactggagaggcagaaggagaa
gatagggcaattagtgctgcagaggctgcgatatccaa
>Bembidion varium-Carabidae-MG988045
ggtggtactggaacaggtgctgcaccggtaattgcaaaagcagccagagaagcaagagtg
gtagttaaagataagggagcaaaagaaaaaaagatactgactgttggagttgtaactaag
ccgttcggttttgaaggtgtgcgccgtatgcgcattgcagagcttggacttgaagagttg
caaaaatacgtagatacacttattgtcattcccaatcaaaatttatttagaattgctaac
gagaaaactacatttgctgacgcatttcaactcgccgataatgttctgcatattggcata
agaggagtaactgatttgatgatcatgccaggactgattaatcttgattttgctgatata
gaaacagtaatgagtgagatgggtaaagcaatgattggtactggagaggcagaaggagaa
gatagggcaattagtgctgcagaggctgcgatatccaa
>Monochamus sartor sartor-MF405539
ggtggtactggaacaggtgctgcaccggtaattgcaaaagcagccagagaagcaagagcg
gtagttaaagataaaggagcaaaagaaaaaaagatactgactgttggagttgtaactaag
ccgttcggttttgaaggtgtgcgacgtatgcgcattgcagagcttggacttgaagagttg
caaaaatacgtagatacacttattgtcattcccaatcaaaatttatttagaattgctaac
gagaaaactacatttgctgacgcatttcaactcgccgataatgttctgcatattggcata
agaggagtaactgatttgatgatcatgccaggactgattaatcttgattttgctgatata
gaaacagtaatgagtgagatgggtaaggcaatgattggtactggggaggcagaaggagaa
gatagggctattagtgctgcagaggctgcgatatccaa
>Notoxus monoceros-Anthicidae-MG988048
ggtggtactggaacaggtgctgcaccggtaattgcaaaagcagccagagaagcaagagcg
gtagttaaagataaaggagtaaaagaaaaaaagatactgactgttggagttgtaactaag
ccgtttggttttgaaggtgtgcgacgtatgcgcattgcagagcttggacttgaagagttg
caaaaatacgtagatacacttattgtcattcccaatcaaaatttatttagaattgctaac
gagaaaactacatttgctgacgcatttcaactcgccgataatgttctgcatattggaata
agaggagtaactgatttgatgatcatgccaggactgattaatcttgattttgctgatata
gaaacagtaatgagtgagatgggtaaagcaatgattggtactggagaggcagaaggagaa
gatagggcaattagtgctgcagaagctgcgatatccaa
>Sciaphobus rubi-Curculionidae-GQ167639
nnnnnnnnnnnnnnnnnnnnnnnnnnnnnnnnnnnnnnnnnnnnnnnnnnnnnnnnnnnn
nnnnnnnnnnnnnnnnnnnnnnnnnnnnnnnnnnnnnnnnnnnnnnnnnnnnnnnnnnnn
nnnnnnnnnnnnnnnnnnnnnnnnnnnnnnnnnnttgcagagcttggacttgaagagttg
caaaaatatgtagacacactcattgtcattcccaatccaaatttatttagaattgctaac
gagaaaactacatttgctgacgcatttcaactcgccgataatgttctgcatattggcata
agaggagtaactgatttgatgatcatgccaggactgattaatcttgattttgctgatata
gaaacagtaatgagtgagatgggtaaagcaatgatnnnnnnnnnnnnnnnnnnnnnnnnn
nnnnnnnnnnnnnnnnnnnnnnnnnnnnnnnnnnnnnn
>Crioceris quatuordecimpunctata-Chrysomelidae-KY317378
ggtggtactggaacaggtgctgcaccggtaattgcaaaagcagccagagaagcaagagcg
gtagttaaagataaaggagcaaaagaaaaaaagatactgactgttggagtcgtaactaag
ccgttcggttttgaaggtgtgcggcgtatgcgcattgcagagcttggacttgaagagttg
caaaaatacgtagatacacttattgtcattcccaatcaaaatttatttagaattgctaac
gagaaaactacatttgctgacgcatttcaactcgccgataatgttctgcatattggcata
agaggagtaactgatttgatgatcatgccaggactgattaatcttgattttgctgatata
gaaacagtcatgagtgagatggnnnnnnnnnnnnnnnnnnnnnnnnnnnnnnnnnnnnnn
nnnnnnnnnnnnnnnnnnnnnnnnnnnnnnnnnnnnnn
>Crioceris quinquepunctata-Chrysomelidae-KY317680
ggtggtactggaacaggtgctgcaccggtaattgcaaaagcagccagagaagcaagagcg
gtagttaaagataaaggagcaaaagaaaaaaagatactgactgttggagtcgtaactaag
ccgttcggttttgaaggtgtgcggcgtatgcgcattgcagagcttggacttgaagagttg
caaaaatacgtagatacacttattgtcattcccaatcaaaatttatttagaattgctaac
gagaaaactacatttgctgacgcatttcaactcgccgataatgttctgcatattggcata
agaggagtaactgatttgatgatcatgccaggactgattaatcttgattttgctgatata
gaaacagtcatgagtgagatggnnnnnnnnnnnnnnnnnnnnnnnnnnnnnnnnnnnnnn
nnnnnnnnnnnnnnnnnnnnnnnnnnnnnnnnnnnnnn
